# Supplementary material for: Identification and Network Construction of mRNAs, miRNAs, lncRNAs, and circRNAs in Sweetpotato (Ipomoea batatas L.) Adventitious Roots Under Salt Stress via Whole-Transcriptome RNA Sequencing
Source: Int J Mol Sci. 2025 Feb 15;26(4):1660. doi: 10.3390/ijms26041660 (PMC11854956; doi:10.3390/ijms26041660)
Supplement: Supplementary file 1 [file ijms-26-01660-s001.zip]

Archive with 12 entries (12 files):
- Table S1. Summary of sequence data generated for the sweetpotato transcriptome and quality filtering..xlsx
- Table S10. Target prediction results of the differentially expressed lncRNAs in sweetpotato under salt stress..xlsx
- Table S11. The interactions between all salt-responsive DEmRNAs, DElncRNAs, DEcircRNAs and DEmiRNAs in sweetpotato roots..xlsx
- Table S12. The key pathways in response to salt stress.xlsx
- Table S2. Distribution of identified mRNAs in sweetpotato under salt stress..xlsx
- Table S3. Distribution of differentially expressed mRNAs in sweetpotato under salt stress..xlsx
- Table S4. The identified transcription factors differentially expressed in sweetpotato under salt stress..xlsx
- Table S5. Summary of sequence data generated from sweetpotato small RNA libraries..xlsx
- Table S6. Identification of known and novel miRNAs in sweetpotato under salt stress..xlsx
- Table S7. Target prediction results of the differentially expressed miRNAs of sweetpotato under salt stress..xlsx
- Table S8. Distribution of identified circRNAs in sweetpotato under salt stress..xlsx
- Table S9. Distribution of identified lncRNAs in sweetpotato under salt stress..xlsx
