# Supplementary material for: Identification and Network Construction of mRNAs, miRNAs, lncRNAs, and circRNAs in Sweetpotato (Ipomoea batatas L.) Adventitious Roots Under Salt Stress via Whole-Transcriptome RNA Sequencing
Source: Int J Mol Sci. 2025 Feb 15;26(4):1660. doi: 10.3390/ijms26041660 (PMC11854956; doi:10.3390/ijms26041660)
Supplement: Supplementary file 1 [file ijms-26-01660-s001.zip › Table S1. Summary of sequence data generated for the sweetpotato transcriptome and quality filtering..xlsx]

## Sheet: Sheet1
Table S1. Summary of sequence data generated for the sweetpotato transcriptome and quality filtering.
Sample	Raw reads	Valid reads	Valid Ratio (reads)	Q20%	Q30%	GC content%
CTRL_1	97794418	87615108	89.59	99.95	97.21	46.5
CTRL_2	95664626	87193690	91.15	99.94	97.31	46.5
CTRL_3	75251354	68395546	90.89	99.95	97.6	46.5
NaCl_1	73436070	63388026	86.32	99.95	97.67	47.5
NaCl_2	74199478	65994246	88.94	99.95	97.65	47.5
NaCl_3	74919738	67236950	89.75	99.94	97.62	46.5
