# Supplementary material for: Identification and Network Construction of mRNAs, miRNAs, lncRNAs, and circRNAs in Sweetpotato (Ipomoea batatas L.) Adventitious Roots Under Salt Stress via Whole-Transcriptome RNA Sequencing
Source: Int J Mol Sci. 2025 Feb 15;26(4):1660. doi: 10.3390/ijms26041660 (PMC11854956; doi:10.3390/ijms26041660)
Supplement: Supplementary file 1 [file ijms-26-01660-s001.zip › Table S10. Target prediction results of the differentially expressed lncRNAs in sweetpotato under salt stress..xlsx]

## Sheet: sheet1
Table S10. Target prediction results of the differentially expressed lncRNAs in sweetpotato under salt stress. under salt stress.
lncRNA	Known/novel	mRNA	Description	Pearson Correlation Coefficient
MSTRG.24478.1	novel	itf09g08440.t1	PREDICTED: tetrahydrocannabinolic acid synthase-like [Ipomoea nil]	0.944228
MSTRG.24478.1	novel	itf09g08450.t1	PREDICTED: tetrahydrocannabinolic acid synthase-like [Ipomoea nil]	0.980035
MSTRG.32061.2	novel	itf12g28010.t1	PREDICTED: flavonol synthase/flavanone 3-hydroxylase-like [Ipomoea nil]	0.874816
MSTRG.5321.1	novel	itf00g78040.t1	PREDICTED: aspartyl protease AED3-like [Ipomoea nil]	-0.92693
MSTRG.24477.1	novel	itf09g08440.t1	PREDICTED: tetrahydrocannabinolic acid synthase-like [Ipomoea nil]	0.93029
MSTRG.24477.1	novel	itf09g08450.t1	PREDICTED: tetrahydrocannabinolic acid synthase-like [Ipomoea nil]	0.985899
MSTRG.12595.2	novel	itf03g24460.t1	PREDICTED: protein DETOXIFICATION 14-like isoform X1 [Ipomoea nil]	0.997567
MSTRG.12595.2	novel	itf03g24390.t1	PREDICTED: uncharacterized protein LOC109173125 [Ipomoea nil]	0.957813
MSTRG.10982.1	novel	itf03g04270.t1	cinnamyl alcohol dehydrogenase [Ipomoea batatas]	0.932783
MSTRG.10982.1	novel	itf03g04260.t1	cinnamyl alcohol dehydrogenase [Ipomoea batatas]	0.995843
MSTRG.14136.1	novel	itf04g12090.t1	PREDICTED: glucan endo-1,3-beta-glucosidase, acidic-like [Ipomoea nil]	0.999051
MSTRG.10981.1	novel	itf03g04240.t1	cinnamyl alcohol dehydrogenase [Ipomoea batatas]	0.964713
MSTRG.13937.1	novel	itf04g09450.t2	PREDICTED: uncharacterized protein LOC109186452 [Ipomoea nil]	0.750342
MSTRG.13937.1	novel	itf04g09450.t1	PREDICTED: uncharacterized protein LOC109186451 [Ipomoea nil]	0.677248
MSTRG.12596.1	novel	itf03g24460.t1	PREDICTED: protein DETOXIFICATION 14-like isoform X1 [Ipomoea nil]	0.991895
MSTRG.12596.1	novel	itf03g24390.t1	PREDICTED: uncharacterized protein LOC109173125 [Ipomoea nil]	0.966645
MSTRG.1794.1	novel	itf00g23060.t1	PREDICTED: 7-deoxyloganetin glucosyltransferase-like isoform X1 [Ipomoea nil]	-0.903343
MSTRG.1794.1	novel	itf00g23020.t2	PREDICTED: uncharacterized oxidoreductase At4g09670-like [Ipomoea nil]	0.979983
MSTRG.7538.2	novel	itf01g26170.t1	PREDICTED: beta-glucosidase 40-like [Ipomoea nil]	-0.454371
MSTRG.7538.2	novel	itf01g26240.t1	PREDICTED: pentatricopeptide repeat-containing protein At1g26460, mitochondrial [Ipomoea nil]	-0.973473
MSTRG.7538.2	novel	itf01g26240.t2	PREDICTED: pentatricopeptide repeat-containing protein At1g26460, mitochondrial [Ipomoea nil]	0.725346
MSTRG.2756.1	novel	itf00g38690.t1	NA	0.934017
MSTRG.12595.1	novel	itf03g24460.t1	PREDICTED: protein DETOXIFICATION 14-like isoform X1 [Ipomoea nil]	0.986885
MSTRG.12595.1	novel	itf03g24390.t1	PREDICTED: uncharacterized protein LOC109173125 [Ipomoea nil]	0.970904
MSTRG.7253.1	novel	itf01g22710.t2	PREDICTED: cyclin-dependent kinase inhibitor 7-like isoform X1 [Ipomoea nil]	0.50807
MSTRG.7253.1	novel	itf01g22710.t1	PREDICTED: cyclin-dependent kinase inhibitor 7-like isoform X2 [Ipomoea nil]	0.420773
MSTRG.31305.6	novel	itf12g18980.t1	PREDICTED: homeobox protein BEL1 homolog isoform X2 [Ipomoea nil]	0.894407
MSTRG.27097.1	novel	itf10g13820.t1	PREDICTED: ethylene-responsive transcription factor ERF114-like, partial [Ipomoea nil]	0.985176
MSTRG.32061.1	novel	itf12g28010.t1	PREDICTED: flavonol synthase/flavanone 3-hydroxylase-like [Ipomoea nil]	0.741922
MSTRG.37290.1	novel	itf15g22410.t10	PREDICTED: transcriptional corepressor LEUNIG-like isoform X2 [Ipomoea nil]	0.777206
MSTRG.37290.1	novel	itf15g22400.t1	PREDICTED: gibberellin 3-beta-dioxygenase 1-like [Ipomoea nil]	0.7685
MSTRG.32067.1	novel	itf12g28010.t1	PREDICTED: flavonol synthase/flavanone 3-hydroxylase-like [Ipomoea nil]	0.97092
MSTRG.12536.1	novel	itf03g23660.t1	PREDICTED: AUGMIN subunit 8-like [Nicotiana tabacum]	0.675214
MSTRG.7872.1	novel	itf01g30360.t1	PREDICTED: early nodulin-like protein 1 [Ipomoea nil]	0.725488
MSTRG.27163.1	novel	itf10g14720.t1	PREDICTED: uncharacterized protein LOC109165335 [Ipomoea nil]	0.96186
MSTRG.34083.1	novel	itf14g02400.t1	PREDICTED: uncharacterized protein At1g04910 [Ipomoea nil]	0.772292
MSTRG.34083.1	novel	itf14g02400.t3	PREDICTED: uncharacterized protein At1g04910 [Ipomoea nil]	-0.705155
MSTRG.12082.1	novel	itf03g18160.t1	deoxyhypusine synthase [Ipomoea alba]	-0.398439
MSTRG.29750.1	novel	itf11g21540.t1	PREDICTED: protein IQ-DOMAIN 1-like [Ipomoea nil]	-0.540044
MSTRG.36123.2	novel	itf15g07390.t1	PREDICTED: putative glycine-rich cell wall structural protein 1 isoform X1 [Ipomoea nil]	0.980163
MSTRG.16741.3	novel	itf05g10910.t1	PREDICTED: protein Shroom4-like isoform X3 [Ipomoea nil]	-0.0214034
MSTRG.6527.1	novel	itf01g13680.t1	NA	0.553657
MSTRG.17965.1	novel	itf05g25640.t1	PREDICTED: kinesin-like protein KIN-14N [Ipomoea nil]	0.94783
MSTRG.17965.1	novel	itf05g25590.t1	PREDICTED: chitin-inducible gibberellin-responsive protein 1-like [Ipomoea nil]	-0.738099
MSTRG.27839.1	novel	itf10g22900.t1	PREDICTED: protein DMR6-LIKE OXYGENASE 2-like isoform X1 [Ipomoea nil]	0.893767
MSTRG.27839.1	novel	itf10g22910.t1	PREDICTED: serine/threonine-protein kinase PEPKR2-like [Ipomoea nil]	-0.421745
MSTRG.37279.2	novel	itf15g22180.t11	PREDICTED: EG45-like domain containing protein [Ipomoea nil]	-0.321735
MSTRG.27650.1	novel	itf10g20420.t1	PREDICTED: transmembrane protein 184C [Ipomoea nil]	-0.70628
MSTRG.36939.7	novel	itf15g17610.t1	PREDICTED: zinc finger protein 1-like [Ipomoea nil]	-0.519234
MSTRG.10620.1	novel	itf02g28710.t1	NA	-0.883842
MSTRG.12612.1	novel	itf03g24680.t1	PREDICTED: uncharacterized protein LOC109173174 isoform X1 [Ipomoea nil]	-0.866847
MSTRG.36939.6	novel	itf15g17610.t1	PREDICTED: zinc finger protein 1-like [Ipomoea nil]	-0.519234
MSTRG.7917.1	novel	itf01g31000.t2	PREDICTED: transcription factor TGA7-like isoform X1 [Ipomoea nil]	-0.473804
MSTRG.5148.1	novel	itf00g75720.t1	PREDICTED: WUSCHEL-related homeobox 9-like [Ipomoea nil]	-0.840886
MSTRG.2755.6	novel	itf00g38690.t1	NA	-0.437306
MSTRG.3447.1	novel	itf00g49750.t1	PREDICTED: probable esterase KAI2 [Ipomoea nil]	0.987841
MSTRG.32060.1	novel	itf12g28010.t1	PREDICTED: flavonol synthase/flavanone 3-hydroxylase-like [Ipomoea nil]	0.782538
MSTRG.10599.3	novel	itf02g28360.t1	PREDICTED: kinesin-like protein NACK1 [Ipomoea nil]	0.473425
MSTRG.10599.3	novel	itf02g28350.t1	PREDICTED: kinesin-like protein NACK1 [Ipomoea nil]	0.432555
MSTRG.17595.2	novel	itf05g21050.t1	PREDICTED: probable methyltransferase PMT26 [Ipomoea nil]	-0.2
MSTRG.17595.2	novel	itf05g21010.t1	PREDICTED: aspartic proteinase Asp1-like isoform X1 [Ipomoea nil]	0.45203
MSTRG.17595.2	novel	itf05g21040.t1	PREDICTED: nuclear transcription factor Y subunit B-7-like [Ipomoea nil]	-0.306902
MSTRG.28761.1	novel	itf11g08590.t1	PREDICTED: cytochrome P450 71A1-like [Ipomoea nil]	0.932114
MSTRG.28761.1	novel	itf11g08580.t1	PREDICTED: cytochrome P450 71A1-like [Ipomoea nil]	-0.86167
MSTRG.33201.1	novel	itf13g13880.t1	PREDICTED: probable pectate lyase 8 [Ipomoea nil]	0.947783
MSTRG.33201.1	novel	itf13g13910.t1	PREDICTED: mitogen-activated protein kinase kinase kinase NPK1-like [Ipomoea nil]	0.539922
MSTRG.11566.1	novel	itf03g12250.t1	PREDICTED: probable cation transporter HKT6 [Ipomoea nil]	0.925823
MSTRG.4137.1	novel	itf00g60830.t1	PREDICTED: LOB domain-containing protein 1-like [Ipomoea nil]	-0.781188
MSTRG.17093.1	novel	itf05g15060.t1	PREDICTED: LEAF RUST 10 DISEASE-RESISTANCE LOCUS RECEPTOR-LIKE PROTEIN KINASE-like 2.5 [Ipomoea nil]	0.948714
MSTRG.13936.1	novel	itf04g09450.t2	PREDICTED: uncharacterized protein LOC109186452 [Ipomoea nil]	0.593643
MSTRG.13936.1	novel	itf04g09450.t1	PREDICTED: uncharacterized protein LOC109186451 [Ipomoea nil]	0.761563
MSTRG.32060.3	novel	itf12g28010.t1	PREDICTED: flavonol synthase/flavanone 3-hydroxylase-like [Ipomoea nil]	0.940964
MSTRG.34532.1	novel	itf14g07950.t1	PREDICTED: LRR receptor-like serine/threonine-protein kinase GSO1 [Ipomoea nil]	0.948602
MSTRG.7539.1	novel	itf01g26170.t1	PREDICTED: beta-glucosidase 40-like [Ipomoea nil]	-0.455136
MSTRG.7539.1	novel	itf01g26240.t1	PREDICTED: pentatricopeptide repeat-containing protein At1g26460, mitochondrial [Ipomoea nil]	-0.904965
MSTRG.7539.1	novel	itf01g26240.t2	PREDICTED: pentatricopeptide repeat-containing protein At1g26460, mitochondrial [Ipomoea nil]	0.764322
MSTRG.27514.1	novel	itf10g18790.t1	PREDICTED: probable LRR receptor-like serine/threonine-protein kinase At3g47570 [Ipomoea nil]	-0.505847
MSTRG.36123.1	novel	itf15g07390.t1	PREDICTED: putative glycine-rich cell wall structural protein 1 isoform X1 [Ipomoea nil]	0.681914
MSTRG.31305.3	novel	itf12g18980.t1	PREDICTED: homeobox protein BEL1 homolog isoform X2 [Ipomoea nil]	0.717371
MSTRG.24785.2	novel	itf09g12110.t2	PREDICTED: serine/threonine-protein kinase Nek6-like [Ipomoea nil]	0.653317
MSTRG.3062.1	novel	itf00g43420.t1	PREDICTED: serine/threonine-protein kinase SAPK1-like [Ipomoea nil]	0.802924
MSTRG.3062.1	novel	itf00g43340.t1	PREDICTED: purine permease 3-like isoform X1 [Ipomoea nil]	0.868524
MSTRG.27436.1	novel	itf10g17990.t1	PREDICTED: uncharacterized protein LOC109164913 [Ipomoea nil]	0.924873
MSTRG.2736.1	novel	itf00g38400.t1	PREDICTED: probable acyl-activating enzyme 1, peroxisomal [Ipomoea nil]	-0.943728
MSTRG.36986.1	novel	itf15g18310.t1	PREDICTED: putative late blight resistance protein homolog R1A-10 isoform X1 [Ipomoea nil]	-0.723465
MSTRG.13066.3	novel	itf03g30200.t1	PREDICTED: ethylene-responsive transcription factor ERF011-like [Ipomoea nil]	-0.677239
MSTRG.18008.1	novel	itf05g25930.t1	PREDICTED: ubiquitin thioesterase OTU1 [Ipomoea nil]	0.543528
MSTRG.18008.1	novel	itf05g26040.t2	PREDICTED: probable tetraacyldisaccharide 4'-kinase, mitochondrial [Ipomoea nil]	-0.877397
MSTRG.7559.1	novel	itf01g26440.t2	PREDICTED: myosin-6-like [Ipomoea nil]	-0.407186
MSTRG.22125.1	novel	itf07g22490.t1	PREDICTED: uncharacterized protein LOC109166343 [Ipomoea nil]	0.907638
MSTRG.26730.1	novel	itf10g09060.t2	PREDICTED: CTL-like protein DDB_G0274487 isoform X2 [Ipomoea nil]	0.758512
MSTRG.5026.1	novel	itf00g73920.t1	PREDICTED: acidic endochitinase-like [Ipomoea nil]	0.836318
MSTRG.3858.1	novel	itf00g56570.t1	PREDICTED: high affinity nitrate transporter 2.4-like [Ipomoea nil]	0.949266
MSTRG.9768.1	novel	itf02g17670.t1	NA	0.983785
MSTRG.9768.1	novel	itf02g17660.t1	NA	0.951966
MSTRG.33399.1	novel	itf13g16640.t1	PREDICTED: probable beta-1,4-xylosyltransferase IRX10L [Ipomoea nil]	-0.960957
MSTRG.33399.1	novel	itf13g16730.t1	PREDICTED: ethylene-responsive transcription factor ERF113 [Ipomoea nil]	0.984562
MSTRG.33399.1	novel	itf13g16760.t4	PREDICTED: protein MEI2-like 4 isoform X1 [Ipomoea nil]	0.742811
MSTRG.33399.1	novel	itf13g16620.t1	PREDICTED: peptidyl-prolyl cis-trans isomerase FKBP19, chloroplastic [Ipomoea nil]	0.723149
MSTRG.18544.1	novel	itf06g04000.t1	NA	0.931471
MSTRG.29080.1	novel	itf11g12490.t1	PREDICTED: uncharacterized protein LOC109162818 [Ipomoea nil]	0.812221
MSTRG.12615.1	novel	itf03g24660.t1	PREDICTED: cell division control protein 2 homolog D [Ipomoea nil]	-0.632275
MSTRG.35433.1	novel	itf14g19020.t1	PREDICTED: piezo-type mechanosensitive ion channel homolog [Ipomoea nil]	0.798194
MSTRG.35433.1	novel	itf14g18990.t1	PREDICTED: uncharacterized protein LOC109191313 isoform X1 [Ipomoea nil]	0.970955
MSTRG.35433.1	novel	itf14g19100.t1	PREDICTED: LRR receptor-like serine/threonine-protein kinase ERL1 [Ipomoea nil]	0.983313
MSTRG.26917.3	novel	itf10g11750.t1	PREDICTED: E3 UFM1-protein ligase 1 homolog isoform X1 [Ipomoea nil]	-0.526124
MSTRG.1650.1	novel	itf00g21410.t1	NA	0.996362
MSTRG.1650.1	novel	itf00g21310.t1	PREDICTED: crocetin glucosyltransferase, chloroplastic-like [Ipomoea nil]	0.445962
MSTRG.2905.1	novel	itf00g40950.t1	PREDICTED: cell division cycle 20.1, cofactor of APC complex-like [Ipomoea nil]	-0.759309
MSTRG.10428.1	novel	itf02g26440.t1	PREDICTED: 2-oxoglutarate-dependent dioxygenase AOP2-like [Ipomoea nil]	0.916914
MSTRG.10428.1	novel	itf02g26430.t1	PREDICTED: probable 2-oxoglutarate-dependent dioxygenase AOP1 [Ipomoea nil]	0.803318
MSTRG.9700.1	novel	itf02g16840.t1	PREDICTED: ABC transporter C family member 3-like [Ipomoea nil]	0.885429
MSTRG.9700.1	novel	itf02g16820.t1	PREDICTED: ABC transporter C family member 3-like [Ipomoea nil]	0.73211
MSTRG.18936.1	novel	itf06g09580.t1	PREDICTED: homeobox protein ATH1 [Ipomoea nil]	0.942341
MSTRG.18936.1	novel	itf06g09590.t1	PREDICTED: pollen-specific protein SF21-like [Ipomoea nil]	0.872081
MSTRG.18563.1	novel	itf06g04220.t1	NA	-0.482885
MSTRG.31055.1	novel	itf12g15890.t1	PREDICTED: 3-hydroxy-3-methylglutaryl-coenzyme A reductase-like [Ipomoea nil]	0.937777
MSTRG.31055.1	novel	itf12g15880.t1	PREDICTED: 3-hydroxy-3-methylglutaryl-coenzyme A reductase-like [Ipomoea nil]	0.799244
MSTRG.26289.1	novel	itf10g03860.t1	PREDICTED: chlorophyll a-b binding protein of LHCII type 1-like [Ipomoea nil]	0.896164
MSTRG.26289.1	novel	itf10g03870.t1	PREDICTED: chlorophyll a-b binding protein of LHCII type 1-like [Ipomoea nil]	0.931266
MSTRG.10326.1	novel	itf02g25120.t1	PREDICTED: probable LRR receptor-like serine/threonine-protein kinase At4g36180 [Ipomoea nil]	0.936483
MSTRG.21646.1	novel	itf07g16480.t1	PREDICTED: putative quinone-oxidoreductase homolog, chloroplastic [Ipomoea nil]	0.9417
MSTRG.2602.1	novel	itf00g36030.t1	PREDICTED: peroxidase 5-like [Ipomoea nil]	-0.604858
MSTRG.21286.1	novel	itf07g11940.t1	PREDICTED: high affinity nitrate transporter 2.4-like [Ipomoea nil]	0.97545
MSTRG.21286.1	novel	itf07g11950.t1	PREDICTED: high affinity nitrate transporter 2.4-like [Ipomoea nil]	0.971494
MSTRG.21286.1	novel	itf07g11970.t1	PREDICTED: high affinity nitrate transporter 2.4-like [Ipomoea nil]	-0.757
MSTRG.21286.1	novel	itf07g11910.t1	hypothetical protein DM860_000184 [Cuscuta australis]	0.874386
MSTRG.21286.1	novel	itf07g11920.t1	PREDICTED: high affinity nitrate transporter 2.4-like [Ipomoea nil]	0.965002
MSTRG.12954.1	novel	itf03g28390.t1	PREDICTED: E3 ubiquitin ligase BIG BROTHER-related-like isoform X1 [Ipomoea nil]	-0.922596
MSTRG.34101.1	novel	itf14g02630.t2	PREDICTED: uncharacterized protein LOC109160086 isoform X2 [Ipomoea nil]	-0.594878
MSTRG.37365.3	novel	itf15g23330.t1	PREDICTED: DDB1- and CUL4-associated factor homolog 1 [Ipomoea nil]	0.881299
MSTRG.15567.1	novel	itf04g30950.t2	PREDICTED: P-loop NTPase domain-containing protein LPA1 homolog 1 [Ipomoea nil]	-0.756301
MSTRG.15567.1	novel	itf04g30900.t1	PREDICTED: kiwellin-like isoform X1 [Ipomoea nil]	-0.666454
MSTRG.15567.1	novel	itf04g30840.t1	PREDICTED: protein ENHANCED DISEASE RESISTANCE 2-like [Ipomoea nil]	0.530592
MSTRG.15567.1	novel	itf04g30930.t2	PREDICTED: phosphatidylinositol N-acetylglucosaminyltransferase subunit A [Ipomoea nil]	-0.575001
MSTRG.15567.1	novel	itf04g30910.t1	PREDICTED: kiwellin-like isoform X2 [Ipomoea nil]	-0.644039
MSTRG.3245.1	novel	itf00g46490.t1	PREDICTED: monothiol glutaredoxin-S3-like [Ipomoea nil]	0.836616
MSTRG.15164.1	novel	itf04g25980.t1	PREDICTED: cytochrome P450 94A2-like [Ipomoea nil]	0.759946
MSTRG.15164.1	novel	itf04g25890.t3	PREDICTED: E3 ubiquitin protein ligase DRIP2-like [Ipomoea nil]	0.151582
MSTRG.31564.1	novel	itf12g21690.t1	PREDICTED: AT-hook motif nuclear-localized protein 14-like isoform X1 [Ipomoea nil]	0.953798
MSTRG.31564.1	novel	itf12g21810.t1	NA	0.825818
MSTRG.31564.1	novel	itf12g21770.t1	NA	0.814783
MSTRG.31564.1	novel	itf12g21870.t1	NA	0.925366
MSTRG.31564.1	novel	itf12g21890.t2	PREDICTED: phosphoenolpyruvate carboxylase kinase 2-like isoform X1 [Ipomoea nil]	-0.631462
MSTRG.939.1	novel	itf00g11040.t3	PREDICTED: TMV resistance protein N-like [Ipomoea nil]	0.99331
MSTRG.34983.1	novel	itf14g13340.t1	PREDICTED: GABA transporter 1 [Ipomoea nil]	0.83799
MSTRG.18793.1	novel	itf06g07540.t1	NA	0.720692
MSTRG.22752.1	novel	itf08g05980.t1	PREDICTED: AT-hook motif nuclear-localized protein 17-like [Ipomoea nil]	-0.938893
MSTRG.4669.1	novel	itf00g69080.t1	PREDICTED: aquaporin TIP2-1-like [Ipomoea nil]	-0.656743
MSTRG.15641.1	novel	itf04g31810.t1	PREDICTED: zeatin O-glucosyltransferase-like [Ipomoea nil]	0.982548
MSTRG.15641.1	novel	itf04g31780.t1	PREDICTED: zinc finger protein WIP3-like [Ipomoea nil]	-0.819917
MSTRG.15641.1	novel	itf04g31750.t1	PREDICTED: fatty acyl-CoA reductase 3-like [Ipomoea nil]	0.758266
MSTRG.18794.1	novel	itf06g07540.t1	NA	0.862744
MSTRG.27677.1	novel	itf10g21050.t4	PREDICTED: heat shock 70 kDa protein 16 [Ipomoea nil]	0.551302
MSTRG.31328.4	novel	itf12g19230.t1	PREDICTED: probable ADP-ribosylation factor GTPase-activating protein AGD14 isoform X2 [Ipomoea nil]	0.312366
MSTRG.31328.4	novel	itf12g19240.t1	PREDICTED: heavy metal-associated isoprenylated plant protein 7-like [Ipomoea nil]	0.803526
MSTRG.8461.1	novel	itf02g01300.t1	NA	0.941418
MSTRG.35142.1	novel	itf14g15430.t1	PREDICTED: cytochrome P450 714C2-like [Ipomoea nil]	0.913013
MSTRG.35142.1	novel	itf14g15370.t1	PREDICTED: clathrin interactor 1 isoform X1 [Ipomoea nil]	0.848406
MSTRG.35142.1	novel	itf14g15330.t1	metallothionein-like protein [Ipomoea batatas]	-0.718401
MSTRG.27516.1	novel	itf10g18790.t1	PREDICTED: probable LRR receptor-like serine/threonine-protein kinase At3g47570 [Ipomoea nil]	-0.442094
MSTRG.36091.1	novel	itf15g07030.t1	PREDICTED: uncharacterized protein LOC109180948 isoform X2 [Ipomoea nil]	0.44732
MSTRG.33452.1	novel	itf13g17140.t1	PREDICTED: probable WRKY transcription factor 45 isoform X1 [Ipomoea nil]	0.975636
MSTRG.33452.1	novel	itf13g17220.t1	PREDICTED: calmodulin-binding transcription activator 4-like isoform X1 [Ipomoea nil]	0.914793
MSTRG.14683.1	novel	itf04g19530.t1	PREDICTED: beta-amyrin 28-oxidase-like [Ipomoea nil]	0.860516
MSTRG.14683.1	novel	itf04g19540.t1	PREDICTED: beta-amyrin 28-oxidase-like [Ipomoea nil]	0.841174
MSTRG.14683.1	novel	itf04g19570.t1	PREDICTED: uncharacterized protein LOC109172879 [Ipomoea nil]	-0.903137
MSTRG.27160.1	novel	itf10g14720.t1	PREDICTED: uncharacterized protein LOC109165335 [Ipomoea nil]	-0.705995
MSTRG.25581.1	novel	itf09g22240.t3	PREDICTED: uncharacterized protein LOC109168613 isoform X1 [Ipomoea nil]	-0.413245
MSTRG.4963.1	novel	itf00g73230.t1	PREDICTED: probable L-type lectin-domain containing receptor kinase S.5 [Solanum tuberosum]	0.930779
MSTRG.37201.1	novel	itf15g21280.t1	PREDICTED: receptor-like protein 12 [Ipomoea nil]	0.695859
MSTRG.6045.1	novel	itf01g07750.t1	PREDICTED: laccase-12-like [Ipomoea nil]	0.585908
MSTRG.14112.1	novel	itf04g11830.t1	PREDICTED: F-box/kelch-repeat protein At3g23880-like [Ipomoea nil]	0.774259
MSTRG.3768.1	novel	itf00g55300.t1	PREDICTED: protein trichome birefringence-like 38 isoform X1 [Ipomoea nil]	-0.967737
MSTRG.8175.1	novel	itf01g33790.t1	PREDICTED: patatin-like protein 2 [Ipomoea nil]	-0.755945
MSTRG.8175.1	novel	itf01g33830.t1	hypothetical protein CCACVL1_13958 [Corchorus capsularis]	-0.349521
MSTRG.8175.1	novel	itf01g33880.t1	PREDICTED: serine carboxypeptidase 24-like isoform X1 [Ipomoea nil]	-0.60129
MSTRG.985.1	novel	itf00g11560.t1	PREDICTED: 1-aminocyclopropane-1-carboxylate oxidase homolog 1-like [Ipomoea nil]	-0.825256
MSTRG.3649.1	novel	itf00g53490.t1	PREDICTED: pathogen-related protein isoform X1 [Ipomoea nil]	0.484471
MSTRG.13513.1	novel	itf04g04440.t1	PREDICTED: disease resistance protein RPM1-like [Ipomoea nil]	-0.961824
MSTRG.8715.1	novel	itf02g04510.t1	PREDICTED: uncharacterized protein LOC109188125 [Ipomoea nil]	0.977442
MSTRG.2924.1	novel	itf00g41340.t2	PREDICTED: F-box/WD-40 repeat-containing protein At3g52030 [Ipomoea nil]	-0.551229
MSTRG.2575.1	novel	itf00g35510.t1	PREDICTED: metal transporter Nramp6-like [Ipomoea nil]	0.906165
MSTRG.25827.1	novel	itf09g25520.t1	PREDICTED: haloacid dehalogenase-like hydrolase domain-containing protein Sgpp [Ipomoea nil]	0.943154
MSTRG.25827.1	novel	itf09g25500.t1	PREDICTED: expansin-like B1 [Ipomoea nil]	-0.840401
MSTRG.25827.1	novel	itf09g25510.t1	PREDICTED: haloacid dehalogenase-like hydrolase domain-containing protein Sgpp [Ipomoea nil]	0.799302
MSTRG.27649.1	novel	itf10g20420.t1	PREDICTED: transmembrane protein 184C [Ipomoea nil]	-0.680582
MSTRG.16175.1	novel	itf05g03600.t1	NA	0.674327
MSTRG.4838.1	novel	itf00g71520.t1	PREDICTED: ABC transporter I family member 17-like isoform X1 [Ipomoea nil]	0.864864
MSTRG.17720.1	novel	itf05g22610.t1	PREDICTED: probable caffeoyl-CoA O-methyltransferase At4g26220 [Ipomoea nil]	-0.873947
MSTRG.17720.1	novel	itf05g22480.t1	PREDICTED: metal transporter Nramp1-like isoform X2 [Ipomoea nil]	0.951391
MSTRG.17720.1	novel	itf05g22480.t2	PREDICTED: metal transporter Nramp1-like isoform X2 [Ipomoea nil]	-0.615037
MSTRG.17720.1	novel	itf05g22500.t1	PREDICTED: UDP-glycosyltransferase 91A1-like [Ipomoea nil]	0.978409
MSTRG.17720.1	novel	itf05g22410.t1	PREDICTED: putative U-box domain-containing protein 50 [Ipomoea nil]	-0.716072
MSTRG.17720.1	novel	itf05g22470.t1	PREDICTED: UDP-glycosyltransferase 91A1-like [Ipomoea nil]	0.898979
MSTRG.18786.1	novel	itf06g07460.t1	PREDICTED: epidermis-specific secreted glycoprotein EP1-like [Ipomoea nil]	0.920264
MSTRG.27586.1	novel	itf10g19890.t1	PREDICTED: protein E6-like [Ipomoea nil]	0.602817
MSTRG.27586.1	novel	itf10g19840.t1	PREDICTED: guanylate-binding protein 4 [Ipomoea nil]	-0.658695
MSTRG.27586.1	novel	itf10g19860.t1	PREDICTED: uncharacterized protein LOC109165377 [Ipomoea nil]	-0.622852
MSTRG.27586.1	novel	itf10g19850.t1	PREDICTED: receptor-like protein kinase HSL1 [Ipomoea nil]	-0.602343
MSTRG.26917.1	novel	itf10g11750.t1	PREDICTED: E3 UFM1-protein ligase 1 homolog isoform X1 [Ipomoea nil]	-0.815687
MSTRG.28005.1	novel	itf10g25110.t1	PREDICTED: kinesin-like protein KIN-7D, mitochondrial [Ipomoea nil]	-0.919943
MSTRG.28005.1	novel	itf10g25070.t1	PREDICTED: probable E3 ubiquitin-protein ligase RNF217 [Ipomoea nil]	0.861724
MSTRG.28005.1	novel	itf10g25060.t1	PREDICTED: purple acid phosphatase 2-like [Ipomoea nil]	-0.849069
MSTRG.23758.1	novel	itf08g18360.t5	PREDICTED: RNA pseudouridine synthase 3, mitochondrial [Ipomoea nil]	0.321979
MSTRG.23758.1	novel	itf08g18320.t1	PREDICTED: beta-glucosidase 1-like [Ipomoea nil]	0.847056
MSTRG.32060.2	novel	itf12g28010.t1	PREDICTED: flavonol synthase/flavanone 3-hydroxylase-like [Ipomoea nil]	0.629089
MSTRG.36243.1	novel	itf15g08930.t1	PREDICTED: LRR receptor-like serine/threonine-protein kinase HSL2 isoform X1 [Ipomoea nil]	0.656384
MSTRG.33425.2	novel	itf13g16940.t1	PREDICTED: somatic embryogenesis receptor kinase 1-like [Ipomoea nil]	0.88587
MSTRG.33425.2	novel	itf13g16930.t1	PREDICTED: somatic embryogenesis receptor kinase 2-like [Ipomoea nil]	-0.779456
MSTRG.31819.1	novel	itf12g25050.t1	PREDICTED: protein DETOXIFICATION 49-like [Ipomoea nil]	0.955278
MSTRG.31819.1	novel	itf12g25130.t1	PREDICTED: E3 ubiquitin ligase BIG BROTHER-like [Ipomoea nil]	-0.864054
MSTRG.5320.1	novel	itf00g78040.t1	PREDICTED: aspartyl protease AED3-like [Ipomoea nil]	-0.872418
MSTRG.14426.2	novel	itf04g15710.t1	PREDICTED: uncharacterized GPI-anchored protein At5g19250-like [Ipomoea nil]	-0.770049
MSTRG.14426.2	novel	itf04g15750.t1	PREDICTED: probably inactive leucine-rich repeat receptor-like protein kinase At5g48380 [Ipomoea nil]	-0.86902
MSTRG.15819.1	novel	itf04g34190.t1	PREDICTED: leucine-rich repeat receptor protein kinase MSP1-like [Ipomoea nil]	-0.960568
MSTRG.15819.1	novel	itf04g34280.t1	putative late blight resistance protein homolog R1A-4 [Coffea eugenioides]	-0.604521
MSTRG.9760.2	novel	itf02g17670.t1	NA	0.919912
MSTRG.9760.2	novel	itf02g17660.t1	NA	0.937046
MSTRG.25362.1	novel	itf09g19290.t2	PREDICTED: secoisolariciresinol dehydrogenase-like [Ipomoea nil]	0.663499
MSTRG.25362.1	novel	itf09g19230.t1	PREDICTED: secoisolariciresinol dehydrogenase-like [Ipomoea nil]	0.701902
MSTRG.25108.1	novel	itf09g15990.t1	PREDICTED: subtilisin-like protease SBT1.9 [Ipomoea nil]	0.828637
MSTRG.25108.1	novel	itf09g16000.t1	PREDICTED: cinnamoyl-CoA reductase 1-like isoform X2 [Ipomoea nil]	0.818431
MSTRG.5937.1	novel	itf01g06220.t1	PREDICTED: probable leucine-rich repeat receptor-like serine/threonine-protein kinase At3g14840 [Ipomoea nil]	-0.853313
MSTRG.36979.1	novel	itf15g18310.t1	PREDICTED: putative late blight resistance protein homolog R1A-10 isoform X1 [Ipomoea nil]	-0.835673
MSTRG.26810.1	novel	itf10g10080.t1	PREDICTED: cytosolic sulfotransferase 17-like [Ipomoea nil]	-0.498753
MSTRG.33861.1	novel	itf13g22570.t2	PREDICTED: probable LRR receptor-like serine/threonine-protein kinase At1g51880 [Ipomoea nil]	0.777227
MSTRG.30058.12	novel	itf12g03400.t7	PREDICTED: uncharacterized protein LOC109177831 [Ipomoea nil]	-0.487846
MSTRG.7141.1	novel	itf01g21360.t2	PREDICTED: uncharacterized protein LOC109150534 [Ipomoea nil]	0.525122
MSTRG.33194.1	novel	itf13g13760.t1	PREDICTED: salicylate carboxymethyltransferase-like [Ipomoea nil]	0.973522
MSTRG.33194.1	novel	itf13g13780.t1	PREDICTED: salicylate carboxymethyltransferase-like [Ipomoea nil]	0.794078
MSTRG.33194.1	novel	itf13g13770.t1	PREDICTED: salicylate carboxymethyltransferase-like [Ipomoea nil]	0.605259
MSTRG.17779.1	novel	itf05g23320.t1	PREDICTED: polyadenylate-binding protein 3-like [Ipomoea nil]	0.684583
MSTRG.17779.1	novel	itf05g23250.t1	PREDICTED: plant intracellular Ras-group-related LRR protein 4-like [Ipomoea nil]	-0.0764611
MSTRG.17779.1	novel	itf05g23250.t2	PREDICTED: plant intracellular Ras-group-related LRR protein 4-like [Ipomoea nil]	-0.401865
MSTRG.35414.1	novel	itf14g18700.t1	PREDICTED: acyl-lipid (9-3)-desaturase-like [Ipomoea nil]	-0.632491
MSTRG.26947.1	novel	itf10g12030.t1	NA	0.889628
MSTRG.26947.1	novel	itf10g12100.t1	PREDICTED: F-box protein VBF-like [Ipomoea nil]	-0.924977
MSTRG.21659.1	novel	itf07g16680.t1	PREDICTED: uncharacterized protein LOC109182756 [Ipomoea nil]	-0.941598
MSTRG.37248.1	novel	itf15g21760.t1	PREDICTED: serine/threonine-protein phosphatase 6 regulatory ankyrin repeat subunit B-like isoform X2 [Ipomoea nil]	0.849545
MSTRG.37248.1	novel	itf15g21830.t1	PREDICTED: ankyrin repeat-containing protein ITN1-like [Ipomoea nil]	0.894363
MSTRG.37291.1	novel	itf15g22410.t10	PREDICTED: transcriptional corepressor LEUNIG-like isoform X2 [Ipomoea nil]	0.933269
MSTRG.37291.1	novel	itf15g22400.t1	PREDICTED: gibberellin 3-beta-dioxygenase 1-like [Ipomoea nil]	0.938198
MSTRG.25274.1	novel	itf09g18000.t1	PREDICTED: uncharacterized protein LOC109163972 [Ipomoea nil]	-0.527545
MSTRG.5144.1	novel	itf00g75720.t1	PREDICTED: WUSCHEL-related homeobox 9-like [Ipomoea nil]	-0.800323
MSTRG.35013.1	novel	itf14g13600.t1	hypothetical protein CICLE_v10028519mg [Citrus clementina]	-0.948875
MSTRG.35013.1	novel	itf14g13630.t1	PREDICTED: uncharacterized protein At1g08160-like [Ipomoea nil]	0.711176
MSTRG.18276.1	novel	itf06g01240.t1	PREDICTED: GATA transcription factor 9-like [Ipomoea nil]	-0.659652
MSTRG.19791.1	novel	itf06g19920.t1	PREDICTED: GDSL esterase/lipase At5g33370-like [Ipomoea nil]	-0.723823
MSTRG.33829.1	novel	itf13g21920.t1	PREDICTED: uncharacterized protein LOC109175287 [Ipomoea nil]	0.517237
MSTRG.33829.1	novel	itf13g21900.t1	PREDICTED: cytosolic sulfotransferase 12-like [Ipomoea nil]	0.455114
MSTRG.33829.1	novel	itf13g21960.t1	PREDICTED: putative late blight resistance protein homolog R1B-16 [Ipomoea nil]	0.801813
MSTRG.9850.1	novel	itf02g18900.t1	PREDICTED: serine/threonine-protein kinase HT1-like [Ipomoea nil]	-0.815683
MSTRG.36939.2	novel	itf15g17610.t1	PREDICTED: zinc finger protein 1-like [Ipomoea nil]	0.42124
MSTRG.22795.2	novel	itf08g06440.t1	PREDICTED: ferredoxin--NADP reductase, root-type isozyme, chloroplastic-like [Ipomoea nil]	0.889398
MSTRG.14901.1	novel	itf04g22480.t1	PREDICTED: MDIS1-interacting receptor like kinase 2-like [Ipomoea nil]	0.667706
MSTRG.4840.1	novel	itf00g71520.t1	PREDICTED: ABC transporter I family member 17-like isoform X1 [Ipomoea nil]	-0.75217
MSTRG.36989.2	novel	itf15g18380.t1	PREDICTED: putative late blight resistance protein homolog R1A-3 isoform X1 [Ipomoea nil]	0.924327
MSTRG.14668.1	novel	itf04g19190.t1	PREDICTED: leucine-rich repeat receptor-like tyrosine-protein kinase PXC3 [Ipomoea nil]	-0.836346
MSTRG.14668.1	novel	itf04g19210.t1	PREDICTED: nuclear pore complex protein NUP54 [Ipomoea nil]	0.940696
MSTRG.37203.1	novel	itf15g21280.t1	PREDICTED: receptor-like protein 12 [Ipomoea nil]	0.631629
MSTRG.37292.1	novel	itf15g22410.t10	PREDICTED: transcriptional corepressor LEUNIG-like isoform X2 [Ipomoea nil]	0.710388
MSTRG.37292.1	novel	itf15g22400.t1	PREDICTED: gibberellin 3-beta-dioxygenase 1-like [Ipomoea nil]	0.892347
MSTRG.7031.1	novel	itf01g20070.t1	PREDICTED: disease resistance protein RPM1-like [Ipomoea nil]	0.838011
MSTRG.6534.2	novel	itf01g13730.t1	PREDICTED: putative E3 ubiquitin-protein ligase RF298 [Ipomoea nil]	-0.376843
MSTRG.34863.1	novel	itf14g12010.t2	PREDICTED: transcription factor TGA2.2-like isoform X2 [Ipomoea nil]	-0.3345
MSTRG.15436.1	novel	itf04g29310.t1	PREDICTED: methylsterol monooxygenase 2-2 [Ipomoea nil]	0.601825
MSTRG.1921.1	novel	itf00g25240.t1	PREDICTED: malonyl-coenzyme:anthocyanin 5-O-glucoside-6'''-O-malonyltransferase-like [Ipomoea nil]	0.383029
MSTRG.27808.1	novel	itf10g22640.t1	PREDICTED: cationic peroxidase 2-like [Ipomoea nil]	-0.8764
MSTRG.27808.1	novel	itf10g22580.t1	PREDICTED: beta-xylosidase/alpha-L-arabinofuranosidase 2-like [Ipomoea nil]	0.862565
MSTRG.27808.1	novel	itf10g22620.t1	PREDICTED: non-specific lipid-transfer protein-like protein At2g13820 [Ipomoea nil]	0.804072
MSTRG.27808.1	novel	itf10g22510.t1	PREDICTED: putative clathrin assembly protein At1g03050 [Ipomoea nil]	-0.811766
MSTRG.27808.1	novel	itf10g22570.t1	PREDICTED: beta-xylosidase/alpha-L-arabinofuranosidase 2-like [Ipomoea nil]	0.879511
MSTRG.27808.1	novel	itf10g22650.t1	PREDICTED: cationic peroxidase 2-like [Ipomoea nil]	-0.933965
MSTRG.27808.1	novel	itf10g22610.t1	PREDICTED: hyoscyamine 6-dioxygenase-like [Nicotiana tomentosiformis]	0.870291
MSTRG.27808.1	novel	itf10g22710.t1	mitochondrial alternative oxidase 2 [Ipomoea batatas]	-0.645788
MSTRG.16465.1	novel	itf05g07450.t1	PREDICTED: IQ domain-containing protein IQM5-like [Ipomoea nil]	0.712139
MSTRG.16665.1	novel	itf05g10040.t1	NA	-0.746104
MSTRG.16665.1	novel	itf05g10080.t1	PREDICTED: uncharacterized protein LOC109184743 [Ipomoea nil]	0.762779
MSTRG.12416.1	novel	itf03g22200.t1	PREDICTED: pectinesterase-like [Ipomoea nil]	0.855074
MSTRG.31200.1	novel	itf12g17310.t1	PREDICTED: auxin response factor 9-like [Ipomoea nil]	0.773248
MSTRG.16799.1	novel	itf05g11470.t1	PREDICTED: ubiquitin carboxyl-terminal hydrolase FAM188A [Ipomoea nil]	0.95797
MSTRG.29349.1	novel	itf11g15980.t1	PREDICTED: GEM-like protein 4 [Ipomoea nil]	-0.790272
MSTRG.14642.1	novel	itf04g18730.t1	PREDICTED: classical arabinogalactan protein 27-like [Ipomoea nil]	-0.823424
MSTRG.14642.1	novel	itf04g18720.t1	PREDICTED: uncharacterized protein LOC109168328 [Ipomoea nil]	-0.671907
MSTRG.16806.1	novel	itf05g11470.t1	PREDICTED: ubiquitin carboxyl-terminal hydrolase FAM188A [Ipomoea nil]	0.900006
MSTRG.4701.1	novel	itf00g69550.t1	NA	-0.666689
MSTRG.19141.1	novel	itf06g12060.t1	PREDICTED: vetispiradiene synthase 3-like [Ipomoea nil]	0.910835
MSTRG.1585.1	novel	itf00g20220.t1	hypothetical protein CR513_00089, partial [Mucuna pruriens]	0.823135
MSTRG.32407.1	novel	itf13g04170.t1	PREDICTED: subtilisin-like protease SBT1.7 [Ipomoea nil]	0.627869
MSTRG.33713.2	novel	itf13g20420.t1	PREDICTED: putative calcium-transporting ATPase 13, plasma membrane-type [Ipomoea nil]	0.962653
MSTRG.33713.2	novel	itf13g20340.t2	PREDICTED: aspartic proteinase-like isoform X2 [Ipomoea nil]	0.958044
MSTRG.33713.2	novel	itf13g20430.t1	PREDICTED: calmodulin-like protein 8 [Ipomoea nil]	0.731064
MSTRG.34854.1	novel	itf14g11730.t1	PREDICTED: cytochrome P450 94A2-like [Ipomoea nil]	-0.645255
MSTRG.2611.1	novel	itf00g36030.t1	PREDICTED: peroxidase 5-like [Ipomoea nil]	0.903693
MSTRG.25212.1	novel	itf09g17220.t1	PREDICTED: GDSL esterase/lipase 1-like [Ipomoea nil]	0.741988
MSTRG.25212.1	novel	itf09g17200.t1	PREDICTED: GDSL esterase/lipase 1-like isoform X1 [Ipomoea nil]	0.766848
