# Supplementary material for: Identification and Network Construction of mRNAs, miRNAs, lncRNAs, and circRNAs in Sweetpotato (Ipomoea batatas L.) Adventitious Roots Under Salt Stress via Whole-Transcriptome RNA Sequencing
Source: Int J Mol Sci. 2025 Feb 15;26(4):1660. doi: 10.3390/ijms26041660 (PMC11854956; doi:10.3390/ijms26041660)
Supplement: Supplementary file 1 [file ijms-26-01660-s001.zip › Table S11. The interactions between all salt-responsive DEmRNAs, DElncRNAs, DEcircRNAs and DEmiRNAs in sweetpotato roots..xlsx]

## Sheet: Sheet1
Table S11. The interactions between all salt-responsive DEmRNAs, DElncRNAs, DEcircRNAs and DEmiRNAs in sweetpotato roots.
lncRNA	Regulation	circRNA	Regulation	miRNA	Regulation	mRNA	Regulation	Description
MSTRG.32826.1	down			PC-3p-173_7248	up	itf01g29510.t1	down	PREDICTED: 2-oxoisovalerate dehydrogenase subunit alpha 1, mitochondrial isoform X1 [Ipomoea nil]
MSTRG.32826.1	down			PC-3p-173_7248	up	itf01g29510.t3	down	PREDICTED: 2-oxoisovalerate dehydrogenase subunit alpha 1, mitochondrial isoform X1 [Ipomoea nil]
MSTRG.32826.1	down			PC-3p-173_7248	up	itf15g07360.t1	down	PREDICTED: laccase-4-like [Ipomoea nil]
MSTRG.20467.1	up			PC-5p-164477_14	down	itf12g07260.t1	up	PREDICTED: cysteine-rich receptor-like protein kinase 42 [Ipomoea nil]
MSTRG.20467.1	up			PC-5p-164477_14	down	itf08g04980.t1	down	PREDICTED: cyclin-D5-2-like [Ipomoea nil]
		circRNA1430	up	PC-5p-2340_1232	up	itf11g08730.t2	up	PREDICTED: glycylpeptide N-tetradecanoyltransferase 1-like [Ipomoea nil]
MSTRG.10625.1	down	circRNA444	down	PC-5p-88227_37	down	itf11g10550.t1	down	PREDICTED: uncharacterized protein LOC109163184 [Ipomoea nil]
MSTRG.10625.1	down	circRNA1471	up	PC-5p-88227_37	down	itf11g10550.t1	down	PREDICTED: uncharacterized protein LOC109163184 [Ipomoea nil]
		circRNA912	down	aly-miR169j-3p_L+1_1ss6GA	up	itf07g19370.t1	up	PREDICTED: probable alpha,alpha-trehalose-phosphate synthase [UDP-forming] 11 [Ipomoea nil]
		circRNA1471	up	aly-miR169j-3p_L+1_1ss6GA	up	itf07g19370.t1	up	PREDICTED: probable alpha,alpha-trehalose-phosphate synthase [UDP-forming] 11 [Ipomoea nil]
		circRNA1471	up	aly-miR169j-3p_L+1_1ss6GA	up	itf07g19370.t1	up	PREDICTED: probable alpha,alpha-trehalose-phosphate synthase [UDP-forming] 11 [Ipomoea nil]
		circRNA444	down	aly-miR169j-3p_L+1_1ss6GA	up	itf07g19370.t1	up	PREDICTED: probable alpha,alpha-trehalose-phosphate synthase [UDP-forming] 11 [Ipomoea nil]
		circRNA912	down	ath-MIR169k-p3_1ss6GA	up	itf07g19370.t1	up	PREDICTED: probable alpha,alpha-trehalose-phosphate synthase [UDP-forming] 11 [Ipomoea nil]
		circRNA1471	up	ath-MIR169k-p3_1ss6GA	up	itf07g19370.t1	up	PREDICTED: probable alpha,alpha-trehalose-phosphate synthase [UDP-forming] 11 [Ipomoea nil]
		circRNA1471	up	ath-MIR169k-p3_1ss6GA	up	itf07g19370.t1	up	PREDICTED: probable alpha,alpha-trehalose-phosphate synthase [UDP-forming] 11 [Ipomoea nil]
		circRNA444	down	ath-MIR169k-p3_1ss6GA	up	itf07g19370.t1	up	PREDICTED: probable alpha,alpha-trehalose-phosphate synthase [UDP-forming] 11 [Ipomoea nil]
MSTRG.5288.1	up			cas-MIR5139-p3_2ss3TG20CT	down	itf09g09520.t3	down	PREDICTED: ferritin, chloroplastic-like [Ipomoea nil]
MSTRG.2905.1	up			cas-MIR5139-p3_2ss3TG20CT	down	itf09g09520.t3	down	PREDICTED: ferritin, chloroplastic-like [Ipomoea nil]
MSTRG.5937.1	down			cas-MIR5139-p3_2ss3TG20CT	down	itf09g09520.t3	down	PREDICTED: ferritin, chloroplastic-like [Ipomoea nil]
MSTRG.5288.1	up			cas-MIR5139-p3_2ss3TG20CT	down	itf07g18640.t2	up	PREDICTED: uncharacterized protein LOC109182758 [Ipomoea nil]
MSTRG.2905.1	up			cas-MIR5139-p3_2ss3TG20CT	down	itf07g18640.t2	up	PREDICTED: uncharacterized protein LOC109182758 [Ipomoea nil]
MSTRG.5937.1	down			cas-MIR5139-p3_2ss3TG20CT	down	itf07g18640.t2	up	PREDICTED: uncharacterized protein LOC109182758 [Ipomoea nil]
MSTRG.5288.1	up			cas-MIR5139-p3_2ss3TG20CT	down	itf01g34920.t1	down	PREDICTED: transcription factor bHLH110-like isoform X4 [Ipomoea nil]
MSTRG.2905.1	up			cas-MIR5139-p3_2ss3TG20CT	down	itf01g34920.t1	down	PREDICTED: transcription factor bHLH110-like isoform X4 [Ipomoea nil]
MSTRG.5937.1	down			cas-MIR5139-p3_2ss3TG20CT	down	itf01g34920.t1	down	PREDICTED: transcription factor bHLH110-like isoform X4 [Ipomoea nil]
MSTRG.1202.1	down	circRNA456	down	cme-MIR160c-p5_2ss13AG17AG	down	itf04g34400.t2	down	PREDICTED: GTP-binding protein BRASSINAZOLE INSENSITIVE PALE GREEN 2, chloroplastic [Ipomoea nil]
MSTRG.1202.1	down	circRNA258	down	cme-MIR160c-p5_2ss13AG17AG	down	itf04g34400.t2	down	PREDICTED: GTP-binding protein BRASSINAZOLE INSENSITIVE PALE GREEN 2, chloroplastic [Ipomoea nil]
MSTRG.1202.1	down	circRNA456	down	cme-MIR160c-p5_2ss13AG17AG	down	itf14g14530.t1	down	PREDICTED: beta-galactosidase 8-like isoform X1 [Ipomoea nil]
MSTRG.1202.1	down	circRNA258	down	cme-MIR160c-p5_2ss13AG17AG	down	itf14g14530.t1	down	PREDICTED: beta-galactosidase 8-like isoform X1 [Ipomoea nil]
MSTRG.1202.1	down	circRNA456	down	cme-MIR160c-p5_2ss13AG17AG	down	itf14g15870.t1	down	PREDICTED: uncharacterized protein LOC109173449 [Ipomoea nil]
MSTRG.1202.1	down	circRNA258	down	cme-MIR160c-p5_2ss13AG17AG	down	itf14g15870.t1	down	PREDICTED: uncharacterized protein LOC109173449 [Ipomoea nil]
MSTRG.1202.1	down	circRNA456	down	cme-MIR160c-p5_2ss13AG17AG	down	itf06g18140.t1	down	PREDICTED: germin-like protein [Ipomoea nil]
MSTRG.1202.1	down	circRNA258	down	cme-MIR160c-p5_2ss13AG17AG	down	itf06g18140.t1	down	PREDICTED: germin-like protein [Ipomoea nil]
MSTRG.1202.1	down	circRNA456	down	cme-MIR160c-p5_2ss13AG17AG	down	itf02g18610.t1	down	PREDICTED: uncharacterized protein LOC109177197 [Ipomoea nil]
MSTRG.1202.1	down	circRNA258	down	cme-MIR160c-p5_2ss13AG17AG	down	itf02g18610.t1	down	PREDICTED: uncharacterized protein LOC109177197 [Ipomoea nil]
MSTRG.1202.1	down	circRNA456	down	cme-MIR160c-p5_2ss13AG17AG	down	itf06g26510.t1	up	PREDICTED: protein NRT1/ PTR FAMILY 2.11-like [Ipomoea nil]
MSTRG.1202.1	down	circRNA258	down	cme-MIR160c-p5_2ss13AG17AG	down	itf06g26510.t1	up	PREDICTED: protein NRT1/ PTR FAMILY 2.11-like [Ipomoea nil]
MSTRG.1202.1	down	circRNA456	down	cme-MIR160c-p5_2ss13AG17AG	down	itf14g14530.t1	down	PREDICTED: beta-galactosidase 8-like isoform X1 [Ipomoea nil]
MSTRG.1202.1	down	circRNA258	down	cme-MIR160c-p5_2ss13AG17AG	down	itf14g14530.t1	down	PREDICTED: beta-galactosidase 8-like isoform X1 [Ipomoea nil]
MSTRG.1202.1	down	circRNA456	down	cme-MIR160c-p5_2ss13AG17AG	down	itf15g00730.t1	up	PREDICTED: GDSL esterase/lipase At5g03820-like isoform X2 [Ipomoea nil]
MSTRG.1202.1	down	circRNA258	down	cme-MIR160c-p5_2ss13AG17AG	down	itf15g00730.t1	up	PREDICTED: GDSL esterase/lipase At5g03820-like isoform X2 [Ipomoea nil]
MSTRG.1202.1	down	circRNA456	down	cme-MIR160c-p5_2ss13AG17AG	down	itf06g17130.t3	down	PREDICTED: uncharacterized protein LOC109190332 [Ipomoea nil]
MSTRG.1202.1	down	circRNA258	down	cme-MIR160c-p5_2ss13AG17AG	down	itf06g17130.t3	down	PREDICTED: uncharacterized protein LOC109190332 [Ipomoea nil]
MSTRG.15641.1	down			gma-MIR166r-p3	up	itf13g21590.t2	up	PREDICTED: ubiquitin carboxyl-terminal hydrolase 26 [Ipomoea nil]
MSTRG.31328.4	down	circRNA1471	up	gma-MIR5368-p3_1ss17CA	up	itf07g03880.t3	down	PREDICTED: cyclin-dependent kinase G-2 isoform X1 [Ipomoea nil]
MSTRG.31328.4	down	circRNA912	down	gma-MIR5368-p3_1ss17CA	up	itf07g03880.t3	down	PREDICTED: cyclin-dependent kinase G-2 isoform X1 [Ipomoea nil]
MSTRG.31328.4	down	circRNA1471	up	gma-MIR5368-p3_1ss17CA	up	itf13g22570.t2	up	PREDICTED: probable LRR receptor-like serine/threonine-protein kinase At1g51880 [Ipomoea nil]
MSTRG.31328.4	down	circRNA912	down	gma-MIR5368-p3_1ss17CA	up	itf13g22570.t2	up	PREDICTED: probable LRR receptor-like serine/threonine-protein kinase At1g51880 [Ipomoea nil]
MSTRG.3183.1	up	circRNA487	up	gma-MIR5368-p5_1ss1TC	up	itf01g32510.t3	up	PREDICTED: uncharacterized protein LOC109170266 [Ipomoea nil]
MSTRG.3873.2	up	circRNA487	up	gma-MIR5368-p5_1ss1TC	up	itf01g32510.t3	up	PREDICTED: uncharacterized protein LOC109170266 [Ipomoea nil]
MSTRG.1765.1	up	circRNA487	up	gma-MIR5368-p5_1ss1TC	up	itf01g32510.t3	up	PREDICTED: uncharacterized protein LOC109170266 [Ipomoea nil]
MSTRG.23421.1	up	circRNA487	up	gma-MIR5368-p5_1ss1TC	up	itf01g32510.t3	up	PREDICTED: uncharacterized protein LOC109170266 [Ipomoea nil]
MSTRG.3183.1	up	circRNA487	up	gma-MIR5368-p5_1ss1TC	up	itf01g32510.t3	up	PREDICTED: uncharacterized protein LOC109170266 [Ipomoea nil]
MSTRG.3183.1	up	circRNA487	up	gma-MIR5368-p5_1ss1TC	up	itf02g20090.t3	up	PREDICTED: ABC transporter A family member 2 [Ipomoea nil]
MSTRG.3873.2	up	circRNA487	up	gma-MIR5368-p5_1ss1TC	up	itf02g20090.t3	up	PREDICTED: ABC transporter A family member 2 [Ipomoea nil]
MSTRG.1765.1	up	circRNA487	up	gma-MIR5368-p5_1ss1TC	up	itf02g20090.t3	up	PREDICTED: ABC transporter A family member 2 [Ipomoea nil]
MSTRG.23421.1	up	circRNA487	up	gma-MIR5368-p5_1ss1TC	up	itf02g20090.t3	up	PREDICTED: ABC transporter A family member 2 [Ipomoea nil]
MSTRG.3183.1	up	circRNA487	up	gma-MIR5368-p5_1ss1TC	up	itf02g20090.t3	up	PREDICTED: ABC transporter A family member 2 [Ipomoea nil]
MSTRG.3183.1	up	circRNA487	up	gma-MIR5368-p5_1ss1TC	up	itf04g06970.t1	down	PREDICTED: uncharacterized protein LOC109185840 [Ipomoea nil]
MSTRG.3873.2	up	circRNA487	up	gma-MIR5368-p5_1ss1TC	up	itf04g06970.t1	down	PREDICTED: uncharacterized protein LOC109185840 [Ipomoea nil]
MSTRG.1765.1	up	circRNA487	up	gma-MIR5368-p5_1ss1TC	up	itf04g06970.t1	down	PREDICTED: uncharacterized protein LOC109185840 [Ipomoea nil]
MSTRG.23421.1	up	circRNA487	up	gma-MIR5368-p5_1ss1TC	up	itf04g06970.t1	down	PREDICTED: uncharacterized protein LOC109185840 [Ipomoea nil]
MSTRG.3183.1	up	circRNA487	up	gma-MIR5368-p5_1ss1TC	up	itf04g06970.t1	down	PREDICTED: uncharacterized protein LOC109185840 [Ipomoea nil]
MSTRG.3183.1	up	circRNA487	up	gma-MIR5368-p5_1ss1TC	up	itf12g27120.t1	down	PREDICTED: uncharacterized protein LOC109194102 [Ipomoea nil]
MSTRG.3873.2	up	circRNA487	up	gma-MIR5368-p5_1ss1TC	up	itf12g27120.t1	down	PREDICTED: uncharacterized protein LOC109194102 [Ipomoea nil]
MSTRG.1765.1	up	circRNA487	up	gma-MIR5368-p5_1ss1TC	up	itf12g27120.t1	down	PREDICTED: uncharacterized protein LOC109194102 [Ipomoea nil]
MSTRG.23421.1	up	circRNA487	up	gma-MIR5368-p5_1ss1TC	up	itf12g27120.t1	down	PREDICTED: uncharacterized protein LOC109194102 [Ipomoea nil]
MSTRG.3183.1	up	circRNA487	up	gma-MIR5368-p5_1ss1TC	up	itf12g27120.t1	down	PREDICTED: uncharacterized protein LOC109194102 [Ipomoea nil]
MSTRG.3183.1	up	circRNA487	up	gma-MIR5368-p5_1ss1TC	up	itf12g27120.t3	down	PREDICTED: uncharacterized protein LOC109194102 [Ipomoea nil]
MSTRG.3873.2	up	circRNA487	up	gma-MIR5368-p5_1ss1TC	up	itf12g27120.t3	down	PREDICTED: uncharacterized protein LOC109194102 [Ipomoea nil]
MSTRG.1765.1	up	circRNA487	up	gma-MIR5368-p5_1ss1TC	up	itf12g27120.t3	down	PREDICTED: uncharacterized protein LOC109194102 [Ipomoea nil]
MSTRG.23421.1	up	circRNA487	up	gma-MIR5368-p5_1ss1TC	up	itf12g27120.t3	down	PREDICTED: uncharacterized protein LOC109194102 [Ipomoea nil]
MSTRG.3183.1	up	circRNA487	up	gma-MIR5368-p5_1ss1TC	up	itf12g27120.t3	down	PREDICTED: uncharacterized protein LOC109194102 [Ipomoea nil]
MSTRG.18203.1	up			hvu-MIR6179-p3_2ss2TC17GA	down	itf12g27120.t3	down	PREDICTED: uncharacterized protein LOC109194102 [Ipomoea nil]
MSTRG.5274.1	up			hvu-MIR6179-p3_2ss2TC17GA	down	itf12g27120.t3	down	PREDICTED: uncharacterized protein LOC109194102 [Ipomoea nil]
MSTRG.18544.1	up			hvu-MIR6179-p3_2ss2TC17GA	down	itf12g27120.t3	down	PREDICTED: uncharacterized protein LOC109194102 [Ipomoea nil]
MSTRG.5000.1	up			hvu-MIR6179-p3_2ss2TC17GA	down	itf12g27120.t3	down	PREDICTED: uncharacterized protein LOC109194102 [Ipomoea nil]
MSTRG.709.1	up			hvu-MIR6179-p3_2ss2TC17GA	down	itf12g27120.t3	down	PREDICTED: uncharacterized protein LOC109194102 [Ipomoea nil]
MSTRG.18203.1	up			hvu-MIR6179-p3_2ss2TC17GA	down	itf12g27120.t1	down	PREDICTED: uncharacterized protein LOC109194102 [Ipomoea nil]
MSTRG.5274.1	up			hvu-MIR6179-p3_2ss2TC17GA	down	itf12g27120.t1	down	PREDICTED: uncharacterized protein LOC109194102 [Ipomoea nil]
MSTRG.18544.1	up			hvu-MIR6179-p3_2ss2TC17GA	down	itf12g27120.t1	down	PREDICTED: uncharacterized protein LOC109194102 [Ipomoea nil]
MSTRG.5000.1	up			hvu-MIR6179-p3_2ss2TC17GA	down	itf12g27120.t1	down	PREDICTED: uncharacterized protein LOC109194102 [Ipomoea nil]
MSTRG.709.1	up			hvu-MIR6179-p3_2ss2TC17GA	down	itf12g27120.t1	down	PREDICTED: uncharacterized protein LOC109194102 [Ipomoea nil]
MSTRG.18203.1	up			hvu-MIR6179-p3_2ss2TC17GA	down	itf05g11980.t1	up	PREDICTED: uncharacterized protein LOC109151045 isoform X2 [Ipomoea nil]
MSTRG.5274.1	up			hvu-MIR6179-p3_2ss2TC17GA	down	itf05g11980.t1	up	PREDICTED: uncharacterized protein LOC109151045 isoform X2 [Ipomoea nil]
MSTRG.18544.1	up			hvu-MIR6179-p3_2ss2TC17GA	down	itf05g11980.t1	up	PREDICTED: uncharacterized protein LOC109151045 isoform X2 [Ipomoea nil]
MSTRG.5000.1	up			hvu-MIR6179-p3_2ss2TC17GA	down	itf05g11980.t1	up	PREDICTED: uncharacterized protein LOC109151045 isoform X2 [Ipomoea nil]
MSTRG.709.1	up			hvu-MIR6179-p3_2ss2TC17GA	down	itf05g11980.t1	up	PREDICTED: uncharacterized protein LOC109151045 isoform X2 [Ipomoea nil]
MSTRG.18203.1	up			hvu-MIR6179-p3_2ss2TC17GA	down	itf05g11980.t2	up	PREDICTED: uncharacterized protein LOC109151045 isoform X1 [Ipomoea nil]
MSTRG.5274.1	up			hvu-MIR6179-p3_2ss2TC17GA	down	itf05g11980.t2	up	PREDICTED: uncharacterized protein LOC109151045 isoform X1 [Ipomoea nil]
MSTRG.18544.1	up			hvu-MIR6179-p3_2ss2TC17GA	down	itf05g11980.t2	up	PREDICTED: uncharacterized protein LOC109151045 isoform X1 [Ipomoea nil]
MSTRG.5000.1	up			hvu-MIR6179-p3_2ss2TC17GA	down	itf05g11980.t2	up	PREDICTED: uncharacterized protein LOC109151045 isoform X1 [Ipomoea nil]
MSTRG.709.1	up			hvu-MIR6179-p3_2ss2TC17GA	down	itf05g11980.t2	up	PREDICTED: uncharacterized protein LOC109151045 isoform X1 [Ipomoea nil]
MSTRG.18203.1	up			hvu-MIR6179-p3_2ss2TC17GA	down	itf02g14540.t4	up	PREDICTED: IRK-interacting protein-like [Ipomoea nil]
MSTRG.5274.1	up			hvu-MIR6179-p3_2ss2TC17GA	down	itf02g14540.t4	up	PREDICTED: IRK-interacting protein-like [Ipomoea nil]
MSTRG.18544.1	up			hvu-MIR6179-p3_2ss2TC17GA	down	itf02g14540.t4	up	PREDICTED: IRK-interacting protein-like [Ipomoea nil]
MSTRG.5000.1	up			hvu-MIR6179-p3_2ss2TC17GA	down	itf02g14540.t4	up	PREDICTED: IRK-interacting protein-like [Ipomoea nil]
MSTRG.709.1	up			hvu-MIR6179-p3_2ss2TC17GA	down	itf02g14540.t4	up	PREDICTED: IRK-interacting protein-like [Ipomoea nil]
MSTRG.18203.1	up			hvu-MIR6179-p3_2ss2TC17GA	down	itf09g12600.t1	up	PREDICTED: uncharacterized protein LOC105123549 [Populus euphratica]
MSTRG.5274.1	up			hvu-MIR6179-p3_2ss2TC17GA	down	itf09g12600.t1	up	PREDICTED: uncharacterized protein LOC105123549 [Populus euphratica]
MSTRG.18544.1	up			hvu-MIR6179-p3_2ss2TC17GA	down	itf09g12600.t1	up	PREDICTED: uncharacterized protein LOC105123549 [Populus euphratica]
MSTRG.5000.1	up			hvu-MIR6179-p3_2ss2TC17GA	down	itf09g12600.t1	up	PREDICTED: uncharacterized protein LOC105123549 [Populus euphratica]
MSTRG.709.1	up			hvu-MIR6179-p3_2ss2TC17GA	down	itf09g12600.t1	up	PREDICTED: uncharacterized protein LOC105123549 [Populus euphratica]
MSTRG.13066.3	up	circRNA455	down	osa-miR408-3p_L-1R-1_1ss20GT	down	itf08g03350.t3	down	PREDICTED: protein RCC2 [Ipomoea nil]
MSTRG.13066.3	up	circRNA455	down	osa-miR408-3p_L-1R-1_1ss20GT	down	itf04g03500.t1	up	PREDICTED: putative ABC transporter C family member 15 [Ipomoea nil]
MSTRG.13066.3	up	circRNA455	down	osa-miR408-3p_L-1R-1_1ss20GT	down	itf04g11510.t2	down	PREDICTED: protein ALWAYS EARLY 3-like isoform X3 [Ipomoea nil]
MSTRG.34983.1	up	circRNA455	down	osa-miR408-3p_L-1R-2_1ss19GT	down	itf08g03350.t3	down	PREDICTED: protein RCC2 [Ipomoea nil]
MSTRG.34983.1	up	circRNA1471	up	osa-miR408-3p_L-1R-2_1ss19GT	down	itf08g03350.t3	down	PREDICTED: protein RCC2 [Ipomoea nil]
MSTRG.34983.1	up	circRNA912	down	osa-miR408-3p_L-1R-2_1ss19GT	down	itf08g03350.t3	down	PREDICTED: protein RCC2 [Ipomoea nil]
MSTRG.13066.3	up	circRNA455	down	osa-miR408-3p_L-1R-2_1ss19GT	down	itf08g03350.t3	down	PREDICTED: protein RCC2 [Ipomoea nil]
MSTRG.13066.3	up	circRNA1471	up	osa-miR408-3p_L-1R-2_1ss19GT	down	itf08g03350.t3	down	PREDICTED: protein RCC2 [Ipomoea nil]
MSTRG.13066.3	up	circRNA912	down	osa-miR408-3p_L-1R-2_1ss19GT	down	itf08g03350.t3	down	PREDICTED: protein RCC2 [Ipomoea nil]
MSTRG.32826.1	down	circRNA455	down	osa-miR408-3p_L-1R-2_1ss19GT	down	itf08g03350.t3	down	PREDICTED: protein RCC2 [Ipomoea nil]
MSTRG.32826.1	down	circRNA1471	up	osa-miR408-3p_L-1R-2_1ss19GT	down	itf08g03350.t3	down	PREDICTED: protein RCC2 [Ipomoea nil]
MSTRG.32826.1	down	circRNA912	down	osa-miR408-3p_L-1R-2_1ss19GT	down	itf08g03350.t3	down	PREDICTED: protein RCC2 [Ipomoea nil]
MSTRG.14642.1	up	circRNA455	down	osa-miR408-3p_L-1R-2_1ss19GT	down	itf08g03350.t3	down	PREDICTED: protein RCC2 [Ipomoea nil]
MSTRG.14642.1	up	circRNA1471	up	osa-miR408-3p_L-1R-2_1ss19GT	down	itf08g03350.t3	down	PREDICTED: protein RCC2 [Ipomoea nil]
MSTRG.14642.1	up	circRNA912	down	osa-miR408-3p_L-1R-2_1ss19GT	down	itf08g03350.t3	down	PREDICTED: protein RCC2 [Ipomoea nil]
MSTRG.34983.1	up	circRNA455	down	osa-miR408-3p_L-1R-2_1ss19GT	down	itf12g02840.t1	down	PREDICTED: probable LRR receptor-like serine/threonine-protein kinase At4g36180 [Ipomoea nil]
MSTRG.34983.1	up	circRNA1471	up	osa-miR408-3p_L-1R-2_1ss19GT	down	itf12g02840.t1	down	PREDICTED: probable LRR receptor-like serine/threonine-protein kinase At4g36180 [Ipomoea nil]
MSTRG.34983.1	up	circRNA912	down	osa-miR408-3p_L-1R-2_1ss19GT	down	itf12g02840.t1	down	PREDICTED: probable LRR receptor-like serine/threonine-protein kinase At4g36180 [Ipomoea nil]
MSTRG.13066.3	up	circRNA455	down	osa-miR408-3p_L-1R-2_1ss19GT	down	itf12g02840.t1	down	PREDICTED: probable LRR receptor-like serine/threonine-protein kinase At4g36180 [Ipomoea nil]
MSTRG.13066.3	up	circRNA1471	up	osa-miR408-3p_L-1R-2_1ss19GT	down	itf12g02840.t1	down	PREDICTED: probable LRR receptor-like serine/threonine-protein kinase At4g36180 [Ipomoea nil]
MSTRG.13066.3	up	circRNA912	down	osa-miR408-3p_L-1R-2_1ss19GT	down	itf12g02840.t1	down	PREDICTED: probable LRR receptor-like serine/threonine-protein kinase At4g36180 [Ipomoea nil]
MSTRG.32826.1	down	circRNA455	down	osa-miR408-3p_L-1R-2_1ss19GT	down	itf12g02840.t1	down	PREDICTED: probable LRR receptor-like serine/threonine-protein kinase At4g36180 [Ipomoea nil]
MSTRG.32826.1	down	circRNA1471	up	osa-miR408-3p_L-1R-2_1ss19GT	down	itf12g02840.t1	down	PREDICTED: probable LRR receptor-like serine/threonine-protein kinase At4g36180 [Ipomoea nil]
MSTRG.32826.1	down	circRNA912	down	osa-miR408-3p_L-1R-2_1ss19GT	down	itf12g02840.t1	down	PREDICTED: probable LRR receptor-like serine/threonine-protein kinase At4g36180 [Ipomoea nil]
MSTRG.14642.1	up	circRNA455	down	osa-miR408-3p_L-1R-2_1ss19GT	down	itf12g02840.t1	down	PREDICTED: probable LRR receptor-like serine/threonine-protein kinase At4g36180 [Ipomoea nil]
MSTRG.14642.1	up	circRNA1471	up	osa-miR408-3p_L-1R-2_1ss19GT	down	itf12g02840.t1	down	PREDICTED: probable LRR receptor-like serine/threonine-protein kinase At4g36180 [Ipomoea nil]
MSTRG.14642.1	up	circRNA912	down	osa-miR408-3p_L-1R-2_1ss19GT	down	itf12g02840.t1	down	PREDICTED: probable LRR receptor-like serine/threonine-protein kinase At4g36180 [Ipomoea nil]
MSTRG.34983.1	up	circRNA455	down	osa-miR408-3p_L-1R-2_1ss19GT	down	itf04g03500.t1	up	PREDICTED: putative ABC transporter C family member 15 [Ipomoea nil]
MSTRG.34983.1	up	circRNA1471	up	osa-miR408-3p_L-1R-2_1ss19GT	down	itf04g03500.t1	up	PREDICTED: putative ABC transporter C family member 15 [Ipomoea nil]
MSTRG.34983.1	up	circRNA912	down	osa-miR408-3p_L-1R-2_1ss19GT	down	itf04g03500.t1	up	PREDICTED: putative ABC transporter C family member 15 [Ipomoea nil]
MSTRG.13066.3	up	circRNA455	down	osa-miR408-3p_L-1R-2_1ss19GT	down	itf04g03500.t1	up	PREDICTED: putative ABC transporter C family member 15 [Ipomoea nil]
MSTRG.13066.3	up	circRNA1471	up	osa-miR408-3p_L-1R-2_1ss19GT	down	itf04g03500.t1	up	PREDICTED: putative ABC transporter C family member 15 [Ipomoea nil]
MSTRG.13066.3	up	circRNA912	down	osa-miR408-3p_L-1R-2_1ss19GT	down	itf04g03500.t1	up	PREDICTED: putative ABC transporter C family member 15 [Ipomoea nil]
MSTRG.32826.1	down	circRNA455	down	osa-miR408-3p_L-1R-2_1ss19GT	down	itf04g03500.t1	up	PREDICTED: putative ABC transporter C family member 15 [Ipomoea nil]
MSTRG.32826.1	down	circRNA1471	up	osa-miR408-3p_L-1R-2_1ss19GT	down	itf04g03500.t1	up	PREDICTED: putative ABC transporter C family member 15 [Ipomoea nil]
MSTRG.32826.1	down	circRNA912	down	osa-miR408-3p_L-1R-2_1ss19GT	down	itf04g03500.t1	up	PREDICTED: putative ABC transporter C family member 15 [Ipomoea nil]
MSTRG.14642.1	up	circRNA455	down	osa-miR408-3p_L-1R-2_1ss19GT	down	itf04g03500.t1	up	PREDICTED: putative ABC transporter C family member 15 [Ipomoea nil]
MSTRG.14642.1	up	circRNA1471	up	osa-miR408-3p_L-1R-2_1ss19GT	down	itf04g03500.t1	up	PREDICTED: putative ABC transporter C family member 15 [Ipomoea nil]
MSTRG.14642.1	up	circRNA912	down	osa-miR408-3p_L-1R-2_1ss19GT	down	itf04g03500.t1	up	PREDICTED: putative ABC transporter C family member 15 [Ipomoea nil]
MSTRG.34983.1	up	circRNA455	down	osa-miR408-3p_L-1R-2_1ss19GT	down	itf15g11740.t7	down	PREDICTED: protein BONZAI 3 [Ipomoea nil]
MSTRG.34983.1	up	circRNA1471	up	osa-miR408-3p_L-1R-2_1ss19GT	down	itf15g11740.t7	down	PREDICTED: protein BONZAI 3 [Ipomoea nil]
MSTRG.34983.1	up	circRNA912	down	osa-miR408-3p_L-1R-2_1ss19GT	down	itf15g11740.t7	down	PREDICTED: protein BONZAI 3 [Ipomoea nil]
MSTRG.13066.3	up	circRNA455	down	osa-miR408-3p_L-1R-2_1ss19GT	down	itf15g11740.t7	down	PREDICTED: protein BONZAI 3 [Ipomoea nil]
MSTRG.13066.3	up	circRNA1471	up	osa-miR408-3p_L-1R-2_1ss19GT	down	itf15g11740.t7	down	PREDICTED: protein BONZAI 3 [Ipomoea nil]
MSTRG.13066.3	up	circRNA912	down	osa-miR408-3p_L-1R-2_1ss19GT	down	itf15g11740.t7	down	PREDICTED: protein BONZAI 3 [Ipomoea nil]
MSTRG.32826.1	down	circRNA455	down	osa-miR408-3p_L-1R-2_1ss19GT	down	itf15g11740.t7	down	PREDICTED: protein BONZAI 3 [Ipomoea nil]
MSTRG.32826.1	down	circRNA1471	up	osa-miR408-3p_L-1R-2_1ss19GT	down	itf15g11740.t7	down	PREDICTED: protein BONZAI 3 [Ipomoea nil]
MSTRG.32826.1	down	circRNA912	down	osa-miR408-3p_L-1R-2_1ss19GT	down	itf15g11740.t7	down	PREDICTED: protein BONZAI 3 [Ipomoea nil]
MSTRG.14642.1	up	circRNA455	down	osa-miR408-3p_L-1R-2_1ss19GT	down	itf15g11740.t7	down	PREDICTED: protein BONZAI 3 [Ipomoea nil]
MSTRG.14642.1	up	circRNA1471	up	osa-miR408-3p_L-1R-2_1ss19GT	down	itf15g11740.t7	down	PREDICTED: protein BONZAI 3 [Ipomoea nil]
MSTRG.14642.1	up	circRNA912	down	osa-miR408-3p_L-1R-2_1ss19GT	down	itf15g11740.t7	down	PREDICTED: protein BONZAI 3 [Ipomoea nil]
MSTRG.34983.1	up	circRNA455	down	osa-miR408-3p_L-1R-2_1ss19GT	down	itf09g15510.t1	down	PREDICTED: aspartyl protease AED3-like [Ipomoea nil]
MSTRG.34983.1	up	circRNA1471	up	osa-miR408-3p_L-1R-2_1ss19GT	down	itf09g15510.t1	down	PREDICTED: aspartyl protease AED3-like [Ipomoea nil]
MSTRG.34983.1	up	circRNA912	down	osa-miR408-3p_L-1R-2_1ss19GT	down	itf09g15510.t1	down	PREDICTED: aspartyl protease AED3-like [Ipomoea nil]
MSTRG.13066.3	up	circRNA455	down	osa-miR408-3p_L-1R-2_1ss19GT	down	itf09g15510.t1	down	PREDICTED: aspartyl protease AED3-like [Ipomoea nil]
MSTRG.13066.3	up	circRNA1471	up	osa-miR408-3p_L-1R-2_1ss19GT	down	itf09g15510.t1	down	PREDICTED: aspartyl protease AED3-like [Ipomoea nil]
MSTRG.13066.3	up	circRNA912	down	osa-miR408-3p_L-1R-2_1ss19GT	down	itf09g15510.t1	down	PREDICTED: aspartyl protease AED3-like [Ipomoea nil]
MSTRG.32826.1	down	circRNA455	down	osa-miR408-3p_L-1R-2_1ss19GT	down	itf09g15510.t1	down	PREDICTED: aspartyl protease AED3-like [Ipomoea nil]
MSTRG.32826.1	down	circRNA1471	up	osa-miR408-3p_L-1R-2_1ss19GT	down	itf09g15510.t1	down	PREDICTED: aspartyl protease AED3-like [Ipomoea nil]
MSTRG.32826.1	down	circRNA912	down	osa-miR408-3p_L-1R-2_1ss19GT	down	itf09g15510.t1	down	PREDICTED: aspartyl protease AED3-like [Ipomoea nil]
MSTRG.14642.1	up	circRNA455	down	osa-miR408-3p_L-1R-2_1ss19GT	down	itf09g15510.t1	down	PREDICTED: aspartyl protease AED3-like [Ipomoea nil]
MSTRG.14642.1	up	circRNA1471	up	osa-miR408-3p_L-1R-2_1ss19GT	down	itf09g15510.t1	down	PREDICTED: aspartyl protease AED3-like [Ipomoea nil]
MSTRG.14642.1	up	circRNA912	down	osa-miR408-3p_L-1R-2_1ss19GT	down	itf09g15510.t1	down	PREDICTED: aspartyl protease AED3-like [Ipomoea nil]
MSTRG.34983.1	up	circRNA455	down	osa-miR408-3p_L-1R-2_1ss19GT	down	itf05g06850.t1	down	PREDICTED: auxin-binding protein ABP19a-like [Ipomoea nil]
MSTRG.34983.1	up	circRNA1471	up	osa-miR408-3p_L-1R-2_1ss19GT	down	itf05g06850.t1	down	PREDICTED: auxin-binding protein ABP19a-like [Ipomoea nil]
MSTRG.34983.1	up	circRNA912	down	osa-miR408-3p_L-1R-2_1ss19GT	down	itf05g06850.t1	down	PREDICTED: auxin-binding protein ABP19a-like [Ipomoea nil]
MSTRG.13066.3	up	circRNA455	down	osa-miR408-3p_L-1R-2_1ss19GT	down	itf05g06850.t1	down	PREDICTED: auxin-binding protein ABP19a-like [Ipomoea nil]
MSTRG.13066.3	up	circRNA1471	up	osa-miR408-3p_L-1R-2_1ss19GT	down	itf05g06850.t1	down	PREDICTED: auxin-binding protein ABP19a-like [Ipomoea nil]
MSTRG.13066.3	up	circRNA912	down	osa-miR408-3p_L-1R-2_1ss19GT	down	itf05g06850.t1	down	PREDICTED: auxin-binding protein ABP19a-like [Ipomoea nil]
MSTRG.32826.1	down	circRNA455	down	osa-miR408-3p_L-1R-2_1ss19GT	down	itf05g06850.t1	down	PREDICTED: auxin-binding protein ABP19a-like [Ipomoea nil]
MSTRG.32826.1	down	circRNA1471	up	osa-miR408-3p_L-1R-2_1ss19GT	down	itf05g06850.t1	down	PREDICTED: auxin-binding protein ABP19a-like [Ipomoea nil]
MSTRG.32826.1	down	circRNA912	down	osa-miR408-3p_L-1R-2_1ss19GT	down	itf05g06850.t1	down	PREDICTED: auxin-binding protein ABP19a-like [Ipomoea nil]
MSTRG.14642.1	up	circRNA455	down	osa-miR408-3p_L-1R-2_1ss19GT	down	itf05g06850.t1	down	PREDICTED: auxin-binding protein ABP19a-like [Ipomoea nil]
MSTRG.14642.1	up	circRNA1471	up	osa-miR408-3p_L-1R-2_1ss19GT	down	itf05g06850.t1	down	PREDICTED: auxin-binding protein ABP19a-like [Ipomoea nil]
MSTRG.14642.1	up	circRNA912	down	osa-miR408-3p_L-1R-2_1ss19GT	down	itf05g06850.t1	down	PREDICTED: auxin-binding protein ABP19a-like [Ipomoea nil]
MSTRG.34983.1	up	circRNA455	down	osa-miR408-3p_L-1R-2_1ss19GT	down	itf06g19070.t1	down	PREDICTED: probable polygalacturonase [Ipomoea nil]
MSTRG.34983.1	up	circRNA1471	up	osa-miR408-3p_L-1R-2_1ss19GT	down	itf06g19070.t1	down	PREDICTED: probable polygalacturonase [Ipomoea nil]
MSTRG.34983.1	up	circRNA912	down	osa-miR408-3p_L-1R-2_1ss19GT	down	itf06g19070.t1	down	PREDICTED: probable polygalacturonase [Ipomoea nil]
MSTRG.13066.3	up	circRNA455	down	osa-miR408-3p_L-1R-2_1ss19GT	down	itf06g19070.t1	down	PREDICTED: probable polygalacturonase [Ipomoea nil]
MSTRG.13066.3	up	circRNA1471	up	osa-miR408-3p_L-1R-2_1ss19GT	down	itf06g19070.t1	down	PREDICTED: probable polygalacturonase [Ipomoea nil]
MSTRG.13066.3	up	circRNA912	down	osa-miR408-3p_L-1R-2_1ss19GT	down	itf06g19070.t1	down	PREDICTED: probable polygalacturonase [Ipomoea nil]
MSTRG.32826.1	down	circRNA455	down	osa-miR408-3p_L-1R-2_1ss19GT	down	itf06g19070.t1	down	PREDICTED: probable polygalacturonase [Ipomoea nil]
MSTRG.32826.1	down	circRNA1471	up	osa-miR408-3p_L-1R-2_1ss19GT	down	itf06g19070.t1	down	PREDICTED: probable polygalacturonase [Ipomoea nil]
MSTRG.32826.1	down	circRNA912	down	osa-miR408-3p_L-1R-2_1ss19GT	down	itf06g19070.t1	down	PREDICTED: probable polygalacturonase [Ipomoea nil]
MSTRG.14642.1	up	circRNA455	down	osa-miR408-3p_L-1R-2_1ss19GT	down	itf06g19070.t1	down	PREDICTED: probable polygalacturonase [Ipomoea nil]
MSTRG.14642.1	up	circRNA1471	up	osa-miR408-3p_L-1R-2_1ss19GT	down	itf06g19070.t1	down	PREDICTED: probable polygalacturonase [Ipomoea nil]
MSTRG.14642.1	up	circRNA912	down	osa-miR408-3p_L-1R-2_1ss19GT	down	itf06g19070.t1	down	PREDICTED: probable polygalacturonase [Ipomoea nil]
MSTRG.4937.1	up	circRNA371	down	ptc-miR6478_R-2_1ss5CT	up	itf08g01940.t1	down	PREDICTED: uncharacterized protein LOC109152968 [Ipomoea nil]
MSTRG.4937.1	up	circRNA371	down	ptc-miR6478_R-2_1ss5CT	up	itf01g26130.t1	up	PREDICTED: probable WRKY transcription factor 57 isoform X1 [Ipomoea nil]
MSTRG.7290.1	up	circRNA258	down	vvi-MIR408-p3_2ss7AG17GC	up	itf13g03400.t4	down	PREDICTED: RHOMBOID-like protein 2 [Ipomoea nil]
MSTRG.7290.1	up	circRNA478	down	vvi-MIR408-p3_2ss7AG17GC	up	itf13g03400.t4	down	PREDICTED: RHOMBOID-like protein 2 [Ipomoea nil]
