# Supplementary material for: Identification and Network Construction of mRNAs, miRNAs, lncRNAs, and circRNAs in Sweetpotato (Ipomoea batatas L.) Adventitious Roots Under Salt Stress via Whole-Transcriptome RNA Sequencing
Source: Int J Mol Sci. 2025 Feb 15;26(4):1660. doi: 10.3390/ijms26041660 (PMC11854956; doi:10.3390/ijms26041660)
Supplement: Supplementary file 1 [file ijms-26-01660-s001.zip › Table S12. The key pathways in response to salt stress.xlsx]

## Sheet: Sheet1
Phenylpropanoid biosynthesis ko00940
Gene_name	KO_ENTRY	EC	Description	regulation	CTRL_1	CTRL_2	CTRL_3	NaCl_1	NaCl_2	NaCl_3
itf03g04210	K00083	EC:1.1.1.195	cinnamyl alcohol dehydrogenase [Ipomoea batatas];PREDICTED: 8-hydroxygeraniol dehydrogenase-like isoform X1 [Ipomoea nil];PREDICTED: 8-hydroxygeraniol dehydrogenase-like isoform X3 [Ipomoea nil]	up	191.546	188.109	164.32	1521.78	1458.32	1232.37
itf00g62890	K00083	EC:1.1.1.195	cinnamyl alcohol dehydrogenase [Ipomoea batatas]	up	0.702281	0.512134	0.255507	8.73406	8.45182	8.0427
itf07g08210	K00083	EC:1.1.1.195	PREDICTED: probable cinnamyl alcohol dehydrogenase 6 [Ipomoea nil]	down	33.6736	18.4675	33.6101	11.6653	2.75223	9.1239
itf10g06780	K00083	EC:1.1.1.195	PREDICTED: probable cinnamyl alcohol dehydrogenase 6 [Ipomoea nil]	down	2.31828	1.77248	1.87888	0.74378	0.554628	1.35923
itf10g24420	K00430	EC:1.11.1.7	PREDICTED: peroxidase 10 [Ipomoea nil]	down	170.953	170.04	145.266	20.4426	28.5109	22.3219
itf10g19630	K00430	EC:1.11.1.7	PREDICTED: peroxidase 19 [Ipomoea nil]	down	4.7779	4.29778	3.82411	1.25314	0.842031	1.50965
itf10g02180	K00430	EC:1.11.1.7	PREDICTED: peroxidase 27-like [Ipomoea nil]	down	77.9499	72.8699	56.6865	26.8703	17.5889	31.7902
itf02g11370	K00430	EC:1.11.1.7	PREDICTED: peroxidase 27-like [Ipomoea nil]	down	64.9344	68.2283	48.3026	7.07321	4.89072	10.2846
itf02g11380	K00430	EC:1.11.1.7	PREDICTED: peroxidase 27-like [Ipomoea nil]	down	7.69456	7.61183	5.71806	0.723021	0.630584	1.06649
itf15g06250	K00430	EC:1.11.1.7	PREDICTED: peroxidase 2-like [Ipomoea nil]	up	16.7288	14.9314	16.2955	153.66	157.675	142.387
itf10g02150	K00430	EC:1.11.1.7	PREDICTED: peroxidase 3-like [Ipomoea nil]	down	545.738	528.548	452.944	177.708	133.521	261.037
itf09g05090	K00430	EC:1.11.1.7	PREDICTED: peroxidase 42 [Ipomoea nil]	down	2583.48	2522.64	2621.38	768.123	895.792	1033.4
itf07g14410	K00430	EC:1.11.1.7	PREDICTED: peroxidase 4-like isoform X5 [Ipomoea nil];PREDICTED: peroxidase 4-like isoform X1 [Ipomoea nil]	up	25.9174	27.4276	20.9603	659.904	680.723	610.824
itf03g17120	K00430	EC:1.11.1.7	PREDICTED: peroxidase 5-like [Ipomoea nil]	down	13.8735	20.7209	16.1139	2.06725	1.13305	2.124
itf03g26500	K00430	EC:1.11.1.7	PREDICTED: peroxidase 5-like [Ipomoea nil]	down	0.5357	0.7207	0.494004	0.0910815	0	0.0270131
itf03g26890	K00430	EC:1.11.1.7	PREDICTED: peroxidase 5-like [Ipomoea nil]	down	1.40411	1.34825	1.70596	0	0.215533	0.145036
itf00g36030	K00430	EC:1.11.1.7	PREDICTED: peroxidase 5-like [Ipomoea nil]	down	2.85412	4.00885	4.00621	0	0	0
itf12g02560	K00430	EC:1.11.1.7	PREDICTED: peroxidase 64-like [Ipomoea nil]	down	10.1611	5.76803	12.5762	0.960968	2.19138	2.98832
itf03g02580	K09753	EC:1.2.1.44	PREDICTED: cinnamoyl-CoA reductase-like SNL6 [Ipomoea nil]	up	0.02186	0.0736058	0.0695228	0.0504924	0.302368	0.344307
itf09g16000	K09753	EC:1.2.1.44	PREDICTED: cinnamoyl-CoA reductase 1-like isoform X2 [Ipomoea nil]	down	0.376631	0.421924	0.423349	0.0330873	0.0887271	0.150077
itf10g14710	K09753	EC:1.2.1.44	PREDICTED: cinnamoyl-CoA reductase 1-like [Ipomoea nil]	up	1.91757	1.46092	0.551338	5.64188	6.41215	8.47201
itf13g09990	K09753	EC:1.2.1.44	PREDICTED: cinnamoyl-CoA reductase-like SNL6 isoform X2 [Ipomoea nil]	up	57.0987	55.6323	69.3866	121.193	131.694	139.09
itf05g22610	K00588	EC:2.1.1.104	PREDICTED: probable caffeoyl-CoA O-methyltransferase At4g26220 [Ipomoea nil]	up	0.288825	0.46467	0.190448	5.48075	3.41791	3.41573
itf12g04980	K00588	EC:2.1.1.104	PREDICTED: caffeoyl-CoA O-methyltransferase-like [Ipomoea nil]	up	86.4058	100.27	76.1696	492.158	449.446	410.64
itf12g04970	K00588	EC:2.1.1.104	PREDICTED: caffeoyl-CoA O-methyltransferase-like [Ipomoea nil]	up	29.3506	35.3164	27.3215	174.868	172.761	131.518
itf12g26630	K13066	EC:2.1.1.68	PREDICTED: caffeic acid 3-O-methyltransferase [Ipomoea nil]	down	157.817	170.255	105.091	58.7484	70.5611	82.9878
itf01g00050	K13066	EC:2.1.1.68	PREDICTED: caffeic acid 3-O-methyltransferase-like [Ipomoea nil]	up	20.2151	21.7883	18.4757	60.6498	45.927	46.472
itf01g02500	K13066	EC:2.1.1.68	PREDICTED: caffeic acid 3-O-methyltransferase-like [Ipomoea nil]	up	1.46958	1.95153	1.37264	5.62798	4.23644	5.72038
Starch and sucrose metabolism ko00500
Gene_name	KO_ENTRY	EC	Description	regulation	CTRL_1	CTRL_2	CTRL_3	NaCl_1	NaCl_2	NaCl_3
itf02g07130	K00695	EC:2.4.1.13	PREDICTED: sucrose synthase [Ipomoea nil]	down	4425.24	4226.33	4281.73	1532.56	1763.85	1994.97
itf11g03710	K16055	EC:2.4.1.15;EC:3.1.3.12	PREDICTED: probable alpha,alpha-trehalose-phosphate synthase [UDP-forming] 7 [Ipomoea nil]	up	0	0	0	0.0556443	0.116915	0.049839
itf07g19370	K16055	EC:2.4.1.15;EC:3.1.3.12	PREDICTED: probable alpha,alpha-trehalose-phosphate synthase [UDP-forming] 11 [Ipomoea nil]	up	8.02985	10.4458	4.63621	44.4429	42.0187	25.0753
itf10g03210	K16055	EC:2.4.1.15;EC:3.1.3.12	PREDICTED: alpha,alpha-trehalose-phosphate synthase [UDP-forming] 1-like [Ipomoea nil]	down	0.917231	0.746594	0.94076	0.081896	0.404278	0.446948
itf07g03220	K00847	EC:2.7.1.4	PREDICTED: fructokinase-2 [Ipomoea nil]	up	0	0	0	0.202606	0.151834	0.105391
itf09g01160	K00975	EC:2.7.7.27	ADP-glucose pyrophosphorylase beta subunit IbAGPb1A [Ipomoea batatas]	up	6.21754	6.33473	7.26455	10.5466	18.9769	13.0904
itf11g03360	K00975	EC:2.7.7.27	ADP-glucose pyrophosphorylase alpha subunit IbAGPa1 [Ipomoea batatas]	up	57.5213	43.0457	69.8792	145.188	243.36	190.963
itf05g13850	K01087	EC:3.1.3.12	PREDICTED: trehalose-phosphate phosphatase A-like [Ipomoea nil]	down	108.662	112.663	83.1508	28.7626	25.1446	28.1878
itf00g29480	K01087	EC:3.1.3.12	PREDICTED: trehalose-phosphate phosphatase A-like [Ipomoea nil]	down	1.84132	1.60323	0.89433	0.411658	0.300475	0.516774
itf12g00780	K01087	EC:3.1.3.12	PREDICTED: probable trehalose-phosphate phosphatase H [Ipomoea nil]	down	47.0831	42.3624	33.6341	10.0919	12.0614	10.2417
itf08g04260	K01176	EC:3.2.1.1	PREDICTED: alpha-amylase-like isoform X2 [Ipomoea nil]	up	1.60022	1.85051	0.55947	4.31846	5.16771	3.88197
itf08g04280	K01176	EC:3.2.1.1	PREDICTED: alpha-amylase-like [Ipomoea nil]	up	2.5602	2.18606	2.34842	4.96682	5.93488	5.21788
itf09g05440	K01176	EC:3.2.1.1	alpha-amylase SPAMY [Ipomoea batatas];PREDICTED: alpha-amylase-like [Ipomoea nil]	up	1.58545	1.52593	1.35642	4.17291	5.03467	4.6074
itf09g05450	K01176	EC:3.2.1.1	alpha-amylase SPAMY [Ipomoea batatas]	up	0.0286317	0	0.0196093	0.193394	0.105217	0.327403
itf04g04550	K01187	EC:3.2.1.20	PREDICTED: berberine bridge enzyme-like 13 [Ipomoea nil]	down	10.9906	10.9138	8.15924	3.67714	4.32066	4.56258
itf08g06540	K01187	EC:3.2.1.20	PREDICTED: berberine bridge enzyme-like 1 [Ipomoea nil]	up	3.38444	3.18785	3.05554	8.84499	12.4384	10.3307
itf09g08400	K01187	EC:3.2.1.20	PREDICTED: berberine bridge enzyme-like 15 [Ipomoea nil]	up	0.943548	0.452413	0.542391	8.96524	10.5851	7.76347
itf10g04400	K01187	EC:3.2.1.20	PREDICTED: berberine bridge enzyme-like 8 [Ipomoea nil]	up	0	0.0244148	0	0.255887	0.509511	0.0817273
itf10g04950	K01187	EC:3.2.1.20	PREDICTED: berberine bridge enzyme-like 8 [Ipomoea nil]	up	1.92352	1.5996	0.255177	10.9419	11.6176	6.40819
itf10g04970	K01187	EC:3.2.1.20	PREDICTED: berberine bridge enzyme-like 8 [Ipomoea nil]	up	9.44079	4.71067	1.20473	62.1021	56.8008	34.387
itf10g05000	K01187	EC:3.2.1.20	PREDICTED: berberine bridge enzyme-like 8 isoform X1 [Ipomoea nil]	up	0.428059	0.0880144	0.135904	6.81151	3.41621	2.48392
itf10g17410	K01187	EC:3.2.1.20	PREDICTED: berberine bridge enzyme-like 15 [Ipomoea nil]	down	4.50734	3.06478	2.93277	0.502381	0.389593	0.399832
itf11g02190	K01187	EC:3.2.1.20	PREDICTED: berberine bridge enzyme-like 15 [Ipomoea nil]	up	27.3416	21.454	11.095	261.899	368.053	235.685
itf09g08410	K01187	EC:3.2.1.20	PREDICTED: tetrahydrocannabinolic acid synthase-like [Ipomoea nil]	up	2.77578	2.54788	2.10516	9.28335	10.8701	8.99157
itf09g08430	K01187	EC:3.2.1.20	PREDICTED: tetrahydrocannabinolic acid synthase-like [Ipomoea nil]	up	0.337555	0.146806	0.16022	2.78145	3.48402	2.17568
itf09g08440	K01187	EC:3.2.1.20	PREDICTED: tetrahydrocannabinolic acid synthase-like [Ipomoea nil]	up	0.134622	0.0890466	0.126295	2.19713	1.73873	1.38323
itf09g08470	K01187	EC:3.2.1.20	PREDICTED: tetrahydrocannabinolic acid synthase-like [Ipomoea nil]	up	3.86659	3.65957	2.46229	16.8613	18.3958	15.3127
itf04g32560	K05349	EC:3.2.1.21	PREDICTED: uncharacterized protein LOC109193047 [Ipomoea nil]	up	11.9806	11.3697	7.17514	35.7184	28.1492	13.2791
itf07g00950	K05349	EC:3.2.1.21	PREDICTED: uncharacterized protein LOC109191663 isoform X1 [Ipomoea nil]	down	470.728	444.782	527.746	226.959	224.087	263.937
itf07g00960	K05349	EC:3.2.1.21	PREDICTED: uncharacterized protein LOC109191669 [Ipomoea nil]	down	4.28723	3.65016	4.32265	1.5915	1.99905	2.26749
itf07g23340	K01188	EC:3.2.1.21	PREDICTED: raucaffricine-O-beta-D-glucosidase-like [Ipomoea nil]	up	2.72641	3.23303	0.728683	22.5244	14.263	13.1806
itf01g26150	K01188	EC:3.2.1.21	PREDICTED: beta-glucosidase 40-like [Ipomoea nil]	down	35.5907	33.4783	38.3573	15.6633	15.1469	14.8686
itf08g18320	K05350	EC:3.2.1.21	PREDICTED: beta-glucosidase 1-like [Ipomoea nil]	down	0.020256	0.00759307	0.0199549	0	0	0
itf01g03560	K05350	EC:3.2.1.21	PREDICTED: beta-glucosidase 46-like [Ipomoea nil]	down	47.3055	47.9855	41.488	5.30788	4.83164	8.69155
itf01g03570	K05350	EC:3.2.1.21	PREDICTED: beta-glucosidase 46-like isoform X1 [Ipomoea nil]	down	3.14058	3.71482	2.67644	1.06241	0.704916	1.69555
itf06g18030	K01193	EC:3.2.1.26	PREDICTED: beta-fructofuranosidase, insoluble isoenzyme CWINV1-like [Ipomoea nil]	down	0.597648	0.917057	0.476468	0	0	0
itf13g04850	K01193	EC:3.2.1.26	PREDICTED: acid beta-fructofuranosidase-like isoform X2 [Ipomoea nil]	down	145.053	112.077	89.9587	33.3764	22.8611	31.5983
itf00g61200	K01193	EC:3.2.1.26	PREDICTED: acid beta-fructofuranosidase-like isoform X1 [Ipomoea nil]	down	3.88904	3.53864	2.52503	1.11971	1.02853	0.969679
itf04g12120	K19891	EC:3.2.1.39	PREDICTED: glucan endo-1,3-beta-glucosidase, acidic-like isoform X1 [Ipomoea nil]	down	0.940462	1.10471	1.76506	0	0	0
itf03g04450	K19891	EC:3.2.1.39	PREDICTED: glucan endo-1,3-beta-glucosidase 2-like [Ipomoea nil]	down	11.7572	11.2921	12.3777	3.53789	3.85034	3.50844
itf03g30710	K19891	EC:3.2.1.39	PREDICTED: glucan endo-1,3-beta-glucosidase 12 isoform X2 [Ipomoea nil]	down	8.61245	8.47535	11.7731	4.20734	3.49468	4.64148
itf04g09810	K19891	EC:3.2.1.39	PREDICTED: glucan endo-1,3-beta-glucosidase, acidic-like [Ipomoea nil]	up	1.31632	0.39	0.555694	86.3938	136.74	53.3436
itf04g12060	K19891	EC:3.2.1.39	PREDICTED: glucan endo-1,3-beta-glucosidase, acidic-like [Ipomoea nil]	up	0.122952	0.0745647	0.0712757	11.101	16.4809	6.13102
itf04g12110	K19891	EC:3.2.1.39	PREDICTED: glucan endo-1,3-beta-glucosidase, acidic-like isoform X2 [Ipomoea nil]	up	7.49456	6.92823	4.53003	18.574	19.1004	14.8032
itf04g12090	K19891	EC:3.2.1.39	PREDICTED: glucan endo-1,3-beta-glucosidase, acidic-like [Ipomoea nil]	up	21.1075	20.53	12.8398	518.067	484.218	390.28
itf07g06560	K19891	EC:3.2.1.39	PREDICTED: glucan endo-1,3-beta-glucosidase 3-like [Ipomoea nil]	down	62.0046	62.2576	79.3323	27.8419	28.4249	31.1663
itf09g04960	K19891	EC:3.2.1.39	PREDICTED: glucan endo-1,3-beta-glucosidase 1-like [Ipomoea nil]	down	29.7904	28.5053	25.5239	5.89711	5.2901	7.06893
itf09g07610	K19891	EC:3.2.1.39	PREDICTED: glucan endo-1,3-beta-glucosidase 12-like [Ipomoea nil]	down	30.8132	27.387	32.0671	11.2908	9.49677	12.8767
itf09g11660	K19893	EC:3.2.1.39	PREDICTED: glucan endo-1,3-beta-glucosidase, acidic-like [Ipomoea nil]	down	16.5439	22.2385	7.30813	1.14768	1.14844	0.889298
itf12g01490	K19891	EC:3.2.1.39	PREDICTED: glucan endo-1,3-beta-glucosidase 2-like [Ipomoea nil]	down	17.5496	15.0707	18.2747	6.0859	7.4283	7.32632
itf12g15130	K19891	EC:3.2.1.39	PREDICTED: glucan endo-1,3-beta-glucosidase 11-like [Ipomoea nil]	down	105.791	72.6903	100.413	22.5246	30.9502	21.4547
itf03g19610	K19893	EC:3.2.1.39	PREDICTED: glucan endo-1,3-beta-glucosidase 8 [Ipomoea nil]	down	0.390145	0.387484	0.421404	0.0561703	0.181645	0.153523
itf04g27370	K19892	EC:3.2.1.39	PREDICTED: probable glucan endo-1,3-beta-glucosidase A6 [Ipomoea nil]	down	262.562	265.421	277.127	88.4139	109.097	123.169
itf04g14540	K01179	EC:3.2.1.4	PREDICTED: endoglucanase 8 [Ipomoea nil]	up	1.09273	0.769962	1.63386	2.52695	6.90285	3.73983
itf04g22810	K01179	EC:3.2.1.4	PREDICTED: endoglucanase 3-like [Ipomoea nil]	up	6.2625	6.10755	12.9687	25.5115	32.5053	27.6926
itf04g24170	K01179	EC:3.2.1.4	PREDICTED: endoglucanase 17 [Ipomoea nil]	down	11.0894	12.6539	12.7096	5.30502	3.43451	6.30773
itf10g16520	K01179	EC:3.2.1.4	PREDICTED: endoglucanase 1-like [Ipomoea nil]	up	9.79744	11.3616	10.3621	96.5359	112.607	83.7568
itf12g15390	K01179	EC:3.2.1.4	PREDICTED: endoglucanase 1-like [Ipomoea nil]	up	17.2547	16.2015	20.4777	25.8776	29.168	84.2314
itf12g17750	K01179	EC:3.2.1.4	PREDICTED: endoglucanase 6-like [Ipomoea nil]	up	42.0067	38.9464	56.9783	190.842	292.957	245.258
itf15g02390	K01214	EC:3.2.1.68	PREDICTED: IQ domain-containing protein IQM6-like [Ipomoea nil]	down	4.17554	5.73555	3.71402	2.24907	1.22278	1.64002
MAPK signaling pathway - plant ko04016
Gene_name	KO_ENTRY	EC	Description	regulation	CTRL_1	CTRL_2	CTRL_3	NaCl_1	NaCl_2	NaCl_3
itf08g03360	K20557	NA	PREDICTED: transcription factor RF2a-like isoform X2 [Ipomoea nil]	up	68.2006	69.5998	73.6515	175.211	177.215	150.434
itf06g21610	K20557	NA	PREDICTED: transcription factor RF2a-like [Ipomoea nil]	up	2.62237	2.17756	3.29479	6.14578	6.97943	4.99627
itf06g23950	K13422	NA	PREDICTED: transcription factor bHLH93-like [Ipomoea nil]	up	0.34401	0.497862	0.734511	2.53354	1.07194	1.17518
itf08g05700	K13422	NA	PREDICTED: transcription factor bHLH61-like [Ipomoea nil]	up	1.87155	1.69581	1.55246	3.53408	3.0788	3.85299
itf12g16510	K13422	NA	PREDICTED: transcription factor bHLH14-like [Ipomoea nil]	up	1.50111	1.5591	1.75443	4.04585	4.36372	3.30605
itf10g22340	K13424	NA	PREDICTED: probable WRKY transcription factor 9 [Ipomoea nil]	down	4.77275	6.47608	2.95291	2.54287	1.88037	1.99101
itf05g01030	K13424	NA	PREDICTED: probable WRKY transcription factor 75 [Ipomoea nil]	up	0.085704	0.0685944	0	2.58055	3.11187	1.69993
itf05g17920	K13425	NA	PREDICTED: probable WRKY transcription factor 7 isoform X2 [Ipomoea nil]	up	39.686	41.2063	36.3157	157.409	133.737	117.19
itf07g21360	K13424	NA	PREDICTED: probable WRKY transcription factor 57 [Ipomoea nil]	up	2.36051	2.62624	4.00622	6.08891	6.41299	5.61976
itf13g17930	K13424	NA	PREDICTED: probable WRKY transcription factor 48 isoform X1 [Ipomoea nil]	up	0.0683975	0.0661836	0.0680611	0.130395	0.425338	0.27489
itf01g36090	K13424	NA	PREDICTED: probable WRKY transcription factor 48 [Ipomoea nil]	up	3.17432	3.86038	2.93491	16.1053	15.3583	14.9666
itf10g03730	K13424	NA	PREDICTED: probable WRKY transcription factor 28 [Ipomoea nil]	up	1.3224	1.55049	1.73604	26.9061	28.6102	19.1777
itf01g06630	K13424	NA	PREDICTED: probable WRKY transcription factor 28 [Ipomoea nil]	up	4.68765	2.76882	3.32872	15.6852	16.3449	12.4433
itf04g28220	K13424	NA	PREDICTED: probable WRKY transcription factor 26 [Ipomoea nil]	up	0.679524	0.549518	0.313296	0.999174	1.07848	1.39491
itf12g18790	K13425	NA	PREDICTED: WRKY transcription factor 22-like isoform X1 [Ipomoea nil]	up	0.682303	0.436958	0.223849	1.85017	1.87042	1.31821
itf09g07120	K14516	NA	PREDICTED: ethylene-responsive transcription factor ERF105 [Ipomoea nil]	up	0.013111	0.0236309	0.0314385	0.26881	0.101726	0.0618609
itf14g18080	K14516	NA	PREDICTED: ethylene-responsive transcription factor 1B-like [Ipomoea nil]	up	0	0	0.0248325	0.124374	0.234765	0.299055
itf05g22830	K14516	NA	PREDICTED: ethylene-responsive transcription factor 1B-like [Ipomoea nil]	down	4.87735	4.433	6.15077	2.31509	2.90895	1.99937
itf13g14940	K14516	NA	PREDICTED: ethylene-responsive transcription factor 1B-like [Ipomoea nil]	up	1.58017	1.0524	0.545398	3.76275	3.07282	3.58533
itf03g04730	K14516	NA	PREDICTED: ethylene-responsive transcription factor 15-like [Ipomoea nil]	down	13.5741	12.9097	13.2775	3.01678	4.32505	4.79461
itf01g15080	K13414	EC:2.7.11.25	PREDICTED: mitogen-activated protein kinase kinase kinase 1-like isoform X1 [Ipomoea nil]	up	2.48418	4.36637	4.58679	11.4427	9.59057	15.3222
itf03g03170	K20716	NA	PREDICTED: mitogen-activated protein kinase kinase kinase 1-like [Ipomoea nil]	up	0.502106	0.273777	0.209136	1.16081	1.09682	0.992824
itf03g05610	K14498	EC:2.7.11.1	PREDICTED: serine/threonine-protein kinase SAPK1-like [Ipomoea nil]	down	3.2469	3.19239	4.0526	1.91784	1.88815	1.18364
itf00g43420	K14498	EC:2.7.11.1	PREDICTED: serine/threonine-protein kinase SAPK1-like [Ipomoea nil]	down	12.6189	11.9173	7.2196	3.90326	3.11344	5.33864
itf04g27440	K20714	EC:2.7.11.1	PREDICTED: serine/threonine-protein kinase OXI1-like [Ipomoea nil]	up	7.31915	6.94769	7.21747	43.9469	62.2437	45.6817
itf10g02800	K13416	EC:2.7.10.1;EC:2.7.11.1	PREDICTED: probable LRR receptor-like serine/threonine-protein kinase At5g45780 isoform X1 [Ipomoea nil]	down	0.825154	0.58898	0.892146	0	0	0
itf10g02580	K13420	EC:2.7.11.1	PREDICTED: probable LRR receptor-like serine/threonine-protein kinase At3g47570 [Ipomoea nil]	down	0	0.686339	0.135939	0	0	0
itf10g02700	K13420	EC:2.7.11.1	PREDICTED: probable LRR receptor-like serine/threonine-protein kinase At3g47570 [Ipomoea nil]	up	0	0	0	0.781425	1.10985	1.26812
itf07g07300	K13420	EC:2.7.11.1	PREDICTED: probable LRR receptor-like serine/threonine-protein kinase At3g47570 [Ipomoea nil]	up	5.50068	3.50319	3.31296	8.62644	9.5941	10.9257
itf10g18790	K13420	EC:2.7.11.1	PREDICTED: probable LRR receptor-like serine/threonine-protein kinase At3g47570 [Ipomoea nil]	down	44.3034	40.8585	58.4647	10.4433	11.8091	12.9208
itf01g03550	K13420	EC:2.7.11.1	PREDICTED: probable LRR receptor-like serine/threonine-protein kinase At3g47570 [Ipomoea nil]	up	2.48687	1.69737	1.40279	3.88181	5.07445	6.95592
itf01g06180	K20718	EC:2.7.11.1	PREDICTED: probable LRR receptor-like serine/threonine-protein kinase At1g07650 [Ipomoea nil];PREDICTED: probable LRR receptor-like serine/threonine-protein kinase At1g07650 isoform X1 [Ipomoea nil]	down	4.56651	4.91265	5.97162	1.18077	2.21595	1.44433
itf15g19970	K20718	EC:2.7.11.1	PREDICTED: LRR receptor-like serine/threonine-protein kinase ERECTA [Ipomoea nil]	down	2.30843	3.21831	3.12356	0	0.727765	0.701254
itf13g18800	K13416	EC:2.7.10.1;EC:2.7.11.1	PREDICTED: receptor like protein kinase S.2 [Ipomoea nil]	up	68.685	69.6395	55.2158	246.566	243.654	252.333
itf09g20170	K13420	EC:2.7.11.1	PREDICTED: receptor kinase-like protein Xa21 [Ipomoea nil]	down	2.48205	3.44356	3.1998	0.547805	0.560502	1.63155
Plant hormone signal transduction ko04075
Gene_name	KO_ENTRY	EC	Description	regulation	CTRL_1	CTRL_2	CTRL_3	NaCl_1	NaCl_2	NaCl_3
itf13g12080	K13946	NA	PREDICTED: auxin transporter-like protein 3 [Ipomoea nil]	down	203.443	202.762	232.894	95.4444	59.8966	89.5063
itf09g00810	K14488	NA	PREDICTED: auxin-induced protein 6B-like [Ipomoea nil]	down	0.735653	1.11886	1.15616	0.220087	0.322488	0.420976
itf10g16260	K14486	NA	PREDICTED: auxin response factor 9-like isoform X1 [Ipomoea nil]	down	15.7891	17.8439	17.9902	5.90648	6.93299	6.77409
itf12g17310	K14486	NA	PREDICTED: auxin response factor 9-like [Ipomoea nil]	down	29.3584	30.657	29.4789	9.27136	11.5073	12.9691
itf01g35200	K14486	NA	PREDICTED: auxin response factor 5 isoform X1 [Ipomoea nil]	up	116.948	138.045	124.156	251.993	314.425	294.518
itf09g24030	K14488	NA	PREDICTED: auxin-responsive protein SAUR68-like isoform X1 [Ipomoea nil]	down	0.156203	0.0388408	0.368643	0	0	0
itf11g01140	K14488	NA	PREDICTED: auxin-responsive protein SAUR36-like [Ipomoea nil]	up	0.155635	0.10292	0.153818	2.85161	1.19788	1.35549
itf13g04690	K14488	NA	PREDICTED: auxin-responsive protein SAUR36-like [Ipomoea nil]	down	0.430676	0.559299	0.807267	0.228737	0.136728	0.341112
itf12g12440	K14488	NA	PREDICTED: auxin-responsive protein SAUR21-like [Ipomoea nil]	down	5.05869	4.09249	4.31482	2.74163	1.19405	1.96897
itf09g13400	K14488	NA	auxin-responsive protein SAUR15-like [Olea europaea var. sylvestris]	up	0.259344	0.228666	0.254394	2.13415	2.45656	1.50636
itf02g05790	K14484	NA	PREDICTED: auxin-responsive protein IAA26-like [Ipomoea nil]	up	0	0	0	0.212626	0.0817989	0.125572
itf11g09160	K14484	NA	PREDICTED: auxin-responsive protein IAA26-like [Ipomoea nil]	up	25.883	23.6926	24.185	59.1991	60.4722	51.891
itf13g20630	K14484	NA	PREDICTED: auxin-responsive protein IAA14-like isoform X1 [Ipomoea nil];PREDICTED: auxin-responsive protein IAA14-like isoform X2 [Ipomoea nil]	down	214.631	195.417	185.525	99.1809	41.4639	85.3009
itf13g15210	K14484	NA	PREDICTED: auxin-responsive protein IAA14-like [Ipomoea nil]	down	22.6787	19.8574	23.0006	7.71077	10.0121	12.4502
