# Supplementary material for: Identification and Network Construction of mRNAs, miRNAs, lncRNAs, and circRNAs in Sweetpotato (Ipomoea batatas L.) Adventitious Roots Under Salt Stress via Whole-Transcriptome RNA Sequencing
Source: Int J Mol Sci. 2025 Feb 15;26(4):1660. doi: 10.3390/ijms26041660 (PMC11854956; doi:10.3390/ijms26041660)
Supplement: Supplementary file 1 [file ijms-26-01660-s001.zip › Table S2. Distribution of identified mRNAs in sweetpotato under salt stress..xlsx]

## Sheet: Sheet1
Table S2. Distribution of identified mRNAs in sweetpotato under salt stress.
Gene_id	Gene_name	Transcript_id	Trans_type	FPKM.CTRL_1	FPKM.CTRL_2	FPKM.CTRL_3	FPKM.NaCl_1	FPKM.NaCl_2	FPKM.NaCl_3	log2(fc)	pval	Regulation	Description
MSTRG.27817	itf10g22640	itf10g22640.t1	mrna	11.1369	11.0113	11.4846	895.231	786.2	634.382	6.10551	0	up	PREDICTED: cationic peroxidase 2-like [Ipomoea nil]
MSTRG.36026	itf15g06280	itf15g06280.t1	mrna	32.3823	22.6333	27.1956	1001.77	1104.5	984.94	5.23269	0	up	PREDICTED: cationic peroxidase 1-like [Ipomoea nil]
MSTRG.36021	itf15g06230	itf15g06230.t1	mrna	13.5607	12.7908	14.3204	374.958	362.356	361.504	4.75578	0	up	PREDICTED: peroxidase P7-like [Ipomoea nil]
MSTRG.29506	itf11g18360	itf11g18360.t1	mrna	15.5893	11.1206	15.5215	819.543	774.668	674.988	5.74773	0	up	PREDICTED: kunitz trypsin inhibitor 2-like [Ipomoea nil]
MSTRG.30032	itf12g03060	itf12g03060.t1;itf12g03060.t2	mrna	65.9396	61.0691	54.8715	930.115	1021.35	1020.01	4.03012	0	up	anionic peroxidase swpb1 [Ipomoea batatas]
MSTRG.21481	itf07g14460;itf07g14410	itf07g14460.t1;itf07g14410.t1	mrna	25.9174	27.4276	20.9603	659.904	680.723	610.824	4.71494	0	up	PREDICTED: peroxidase 4-like isoform X5 [Ipomoea nil];PREDICTED: peroxidase 4-like isoform X1 [Ipomoea nil]
MSTRG.32760	itf13g08290	itf13g08290.t1	mrna	4.85261	5.48553	3.77835	314.329	374.089	310.873	6.14545	0	up	PREDICTED: 14 kDa proline-rich protein DC2.15-like [Ipomoea nil]
MSTRG.36028	itf15g06240;itf15g06260;itf15g06250	itf15g06240.t1;itf15g06260.t1;itf15g06250.t1	mrna	16.7288	14.9314	16.2955	153.66	157.675	142.387	3.24203	1.28694e-204	up	PREDICTED: peroxidase 2-like [Ipomoea nil]
MSTRG.37346	itf15g22990;itf15g23000	itf15g22990.t1;itf15g23000.t1	mrna	12.7709	11.5637	10.585	359.624	345.218	252.124	4.77636	1.94067e-201	up	PREDICTED: vetispiradiene synthase 3-like [Ipomoea nil]
MSTRG.2169	itf00g28920	itf00g28920.t1	mrna	1.61981	1.44085	1.44739	23.9068	23.8369	20.5036	3.9202	1.20635e-199	up	PREDICTED: kunitz trypsin inhibitor 2-like [Ipomoea nil]
MSTRG.30026	itf12g02960	itf12g02960.t1	mrna	87.5742	97.6157	91.8541	477.74	452.928	506.823	2.37537	2.03113e-188	up	anionic peroxidase swpb2 [Ipomoea batatas]
MSTRG.380	itf00g04780;itf00g04760;itf00g04750	itf00g04780.t1;itf00g04760.t1;itf00g04750.t1	mrna	20.3597	19.0788	18.2622	253.174	226.03	203.301	3.56418	9.55055e-179	up	PREDICTED: kunitz trypsin inhibitor 2-like [Ipomoea nil]
MSTRG.29323	itf11g15690	itf11g15690.t1	mrna	0.837619	0.679684	1.45639	160.611	170.461	112.606	7.22111	4.96187e-166	up	PREDICTED: exopolygalacturonase-like [Ipomoea nil]
MSTRG.37341	itf15g22970	itf15g22970.t1	mrna	7.03141	5.92936	6.1238	168.595	192.318	126.391	4.67434	2.3282e-164	up	PREDICTED: vetispiradiene synthase 3-like [Ipomoea nil]
MSTRG.37342	itf15g22980	itf15g22980.t1	mrna	4.37747	4.1944	2.68892	88.0755	82.857	80.9471	4.48335	9.00827e-155	up	PREDICTED: premnaspirodiene oxygenase-like [Ipomoea nil]
MSTRG.12336	itf03g21240	itf03g21240.t1	mrna	0.345547	0.286096	0.299851	7.38229	7.3674	6.43688	4.50746	1.76569e-153	up	PREDICTED: arogenate dehydrogenase 2, chloroplastic-like [Ipomoea nil]
MSTRG.14135	itf04g12100;itf04g12090	itf04g12100.t1;itf04g12090.t1	mrna	21.1075	20.53	12.8398	518.067	484.218	390.28	4.67595	5.99512e-151	up	PREDICTED: glucan endo-1,3-beta-glucosidase, acidic-like [Ipomoea nil]
MSTRG.7667	itf01g27900	itf01g27900.t1	mrna	51.4217	49.4045	44.7097	3.4876	3.35689	4.98544	-3.62086	9.00204e-151	down	PREDICTED: anthocyanidin 3-O-glucosyltransferase 2-like [Ipomoea nil]
MSTRG.35938	itf15g05240;itf15g05230	itf15g05240.t1;itf15g05230.t1	mrna	58.0207	53.2857	55.9422	172.208	189.358	202.797	1.75463	8.0346e-150	up	PREDICTED: uncharacterized protein LOC109181915 [Ipomoea nil]
MSTRG.15574	itf04g30980	itf04g30980.t1	mrna	15.4129	21.2782	13.8603	192.434	208.976	205.582	3.58586	9.06551e-147	up	PREDICTED: high affinity nitrate transporter 2.4-like [Ipomoea nil]
MSTRG.13855	itf04g08530	itf04g08530.t1	mrna	1.31919	1.17767	1.77861	48.8749	49.9529	40.1665	5.0228	1.97376e-144	up	PREDICTED: pathogenesis-related protein STH-2-like [Ipomoea nil]
MSTRG.14928	itf04g22820	itf04g22820.t1	mrna	4.15376	4.32365	3.53006	41.9468	47.9053	38.3299	3.41619	5.11016e-143	up	PREDICTED: DNA-damage-repair/toleration protein DRT100-like [Ipomoea nil]
MSTRG.2325	itf00g31420	itf00g31420.t1	mrna	2.78772	3.05278	2.47339	27.9845	35.6139	27.4767	3.45346	2.07968e-142	up	PREDICTED: DNA-damage-repair/toleration protein DRT100-like [Ipomoea nil]
MSTRG.382	itf00g04770	itf00g04770.t1	mrna	3.29052	1.94145	2.75717	440.914	363.538	312.807	7.12771	1.60037e-140	up	PREDICTED: kunitz trypsin inhibitor 2-like [Ipomoea nil]
MSTRG.12038	itf03g17670	itf03g17670.t1	mrna	1.32542	1.34515	0.87396	29.4361	27.862	22.7434	4.49708	3.87918e-140	up	PREDICTED: serine/threonine-protein kinase 38-like [Ipomoea nil]
MSTRG.10978	itf03g04240;itf03g04270;itf03g04260;itf03g04250;itf03g04280;itf03g04300;itf03g04220;itf03g04210	itf03g04240.t1;itf03g04270.t1;itf03g04260.t1;itf03g04250.t3;itf03g04280.t1;itf03g04300.t2;itf03g04280.t2;itf03g04250.t4;itf03g04250.t2;itf03g04220.t1;itf03g04300.t1;itf03g04210.t1	mrna	191.546	188.109	164.32	1521.78	1458.32	1232.37	2.95306	9.6823e-133	up	cinnamyl alcohol dehydrogenase [Ipomoea batatas];PREDICTED: 8-hydroxygeraniol dehydrogenase-like isoform X1 [Ipomoea nil];PREDICTED: 8-hydroxygeraniol dehydrogenase-like isoform X3 [Ipomoea nil]
MSTRG.26662	itf10g08440	itf10g08440.t1	mrna	100.268	90.6763	92.7729	19.6207	22.3491	23.9476	-2.10572	5.85351e-126	down	PREDICTED: nucleotide pyrophosphatase/phosphodiesterase-like [Ipomoea nil]
MSTRG.20591	itf07g02790	itf07g02790.t1	mrna	72.157	78.5929	78.6882	385.044	386.655	359.663	2.30188	6.40188e-126	up	PREDICTED: 3'-N-debenzoyl-2'-deoxytaxol N-benzoyltransferase [Ipomoea nil]
MSTRG.14930	itf04g22840	itf04g22840.t1	mrna	4.91772	4.18964	4.32892	62.0235	68.6124	55.5359	3.79243	1.12829e-125	up	PREDICTED: MDIS1-interacting receptor like kinase 2-like [Ipomoea nil]
MSTRG.31019	itf12g15470	itf12g15470.t1	mrna	5.28854	4.90002	3.30005	72.6114	97.5637	78.9542	4.20708	5.15992e-123	up	PREDICTED: blue copper protein-like [Nicotiana tomentosiformis]
MSTRG.27310	itf10g16520	itf10g16520.t1	mrna	9.79744	11.3616	10.3621	96.5359	112.607	83.7568	3.21602	6.52747e-121	up	PREDICTED: endoglucanase 1-like [Ipomoea nil]
MSTRG.2170	itf00g28930	itf00g28930.t1	mrna	0.951761	0.318584	1.18417	45.2596	54.881	50.734	5.94177	2.05004e-119	up	PREDICTED: kunitz trypsin inhibitor 2-like [Ipomoea nil]
MSTRG.37326	itf15g22840;itf15g22890	itf15g22840.t1;itf15g22890.t1	mrna	1.98796	1.41477	0.900714	48.9003	41.3479	43.4341	4.95717	1.76868e-109	up	PREDICTED: premnaspirodiene oxygenase-like [Ipomoea nil]
MSTRG.15115	itf04g25410	itf04g25410.t1	mrna	81.4865	106.767	134.128	904.643	1032.58	966.904	3.17126	9.50188e-109	up	PREDICTED: basic 7S globulin-like [Ipomoea nil]
MSTRG.9699	itf02g16840;itf02g16820	itf02g16840.t1;itf02g16820.t1	mrna	42.1593	29.3882	43.3707	277.689	376.834	329.302	3.09779	3.15803e-103	up	PREDICTED: ABC transporter C family member 3-like [Ipomoea nil]
MSTRG.33611	itf13g19200	itf13g19200.t1	mrna	2.34521	2.27203	1.91215	23.1541	21.4245	18.8938	3.28111	3.44873e-103	up	PREDICTED: uncharacterized protein LOC109175926 [Ipomoea nil]
MSTRG.16586	itf05g09080	itf05g09080.t1	mrna	0.350564	0.556202	0.310881	6.68449	8.39056	8.05747	4.24776	2.05481e-102	up	PREDICTED: WAT1-related protein At2g39510-like [Ipomoea nil]
MSTRG.32010	itf12g27390	itf12g27390.t1	mrna	391.068	341.925	440.438	61.5773	73.8297	74.8711	-2.48036	7.69838e-102	down	PREDICTED: amino acid permease 4 [Ipomoea nil]
MSTRG.5513	itf01g00680	itf01g00680.t1	mrna	24.9054	18.8926	26.2718	177.025	207.638	166.193	2.97481	3.54914e-101	up	PREDICTED: homeobox protein 2-like isoform X3 [Ipomoea nil]
MSTRG.35018	itf14g13680	itf14g13680.t1	mrna	2739.09	2546.44	2228.45	461.791	424.687	552.791	-2.38424	5.21528e-99	down	PREDICTED: probable aquaporin TIP1-1 [Ipomoea nil]
MSTRG.27948	itf10g24400	itf10g24400.t1	mrna	3.07246	4.1788	3.30226	48.1687	48.9623	35.0762	3.647	5.98612e-99	up	PREDICTED: sodium channel modifier 1-like [Ipomoea nil]
MSTRG.22686	itf08g05080	itf08g05080.t1	mrna	51.1201	49.3664	40.3334	6.32229	6.00113	7.99608	-2.79291	1.35194e-98	down	PREDICTED: serine carboxypeptidase-like 11 isoform X1 [Ipomoea nil]
MSTRG.33200	itf13g13880	itf13g13880.t1	mrna	65.5974	50.4958	53.0872	340.025	391.035	315.805	2.62944	3.57633e-94	up	PREDICTED: probable pectate lyase 8 [Ipomoea nil]
MSTRG.15592	itf04g31230	itf04g31230.t1	mrna	36.4329	32.4772	35.9634	109.551	126.2	117.396	1.75162	8.27966e-93	up	PREDICTED: protein NUCLEAR FUSION DEFECTIVE 4 isoform X1 [Ipomoea nil]
MSTRG.29195	itf11g14170;itf11g14160;itf11g14180	itf11g14170.t1;itf11g14160.t1;itf11g14180.t1	mrna	192.541	191.858	161.783	20.3697	18.2566	28.6059	-3.02216	3.66799e-91	down	PREDICTED: salutaridinol 7-O-acetyltransferase-like [Ipomoea nil]
MSTRG.17762	itf05g23060	itf05g23060.t2;itf05g23060.t3;itf05g23060.t1	mrna	25.6785	21.75	23.6653	5.67244	5.29436	6.14009	-2.05515	4.21955e-91	down	PREDICTED: probable polyamine oxidase 4 [Ipomoea nil]
MSTRG.36024	itf15g06220	itf15g06220.t1	mrna	1.02969	2.18077	1.93359	47.1691	50.4997	40.3742	4.74607	2.22231e-89	up	PREDICTED: cationic peroxidase 1-like [Ipomoea nil]
MSTRG.9572	itf02g15360	itf02g15360.t1	mrna	6.00782	6.64191	5.82398	35.8793	36.1409	47.8505	2.69793	3.11954e-88	up	PREDICTED: stem-specific protein TSJT1-like [Ipomoea nil]
MSTRG.15640	itf04g31810	itf04g31810.t1	mrna	45.6805	44.8633	39.4249	5.39965	6.06106	8.14009	-2.72918	3.20467e-88	down	PREDICTED: zeatin O-glucosyltransferase-like [Ipomoea nil]
MSTRG.35853	itf15g04190	itf15g04190.t1	mrna	0.909649	0.790327	0.897965	6.57752	7.2495	9.04722	3.13828	1.44323e-87	up	PREDICTED: putative methyltransferase DDB_G0268948 isoform X3 [Ipomoea nil]
MSTRG.9780	itf02g17820	itf02g17820.t1	mrna	675.241	733.393	637.532	77.5184	122.045	115.105	-2.70102	5.51387e-87	down	PREDICTED: BTB/POZ and TAZ domain-containing protein 1-like [Ipomoea nil]
MSTRG.16229	itf05g04270	itf05g04270.t1	mrna	21.9501	24.9346	24.6022	84.6828	102.635	112.336	2.06755	2.83861e-85	up	PREDICTED: heat shock cognate 70 kDa protein-like [Ipomoea nil]
MSTRG.27971	itf10g24720	itf10g24720.t1	mrna	6.81249	7.02448	5.62421	45.254	39.8429	40.7306	2.69278	1.03557e-84	up	PREDICTED: protein DETOXIFICATION 33-like [Ipomoea nil]
MSTRG.7668	itf01g27880;itf01g27890	itf01g27880.t1;itf01g27890.t1	mrna	415.555	405.876	373.528	30.0912	31.0323	54.98	-3.36348	1.11716e-84	down	PREDICTED: anthocyanidin 3-O-glucosyltransferase 6-like [Ipomoea nil];PREDICTED: anthocyanidin 3-O-glucosyltransferase 2-like [Ipomoea nil]
MSTRG.27949	itf10g24420	itf10g24420.t1	mrna	170.953	170.04	145.266	20.4426	28.5109	22.3219	-2.77025	1.14702e-84	down	PREDICTED: peroxidase 10 [Ipomoea nil]
MSTRG.5685	itf01g02910	itf01g02910.t1	mrna	74.7492	66.6135	66.6531	7.05143	4.61617	4.98754	-3.64265	8.30786e-84	down	PREDICTED: S-type anion channel SLAH4-like [Ipomoea nil]
MSTRG.24272	itf09g05700	itf09g05700.t1	mrna	2.37052	2.8446	2.22221	25.2427	26.4259	21.3456	3.29532	9.2017e-84	up	PREDICTED: (3S,6E)-nerolidol synthase 1-like isoform X1 [Ipomoea nil]
MSTRG.26938	itf10g11970	itf10g11970.t2;itf10g11970.t1	mrna	10.0427	8.61342	8.82142	73.0892	59.4154	64.6723	2.84317	9.40354e-84	up	PREDICTED: bifunctional epoxide hydrolase 2-like [Ipomoea nil]
MSTRG.30332	itf12g07260	itf12g07260.t1	mrna	28.494	27.6779	27.2331	101.916	125.136	122.659	2.06796	1.05694e-83	up	PREDICTED: cysteine-rich receptor-like protein kinase 42 [Ipomoea nil]
MSTRG.29680	itf11g20680	itf11g20680.t1	mrna	6.30672	4.47796	2.49891	97.9074	109.729	93.9048	4.50464	1.3641e-83	up	PREDICTED: zinc transporter 8-like [Ipomoea nil]
MSTRG.24321	itf09g06340	itf09g06340.t1	mrna	0.598076	0.577296	0.757091	5.35018	5.8821	5.8017	3.1399	1.37455e-83	up	PREDICTED: serine carboxypeptidase-like 31 [Ipomoea nil]
MSTRG.5509	itf01g00660	itf01g00660.t1	mrna	67.583	56.3697	50.9538	7.03736	5.0664	7.96331	-3.12368	4.67825e-83	down	PREDICTED: fasciclin-like arabinogalactan protein 9 isoform X1 [Ipomoea nil]
MSTRG.9199	itf02g10190	itf02g10190.t1	mrna	50.1971	43.1227	39.6522	2.75093	2.89583	2.05697	-4.10942	8.41987e-83	down	PREDICTED: glucan 1,3-beta-glucosidase A-like [Ipomoea nil]
MSTRG.33781	itf13g21330	itf13g21330.t1	mrna	363.502	335.04	258.303	2613.25	2086.61	2052.86	2.81911	1.48841e-82	up	PREDICTED: mannose/glucose-specific lectin-like [Ipomoea nil]
MSTRG.28619	itf11g06960	itf11g06960.t1	mrna	638.226	602.101	561.413	150.786	132.75	146.584	-2.06658	1.78416e-82	down	PREDICTED: aquaporin PIP2-1-like [Ipomoea nil]
MSTRG.33736	itf13g20750;itf13g20770	itf13g20750.t1;itf13g20770.t1	mrna	23.9779	25.8545	22.1593	134.633	228.049	188.362	2.93627	1.46518e-81	up	PREDICTED: polyphenol oxidase E, chloroplastic-like [Ipomoea nil]
MSTRG.7677	itf01g27970	itf01g27970.t1	mrna	58.2671	57.1089	49.5388	5.61363	7.75633	9.26598	-2.86503	1.77283e-81	down	PREDICTED: anthocyanidin 3-O-glucosyltransferase 2-like [Ipomoea nil]
MSTRG.36966	itf15g18070	itf15g18070.t1	mrna	2.09947	1.63067	3.09484	41.219	41.1562	32.1707	4.06896	2.22038e-81	up	PREDICTED: vetispiradiene synthase 3-like [Ipomoea nil]
MSTRG.8779	itf02g05220;itf02g05200;itf02g05190	itf02g05220.t1;itf02g05200.t1;itf02g05190.t1	mrna	2684.76	2942.7	2730.73	355.275	388.402	587.896	-2.65006	7.02697e-80	down	PREDICTED: wound-responsive protein GWIN3-like isoform X1 [Ipomoea nil];PREDICTED: wound-responsive protein GWIN3-like [Ipomoea nil]
MSTRG.33562	itf13g18640	itf13g18640.t1	mrna	366.928	359.205	254.292	34.4711	34.1225	49.8903	-3.04872	1.82929e-79	down	PREDICTED: ABC transporter C family member 4-like [Ipomoea nil]
MSTRG.16972	itf05g13480	itf05g13480.t1	mrna	0.110274	0.116617	0.0549926	6.99794	6.23429	3.99658	5.93358	9.38828e-79	up	PREDICTED: uncharacterized protein LOC109151240 [Ipomoea nil]
MSTRG.36872	itf15g16620	itf15g16620.t4;itf15g16620.t2;itf15g16620.t1;itf15g16620.t3	mrna	3.76483	3.70823	3.74246	16.1224	17.5851	16.9829	2.17622	1.57246e-78	up	PREDICTED: E3 ubiquitin-protein ligase RGLG1-like [Ipomoea nil]
MSTRG.13049	itf03g29970	itf03g29970.t1	mrna	334.272	262.479	275.527	36.4456	52.3514	49.7551	-2.65436	6.27721e-78	down	PREDICTED: ethylene-responsive transcription factor ERF060-like [Ipomoea nil]
MSTRG.7698	itf01g28260	itf01g28260.t1	mrna	2.03604	1.42243	1.28853	18.3781	36.4853	25.3503	4.07876	6.61529e-78	up	PREDICTED: polygalacturonase-like [Ipomoea nil]
MSTRG.29821	itf12g00500	itf12g00500.t1	mrna	5.00003	3.31751	2.71302	41.8804	43.1007	37.8339	3.47691	4.97873e-77	up	PREDICTED: cytochrome P450 CYP736A12-like [Ipomoea nil]
MSTRG.35759	itf15g02980	itf15g02980.t1	mrna	36.349	36.8952	32.0755	99.6492	114.466	114.3	1.64075	7.02413e-76	up	PREDICTED: polygalacturonase inhibitor-like [Ipomoea nil]
MSTRG.13439	itf04g03500	itf04g03500.t1	mrna	72.263	64.9278	59.2587	221.333	288.945	327.827	2.09297	7.71651e-76	up	PREDICTED: putative ABC transporter C family member 15 [Ipomoea nil]
MSTRG.7780	itf01g29300	itf01g29300.t1	mrna	4.81939	2.51557	3.13659	37.5404	41.3729	36.4963	3.46222	2.48524e-75	up	PREDICTED: beta-amyrin 28-oxidase-like [Ipomoea nil]
MSTRG.11836	itf03g15390	itf03g15390.t1	mrna	13.1022	12.6151	12.3996	36.2654	37.7016	46.8385	1.66418	4.72472e-75	up	PREDICTED: wall-associated receptor kinase-like 20 [Ipomoea nil]
MSTRG.24991	itf09g14430	itf09g14430.t1	mrna	157.803	151.128	145.366	41.1556	38.5474	49.825	-1.81037	4.85996e-75	down	PREDICTED: aquaporin TIP1-1-like [Ipomoea nil]
MSTRG.26270	itf10g03730	itf10g03730.t1	mrna	1.3224	1.55049	1.73604	26.9061	28.6102	19.1777	4.01849	1.22483e-74	up	PREDICTED: probable WRKY transcription factor 28 [Ipomoea nil]
MSTRG.24044	itf09g02780	itf09g02780.t1	mrna	21.3791	19.616	18.1216	66.5023	83.4663	79.4168	1.95613	1.39971e-74	up	PREDICTED: receptor-like protein kinase HAIKU2 [Ipomoea nil]
MSTRG.26345	itf10g04580;itf10g04550	itf10g04580.t1;itf10g04550.t1	mrna	75.8247	77.2567	60.6736	8.20587	6.85756	11.0549	-3.03283	1.82824e-74	down	PREDICTED: serine carboxypeptidase-like 11 [Ipomoea nil]
MSTRG.9792	itf02g18120	itf02g18120.t1	mrna	10.8084	8.05823	10.0466	48.6224	62.4072	49.6207	2.47412	2.97243e-74	up	PREDICTED: probable pectate lyase 18 [Ipomoea nil]
MSTRG.32986	itf13g11070;itf13g11080;itf13g11040	itf13g11070.t1;itf13g11080.t1;itf13g11040.t1	mrna	2.03832	1.97423	1.86266	11.3811	14.5663	11.8101	2.68405	3.59399e-74	up	PREDICTED: uncharacterized protein LOC109177309 [Ipomoea nil];PREDICTED: zeaxanthin epoxidase, chloroplastic-like [Ipomoea nil]
MSTRG.28490	itf11g05300	itf11g05300.t1	mrna	112.284	110.464	108.088	24.8143	26.2382	33.7649	-1.96368	3.71323e-74	down	PREDICTED: xyloglucan endotransglucosylase/hydrolase protein 9-like [Ipomoea nil]
MSTRG.15774	itf04g33460	itf04g33460.t1	mrna	5.69721	3.47212	5.24001	49.2089	61.0653	57.5774	3.54211	9.08302e-74	up	PREDICTED: LRR receptor-like serine/threonine-protein kinase GSO1 [Ipomoea nil]
MSTRG.1793	itf00g23020;itf00g23040	itf00g23020.t2;itf00g23040.t1;itf00g23020.t1	mrna	15.2034	14.893	11.6228	1.14138	1.23258	1.90696	-3.28472	3.83264e-73	down	PREDICTED: uncharacterized oxidoreductase At4g09670-like [Ipomoea nil]
MSTRG.35736	itf15g02640;itf15g02630	itf15g02640.t1;itf15g02630.t1	mrna	1.50413	1.245	1.60304	16.5139	25.704	14.9504	3.71541	6.38359e-73	up	anionic peroxidase swpa5 [Ipomoea batatas];RecName: Full=Peroxidase 15; Short=Prx15; AltName: Full=Anionic peroxidase; Flags: Precursor
MSTRG.24359	itf09g06940	itf09g06940.t1	mrna	0.175118	0.175353	0.301724	3.45353	4.71013	3.51392	4.16229	8.55657e-73	up	PREDICTED: protein E6-like [Ipomoea nil]
MSTRG.2173	itf00g28970	itf00g28970.t1	mrna	5.72974	5.06134	4.8676	0.606548	0.484072	0.396421	-3.39645	2.60209e-72	down	PREDICTED: S-type anion channel SLAH4-like [Ipomoea nil]
MSTRG.25217	itf09g17220	itf09g17220.t1	mrna	0.111264	0.0743536	0.163349	2.3367	2.55208	2.1328	4.33063	2.77016e-72	up	PREDICTED: GDSL esterase/lipase 1-like [Ipomoea nil]
MSTRG.11334	itf03g08910	itf03g08910.t1	mrna	40.5553	41.5242	37.9248	7.87569	10.5455	11.0796	-2.02426	3.89127e-72	down	PREDICTED: probable xyloglucan endotransglucosylase/hydrolase protein 6 [Ipomoea nil]
MSTRG.13935	itf04g09450;itf04g09460	itf04g09450.t2;itf04g09450.t1;itf04g09460.t1	mrna	36.6532	41.7094	48.6228	196.018	323.002	279.127	2.65199	7.94843e-72	up	PREDICTED: uncharacterized protein LOC109186452 [Ipomoea nil];PREDICTED: uncharacterized protein LOC109186451 [Ipomoea nil]
MSTRG.20105	itf06g23580	itf06g23580.t2;itf06g23580.t1	mrna	34.432	37.1407	31.0563	177.691	172.005	152.98	2.29219	8.02227e-72	up	PREDICTED: uncharacterized protein LOC109149200 [Ipomoea nil]
MSTRG.21285	itf07g11940;itf07g11920;itf07g11930	itf07g11940.t1;itf07g11920.t1;itf07g11930.t1	mrna	631.02	614.923	507.351	121.301	121.192	106.942	-2.32697	2.7808e-71	down	PREDICTED: high affinity nitrate transporter 2.4-like [Ipomoea nil]
MSTRG.11017	itf03g04880;itf03g04860	itf03g04880.t1;itf03g04860.t1	mrna	17.0165	13.7248	11.704	70.0836	75.2976	70.7407	2.34817	2.00434e-70	up	PREDICTED: cysteine-rich receptor-like protein kinase 2 [Ipomoea nil]
MSTRG.31257	itf12g18290	itf12g18290.t1	mrna	16.2811	15.9341	15.456	3.96594	4.05991	4.14675	-1.96948	2.64224e-70	down	PREDICTED: probable inactive receptor kinase At4g23740 [Ipomoea nil]
MSTRG.24116	itf09g03630	itf09g03630.t1	mrna	29.7247	29.0885	32.7097	8.07758	7.85593	8.40478	-1.9109	6.64791e-70	down	PREDICTED: beta-xylosidase/alpha-L-arabinofuranosidase 2-like [Ipomoea nil]
MSTRG.33575	itf13g18800	itf13g18800.t1	mrna	68.685	69.6395	55.2158	246.566	243.654	252.333	1.93986	1.23565e-69	up	PREDICTED: receptor like protein kinase S.2 [Ipomoea nil]
MSTRG.30162	itf12g04980	itf12g04980.t1	mrna	86.4058	100.27	76.1696	492.158	449.446	410.64	2.36307	7.66677e-69	up	PREDICTED: caffeoyl-CoA O-methyltransferase-like [Ipomoea nil]
MSTRG.8022	itf01g32160	itf01g32160.t1	mrna	8.60232	10.4826	9.17635	52.6767	58.732	48.3955	2.49941	9.78005e-69	up	PREDICTED: AT-hook motif nuclear-localized protein 17-like [Ipomoea nil]
MSTRG.25841	itf09g25750	itf09g25750.t1	mrna	16.0771	21.4905	12.5932	183.389	139.941	148.855	3.23472	4.69244e-68	up	PREDICTED: expansin-like B1 [Ipomoea nil]
MSTRG.11832	itf03g15340	itf03g15340.t1	mrna	33.7712	40.6416	31.9755	154.377	231.643	210.03	2.4861	8.11775e-68	up	PREDICTED: protein NRT1/ PTR FAMILY 5.6-like [Ipomoea nil]
MSTRG.8774	itf02g05180	itf02g05180.t1	mrna	39.548	43.9693	36.74	3.91385	5.32628	6.29006	-2.95298	1.45907e-67	down	PREDICTED: wound-responsive protein GWIN3-like isoform X1 [Ipomoea nil]
MSTRG.28150	itf11g01010	itf11g01010.t1	mrna	510.458	417.532	447.743	107.437	100.567	133.129	-2.01179	2.25063e-67	down	PREDICTED: fasciclin-like arabinogalactan protein 8 [Ipomoea nil]
MSTRG.29857	itf12g00880	itf12g00880.t1	mrna	171.645	158.316	182.683	44.55	44.2554	45.2125	-1.93553	3.81573e-67	down	PREDICTED: asparagine synthetase [glutamine-hydrolyzing] 2 [Ipomoea nil]
MSTRG.33690	itf13g20090	itf13g20090.t1	mrna	29.7972	25.3257	26.8576	6.44928	6.13056	6.74334	-2.08495	5.62289e-67	down	PREDICTED: sulfate transporter 3.1-like [Ipomoea nil]
MSTRG.32019	itf12g27510;itf12g27500	itf12g27510.t1;itf12g27500.t2	mrna	27.5728	29.0016	26.6676	67.372	79.5626	86.8181	1.4896	8.20904e-66	up	PREDICTED: protein disulfide-isomerase-like [Ipomoea nil]
MSTRG.5914	itf01g06050;itf01g06000	itf01g06050.t1;itf01g06000.t1	mrna	33.6696	38.1224	36.5909	3.74453	2.50925	2.45127	-3.63814	9.05216e-66	down	PREDICTED: phospholipase A1-IIgamma-like [Ipomoea nil];PREDICTED: phospholipase A1-IIalpha-like [Ipomoea nil]
MSTRG.6052	itf01g07800	itf01g07800.t1	mrna	9.96109	9.66497	8.9401	49.1863	67.9701	49.92	2.54813	1.37755e-65	up	PREDICTED: proline-rich receptor-like protein kinase PERK1 isoform X1 [Ipomoea nil]
MSTRG.10990	itf03g04510	itf03g04510.t1	mrna	164.37	155.781	135.77	33.2067	36.8883	45.6575	-1.97774	1.82898e-65	down	PREDICTED: probable inactive receptor kinase At1g48480 isoform X1 [Ipomoea nil]
MSTRG.7942	itf01g31140	itf01g31140.t1;itf01g31140.t2	mrna	67.2579	58.1307	63.1246	194.591	210.873	194.639	1.67055	4.79169e-65	up	PREDICTED: sulfate transporter 1.3-like isoform X2 [Ipomoea nil]
MSTRG.24240	itf09g05090	itf09g05090.t1	mrna	2583.48	2522.64	2621.38	768.123	895.792	1033.4	-1.51848	5.3954e-65	down	PREDICTED: peroxidase 42 [Ipomoea nil]
MSTRG.25578	itf09g22180	itf09g22180.t1	mrna	8.81521	8.97219	7.2178	38.9584	35.6132	33.1265	2.10669	1.88732e-64	up	PREDICTED: mavicyanin-like [Ipomoea nil]
MSTRG.29505	itf11g18350	itf11g18350.t1	mrna	37.5496	33.6526	22.8143	1663.4	1313.22	1012.49	5.40701	2.31335e-64	up	PREDICTED: kunitz trypsin inhibitor 2-like [Ipomoea nil]
MSTRG.8112	itf01g33150	itf01g33150.t1	mrna	29.2059	29.6976	26.7092	264.034	174.053	184.549	2.86249	6.10809e-64	up	PREDICTED: LOB domain-containing protein 39-like [Ipomoea nil]
MSTRG.28949	itf11g10710	itf11g10710.t2	mrna	43.3788	42.6997	40.3363	5.25589	5.19702	8.55372	-2.73359	8.66764e-64	down	PREDICTED: uncharacterized protein LOC109163136 [Ipomoea nil]
MSTRG.14948	itf04g23080	itf04g23080.t1;itf04g23080.t2	mrna	30.017	30.2133	30.9219	7.94213	7.56494	8.86531	-1.90303	1.33002e-63	down	PREDICTED: uncharacterized protein LOC109148845 [Ipomoea nil]
MSTRG.24379	itf09g07270	itf09g07270.t1	mrna	18.7643	19.8228	15.6247	3.60547	3.60368	4.07302	-2.26456	2.07607e-63	down	PREDICTED: GDSL esterase/lipase At1g28590-like [Ipomoea nil]
MSTRG.37164	itf15g20770	itf15g20770.t1	mrna	79.2969	82.0191	75.3912	178.267	180.37	189.037	1.21021	2.14924e-63	up	PREDICTED: ferrochelatase-2, chloroplastic isoform X3 [Ipomoea nil]
MSTRG.13046	itf03g29930	itf03g29930.t1	mrna	1.86022	1.78431	1.60048	17.9541	17.6931	14.0719	3.24478	2.52239e-62	up	PREDICTED: trans-resveratrol di-O-methyltransferase-like isoform X2 [Ipomoea nil]
MSTRG.17380	itf05g18560	itf05g18560.t1	mrna	0.221851	0.186921	0.128284	4.24886	4.60921	3.87911	4.56783	5.95318e-62	up	phytosulfokine 4 precursor [Ipomoea pes-caprae]
MSTRG.17487	itf05g19760	itf05g19760.t1	mrna	4.11113	3.25096	3.83146	19.4069	20.6853	18.2784	2.38257	8.25953e-62	up	PREDICTED: rust resistance kinase Lr10-like [Ipomoea nil]
MSTRG.6944	itf01g18940	itf01g18940.t1	mrna	1.98198	2.24369	1.98281	11.3315	11.3725	9.87499	2.39163	1.72545e-61	up	PREDICTED: putative nuclease HARBI1 isoform X1 [Ipomoea nil]
MSTRG.35242	itf14g16620	itf14g16620.t2;itf14g16620.t1;itf14g16620.t3	mrna	70.402	69.5057	70.3519	16.5854	17.0817	19.1864	-1.9921	3.37892e-61	down	PREDICTED: probable inactive receptor kinase At5g58300 isoform X1 [Ipomoea nil]
MSTRG.3707	itf00g54330	itf00g54330.t1	mrna	44.4499	41.0707	40.124	10.6458	10.7809	12.6277	-1.88344	3.40999e-61	down	PREDICTED: aquaporin PIP2-1-like [Ipomoea nil]
MSTRG.15648	itf04g31880	itf04g31880.t1	mrna	16.6345	16.8001	13.3316	1.10155	0.90197	1.93432	-3.56999	3.87174e-61	down	PREDICTED: zeatin O-glucosyltransferase-like [Ipomoea nil]
MSTRG.13356	itf04g02450	itf04g02450.t1	mrna	26.2588	23.4597	21.667	102.566	94.279	90.5867	2.00952	1.19469e-60	up	PREDICTED: flavin-containing monooxygenase FMO GS-OX-like 2 [Ipomoea nil]
MSTRG.28312	itf11g03010	itf11g03010.t1	mrna	646.191	665.17	569.933	68.8637	80.1722	128.775	-2.75955	2.15479e-60	down	PREDICTED: trifunctional UDP-glucose 4,6-dehydratase/UDP-4-keto-6-deoxy-D-glucose 3,5-epimerase/UDP-4-keto-L-rhamnose-reductase RHM1-like [Ipomoea nil]
MSTRG.15283	itf04g27440	itf04g27440.t1	mrna	7.31915	6.94769	7.21747	43.9469	62.2437	45.6817	2.8215	3.24893e-60	up	PREDICTED: serine/threonine-protein kinase OXI1-like [Ipomoea nil]
MSTRG.30383	itf12g07790	itf12g07790.t3;itf12g07790.t6;itf12g07790.t4;itf12g07790.t2;itf12g07790.t5;itf12g07790.t1	mrna	114	100.723	96.8226	325.308	351.358	319.096	1.67636	6.51662e-60	up	PREDICTED: glucose-6-phosphate 1-dehydrogenase, cytoplasmic isoform [Ipomoea nil]
MSTRG.20587	itf07g02770	itf07g02770.t1	mrna	2.69571	2.85462	3.26682	26.0686	32.5254	24.5474	3.23718	1.90669e-59	up	oxidoreductase [Ipomoea batatas]
MSTRG.27377	itf10g17270	itf10g17270.t2;itf10g17270.t1	mrna	163.885	159.888	190.258	623.66	1040.34	846.16	2.28785	2.45262e-59	up	PREDICTED: protein argonaute 2 [Ipomoea nil]
MSTRG.33311	itf13g15570	itf13g15570.t1	mrna	30.2834	30.06	25.253	4.3041	4.27662	5.7338	-2.58007	2.60011e-59	down	PREDICTED: nodulation-signaling pathway 2 protein-like [Ipomoea nil]
MSTRG.35933	itf15g05200	itf15g05200.t2;itf15g05200.t1	mrna	54.1371	48.1395	50.4182	13.3624	15.369	15.1942	-1.79752	2.93222e-59	down	PREDICTED: protein QUIRKY isoform X1 [Ipomoea nil]
MSTRG.9934	itf02g19780	itf02g19780.t1;itf02g19780.t4	mrna	2.78453	2.79887	2.85693	25.2027	40.7979	29.0921	3.49396	3.04881e-59	up	PREDICTED: protein NRT1/ PTR FAMILY 2.11-like [Ipomoea nil]
MSTRG.31201	itf12g17330;itf12g17340	itf12g17330.t1;itf12g17340.t2;itf12g17340.t1	mrna	16.9622	18.1565	13.1744	1.3616	1.96373	1.86513	-3.21788	3.08619e-59	down	PREDICTED: 3-oxoacyl-[acyl-carrier-protein] synthase I, chloroplastic-like [Ipomoea nil]
MSTRG.16325	itf05g05590	itf05g05590.t1	mrna	11.2471	11.5252	12.0962	3.03074	2.96956	2.8095	-1.98474	1.16539e-58	down	PREDICTED: cationic amino acid transporter 6, chloroplastic-like isoform X2 [Ipomoea nil]
MSTRG.16374	itf05g06340	itf05g06340.t1	mrna	10.7775	12.1772	11.0605	38.4064	36.1044	36.0861	1.70106	1.17402e-58	up	PREDICTED: glucomannan 4-beta-mannosyltransferase 9-like [Ipomoea nil]
MSTRG.21231	itf07g11350	itf07g11350.t1	mrna	4.514	4.27412	2.84858	90.6069	53.8578	54.9288	4.09886	2.90621e-58	up	PREDICTED: LOB domain-containing protein 1-like [Ipomoea nil]
MSTRG.26153	itf10g02250	itf10g02250.t1	mrna	9.44349	8.73439	5.52671	45.7888	53.7622	54.4082	2.69931	3.76578e-58	up	PREDICTED: ervatamin-B-like [Ipomoea nil]
MSTRG.20585	itf07g02710	itf07g02710.t2;itf07g02710.t1	mrna	229.529	203.959	257.928	55.8636	54.7829	65.6866	-1.97125	6.20495e-58	down	PREDICTED: delta(12)-acyl-lipid-desaturase-like [Ipomoea nil]
MSTRG.30166	itf12g04960;itf12g04970	itf12g04960.t1;itf12g04970.t1	mrna	29.3506	35.3164	27.3215	174.868	172.761	131.518	2.38094	6.82525e-58	up	PREDICTED: caffeoyl-CoA O-methyltransferase-like [Ipomoea nil]
MSTRG.28642	itf11g07260	itf11g07260.t1	mrna	11.9845	13.0716	15.1151	54.5354	62.0279	57.9222	2.11887	8.50497e-58	up	hypothetical protein CQW23_13404 [Capsicum baccatum]
MSTRG.27069	itf10g13540	itf10g13540.t1	mrna	49.5834	45.6881	41.9637	10.003	9.23881	10.5503	-2.20364	1.09649e-57	down	PREDICTED: phosphomethylethanolamine N-methyltransferase-like isoform X1 [Ipomoea nil]
MSTRG.17772	itf05g23210	itf05g23210.t1	mrna	32.7044	25.5587	27.7657	143.321	135.28	109.931	2.17514	1.5012e-57	up	hypothetical protein DM860_009645 [Cuscuta australis]
MSTRG.31226	itf12g17750	itf12g17750.t1	mrna	42.0067	38.9464	56.9783	190.842	292.957	245.258	2.40208	2.30831e-57	up	PREDICTED: endoglucanase 6-like [Ipomoea nil]
MSTRG.18767	itf06g07230	itf06g07230.t1	mrna	123.141	98.4087	90.4413	10.9185	9.87283	18.4619	-2.99062	3.3721e-57	down	PREDICTED: aquaporin PIP2-4-like [Ipomoea nil]
MSTRG.24471	itf09g08400	itf09g08400.t1	mrna	0.943548	0.452413	0.542391	8.96524	10.5851	7.76347	3.81673	6.4099e-57	up	PREDICTED: berberine bridge enzyme-like 15 [Ipomoea nil]
MSTRG.20826	itf07g05640	itf07g05640.t1	mrna	253.516	285.869	164.82	1521.88	1490.76	1325.81	2.62311	8.31732e-57	up	PREDICTED: histidine decarboxylase-like [Ipomoea nil]
MSTRG.35284	itf14g17050	itf14g17050.t1	mrna	1.73897	1.25008	1.13731	17.8078	19.5312	12.5475	3.59571	1.01297e-56	up	PREDICTED: cysteine-rich repeat secretory protein 55 [Ipomoea nil]
MSTRG.36089	itf15g06970	itf15g06970.t1	mrna	10.5388	9.40985	8.98049	36.8424	41.8351	42.4168	2.06554	1.24743e-56	up	PREDICTED: wall-associated receptor kinase 2-like [Ipomoea nil]
MSTRG.22879	itf08g07470	itf08g07470.t1	mrna	0.323327	0.498237	0.42387	7.34642	7.73757	7.02093	4.14965	2.43485e-56	up	PREDICTED: probable methyltransferase PMT18 [Ipomoea nil]
MSTRG.28317	itf11g03060	itf11g03060.t1	mrna	283.301	272.873	309.657	78.5474	96.8936	86.9027	-1.72263	2.52759e-56	down	PREDICTED: 60S ribosomal protein L18a-like protein isoform X1 [Ipomoea nil]
MSTRG.29822	itf12g00510	itf12g00510.t1	mrna	23.0465	12.205	11.3663	170.206	166.856	160.819	3.41685	4.01951e-56	up	PREDICTED: cytochrome P450 CYP736A12-like [Ipomoea nil]
MSTRG.30427	itf12g08360	itf12g08360.t1	mrna	307.608	397.24	363.952	71.8082	72.2479	59.7929	-2.39042	4.8394e-56	down	PREDICTED: glycerophosphodiester phosphodiesterase GDPD1, chloroplastic-like [Ipomoea nil]
MSTRG.3639	itf00g53300	itf00g53300.t1	mrna	0.342211	0.315036	0.320028	5.07324	6.61704	3.48364	3.95669	5.58131e-56	up	PREDICTED: vetispiradiene synthase 3-like [Ipomoea nil]
MSTRG.25222	itf09g17270	itf09g17270.t1	mrna	0.60472	0.364577	0.560928	7.44334	8.23596	6.17766	3.83628	7.34354e-56	up	PREDICTED: furcatin hydrolase-like [Ipomoea nil]
MSTRG.7776	itf01g29200	itf01g29200.t3;itf01g29200.t1;itf01g29200.t4;itf01g29200.t2;itf01g29200.t5	mrna	13.6403	14.0867	13.3225	38.7865	38.8275	39.9584	1.51811	1.51119e-55	up	PREDICTED: organic cation/carnitine transporter 7-like [Ipomoea nil]
MSTRG.15593	itf04g31250	itf04g31250.t1	mrna	9.20324	7.40252	8.93812	29.3281	29.2711	27.6054	1.75479	3.19838e-55	up	PREDICTED: WASH complex subunit CCDC53 homolog [Ipomoea nil]
MSTRG.37337	itf15g22950	itf15g22950.t1	mrna	48.7054	39.1991	42.544	287.941	245.259	199.418	2.48958	5.52031e-55	up	PREDICTED: premnaspirodiene oxygenase-like [Ipomoea nil]
MSTRG.9560	itf02g15230	itf02g15230.t1	mrna	107.348	77.774	98.6622	305.778	409.482	419.858	1.99997	1.20339e-54	up	PREDICTED: early nodulin-like protein 2 [Ipomoea nil]
MSTRG.33608	itf13g19190	itf13g19190.t1	mrna	45.2682	45.5	24.37	2.93258	3.37905	3.88583	-3.49709	1.61456e-54	down	PREDICTED: uncharacterized protein LOC109175506 [Ipomoea nil]
MSTRG.23997	itf09g02090	itf09g02090.t1	mrna	27.6259	26.8209	23.6847	2.02889	3.71221	4.06695	-2.99387	2.6489e-54	down	PREDICTED: limonoid UDP-glucosyltransferase-like [Ipomoea nil]
MSTRG.14603	itf04g18250	itf04g18250.t1	mrna	124.663	106.211	111.153	17.5607	18.6178	28.4492	-2.40389	2.67068e-54	down	PREDICTED: bidirectional sugar transporter SWEET17-like [Ipomoea nil]
MSTRG.28395	itf11g04070	itf11g04070.t1	mrna	5.16444	3.32334	4.52889	21.8114	28.7933	23.8614	2.51622	4.14029e-54	up	PREDICTED: receptor-like protein kinase HSL1 isoform X2 [Ipomoea nil]
MSTRG.31266	itf12g18420	itf12g18420.t1	mrna	4.59576	4.18764	3.28396	0.311694	0.215178	0.250111	-3.95708	4.3047e-54	down	PREDICTED: dirigent protein 6-like [Ipomoea nil]
MSTRG.20395	itf07g00170	itf07g00170.t2;itf07g00170.t1	mrna	465.244	520.555	469.955	175.47	192.104	200.096	-1.35864	1.64242e-53	down	PREDICTED: Niemann-Pick C1 protein [Ipomoea nil]
MSTRG.27592	itf10g19890	itf10g19890.t1	mrna	6.0078	4.24541	6.70589	39.1632	48.8986	37.8621	2.89242	2.31425e-53	up	PREDICTED: protein E6-like [Ipomoea nil]
MSTRG.12525	itf03g23470	itf03g23470.t1	mrna	9.03691	8.92542	9.08989	60.986	50.2024	44.2877	2.52287	2.76085e-53	up	PREDICTED: amino-acid permease BAT1 homolog isoform X1 [Ipomoea nil]
MSTRG.15948	itf05g00990	itf05g00990.t1	mrna	27.2401	25.0976	25.4299	7.18558	8.87863	9.67566	-1.59517	3.18365e-53	down	PREDICTED: glucose-6-phosphate 1-dehydrogenase, chloroplastic [Ipomoea nil]
MSTRG.22637	itf08g04370	itf08g04370.t1	mrna	643.195	626.937	678.659	241.95	216.285	244.681	-1.47115	4.13712e-53	down	PREDICTED: tubulin alpha-3 chain [Ipomoea nil]
MSTRG.12412	itf03g22200	itf03g22200.t1	mrna	33.22	32.0084	34.7822	8.84221	6.90494	8.6203	-2.03713	4.35651e-53	down	PREDICTED: pectinesterase-like [Ipomoea nil]
MSTRG.24225	itf09g04870	itf09g04870.t1	mrna	3.70575	3.77018	3.22602	0.674865	0.830223	0.920162	-2.14167	4.60706e-53	down	PREDICTED: aspartic proteinase-like [Ipomoea nil]
MSTRG.17976	itf05g25590	itf05g25590.t1	mrna	1.32672	1.53196	1.2999	7.34468	7.77414	6.59672	2.38456	6.13458e-53	up	PREDICTED: chitin-inducible gibberellin-responsive protein 1-like [Ipomoea nil]
MSTRG.18306	itf06g01480	itf06g01480.t1	mrna	72.2775	75.888	63.2992	22.2528	21.2134	22.8101	-1.67385	8.24938e-53	down	PREDICTED: protein LURP-one-related 8 [Ipomoea nil]
MSTRG.20742	itf07g04630	itf07g04630.t3;itf07g04630.t2;itf07g04630.t1	mrna	30.968	30.8489	32.7198	76.6228	90.8097	91.4126	1.45314	8.75169e-53	up	PREDICTED: alpha-glucan water dikinase, chloroplastic-like isoform X1 [Ipomoea nil];PREDICTED: alpha-glucan water dikinase, chloroplastic-like isoform X3 [Ipomoea nil]
MSTRG.8935	itf02g07130	itf02g07130.t3;itf02g07130.t1;itf02g07130.t2	mrna	4425.24	4226.33	4281.73	1532.56	1763.85	1994.97	-1.28937	8.82681e-53	down	PREDICTED: sucrose synthase [Ipomoea nil]
MSTRG.36176	itf15g08000;itf15g07970;itf15g07980;itf15g07990	itf15g08000.t1;itf15g07970.t1;itf15g07980.t1;itf15g07990.t1	mrna	149.524	163.136	123.389	35.22	32.2961	36.7021	-2.06489	3.83288e-52	down	PREDICTED: tropinone reductase homolog [Ipomoea nil]
MSTRG.33767	itf13g21170	itf13g21170.t1	mrna	20.6054	20.9552	18.9672	4.30832	6.0459	4.96945	-1.98184	6.40452e-52	down	PREDICTED: phosphate transporter PHO1 [Ipomoea nil]
MSTRG.1786	itf00g22940	itf00g22940.t1	mrna	0.7857	0.741846	0.683913	4.20348	4.62161	3.39385	2.46605	8.24517e-52	up	mitochondrial phosphate translocator [Ipomoea tricolor]
MSTRG.16063	itf05g02480	itf05g02480.t1	mrna	17.1365	15.6829	16.2855	52.2583	62.1448	54.0678	1.77856	1.94945e-51	up	PREDICTED: laccase-12-like [Ipomoea nil]
MSTRG.27383	itf10g17340	itf10g17340.t1	mrna	880.797	800.787	868.517	286.452	250.209	315.989	-1.58053	2.03174e-51	down	PREDICTED: delta(24)-sterol reductase [Ipomoea nil]
MSTRG.24230	itf09g04960	itf09g04960.t1;itf09g04960.t2	mrna	29.7904	28.5053	25.5239	5.89711	5.2901	7.06893	-2.19891	2.94659e-51	down	PREDICTED: glucan endo-1,3-beta-glucosidase 1-like [Ipomoea nil]
MSTRG.7636	itf01g27470;itf01g27480	itf01g27470.t1;itf01g27480.t1	mrna	112.315	103.017	121.249	301.18	428.643	370.633	1.70907	3.13895e-51	up	PREDICTED: uncharacterized protein LOC109161799 isoform X1 [Ipomoea nil]
MSTRG.28136	itf11g00840	itf11g00840.t2;itf11g00840.t1	mrna	3.8341	5.16639	4.50931	0.525471	0.408352	0.445893	-3.29156	4.10575e-51	down	PREDICTED: SPX domain-containing membrane protein At4g22990-like isoform X2 [Ipomoea nil]
MSTRG.23547	itf08g15920	itf08g15920.t1	mrna	0.4615	0.472454	0.995953	8.03831	7.00954	10.2974	3.71511	2.41209e-50	up	PREDICTED: serine carboxypeptidase-like 46 isoform X1 [Ipomoea nil]
MSTRG.27655	itf10g20590	itf10g20590.t1	mrna	26.9935	18.0668	13.7449	415.736	453.239	386.45	4.41609	2.82025e-50	up	anionic peroxidase swpa2 [Ipomoea batatas]
MSTRG.17737	itf05g22710	itf05g22710.t1	mrna	3.7767	2.97442	4.43361	16.3658	16.3968	14.7755	2.08755	4.16894e-50	up	PREDICTED: protein RSI-1-like [Ipomoea nil]
MSTRG.36079	itf15g06830;itf15g06840	itf15g06830.t1;itf15g06840.t1	mrna	26.1456	24.7294	26.4028	57.7195	71.4399	68.6671	1.35611	4.38885e-50	up	PREDICTED: receptor-like protein 12 [Ipomoea nil]
MSTRG.17649	itf05g21680	itf05g21680.t3;itf05g21680.t1;itf05g21680.t2	mrna	8.40698	7.48529	8.40127	2.21027	1.83202	2.16785	-1.96788	6.73103e-50	down	PREDICTED: alanine--glyoxylate aminotransferase 2 homolog 1, mitochondrial [Ipomoea nil]
MSTRG.24474	itf09g08460;itf09g08450;itf09g08410	itf09g08460.t1;itf09g08450.t1;itf09g08410.t1	mrna	2.77578	2.54788	2.10516	9.28335	10.8701	8.99157	1.97204	7.25783e-50	up	PREDICTED: tetrahydrocannabinolic acid synthase-like [Ipomoea nil]
MSTRG.13865	itf04g08650	itf04g08650.t1	mrna	20.8206	20.4612	16.5725	51.7941	52.9644	56.8163	1.48171	9.52191e-50	up	PREDICTED: ammonium transporter 1 member 1 [Ipomoea nil]
MSTRG.35281	itf14g17040	itf14g17040.t1	mrna	1.2251	1.6464	0.859452	15.4102	14.3929	10.3076	3.42637	1.77321e-49	up	PREDICTED: cysteine-rich repeat secretory protein 55-like [Ipomoea nil]
MSTRG.20725	itf07g04360	itf07g04360.t1	mrna	3.4189	2.36051	2.72736	20.6818	20.4795	17.721	2.79115	2.41374e-49	up	PREDICTED: uncharacterized protein LOC109171986 [Ipomoea nil]
MSTRG.12392	itf03g21980	itf03g21980.t1	mrna	13.34	9.93731	9.78824	42.833	44.5098	41.6271	1.96364	3.34759e-49	up	PREDICTED: acidic mammalian chitinase-like [Ipomoea nil]
MSTRG.13812	itf04g08000	itf04g08000.t1	mrna	20.1155	19.0744	15.2206	49.7447	55.5018	55.4907	1.56275	4.41361e-49	up	PREDICTED: inorganic phosphate transporter 1-4-like [Ipomoea nil]
MSTRG.35348	itf14g17800	itf14g17800.t1	mrna	69.0147	67.1417	67.2067	141.856	150.046	153.363	1.13061	5.3979e-49	up	PREDICTED: MDIS1-interacting receptor like kinase 2-like [Ipomoea nil]
MSTRG.37230	itf15g21600;itf15g21590	itf15g21600.t4;itf15g21600.t1;itf15g21590.t1	mrna	4.7683	4.49069	6.46858	27.5695	21.404	31.5504	2.35612	9.94117e-49	up	PREDICTED: peroxisomal fatty acid beta-oxidation multifunctional protein-like [Ipomoea nil]
MSTRG.17222	itf05g16610	itf05g16610.t1;itf05g16610.t2	mrna	10.5104	7.44678	11.573	57.3146	63.7677	57.8835	2.59942	1.1623e-48	up	PREDICTED: cytochrome P450 85A1-like [Ipomoea nil]
MSTRG.22363	itf08g01050;itf08g01080	itf08g01050.t1;itf08g01080.t1	mrna	544.825	558.582	489.727	92.6348	51.1243	89.4009	-2.77248	2.81152e-48	down	PREDICTED: 14 kDa proline-rich protein DC2.15-like [Ipomoea nil]
MSTRG.14026	itf04g11020	itf04g11020.t2;itf04g11020.t1	mrna	7.89158	7.73034	7.9989	15.1973	17.0436	18.9133	1.11479	3.80313e-48	up	PREDICTED: selenium-binding protein 2-like [Ipomoea nil]
MSTRG.8714	itf02g04510;itf02g04520;itf02g04530	itf02g04510.t1;itf02g04520.t1;itf02g04530.t1	mrna	158.083	160.221	114.416	30.8924	35.915	33.4395	-2.10988	4.42912e-48	down	PREDICTED: uncharacterized protein LOC109188125 [Ipomoea nil];PREDICTED: uncharacterized protein LOC109188126 [Ipomoea nil];hypothetical protein CTI12_AA130750 [Artemisia annua]
MSTRG.11008	itf03g04670;itf03g04710	itf03g04670.t1;itf03g04710.t1	mrna	445.616	445.776	399.061	143.704	145.242	176.801	-1.47026	4.90125e-48	down	PREDICTED: receptor protein kinase TMK1-like [Ipomoea nil]
MSTRG.20376	itf07g00010	itf07g00010.t2;itf07g00010.t1;itf07g00010.t4;itf07g00010.t3	mrna	27.7675	41.4059	46.3074	2.48639	3.35361	2.27743	-3.83049	5.72665e-48	down	PREDICTED: prolyl endopeptidase-like isoform X2 [Ipomoea nil]
MSTRG.17917	itf05g24840	itf05g24840.t1	mrna	9.06674	7.80292	9.02855	31.1014	30.6885	27.2401	1.78144	8.02212e-48	up	PREDICTED: cysteine-rich receptor-like protein kinase 42 [Ipomoea nil]
MSTRG.11659	itf03g13380	itf03g13380.t1	mrna	239.773	248.799	289.876	87.2935	89.9285	94.6855	-1.51749	8.15979e-48	down	PREDICTED: putative glycerol-3-phosphate transporter 1 [Ipomoea nil]
MSTRG.35562	itf15g00430	itf15g00430.t1	mrna	742.228	691.401	586.536	164.931	138.886	204.134	-1.99171	1.12381e-47	down	PREDICTED: S-adenosylmethionine synthase 3 [Ipomoea nil]
MSTRG.8132	itf01g33440	itf01g33440.t1	mrna	6.57776	6.71162	4.73299	0.731378	0.933949	0.98022	-2.76815	1.16541e-47	down	PREDICTED: low-temperature-induced cysteine proteinase-like [Ipomoea nil]
MSTRG.12321	itf03g21060	itf03g21060.t1	mrna	195.549	140.033	157.717	24.1488	15.6847	29.1143	-2.83889	5.1318e-47	down	PREDICTED: 36.4 kDa proline-rich protein-like isoform X2 [Ipomoea nil]
MSTRG.25882	itf09g26380	itf09g26380.t1	mrna	255.86	221.74	229.084	35.8402	19.6246	39.2698	-2.8991	5.58624e-47	down	PREDICTED: 14 kDa proline-rich protein DC2.15-like [Ipomoea nil]
MSTRG.23928	itf09g01300	itf09g01300.t1	mrna	27.0098	25.2487	25.0195	50.3515	62.4593	64.1288	1.19513	8.30597e-47	up	PREDICTED: polyol transporter 5-like [Ipomoea nil]
MSTRG.18965	itf06g09900	itf06g09900.t1	mrna	4.57098	5.1322	3.64667	0.591492	0.669755	0.879764	-2.64046	8.64886e-47	down	PREDICTED: protein NRT1/ PTR FAMILY 1.2-like [Ipomoea nil]
MSTRG.20252	itf06g25470	itf06g25470.t1	mrna	497.304	553.36	498.694	1168.19	1665.25	1575.4	1.50873	1.05961e-46	up	PREDICTED: extensin-like isoform X1 [Ipomoea nil]
MSTRG.6647	itf01g15030	itf01g15030.t1	mrna	36.9268	33.7059	40.6145	89.0465	98.7671	95.9567	1.35095	1.11443e-46	up	PREDICTED: uncharacterized protein LOC109163833 [Ipomoea nil]
MSTRG.22730	itf08g05730	itf08g05730.t1	mrna	47.7004	50.3962	47.1449	7.36078	10.5087	12.4083	-2.26212	1.23189e-46	down	PREDICTED: oligopeptide transporter 4-like [Ipomoea nil]
MSTRG.27143	itf10g14480	itf10g14480.t1	mrna	39.5445	34.8477	36.5692	5.2015	7.82287	8.81737	-2.3449	1.27679e-46	down	PREDICTED: lamin-like protein [Ipomoea nil]
MSTRG.11851	itf03g15620	itf03g15620.t1	mrna	17.6424	10.5903	20.471	140.868	130.65	105.928	2.95417	1.50385e-46	up	PREDICTED: expansin-A6-like [Ipomoea nil]
MSTRG.9099	itf02g08990	itf02g08990.t1;itf02g08990.t3;itf02g08990.t2	mrna	44.1082	36.9962	36.5494	4.85099	3.697	6.49092	-2.96778	1.6882e-46	down	PREDICTED: probable RNA-binding protein ARP1 isoform X1 [Ipomoea nil];PREDICTED: probable RNA-binding protein ARP1 isoform X2 [Ipomoea nil]
MSTRG.27564	itf10g19500;itf10g19490;itf10g19480	itf10g19500.t1;itf10g19490.t1;itf10g19480.t2;itf10g19480.t1	mrna	130.272	128.246	104.414	31.4767	24.9843	29.7438	-2.07386	2.09629e-46	down	PREDICTED: phospholipase A1-IIgamma-like [Ipomoea nil];PREDICTED: phospholipase A1-II 1-like [Ipomoea nil]
MSTRG.7639	itf01g27520	itf01g27520.t1	mrna	17.9236	16.7656	14.5263	2.43596	1.75817	2.94215	-2.78587	2.89557e-46	down	PREDICTED: anthocyanidin 3-O-glucosyltransferase 2-like [Ipomoea nil]
MSTRG.5738	itf01g03560	itf01g03560.t1	mrna	47.3055	47.9855	41.488	5.30788	4.83164	8.69155	-2.86066	2.94785e-46	down	PREDICTED: beta-glucosidase 46-like [Ipomoea nil]
MSTRG.27657	itf10g20610;itf10g20620;itf10g20600	itf10g20610.t1;itf10g20620.t1;itf10g20600.t1	mrna	1899.33	2037.2	1749.52	4578.62	4704.6	4379.01	1.2647	4.71929e-46	up	RecName: Full=Anionic peroxidase; AltName: Full=SwPA1; Flags: Precursor;PREDICTED: anionic peroxidase-like [Ipomoea nil];anionic peroxidase [Ipomoea batatas]
MSTRG.6908	itf01g18400	itf01g18400.t1	mrna	248.929	230.895	252.416	86.0272	96.3155	107.075	-1.33916	5.06896e-46	down	PREDICTED: protein PYRICULARIA ORYZAE RESISTANCE 21-like isoform X1 [Ipomoea nil]
MSTRG.33163	itf13g13330;itf13g13360	itf13g13330.t1;itf13g13360.t1	mrna	0	0.0740555	0.0482664	6.15221	5.6098	4.48125	7.05302	5.32358e-46	up	PREDICTED: cytochrome P450 CYP82D47-like [Ipomoea nil]
MSTRG.19903	itf06g21290	itf06g21290.t1	mrna	18.8267	15.4025	14.4226	3.18692	3.16454	4.19653	-2.20552	7.05562e-46	down	PREDICTED: uncharacterized protein LOC109149222 [Ipomoea nil]
MSTRG.9659	itf02g16280;itf02g16270	itf02g16280.t1;itf02g16270.t1	mrna	68.9712	64.236	39.6756	8.47851	8.19956	9.47391	-2.7248	1.0207e-45	down	PREDICTED: uncharacterized protein LOC109188126 [Ipomoea nil];PREDICTED: uncharacterized protein LOC109188125 [Ipomoea nil]
MSTRG.22561	itf08g03430	itf08g03430.t1	mrna	15.0261	15.4681	16.0086	4.48485	4.01783	5.17295	-1.76571	1.16117e-45	down	PREDICTED: probable LRR receptor-like serine/threonine-protein kinase At4g36180 [Ipomoea nil]
MSTRG.10875	itf03g02810;itf03g02820;itf03g02830	itf03g02810.t1;itf03g02820.t1;itf03g02820.t2;itf03g02830.t1	mrna	246.312	230.422	233.068	412.18	463.512	482.877	0.9366	1.98564e-45	up	Cytochrome P450 82A3 [Cajanus cajan];PREDICTED: cytochrome P450 CYP82D47-like [Ipomoea nil]
MSTRG.20665	itf07g03650;itf07g03640	itf07g03650.t1;itf07g03640.t1	mrna	11.0712	10.2669	10.4337	28.2564	35.6596	34.3193	1.62849	5.04079e-45	up	PREDICTED: putative 12-oxophytodienoate reductase 11 [Ipomoea nil];PREDICTED: 12-oxophytodienoate reductase 2-like isoform X2 [Ipomoea nil]
MSTRG.25831	itf09g25570	itf09g25570.t1	mrna	4.85119	5.45536	5.63017	12.2032	12.7629	13.0598	1.25463	5.8012e-45	up	lon protease homolog 2, peroxisomal isoform X2 [Coffea arabica]
MSTRG.25215	itf09g17200	itf09g17200.t1	mrna	8.93131	6.57685	5.13982	48.6584	44.275	44.437	2.734	6.50361e-45	up	PREDICTED: GDSL esterase/lipase 1-like isoform X1 [Ipomoea nil]
MSTRG.20523	itf07g01990;itf07g02000	itf07g01990.t2;itf07g01990.t1;itf07g02000.t1	mrna	12.6229	12.2066	11.2205	30.7786	31.2804	34.3709	1.41948	9.5249e-45	up	PREDICTED: U-box domain-containing protein 4-like [Ipomoea nil];PREDICTED: uncharacterized protein LOC109152269 isoform X1 [Ipomoea nil]
MSTRG.10882	itf03g02930	itf03g02930.t1;itf03g02930.t2	mrna	19.8554	20.5769	23.2363	51.1797	68.4662	59.0401	1.48877	1.28145e-44	up	PREDICTED: L-ascorbate oxidase homolog [Ipomoea nil]
MSTRG.20190	itf06g24650;itf06g24660	itf06g24650.t1;itf06g24660.t1	mrna	38.7773	38.9214	32.1828	5.58948	4.93698	8.50772	-2.52928	1.3186e-44	down	PREDICTED: uncharacterized oxidoreductase At4g09670-like [Ipomoea nil]
MSTRG.34128	itf14g02780	itf14g02780.t2;itf14g02780.t1	mrna	218.441	200.515	197.506	389.542	463.697	460.278	1.09135	1.64935e-44	up	PREDICTED: 6-phosphogluconate dehydrogenase, decarboxylating 1 [Ipomoea nil]
MSTRG.10939	itf03g03750	itf03g03750.t1	mrna	21.5071	21.7562	18.9928	50.8887	47.0708	53.5479	1.2831	1.77826e-44	up	PREDICTED: protein DETOXIFICATION 27 isoform X3 [Ipomoea nil]
MSTRG.17916	itf05g24830	itf05g24830.t1	mrna	8.0377	8.81	6.59125	1.40855	1.03422	1.37011	-2.61995	1.8158e-44	down	PREDICTED: anthranilate phosphoribosyltransferase, chloroplastic-like isoform X1 [Ipomoea nil]
MSTRG.13779	itf04g07600	itf04g07600.t1	mrna	1.69422	2.66101	3.73486	16.5426	21.2223	23.444	2.91951	2.81479e-44	up	hypothetical protein CDL12_18713 [Handroanthus impetiginosus]
MSTRG.15967	itf05g01250	itf05g01250.t1	mrna	168.416	169.679	135.633	43.3633	52.1613	56.0849	-1.6437	4.48201e-44	down	PREDICTED: patellin-3-like isoform X1 [Ipomoea nil]
MSTRG.19377	itf06g15080;itf06g15070	itf06g15080.t1;itf06g15070.t1;itf06g15070.t2	mrna	31.2567	32.3218	28.564	11.1113	12.8308	13.1842	-1.31142	1.05454e-43	down	PREDICTED: probable LRR receptor-like serine/threonine-protein kinase At1g56130 [Ipomoea nil]
MSTRG.13918	itf04g09150	itf04g09150.t1	mrna	26.1553	23.1613	27.1457	57.0519	78.2621	78.5386	1.4838	1.10894e-43	up	PREDICTED: endoribonuclease Dicer homolog 2-like [Ipomoea nil]
MSTRG.31721	itf12g23850;itf12g23860	itf12g23850.t1;itf12g23860.t1	mrna	17.2878	14.0925	7.50706	274.372	323.021	278.107	4.49273	1.50157e-43	up	anionic peroxidase swpb3 [Ipomoea batatas];basic peroxidase swpb4 [Ipomoea batatas]
MSTRG.22661	itf08g04770;itf08g04750	itf08g04770.t1;itf08g04750.t1	mrna	2.96881	5.67179	5.61853	37.3235	41.1416	33.3872	2.97164	1.68557e-43	up	PREDICTED: cytochrome P450 81E8-like [Ipomoea nil]
MSTRG.19664	itf06g18240	itf06g18240.t1	mrna	3.94865	3.09059	3.10404	26.9636	29.0567	22.4515	2.95165	2.36063e-43	up	PREDICTED: protein TIFY 10a-like [Ipomoea nil]
MSTRG.37154	itf15g20620	itf15g20620.t1;itf15g20620.t2	mrna	317.594	319.7	328.258	138.768	153.022	160.802	-1.09314	2.47052e-43	down	PREDICTED: glycine dehydrogenase (decarboxylating), mitochondrial-like [Ipomoea nil]
MSTRG.34982	itf14g13340;itf14g13330	itf14g13340.t1;itf14g13330.t1	mrna	21.4174	21.7181	18.9601	103.209	88.5791	76.874	2.11323	4.27767e-43	up	PREDICTED: GABA transporter 1 [Ipomoea nil]
MSTRG.11991	itf03g17230	itf03g17230.t1	mrna	40.7583	37.7176	38.5738	166.352	144.384	128.016	1.90628	1.51907e-42	up	PREDICTED: CASP-like protein 1E2 isoform X1 [Ipomoea nil]
MSTRG.37119	itf15g20080	itf15g20080.t1	mrna	347.634	403.696	341.821	109.81	121.128	145.805	-1.53684	1.7081e-42	down	PREDICTED: thermospermine synthase ACAULIS5-like [Ipomoea nil]
MSTRG.14128	itf04g12060	itf04g12060.t1	mrna	0.122952	0.0745647	0.0712757	11.101	16.4809	6.13102	6.97066	2.49641e-42	up	PREDICTED: glucan endo-1,3-beta-glucosidase, acidic-like [Ipomoea nil]
MSTRG.27939	itf10g24310;itf10g24300;itf10g24290	itf10g24310.t1;itf10g24300.t1;itf10g24290.t1	mrna	145.593	134.813	145.562	22.5194	27.6489	41.3739	-2.21824	3.19027e-42	down	PREDICTED: probable carboxylesterase 2 [Ipomoea nil]
MSTRG.30771	itf12g12770	itf12g12770.t1	mrna	311.913	295.562	289.946	658.937	727.937	656.447	1.18706	3.81778e-42	up	PREDICTED: uncharacterized protein LOC109154096 [Ipomoea nil]
MSTRG.15649	itf04g31900;itf04g31890	itf04g31900.t1;itf04g31890.t1	mrna	30.7496	32.9811	20.2925	3.99694	3.22426	3.19407	-3.01209	4.78147e-42	down	PREDICTED: beta-D-glucosyl crocetin beta-1,6-glucosyltransferase-like [Ipomoea nil]
MSTRG.21993	itf07g20900	itf07g20900.t1	mrna	26.6272	24.4974	33.7412	77.2399	88.8922	81.6246	1.54567	5.17698e-42	up	PREDICTED: glucomannan 4-beta-mannosyltransferase 2-like [Ipomoea nil]
MSTRG.5828	itf01g04870	itf01g04870.t1	mrna	26.7935	20.9393	26.1515	2.728	2.85741	4.7709	-2.83476	7.7801e-42	down	PREDICTED: allantoinase [Ipomoea nil]
MSTRG.33390	itf13g16640	itf13g16640.t1	mrna	274.859	260.374	163.824	37.695	40.4978	48.2302	-2.46715	7.882e-42	down	PREDICTED: probable beta-1,4-xylosyltransferase IRX10L [Ipomoea nil]
MSTRG.2048	itf00g27050	itf00g27050.t2;itf00g27050.t1	mrna	3.19267	5.1549	3.03867	21.2341	23.6244	23.4097	2.58392	8.16655e-42	up	PREDICTED: uncharacterized protein LOC109168112 [Ipomoea nil]
MSTRG.11073	itf03g05540	itf03g05540.t2;itf03g05540.t1	mrna	8.07544	4.72084	5.36305	0.378788	0.280568	0.574631	-3.87931	8.30828e-42	down	PREDICTED: monosaccharide-sensing protein 2-like [Ipomoea nil]
MSTRG.20848	itf07g05910	itf07g05910.t1;itf07g05910.t2	mrna	29.8607	26.4015	32.381	4.92173	4.36961	4.96804	-2.6361	1.99033e-41	down	PREDICTED: purple acid phosphatase 3-like [Ipomoea nil]
MSTRG.15389	itf04g28660	itf04g28660.t1;itf04g28660.t2	mrna	358.235	440.761	264.049	1678.65	1530.3	1401.17	2.1166	2.02478e-41	up	PREDICTED: asparagine synthetase [glutamine-hydrolyzing]-like [Ipomoea nil]
MSTRG.13196	itf04g00400	itf04g00400.t1	mrna	4.03133	4.65212	4.32206	11.6075	12.6708	13.2732	1.52975	2.27015e-41	up	PREDICTED: cyclic nucleotide-gated ion channel 1-like [Ipomoea nil]
MSTRG.36215	itf15g08520	itf15g08520.t1	mrna	0.179475	0.235503	0.506829	6.53489	7.08272	7.99084	4.55099	2.27956e-41	up	PREDICTED: ribonuclease 3-like isoform X2 [Ipomoea nil]
MSTRG.5936	itf01g06220;itf01g06300;itf01g06290	itf01g06220.t1;itf01g06300.t2;itf01g06290.t1	mrna	16.4866	21.1033	13.3344	81.5241	85.0626	75.3539	2.24823	2.47068e-41	up	PREDICTED: probable leucine-rich repeat receptor-like serine/threonine-protein kinase At3g14840 [Ipomoea nil];PREDICTED: probable LRR receptor-like serine/threonine-protein kinase At1g07650 isoform X2 [Ipomoea nil]
MSTRG.13111	itf03g30700	itf03g30700.t3;itf03g30700.t2;itf03g30700.t1	mrna	817.446	830.235	846.646	286.227	315.323	389.789	-1.3312	2.65722e-41	down	PREDICTED: BTB/POZ domain-containing protein NPY3 isoform X1 [Ipomoea nil]
MSTRG.25133	itf09g16150	itf09g16150.t1	mrna	0.770389	0.902976	0.671429	6.6121	4.71452	5.56712	2.84896	3.43652e-41	up	tetraketide alpha-pyrone reductase 1 [Morus notabilis]
MSTRG.30720	itf12g12090	itf12g12090.t1	mrna	26.6773	24.5991	20.6118	127.576	106.871	92.9865	2.18737	3.4751e-41	up	PREDICTED: protein COBRA-like isoform X2 [Ipomoea nil]
MSTRG.18831	itf06g07940	itf06g07940.t1	mrna	28.3657	28.7057	28.6378	50.5178	62.5835	60.9815	1.02225	4.7229e-41	up	PREDICTED: phytosulfokine receptor 2 [Ipomoea nil]
MSTRG.25887	itf09g26430	itf09g26430.t1	mrna	34.6509	33.1182	30.5155	6.49928	8.78117	10.9115	-1.90784	4.95104e-41	down	PREDICTED: monocopper oxidase-like protein SKU5 [Ipomoea nil]
MSTRG.12258	itf03g20400	itf03g20400.t1	mrna	48.6465	41.809	29.0723	4.80493	3.36639	6.36649	-3.03947	5.67612e-41	down	PREDICTED: uncharacterized protein LOC109186511 [Ipomoea nil]
MSTRG.31291	itf12g18840;itf12g18830;itf12g18820	itf12g18840.t1;itf12g18830.t1;itf12g18820.t1	mrna	27.6843	30.1669	17.124	4.03934	4.09409	4.41207	-2.57924	6.9276e-41	down	PREDICTED: 1-aminocyclopropane-1-carboxylate synthase-like [Ipomoea nil]
MSTRG.20264	itf06g25700	itf06g25700.t1	mrna	348.281	303.732	305.095	117.04	124.141	137.743	-1.33677	8.45043e-41	down	PREDICTED: alpha-1,4-glucan-protein synthase [UDP-forming] 2-like [Ipomoea nil]
MSTRG.11822	itf03g15220;itf03g15210	itf03g15220.t1;itf03g15210.t1	mrna	6.9942	8.68556	6.7245	24.7337	22.9837	24.0118	1.67878	1.03267e-40	up	PREDICTED: 7-deoxyloganetic acid glucosyltransferase-like [Ipomoea nil]
MSTRG.7051	itf01g20320	itf01g20320.t1	mrna	0.0311964	0.0280151	0	5.72738	4.84432	3.32105	7.87424	1.20748e-40	up	PREDICTED: probable pectinesterase 55 [Ipomoea nil]
MSTRG.18768	itf06g07240	itf06g07240.t1	mrna	1.66483	1.5599	1.28043	4.755	5.1632	4.57414	1.68564	1.43562e-40	up	PREDICTED: uncharacterized protein LOC109179740 isoform X3 [Ipomoea nil]
MSTRG.36168	itf15g07940	itf15g07940.t1;itf15g07940.t2	mrna	46.942	36.0161	50.0477	159.168	135.225	168.05	1.79779	1.48039e-40	up	PREDICTED: aldo-keto reductase family 4 member C9-like [Ipomoea nil]
MSTRG.17679	itf05g22000	itf05g22000.t2	mrna	5.87505	6.26301	7.36808	22.9666	20.7816	22.2946	1.75947	2.76237e-40	up	PREDICTED: WUSCHEL-related homeobox 8-like [Ipomoea nil]
MSTRG.24994	itf09g14490	itf09g14490.t1	mrna	6.0166	5.64226	5.38825	13.3872	17.5857	15.5913	1.44969	2.83019e-40	up	PREDICTED: protein NUCLEAR FUSION DEFECTIVE 4-like isoform X1 [Ipomoea nil]
MSTRG.17330	itf05g17920	itf05g17920.t2;itf05g17920.t1	mrna	39.686	41.2063	36.3157	157.409	133.737	117.19	1.80069	3.85986e-40	up	PREDICTED: probable WRKY transcription factor 7 isoform X2 [Ipomoea nil]
MSTRG.24315	itf09g06270	itf09g06270.t1	mrna	0.270462	0.202	0.385722	7.66103	8.50642	5.06078	4.62855	6.41584e-40	up	PREDICTED: putative receptor-like protein kinase At4g00960 [Ipomoea nil]
MSTRG.27807	itf10g22580;itf10g22570	itf10g22580.t1;itf10g22570.t1	mrna	84.6679	83.737	86.1602	31.5065	28.8564	32.2258	-1.45913	8.52063e-40	down	PREDICTED: beta-xylosidase/alpha-L-arabinofuranosidase 2-like [Ipomoea nil]
MSTRG.35428	itf14g18900	itf14g18900.t1	mrna	11.4445	9.87289	10.5173	35.5693	30.1196	29.7011	1.58324	9.02793e-40	up	PREDICTED: uncharacterized protein LOC109191305 [Ipomoea nil]
MSTRG.26350	itf10g04640;itf10g04600;itf10g04610;itf10g04590	itf10g04640.t1;itf10g04600.t2;itf10g04600.t1;itf10g04610.t1;itf10g04590.t1	mrna	116.582	106.353	83.2318	10.2048	7.12944	16.9336	-3.15939	1.06148e-39	down	PREDICTED: serine carboxypeptidase-like 12 isoform X1 [Ipomoea nil];PREDICTED: serine carboxypeptidase-like 11 [Ipomoea nil]
MSTRG.28225	itf11g02010	itf11g02010.t1	mrna	284.864	237.802	330.002	810.683	879.113	779.355	1.53396	2.00491e-39	up	PREDICTED: uncharacterized protein LOC109156173 [Ipomoea nil]
MSTRG.30522	itf12g09660	itf12g09660.t1	mrna	3.59148	2.68736	3.70589	21.4016	24.3336	21.5493	2.75248	2.15502e-39	up	PREDICTED: L-type lectin-domain containing receptor kinase IV.1-like [Ipomoea nil]
MSTRG.30141	itf12g04660	itf12g04660.t1	mrna	445.57	477.182	795.345	98.7505	107.17	112.486	-2.43187	2.26902e-39	down	PREDICTED: metal transporter Nramp3 [Ipomoea nil]
MSTRG.19915	itf06g21420	itf06g21420.t1	mrna	200.875	178.202	157.874	46.7616	40.0975	59.4218	-1.87605	2.7532e-39	down	PREDICTED: tubulin beta chain-like [Ipomoea nil]
MSTRG.17447	itf05g19360	itf05g19360.t1;itf05g19360.t3;itf05g19360.t2	mrna	17.8286	16.5329	16.3525	40.225	40.6199	38.1346	1.23026	3.01603e-39	up	PREDICTED: probable inactive receptor kinase At4g23740 [Ipomoea nil]
MSTRG.6449	itf01g12580	itf01g12580.t1	mrna	4.13641	5.7491	2.65089	41.6643	28.4155	49.6916	3.25609	3.30249e-39	up	PREDICTED: protein YLS3-like isoform X2 [Ipomoea nil]
MSTRG.24479	itf09g08470	itf09g08470.t1	mrna	3.86659	3.65957	2.46229	16.8613	18.3958	15.3127	2.33994	5.02916e-39	up	PREDICTED: tetrahydrocannabinolic acid synthase-like [Ipomoea nil]
MSTRG.20847	itf07g05890	itf07g05890.t1;itf07g05890.t2	mrna	72.4007	69.8103	60.797	143.499	156.934	168.084	1.20656	6.02376e-39	up	PREDICTED: annexin D5 [Ipomoea nil]
MSTRG.5763	itf01g03900;itf01g03920;itf01g03940	itf01g03900.t1;itf01g03920.t1;itf01g03940.t1	mrna	22.4238	21.2212	20.6862	47.29	45.3636	48.3388	1.13203	6.44248e-39	up	PREDICTED: cysteine-rich receptor-like protein kinase 25 [Ipomoea nil]
MSTRG.9399	itf02g13040	itf02g13040.t1	mrna	3.14811	2.95865	2.83736	16.1323	12.5037	11.1811	2.15438	7.69695e-39	up	PREDICTED: RING-H2 finger protein ATL40-like [Ipomoea nil]
MSTRG.24498	itf09g08730;itf09g08750;itf09g08740	itf09g08730.t1;itf09g08750.t1;itf09g08750.t2;itf09g08740.t1	mrna	22.7572	22.6182	29.1504	109.608	95.3495	83.4094	1.95209	8.27831e-39	up	PREDICTED: tropinone reductase homolog isoform X2 [Ipomoea nil];PREDICTED: tropinone reductase homolog [Ipomoea nil]
MSTRG.1621	itf00g20850;itf00g20860	itf00g20850.t1;itf00g20860.t1	mrna	4.81369	4.1117	3.90086	10.4387	13.8237	14.2274	1.58538	9.26062e-39	up	PREDICTED: probable endo-1,3(4)-beta-glucanase ARB_01444 [Ipomoea nil]
MSTRG.24432	itf09g07930	itf09g07930.t1	mrna	177.593	161.14	154.105	46.9428	56.8847	68.1128	-1.51921	9.2689e-39	down	PREDICTED: fasciclin-like arabinogalactan protein 2 [Ipomoea nil]
MSTRG.23069	itf08g09790	itf08g09790.t1	mrna	3.38009	3.79937	3.8135	48.7163	34.6548	23.4668	3.28077	1.20501e-38	up	PREDICTED: endochitinase EP3-like [Ipomoea nil]
MSTRG.15276	itf04g27370	itf04g27370.t1	mrna	262.562	265.421	277.127	88.4139	109.097	123.169	-1.32805	1.29325e-38	down	PREDICTED: probable glucan endo-1,3-beta-glucosidase A6 [Ipomoea nil]
MSTRG.11169	itf03g06810	itf03g06810.t1	mrna	7.35602	6.76751	6.61389	1.87316	2.05479	2.48	-1.6943	1.44012e-38	down	PREDICTED: thaumatin-like protein 1b [Ipomoea nil]
MSTRG.35149	itf14g15430	itf14g15430.t1	mrna	26.7108	14.603	16.5703	121.787	120.623	102.923	2.57675	1.95375e-38	up	PREDICTED: cytochrome P450 714C2-like [Ipomoea nil]
MSTRG.31198	itf12g17310	itf12g17310.t1;itf12g17310.t2	mrna	29.3584	30.657	29.4789	9.27136	11.5073	12.9691	-1.407	1.96552e-38	down	PREDICTED: auxin response factor 9-like [Ipomoea nil]
MSTRG.24003	itf09g02190	itf09g02190.t1	mrna	8.80431	9.751	7.0409	24.8459	25.9921	24.0801	1.54938	2.35651e-38	up	PREDICTED: probable indole-3-acetic acid-amido synthetase GH3.1 [Ipomoea nil]
MSTRG.7529	itf01g26070	itf01g26070.t1	mrna	56.9385	55.9147	55.8109	21.4991	23.2513	22.249	-1.33193	2.61007e-38	down	PREDICTED: nodulin-related protein 1-like [Ipomoea nil]
MSTRG.30092	itf12g03840	itf12g03840.t1	mrna	244.585	253.383	234.932	71.3025	70.18	99.3415	-1.60564	2.71821e-38	down	PREDICTED: protein DETOXIFICATION 14-like [Ipomoea nil]
MSTRG.10985	itf03g04450	itf03g04450.t1	mrna	11.7572	11.2921	12.3777	3.53789	3.85034	3.50844	-1.70096	4.48677e-38	down	PREDICTED: glucan endo-1,3-beta-glucosidase 2-like [Ipomoea nil]
MSTRG.12333	itf03g21190	itf03g21190.t1;itf03g21190.t2	mrna	6.34925	7.87581	9.15077	0.323142	0.483643	0.479447	-4.18379	4.8362e-38	down	PREDICTED: monogalactosyldiacylglycerol synthase 2, chloroplastic [Ipomoea nil]
MSTRG.25924	itf09g26970	itf09g26970.t1	mrna	4.74393	5.81145	4.11611	24.7479	18.43	25.4726	2.22626	6.79095e-38	up	PREDICTED: uncharacterized protein LOC109189620 [Ipomoea nil]
MSTRG.37216	itf15g21470	itf15g21470.t1;itf15g21470.t2	mrna	37.8068	39.46	33.2561	8.91876	6.42348	10.0625	-2.12118	7.40757e-38	down	PREDICTED: carotenoid 9,10(9',10')-cleavage dioxygenase 1-like isoform X2 [Ipomoea nil];PREDICTED: carotenoid 9,10(9',10')-cleavage dioxygenase 1-like isoform X1 [Ipomoea nil]
MSTRG.28795	itf11g09000	itf11g09000.t1	mrna	31.4045	24.0566	40.8949	3.62249	3.42995	2.88535	-3.27738	7.99487e-38	down	PREDICTED: inorganic pyrophosphatase 2-like [Ipomoea nil]
MSTRG.14670	itf04g19190	itf04g19190.t1	mrna	16.4828	16.6524	14.133	35.4338	39.3636	37.7566	1.25168	9.51493e-38	up	PREDICTED: leucine-rich repeat receptor-like tyrosine-protein kinase PXC3 [Ipomoea nil]
MSTRG.11218	itf03g07440	itf03g07440.t1	mrna	0.0693293	0.149299	0.0883	4.33961	2.8713	2.13602	4.92852	1.00163e-37	up	PREDICTED: uncharacterized protein LOC109168348 isoform X1 [Ipomoea nil]
MSTRG.22708	itf08g05420	itf08g05420.t1	mrna	1.4847	1.39307	1.34851	3.90965	4.09213	3.7664	1.47743	1.11896e-37	up	PREDICTED: G-type lectin S-receptor-like serine/threonine-protein kinase At4g27290 [Ipomoea nil]
MSTRG.9040	itf02g08340	itf02g08340.t1	mrna	13.2428	12.6947	13.0283	25.8985	27.4401	27.4918	1.05269	1.17883e-37	up	PREDICTED: serine carboxypeptidase-like [Ipomoea nil]
MSTRG.13785	itf04g07640	itf04g07640.t1	mrna	0.154194	0.101069	0.109518	1.06609	1.26164	0.838914	3.11785	1.21225e-37	up	PREDICTED: cellulose synthase-like protein G2 isoform X1 [Ipomoea nil]
MSTRG.24229	itf09g04950	itf09g04950.t1;itf09g04950.t3	mrna	23.9318	19.7872	20.1789	5.20082	3.79849	4.76238	-2.21511	1.46843e-37	down	PREDICTED: L-ascorbate oxidase homolog [Ipomoea nil]
MSTRG.24475	itf09g08420;itf09g08430	itf09g08420.t1;itf09g08430.t1	mrna	0.337555	0.146806	0.16022	2.78145	3.48402	2.17568	3.71101	1.4994e-37	up	PREDICTED: tetrahydrocannabinolic acid synthase-like [Ipomoea nil]
MSTRG.33692	itf13g20110	itf13g20110.t2;itf13g20110.t1;itf13g20110.t3	mrna	44.2596	38.1967	37.9192	128.485	117.977	114.512	1.58435	1.62452e-37	up	PREDICTED: adhesive plaque matrix protein 2-like isoform X2 [Ipomoea nil];PREDICTED: adhesive plaque matrix protein 2-like isoform X3 [Ipomoea nil]
MSTRG.24224	itf09g04860	itf09g04860.t1;itf09g04860.t2	mrna	0.72003	0.64058	0.652151	1.69947	1.97594	2.13595	1.5297	1.76562e-37	up	PREDICTED: probable WRKY transcription factor 31 [Ipomoea nil]
MSTRG.35447	itf14g19130	itf14g19130.t1	mrna	311.284	286.488	299.19	491.028	523.319	541.982	0.795028	1.83891e-37	up
MSTRG.20824	itf07g05630	itf07g05630.t1	mrna	399.287	479.504	299.079	1466.52	1415.91	1333.87	1.8398	1.83982e-37	up	PREDICTED: tyramine N-feruloyltransferase 4/11-like [Ipomoea nil]
MSTRG.6490	itf01g13260	itf01g13260.t1	mrna	23.5896	23.1544	20.4704	66.1649	62.5039	69.426	1.55935	2.13528e-37	up	PREDICTED: 3-hydroxy-3-methylglutaryl-coenzyme A reductase-like [Ipomoea nil]
MSTRG.36058	itf15g06560	itf15g06560.t1;itf15g06560.t2	mrna	87.9866	90.3424	96.1474	21.3284	30.8236	29.1793	-1.7548	2.18644e-37	down	PREDICTED: protein DETOXIFICATION 44, chloroplastic [Ipomoea nil]
MSTRG.28383	itf11g03890	itf11g03890.t1	mrna	90.1774	93.0937	94.0758	179.087	213.801	203.495	1.10455	3.87726e-37	up	PREDICTED: uncharacterized acetyltransferase At3g50280-like [Ipomoea nil]
MSTRG.32939	itf13g10600	itf13g10600.t1	mrna	229.946	245.767	237.239	45.7395	75.8095	58.6918	-1.98388	4.39522e-37	down	PREDICTED: WAT1-related protein At4g08300-like [Ipomoea nil]
MSTRG.26322	itf10g04520	itf10g04520.t1	mrna	7.47591	4.13694	6.78575	36.2603	36.5836	34.9112	2.55009	4.90932e-37	up	PREDICTED: 3-hydroxy-3-methylglutaryl-coenzyme A reductase-like [Ipomoea nil]
MSTRG.36124	itf15g07390;itf15g07400	itf15g07390.t1;itf15g07400.t1	mrna	185.77	243.096	124.382	24.1329	28.9494	35.8429	-2.63726	6.81142e-37	down	PREDICTED: putative glycine-rich cell wall structural protein 1 isoform X1 [Ipomoea nil]
MSTRG.30704	itf12g11930	itf12g11930.t1	mrna	25.869	23.7073	22.4436	6.23647	6.46186	7.7003	-1.81992	7.66771e-37	down	PREDICTED: uncharacterized protein LOC109189876 [Ipomoea nil]
MSTRG.27515	itf10g18790	itf10g18790.t1;itf10g18790.t2	mrna	44.3034	40.8585	58.4647	10.4433	11.8091	12.9208	-2.02977	1.07537e-36	down	PREDICTED: probable LRR receptor-like serine/threonine-protein kinase At3g47570 [Ipomoea nil]
MSTRG.27813	itf10g22620	itf10g22620.t1	mrna	53.5643	53.239	62.0355	16.9703	15.3391	20.3954	-1.67964	1.3611e-36	down	PREDICTED: non-specific lipid-transfer protein-like protein At2g13820 [Ipomoea nil]
MSTRG.12172	itf03g19210	itf03g19210.t1	mrna	734.836	648.531	640.328	192.194	205.395	282.41	-1.57339	1.50024e-36	down	PREDICTED: leucine-rich repeat extensin-like protein 4 isoform X1 [Ipomoea nil]
MSTRG.35566	itf15g00460	itf15g00460.t1	mrna	26.4219	25.7441	25.5337	10.215	11.1258	10.8611	-1.27076	1.53352e-36	down	PREDICTED: ACT domain-containing protein ACR10 [Ipomoea nil]
MSTRG.33389	itf13g16610	itf13g16610.t1	mrna	848.889	738.135	837.115	311.089	289.498	361.209	-1.33367	2.04302e-36	down	PREDICTED: sterol 14-demethylase [Ipomoea nil]
MSTRG.7535	itf01g26130	itf01g26130.t1;itf01g26130.t2	mrna	88.9642	86.0799	98.0276	171.047	186.693	193.346	1.013	2.04386e-36	up	PREDICTED: probable WRKY transcription factor 57 isoform X1 [Ipomoea nil]
MSTRG.552	itf00g07080	itf00g07080.t1	mrna	15.448	13.5831	12.3688	54.6034	44.1163	44.7331	1.79288	2.43428e-36	up	PREDICTED: protein COBRA-like isoform X2 [Ipomoea nil]
MSTRG.22794	itf08g06440	itf08g06440.t1	mrna	47.6621	46.6601	51.9329	17.1094	21.0376	22.5483	-1.26883	2.5536e-36	down	PREDICTED: ferredoxin--NADP reductase, root-type isozyme, chloroplastic-like [Ipomoea nil]
MSTRG.14991	itf04g23450	itf04g23450.t1;itf04g23450.t2	mrna	8.90407	7.31205	7.91607	19.652	24.3837	27.9711	1.57717	2.57116e-36	up	PREDICTED: uncharacterized protein LOC109159605 [Ipomoea nil]
MSTRG.12262	itf03g20440	itf03g20440.t1	mrna	33.5117	43.8473	46.7616	5.97149	4.69958	7.53831	-2.76899	2.84413e-36	down	PREDICTED: SPX domain-containing protein 1-like [Ipomoea nil]
MSTRG.31639	itf12g22870	itf12g22870.t1	mrna	782.667	791.318	806.682	340.86	320.659	394.112	-1.17326	3.54571e-36	down	PREDICTED: mannose-1-phosphate guanylyltransferase 1 [Ipomoea nil]
MSTRG.24823	itf09g12560	itf09g12560.t1;itf09g12560.t2	mrna	16.5037	15.2933	11.617	3.88284	3.83083	3.88564	-1.90412	3.76237e-36	down	PREDICTED: uncharacterized protein LOC109150580 [Ipomoea nil]
MSTRG.23587	itf08g16420	itf08g16420.t1	mrna	3.51933	3.94127	2.67716	0.621881	0.649552	0.827262	-2.27217	4.31611e-36	down	PREDICTED: TMV resistance protein N-like isoform X1 [Nicotiana attenuata]
MSTRG.29883	itf12g01200	itf12g01200.t1	mrna	6.27	10.935	8.07763	45.9783	42.433	39.6278	2.34037	4.5283e-36	up	PREDICTED: receptor-like cytosolic serine/threonine-protein kinase RBK1 isoform X2 [Ipomoea nil]
MSTRG.28604	itf11g06800	itf11g06800.t3;itf11g06800.t1	mrna	56.7328	50.1247	38.4969	8.57176	7.01483	7.13539	-2.67741	6.04879e-36	down	PREDICTED: probable RNA-binding protein ARP1 [Ipomoea nil]
MSTRG.36236	itf15g08760	itf15g08760.t3;itf15g08760.t2;itf15g08760.t1	mrna	28.1969	28.109	26.8845	56.4255	60.6099	64.1464	1.12295	7.44806e-36	up	PREDICTED: calcium and calcium/calmodulin-dependent serine/threonine-protein kinase-like [Ipomoea nil]
MSTRG.24523	itf09g09060	itf09g09060.t3;itf09g09060.t1;itf09g09060.t2	mrna	103.07	107.833	105.404	197.048	210.05	206.546	0.956078	7.51797e-36	up	PREDICTED: protein SSUH2 homolog [Ipomoea nil]
MSTRG.28464	itf11g04940	itf11g04940.t1	mrna	19.073	20.4791	19.1573	48.3355	59.4909	50.6985	1.43305	8.19854e-36	up	PREDICTED: anthocyanin 5-aromatic acyltransferase-like [Ipomoea nil]
MSTRG.31845	itf12g25400	itf12g25400.t2;itf12g25400.t1;itf12g25400.t3	mrna	2.64676	2.27479	2.3828	8.04919	7.09464	6.97175	1.59824	9.58248e-36	up	PREDICTED: oxalate--CoA ligase-like [Ipomoea nil]
MSTRG.2551	itf00g35050	itf00g35050.t1	mrna	70.9322	69.4555	59.981	17.988	15.7526	14.2108	-2.06301	1.12172e-35	down	PREDICTED: kunitz trypsin inhibitor 2-like [Ipomoea nil]
MSTRG.35801	itf15g03570	itf15g03570.t1	mrna	6.09627	6.19754	8.76657	35.4982	34.7584	27.8809	2.22027	1.16824e-35	up	PREDICTED: heat stress transcription factor B-3 [Ipomoea nil]
MSTRG.22801	itf08g06540	itf08g06540.t2;itf08g06540.t1	mrna	3.38444	3.18785	3.05554	8.84499	12.4384	10.3307	1.71528	1.18425e-35	up	PREDICTED: berberine bridge enzyme-like 1 [Ipomoea nil]
MSTRG.35860	itf15g04350	itf15g04350.t1	mrna	89.0461	96.9271	99.499	35.2909	37.5266	37.6279	-1.37002	1.3381e-35	down	PREDICTED: two-component response regulator ARR9-like [Ipomoea nil]
MSTRG.8458	itf02g01210	itf02g01210.t1	mrna	0.515341	0.606051	0.429198	4.24522	3.12099	3.20984	2.76991	1.85967e-35	up	PREDICTED: transcription factor MYB21-like [Ipomoea nil]
MSTRG.20401	itf07g00310	itf07g00310.t1	mrna	53.6411	46.0368	52.6152	12.5743	14.29	17.9629	-1.76441	2.5342e-35	down	PREDICTED: fatty acyl-CoA reductase 3-like [Ipomoea nil]
MSTRG.26426	itf10g05700	itf10g05700.t1	mrna	60.4416	57.6942	50.8641	17.1399	13.2511	16.4226	-1.85202	3.33466e-35	down	PREDICTED: dihydroceramide fatty acyl 2-hydroxylase FAH1-like [Ipomoea nil]
MSTRG.24593	itf09g09920	itf09g09920.t1	mrna	42.6099	42.2028	37.7328	83.5478	93.55	92.8967	1.13961	3.42448e-35	up	PREDICTED: probable serine/threonine-protein kinase NAK [Ipomoea nil]
MSTRG.8274	itf01g35200	itf01g35200.t1	mrna	116.948	138.045	124.156	251.993	314.425	294.518	1.18314	3.69046e-35	up	PREDICTED: auxin response factor 5 isoform X1 [Ipomoea nil]
MSTRG.16959	itf05g13320	itf05g13320.t1	mrna	1.76471	1.35188	1.58391	10.246	7.29246	7.45256	2.41052	3.73499e-35	up	hypothetical protein DM860_012972 [Cuscuta australis]
MSTRG.33095	itf13g12460	itf13g12460.t2;itf13g12460.t1	mrna	17.7462	18.5058	13.9047	53.1868	49.7783	49.6329	1.60522	3.88028e-35	up	PREDICTED: UV-B-induced protein At3g17800, chloroplastic-like [Ipomoea nil]
MSTRG.22360	itf08g01120	itf08g01120.t2	mrna	10.1887	6.59332	16.0475	68.7188	89.4299	112.636	3.04408	4.5552e-35	up	PREDICTED: L-lactate dehydrogenase B-like [Ipomoea nil]
MSTRG.30150	itf12g04840	itf12g04840.t1	mrna	90.1122	83.6835	88.3492	20.6198	23.5447	31.5086	-1.79251	4.65885e-35	down	PREDICTED: uncharacterized protein At4g06744-like [Ipomoea nil]
MSTRG.12090	itf03g18300;itf03g18310	itf03g18300.t1;itf03g18310.t1	mrna	0.87038	0.796902	0.747066	2.80612	2.58094	2.84094	1.76891	5.03562e-35	up	PREDICTED: ATP-dependent 6-phosphofructokinase 6-like [Ipomoea nil]
MSTRG.5733	itf01g03510	itf01g03510.t1	mrna	83.0455	75.6742	87.8588	26.5284	28.6601	34.7892	-1.45441	7.03772e-35	down	PREDICTED: 15.4 kDa class V heat shock protein [Ipomoea nil]
MSTRG.30206	itf12g05630;itf12g05620	itf12g05630.t1;itf12g05620.t1	mrna	0.984265	1.08965	0.860571	5.94679	5.1713	5.19652	2.47498	7.23987e-35	up	PREDICTED: protein trichome birefringence-like 19 [Ipomoea nil]
MSTRG.17524	itf05g20230;itf05g20240	itf05g20230.t1;itf05g20240.t1	mrna	94.8161	89.9705	111.858	36.9633	38.5257	39.3651	-1.36893	7.37056e-35	down	PREDICTED: cell division cycle 20.1, cofactor of APC complex-like [Ipomoea nil]
MSTRG.15739	itf04g33050;itf04g33040	itf04g33050.t1;itf04g33040.t1	mrna	17.1085	18.2996	18.0082	7.08496	6.55069	6.89794	-1.3793	7.87236e-35	down	PREDICTED: CBL-interacting protein kinase 32-like [Ipomoea nil]
MSTRG.5918	itf01g06040	itf01g06040.t1	mrna	20.2674	32.7021	55.2536	2.81662	2.6585	3.59932	-3.57605	1.24573e-34	down	PREDICTED: phospholipase A1-II 4-like [Ipomoea nil]
MSTRG.23432	itf08g14360	itf08g14360.t1	mrna	0.0127054	0.0186305	0.0157995	1.47668	0.802327	0.968631	6.10643	1.82029e-34	up	PREDICTED: high-affinity nitrate transporter-activating protein 2.1-like [Ipomoea nil]
MSTRG.31494	itf12g21090	itf12g21090.t1	mrna	6.88548	6.68438	5.42799	0.269482	0.417272	0.296762	-4.27174	2.17591e-34	down	PREDICTED: GDSL esterase/lipase At5g03610-like isoform X1 [Ipomoea nil]
MSTRG.14788	itf04g21150	itf04g21150.t1	mrna	101.432	97.0563	103.566	190.985	224.917	202.915	1.03471	2.75439e-34	up	PREDICTED: subtilisin-like protease SBT3.12 [Ipomoea nil]
MSTRG.9562	itf02g15260	itf02g15260.t1;itf02g15260.t3	mrna	3.63344	3.42905	2.12446	17.7438	17.1324	19.2549	2.5588	3.46939e-34	up	PREDICTED: beta-glucuronosyltransferase GlcAT14A-like [Ipomoea nil]
MSTRG.22575	itf08g03640	itf08g03640.t1	mrna	11.8939	11.5285	9.24594	2.83546	3.1631	3.35691	-1.80401	3.86678e-34	down	PREDICTED: cytokinin dehydrogenase 5 [Ipomoea nil]
MSTRG.24476	itf09g08440	itf09g08440.t1	mrna	0.134622	0.0890466	0.126295	2.19713	1.73873	1.38323	3.9259	3.99529e-34	up	PREDICTED: tetrahydrocannabinolic acid synthase-like [Ipomoea nil]
MSTRG.14415	itf04g15560	itf04g15560.t1	mrna	18.2609	17.3508	16.4356	5.71895	5.84713	7.47301	-1.45086	5.60842e-34	down	PREDICTED: glutamine synthetase leaf isozyme, chloroplastic [Ipomoea nil]
MSTRG.11979	itf03g17120	itf03g17120.t1	mrna	13.8735	20.7209	16.1139	2.06725	1.13305	2.124	-3.25156	6.13237e-34	down	PREDICTED: peroxidase 5-like [Ipomoea nil]
MSTRG.16998	itf05g13850	itf05g13850.t2;itf05g13850.t1	mrna	108.662	112.663	83.1508	28.7626	25.1446	28.1878	-1.89096	6.37744e-34	down	PREDICTED: trehalose-phosphate phosphatase A-like [Ipomoea nil]
MSTRG.20834	itf07g05750	itf07g05750.t1	mrna	1.06502	0.639704	0.892836	6.39471	6.66858	6.76877	2.93261	6.49272e-34	up	PREDICTED: uncharacterized protein LOC109171832 [Ipomoea nil]
MSTRG.33327	itf13g15800	itf13g15800.t1	mrna	10.0538	8.58506	8.81897	1.91362	2.4913	2.45141	-2.00171	6.49612e-34	down	PREDICTED: protein DETOXIFICATION 54-like [Ipomoea nil]
MSTRG.26278	itf10g03790;itf10g03800	itf10g03790.t1;itf10g03800.t1	mrna	160.613	162.134	156.627	46.4478	65.6249	62.6835	-1.45581	7.17034e-34	down	PREDICTED: probable purine permease 10 [Ipomoea nil]
MSTRG.4278	itf00g62890	itf00g62890.t1	mrna	0.702281	0.512134	0.255507	8.73406	8.45182	8.0427	4.10125	8.83145e-34	up	cinnamyl alcohol dehydrogenase [Ipomoea batatas]
MSTRG.35693	itf15g02160	itf15g02160.t1	mrna	373.441	344.298	348.196	105.449	115.239	157.218	-1.49602	1.10682e-33	down	PREDICTED: fasciclin-like arabinogalactan protein 17 [Ipomoea nil]
MSTRG.19271	itf06g13770	itf06g13770.t1	mrna	10.6458	10.0042	10.1324	19.745	21.3919	20.6637	1.00551	1.10982e-33	up	PREDICTED: protein DETOXIFICATION 16-like [Ipomoea nil]
MSTRG.19624	itf06g17800;itf06g17790	itf06g17800.t1;itf06g17790.t1	mrna	3.03045	2.83595	2.59739	7.90629	9.38745	10.3529	1.70773	1.41346e-33	up	PREDICTED: probable LRR receptor-like serine/threonine-protein kinase At1g05700 isoform X1 [Ipomoea nil]
MSTRG.24211	itf09g04680	itf09g04680.t1	mrna	4.85668	4.26826	3.18468	0.577132	0.396114	0.682512	-2.89422	1.44304e-33	down	PREDICTED: uncharacterized protein LOC109167303 [Ipomoea nil]
MSTRG.36162	itf15g07870	itf15g07870.t1	mrna	58.1034	54.6639	57.6583	11.4446	16.5035	17.5392	-1.9056	1.72551e-33	down	PREDICTED: protein NRT1/ PTR FAMILY 5.6-like [Ipomoea nil]
MSTRG.35690	itf15g02030	itf15g02030.t1	mrna	23.2172	22.363	17.0011	5.61253	4.63311	4.68512	-2.06744	1.74559e-33	down	PREDICTED: putative phosphatidylglycerol/phosphatidylinositol transfer protein DDB_G0278295 [Ipomoea nil]
MSTRG.6366	itf01g11610	itf01g11610.t1	mrna	5.77778	7.16024	4.81457	21.7892	23.6886	21.1075	1.90717	1.98757e-33	up	PREDICTED: uncharacterized protein LOC109155143 [Ipomoea nil]
MSTRG.16046	itf05g02260;itf05g02270	itf05g02260.t1;itf05g02270.t1	mrna	5.68098	5.76062	9.58725	27.2631	29.7639	32.246	2.08585	2.09194e-33	up	PREDICTED: expansin-A2-like [Ipomoea nil]
MSTRG.13350	itf04g02390;itf04g02380;itf04g02400	itf04g02390.t1;itf04g02380.t1;itf04g02400.t1	mrna	0.264672	0.163274	0.111842	9.91354	7.32226	5.46266	5.39406	2.44455e-33	up	PREDICTED: probable pectinesterase/pectinesterase inhibitor 17 isoform X1 [Ipomoea nil];PREDICTED: pectinesterase 2-like [Ipomoea nil]
MSTRG.22413	itf08g01730	itf08g01730.t1	mrna	1.09345	1.01683	0.896165	5.35581	6.00637	4.60281	2.40879	3.28272e-33	up	PREDICTED: NAC transcription factor 29-like [Ipomoea nil]
MSTRG.7247	itf01g22660;itf01g22670	itf01g22660.t1;itf01g22670.t1	mrna	11.289	12.5472	11.9188	2.53184	2.99425	2.43893	-2.16639	4.00973e-33	down	PREDICTED: putative serine carboxypeptidase-like 23 isoform X2 [Ipomoea nil];PREDICTED: putative serine carboxypeptidase-like 23 isoform X1 [Ipomoea nil]
MSTRG.19870	itf06g20760	itf06g20760.t1	mrna	13.9605	15.7612	13.0286	39.1596	41.4745	45.5489	1.56151	4.1108e-33	up	PREDICTED: urea-proton symporter DUR3 [Ipomoea nil]
MSTRG.20931	itf07g07070	itf07g07070.t1	mrna	25.8695	22.5378	22.5308	75.4647	67.8188	64.0791	1.54752	4.74173e-33	up	PREDICTED: uncharacterized protein At1g66480-like [Ipomoea nil]
MSTRG.32009	itf12g27380	itf12g27380.t1	mrna	5.79409	4.99604	4.42744	32.4387	24.8491	23.5229	2.40881	5.19615e-33	up	PREDICTED: ultraviolet-B receptor UVR8-like [Ipomoea nil]
MSTRG.37150	itf15g20530	itf15g20530.t1	mrna	43.7287	45.4628	47.4259	19.0722	19.9169	22.803	-1.14465	5.2426e-33	down	PREDICTED: acyl-lipid (9-3)-desaturase-like [Ipomoea nil]
MSTRG.35845	itf15g04090	itf15g04090.t1	mrna	56.0815	61.9827	60.9123	101.825	104.213	113.498	0.836211	5.3267e-33	up	PREDICTED: probable calcium-binding protein CML36 [Ipomoea nil]
MSTRG.16357	itf05g06100	itf05g06100.t1	mrna	17.8207	15.8091	17.1054	35.2871	46.7242	38.6025	1.24933	5.50874e-33	up	PREDICTED: pleiotropic drug resistance protein 2-like [Ipomoea nil]
MSTRG.8123	itf01g33380	itf01g33380.t1	mrna	19.4837	20.8449	24.0396	6.46147	6.52499	6.86106	-1.69739	6.74248e-33	down	PREDICTED: probable isoaspartyl peptidase/L-asparaginase 2 [Ipomoea nil]
MSTRG.12973	itf03g28670;itf03g28660	itf03g28670.t1;itf03g28660.t1	mrna	13.3953	13.4393	10.7511	33.7057	36.7419	36.8543	1.51342	6.95351e-33	up	PREDICTED: NAC domain-containing protein 2-like [Ipomoea nil]
MSTRG.8567	itf02g02640	itf02g02640.t1	mrna	12.098	12.2142	15.053	33.1905	36.7778	41.5983	1.50291	7.02623e-33	up	PREDICTED: protein COBRA-like isoform X1 [Ipomoea nil]
MSTRG.4122	itf00g60530	itf00g60530.t1	mrna	12.8004	13.6104	14.1762	2.67956	3.34123	4.10322	-2.00324	7.62632e-33	down	PREDICTED: pectinesterase-like [Ipomoea nil]
MSTRG.13945	itf04g09570	itf04g09570.t1	mrna	0.0420872	0.122426	0.0406915	1.5514	1.87918	1.96839	4.71755	8.63642e-33	up	PREDICTED: MDIS1-interacting receptor like kinase 2-like [Ipomoea nil]
MSTRG.17574	itf05g20840	itf05g20840.t1	mrna	6.05488	4.58909	4.51792	28.1339	25.3553	24.1762	2.35682	9.40247e-33	up	PREDICTED: germin-like protein subfamily 1 member 13 [Ipomoea nil]
MSTRG.24926	itf09g13650	itf09g13650.t1;itf09g13650.t2	mrna	13.8473	14.7127	8.88377	2.09492	2.16679	2.4624	-2.47731	9.41015e-33	down	PREDICTED: purple acid phosphatase 22-like [Ipomoea nil]
MSTRG.11102	itf03g05960	itf03g05960.t1	mrna	1.31975	1.11796	1.13865	4.06142	4.32769	4.25861	1.82232	9.74491e-33	up	PREDICTED: dirigent protein 1-like [Ipomoea nil]
MSTRG.21388	itf07g13280	itf07g13280.t1	mrna	351.099	307.256	312.838	129.696	126.899	151.119	-1.2522	1.02995e-32	down	PREDICTED: protein NRT1/ PTR FAMILY 6.3-like [Ipomoea nil]
MSTRG.9769	itf02g17680;itf02g17700	itf02g17680.t1;itf02g17700.t1	mrna	300.881	343.835	240.703	58.7469	41.4791	76.4947	-2.32489	1.04012e-32	down	PREDICTED: extensin-2-like, partial [Ipomoea nil];PREDICTED: extensin-2-like [Ipomoea nil]
MSTRG.5611	itf01g02030	itf01g02030.t1	mrna	752.681	643.211	685.862	267.702	298.225	344.95	-1.19247	1.2505e-32	down	PREDICTED: beta-xylosidase/alpha-L-arabinofuranosidase 2-like [Ipomoea nil]
MSTRG.3666	itf00g53700	itf00g53700.t1;itf00g53700.t2	mrna	1.21937	1.31011	0.888839	11.1431	10.872	8.46122	3.15633	1.34664e-32	up	PREDICTED: cellulose synthase-like protein E1 [Ipomoea nil]
MSTRG.21250	itf07g11530	itf07g11530.t1	mrna	430.798	386.793	343.12	98.5807	77.4133	131.034	-1.91857	1.43443e-32	down	PREDICTED: aquaporin PIP2-7-like [Ipomoea nil]
MSTRG.31707	itf12g23660	itf12g23660.t1	mrna	112.954	113.783	115.692	39.7704	52.0967	52.5982	-1.24508	1.44453e-32	down	PREDICTED: ferritin-2, chloroplastic-like isoform X1 [Ipomoea nil]
MSTRG.5557	itf01g01310	itf01g01310.t1;itf01g01310.t3;itf01g01310.t4	mrna	1.11896	1.55861	1.00701	10.6376	9.91697	7.85735	2.94693	1.44874e-32	up	PREDICTED: squalene monooxygenase-like [Ipomoea nil]
MSTRG.17675	itf05g21970	itf05g21970.t1;itf05g21970.t2	mrna	13.9695	14.9811	13.6255	24.526	26.1312	26.3092	0.854186	2.06559e-32	up	PREDICTED: calmodulin-binding transcription activator 3-like isoform X2 [Ipomoea nil]
MSTRG.32333	itf13g03180	itf13g03180.t1	mrna	0.134245	0.563361	0.353279	19.3036	17.2307	7.67745	5.39475	2.10109e-32	up	PREDICTED: osmotin-like protein OSML13 [Ipomoea nil]
MSTRG.30154	itf12g04860	itf12g04860.t1	mrna	28.3921	30.0028	19.8298	5.03887	4.35187	5.23178	-2.41943	2.50735e-32	down	PREDICTED: protein IRX15-LIKE-like [Ipomoea nil]
MSTRG.23980	itf09g01910	itf09g01910.t1	mrna	1.72637	1.73705	1.22589	16.7811	15.7351	10.3438	3.19218	2.71196e-32	up	PREDICTED: scopoletin glucosyltransferase-like isoform X1 [Ipomoea nil]
MSTRG.23159	itf08g11010	itf08g11010.t1	mrna	13.4875	14.5239	7.14919	89.2018	91.911	64.0316	2.8016	2.80904e-32	up	PREDICTED: uncharacterized protein LOC109147171 isoform X3 [Ipomoea nil]
MSTRG.18880	itf06g08520	itf06g08520.t1	mrna	12.6325	13.3233	11.509	4.04228	4.7872	5.69879	-1.36667	3.18683e-32	down	PREDICTED: chloride channel protein CLC-b [Ipomoea nil]
MSTRG.32884	itf13g09990	itf13g09990.t1	mrna	57.0987	55.6323	69.3866	121.193	131.694	139.09	1.1059	3.66102e-32	up	PREDICTED: cinnamoyl-CoA reductase-like SNL6 isoform X2 [Ipomoea nil]
MSTRG.13493	itf04g04160	itf04g04160.t1	mrna	76.5241	79.7085	75.9561	124.623	145.409	153.347	0.866652	5.3538e-32	up	PREDICTED: callose synthase 2-like [Ipomoea nil]
MSTRG.17486	itf05g19750	itf05g19750.t1	mrna	1.95005	1.72958	1.24054	10.7084	9.31669	9.10706	2.56583	6.05737e-32	up	PREDICTED: LEAF RUST 10 DISEASE-RESISTANCE LOCUS RECEPTOR-LIKE PROTEIN KINASE-like 2.1 [Ipomoea nil]
MSTRG.10245	itf02g23800	itf02g23800.t1	mrna	1.85981	1.72955	1.77687	4.32169	3.91521	4.49231	1.24616	6.07461e-32	up	PREDICTED: probable E3 ubiquitin-protein ligase RNF217 [Ipomoea nil]
MSTRG.30015	itf12g02840	itf12g02840.t1	mrna	182.452	170.26	175.826	76.2232	81.7183	92.8129	-1.07573	7.5356e-32	down	PREDICTED: probable LRR receptor-like serine/threonine-protein kinase At4g36180 [Ipomoea nil]
MSTRG.11976	itf03g17080	itf03g17080.t1	mrna	7.03167	9.67387	11.1545	1.19831	1.50748	1.05886	-2.88761	8.07402e-32	down	copper transport protein ATX1 [Populus trichocarpa]
MSTRG.15090	itf04g24760	itf04g24760.t1	mrna	92.2174	92.9396	80.2083	153.555	177.253	195.383	0.987605	8.42061e-32	up	PREDICTED: gibberellin receptor GID1B-like [Ipomoea nil]
MSTRG.37320	itf15g22780	itf15g22780.t1	mrna	8.37591	4.58731	8.85817	36.0707	45.8934	43.8251	2.52719	8.79236e-32	up	PREDICTED: uncharacterized protein LOC109171031 [Ipomoea nil]
MSTRG.28042	itf10g25540	itf10g25540.t1	mrna	246.264	240.814	260.579	415.379	544.085	554.255	1.01765	9.13536e-32	up	PREDICTED: protein NUCLEAR FUSION DEFECTIVE 4-like [Ipomoea nil]
MSTRG.4673	itf00g69080	itf00g69080.t1	mrna	32.2346	29.1461	30.05	5.789	3.55543	7.50566	-2.43992	9.3624e-32	down	PREDICTED: aquaporin TIP2-1-like [Ipomoea nil]
MSTRG.15006	itf04g23650	itf04g23650.t1	mrna	38.197	35.4516	40.1578	13.9719	15.3788	18.4313	-1.25204	1.02869e-31	down	PREDICTED: boron transporter 1-like [Ipomoea nil]
MSTRG.16132	itf05g03120	itf05g03120.t1;itf05g03120.t2	mrna	36.1064	37.3702	34.5357	62.7387	71.8337	78.5987	0.980817	1.10379e-31	up	PREDICTED: proline transporter 2-like isoform X1 [Ipomoea nil]
MSTRG.11610	itf03g12640	itf03g12640.t2;itf03g12640.t1	mrna	17.2577	14.7007	17.6176	35.2329	43.2004	40.5678	1.26326	1.19185e-31	up	PREDICTED: O-glucosyltransferase rumi homolog isoform X1 [Ipomoea nil];PREDICTED: O-glucosyltransferase rumi homolog isoform X2 [Ipomoea nil]
MSTRG.2744	itf00g38530	itf00g38530.t1	mrna	72.5147	78.2252	97.664	22.4029	23.8284	21.023	-1.88499	1.22727e-31	down	metallothionein-like protein [Ipomoea batatas]
MSTRG.27546	itf10g19210;itf10g19220	itf10g19210.t1;itf10g19220.t1	mrna	30.9561	27.7817	39.9777	7.33009	8.53695	9.57674	-1.95596	1.56307e-31	down	PREDICTED: uncharacterized protein LOC109165085 [Ipomoea nil];PREDICTED: probable LRR receptor-like serine/threonine-protein kinase At3g47570 [Ipomoea nil]
MSTRG.34440	itf14g07210	itf14g07210.t1	mrna	229.908	224.568	209.81	91.0788	95.3268	116.566	-1.13262	1.69441e-31	down	PREDICTED: tubulin alpha-3 chain [Ipomoea nil]
MSTRG.29848	itf12g00780	itf12g00780.t1;itf12g00780.t2	mrna	47.0831	42.3624	33.6341	10.0919	12.0614	10.2417	-1.92575	1.86794e-31	down	PREDICTED: probable trehalose-phosphate phosphatase H [Ipomoea nil]
MSTRG.24626	itf09g10280	itf09g10280.t1	mrna	1.53637	1.55412	1.65342	3.7617	5.15907	4.98763	1.55181	1.96523e-31	up
MSTRG.24261	itf09g05420	itf09g05420.t1	mrna	7.60398	8.47085	9.40718	28.9856	32.8566	29.7232	1.84532	2.27069e-31	up	PREDICTED: putative receptor-like protein kinase At4g00960 [Ipomoea nil]
MSTRG.19627	itf06g17810;itf06g17830;itf06g17820	itf06g17810.t1;itf06g17830.t1;itf06g17820.t1	mrna	25.8411	27.8603	19.2368	62.8371	68.4773	66.8824	1.44219	2.44501e-31	up	PREDICTED: putative leucine-rich repeat receptor-like protein kinase At2g19210 [Ipomoea nil];PREDICTED: putative leucine-rich repeat receptor-like serine/threonine-protein kinase At2g19230 isoform X1 [Ipomoea nil]
MSTRG.7367	itf01g24130	itf01g24130.t1	mrna	48.5325	39.5127	42.2082	13.7833	12.0523	14.8222	-1.67972	2.77839e-31	down	PREDICTED: actin-97 [Ipomoea nil]
MSTRG.15503	itf04g30070	itf04g30070.t1	mrna	4685.41	3876.92	3890.88	1005.15	668.244	1254.73	-2.08847	2.79145e-31	down	PREDICTED: aquaporin TIP1-1-like [Ipomoea nil]
MSTRG.28569	itf11g06340	itf11g06340.t1	mrna	14.7844	14.5946	12.3704	57.7	54.0015	38.7651	1.84962	3.24616e-31	up	4-hydroxyphenylpyruvate dioxygenase, partial [Ipomoea batatas]
MSTRG.14165	itf04g12410	itf04g12410.t1	mrna	429.116	425.486	362.755	123.679	142.525	183.559	-1.43652	4.08562e-31	down	PREDICTED: extensin-2-like isoform X1 [Ipomoea nil]
MSTRG.22728	itf08g05710	itf08g05710.t1	mrna	36.039	33.0594	38.2831	113.221	89.8518	108.436	1.53653	4.25468e-31	up	PREDICTED: phosphoglycerate mutase-like protein 1 [Ipomoea nil]
MSTRG.31691	itf12g23480;itf12g23470	itf12g23480.t1;itf12g23470.t1	mrna	3.46223	3.75952	3.39341	8.38148	9.37495	8.82994	1.32456	4.28462e-31	up	PREDICTED: 2-oxoglutarate-dependent dioxygenase DAO [Ipomoea nil]
MSTRG.33691	itf13g20100	itf13g20100.t1	mrna	7.72137	7.2442	6.61098	2.11091	1.66269	1.93372	-1.91858	4.45956e-31	down	PREDICTED: protein IQ-DOMAIN 14 [Ipomoea nil]
MSTRG.20288	itf06g26020	itf06g26020.t1;itf06g26020.t2	mrna	42.6304	43.6947	46.2012	80.7648	105.072	97.1844	1.09463	4.74733e-31	up	PREDICTED: probable serine/threonine-protein kinase At1g54610 [Ipomoea nil]
MSTRG.17345	itf05g18140	itf05g18140.t1	mrna	54.9952	49.4673	53.9084	18.9499	18.9062	24.1175	-1.35358	5.42325e-31	down	PREDICTED: probable esterase KAI2 [Ipomoea nil]
MSTRG.36159	itf15g07840	itf15g07840.t1	mrna	215.802	198.429	194.392	74.3204	64.8982	58.7684	-1.62014	5.63035e-31	down	PREDICTED: uncharacterized protein LOC109181021 [Ipomoea nil]
MSTRG.21826	itf07g18670	itf07g18670.t1	mrna	14.6323	16.2897	12.0626	32.6825	36.7635	36.7233	1.30448	5.75933e-31	up	PREDICTED: potassium transporter 5-like [Ipomoea nil]
MSTRG.30853	itf12g13790;itf12g13760	itf12g13790.t1;itf12g13760.t1	mrna	4.51328	6.72881	2.92972	56.2961	57.07	38.5467	3.42215	7.02431e-31	up	PREDICTED: EG45-like domain containing protein [Ipomoea nil]
MSTRG.13034	itf03g29500	itf03g29500.t1;itf03g29500.t2	mrna	120.552	117.049	104.394	46.7248	47.9641	51.6416	-1.22474	7.14719e-31	down	PREDICTED: TGACG-sequence-specific DNA-binding protein TGA-1A-like isoform X1 [Ipomoea nil];PREDICTED: TGACG-sequence-specific DNA-binding protein TGA-1A-like isoform X3 [Ipomoea nil]
MSTRG.15816	itf04g33980	itf04g33980.t1	mrna	0.280841	0.154071	0.176164	2.94437	2.40182	1.80813	3.54939	8.74089e-31	up	PREDICTED: LOB domain-containing protein 4-like [Ipomoea nil]
MSTRG.9298	itf02g11400	itf02g11400.t1	mrna	143.697	130.951	146.197	245.447	257.865	264.694	0.867828	9.65083e-31	up	basic peroxidase swpb7 [Ipomoea batatas]
MSTRG.25811	itf09g25270;itf09g25230;itf09g25240;itf09g25250;itf09g25280	itf09g25270.t1;itf09g25230.t1;itf09g25240.t1;itf09g25250.t1;itf09g25280.t1	mrna	10.9638	11.0892	11.0263	2.26842	2.22153	3.81235	-1.99435	1.05626e-30	down	PREDICTED: germin-like protein subfamily 1 member 13 [Ipomoea nil]
MSTRG.10057	itf02g21450	itf02g21450.t1	mrna	12.5413	12.9428	15.4176	32.4385	31.8338	30.98	1.2196	1.0615e-30	up	PREDICTED: serine carboxypeptidase-like 45 [Ipomoea nil]
MSTRG.28975	itf11g11070	itf11g11070.t1	mrna	274.148	292.396	292.587	466.707	531.813	512.535	0.814605	1.14945e-30	up	PREDICTED: calcium-binding allergen Ole e 8-like [Ipomoea nil]
MSTRG.19878	itf06g20870	itf06g20870.t1;itf06g20870.t4;itf06g20870.t2	mrna	87.7989	84.042	74.2999	188.536	178.361	176.34	1.1421	1.18495e-30	up
MSTRG.17668	itf05g21880	itf05g21880.t1	mrna	0.30959	0.228822	0.610044	5.78975	5.21435	4.31584	3.73764	1.46904e-30	up	PREDICTED: tropinone reductase homolog [Ipomoea nil]
MSTRG.26250	itf10g03500	itf10g03500.t1	mrna	1.82033	1.9052	1.29252	13.2182	16.1531	10.8802	3.00384	1.48718e-30	up	PREDICTED: protein SRG1-like [Ipomoea nil]
MSTRG.30378	itf12g07700	itf12g07700.t2;itf12g07700.t1	mrna	496.177	432.365	385.523	112.892	107.839	166.938	-1.76114	1.49582e-30	down	PREDICTED: uncharacterized protein LOC109158152 isoform X1 [Ipomoea nil]
MSTRG.36094	itf15g07020	itf15g07020.t1	mrna	17.2284	13.7871	16.8805	1.74441	1.77493	3.33099	-2.80566	1.7676e-30	down	PREDICTED: acyl-coenzyme A oxidase 4, peroxisomal-like [Ipomoea nil]
MSTRG.29517	itf11g18540	itf11g18540.t1	mrna	15.583	17.2569	12.9099	1.80467	2.02155	3.39474	-2.6635	1.96048e-30	down	PREDICTED: vinorine synthase-like isoform X1 [Ipomoea nil]
MSTRG.19586	itf06g17230	itf06g17230.t1;itf06g17230.t2	mrna	0.694127	0.605088	0.574995	3.06432	2.39301	2.35142	2.05881	2.61063e-30	up	PREDICTED: diacylglycerol kinase 5-like isoform X1 [Ipomoea nil]
MSTRG.24381	itf09g07300;itf09g07290	itf09g07300.t1;itf09g07290.t1	mrna	2.88908	3.27497	2.04483	0.447514	0.513554	0.610678	-2.38482	3.65389e-30	down	PREDICTED: GDSL esterase/lipase At1g28600-like [Ipomoea nil]
MSTRG.27082	itf10g13670	itf10g13670.t1	mrna	55.268	54.7396	53.5602	16.1343	13.0577	19.0181	-1.76248	3.84821e-30	down	PREDICTED: probable inactive receptor kinase RLK902 [Ipomoea nil]
MSTRG.5791	itf01g04370	itf01g04370.t1	mrna	328.579	253.061	260.695	78.4598	59.8023	92.8717	-1.86567	4.75397e-30	down	PREDICTED: uncharacterized protein LOC109170482 [Ipomoea nil]
MSTRG.24254	itf09g05280	itf09g05280.t1	mrna	95.3408	93.421	133.021	6.30119	12.3048	9.9178	-3.49585	4.91559e-30	down	PREDICTED: thiamine thiazole synthase 2, chloroplastic-like [Ipomoea nil]
MSTRG.11655	itf03g13310	itf03g13310.t1	mrna	12.5879	8.56945	9.58931	0.385636	0.415904	1.1827	-3.95377	5.13917e-30	down	soluble acid invertase FRUCT2 [Ipomoea batatas]
MSTRG.11797	itf03g14970	itf03g14970.t1	mrna	143.056	101.92	105.298	31.9436	29.3126	41.2092	-1.77335	5.32566e-30	down	PREDICTED: aquaporin PIP1-2-like [Ipomoea nil]
MSTRG.22264	itf07g23910	itf07g23910.t1	mrna	17.225	16.737	16.0012	5.9466	7.00004	8.45878	-1.22289	5.87851e-30	down	PREDICTED: 3-hydroxy-3-methylglutaryl-coenzyme A reductase 1-like isoform X2 [Ipomoea nil]
MSTRG.31215	itf12g17600	itf12g17600.t1	mrna	114.658	118.751	102.326	38.8643	33.4095	39.9685	-1.58071	5.97193e-30	down	PREDICTED: UDP-glucose 4-epimerase GEPI48-like [Ipomoea nil]
MSTRG.32156	itf13g01070	itf13g01070.t1	mrna	0.0310703	0.0510671	0	2.10719	1.88728	1.35317	6.02472	6.62543e-30	up	PREDICTED: putative UPF0481 protein At3g02645 [Ipomoea nil]
MSTRG.11048	itf03g05250	itf03g05250.t1	mrna	0.641611	0.742767	0.500746	4.00848	3.80349	3.38416	2.57027	6.76243e-30	up	PREDICTED: NDR1/HIN1-Like protein 3-like [Ipomoea nil]
MSTRG.35432	itf14g18990	itf14g18990.t1	mrna	54.3761	47.4487	48.6998	8.87852	15.3488	13.363	-2.00157	7.78053e-30	down	PREDICTED: uncharacterized protein LOC109191313 isoform X1 [Ipomoea nil]
MSTRG.20265	itf06g25710	itf06g25710.t1	mrna	24.3715	26.5496	26.6226	4.35574	5.67898	2.96701	-2.57631	8.0671e-30	down	PREDICTED: cytochrome P450 78A5-like [Ipomoea nil]
MSTRG.9711	itf02g17000	itf02g17000.t1	mrna	137.943	121.382	133.948	54.5447	57.0356	60.7453	-1.19039	8.22675e-30	down	PREDICTED: classical arabinogalactan protein 4-like [Ipomoea nil]
MSTRG.35228	itf14g16420	itf14g16420.t1	mrna	84.1007	84.4629	69.1427	177.415	193.426	171.504	1.19003	8.31468e-30	up	WRKY protein [Ipomoea trifida]
MSTRG.29795	itf12g00180	itf12g00180.t1	mrna	2862.74	2751.22	2495.72	4297.29	4945.03	5240.35	0.836611	8.4359e-30	up	PREDICTED: plasma membrane ATPase 4 [Ipomoea nil]
MSTRG.14733	itf04g20120	itf04g20120.t1	mrna	7.57753	5.307	6.64472	23.7628	22.3538	20.475	1.7697	9.84657e-30	up	PREDICTED: CASP-like protein IN26 [Ipomoea nil]
MSTRG.28085	itf11g00190	itf11g00190.t1	mrna	8.18455	9.7798	10.2836	27.2006	37.7016	39.3984	1.88453	1.02626e-29	up	PREDICTED: BAG family molecular chaperone regulator 6 isoform X1 [Ipomoea nil]
MSTRG.20734	itf07g04520	itf07g04520.t1	mrna	70.1835	65.1921	67.5969	25.8412	31.9679	31.3233	-1.18726	1.09165e-29	down	PREDICTED: protein DETOXIFICATION 29-like [Ipomoea nil]
MSTRG.32484	itf13g04890;itf13g04900	itf13g04890.t1;itf13g04900.t1	mrna	0.363393	0.502948	0.157593	11.4177	11.5575	9.61231	4.99212	1.14742e-29	up	PREDICTED: probable purine permease 11 isoform X1 [Ipomoea nil];PREDICTED: probable purine permease 11 isoform X2 [Ipomoea nil]
MSTRG.24805	itf09g12320	itf09g12320.t1	mrna	49.7054	45.4178	45.7814	22.279	23.4419	26.3228	-0.967775	1.19501e-29	down	PREDICTED: actin-like [Ipomoea nil]
MSTRG.17795	itf05g23440	itf05g23440.t1	mrna	1.19982	1.52887	0.646992	7.13028	6.84659	6.60703	2.60827	1.324e-29	up	PREDICTED: probable acyl-activating enzyme 1, peroxisomal [Ipomoea nil]
MSTRG.20558	itf07g02430;itf07g02400	itf07g02430.t1;itf07g02400.t1	mrna	19.06	18.9672	23.5492	72.425	94.5593	62.1903	1.896	1.36243e-29	up	oxidoreductase [Ipomoea batatas];PREDICTED: feruloyl CoA ortho-hydroxylase 1-like [Ipomoea nil]
MSTRG.17502	itf05g19980;itf05g19970;itf05g19960	itf05g19980.t1;itf05g19970.t1;itf05g19960.t1	mrna	73.278	51.8524	101.931	10.6545	10.405	14.9297	-2.65744	1.45768e-29	down	PREDICTED: subtilisin-like protease SBT3.5 [Ipomoea nil];PREDICTED: subtilisin-like protease SBT3.10 [Ipomoea nil]
MSTRG.21143	itf07g10290;itf07g10320	itf07g10290.t1;itf07g10320.t1	mrna	18.2637	14.5019	13.7402	43.3657	39.3192	44.7601	1.45439	1.56569e-29	up	PREDICTED: exocyst complex component EXO70B1-like isoform X1 [Ipomoea nil]
MSTRG.11746	itf03g14380	itf03g14380.t1	mrna	15.0282	14.5619	15.8726	4.39326	5.80944	6.41266	-1.45216	1.70992e-29	down	PREDICTED: probably inactive leucine-rich repeat receptor-like protein kinase IMK2 [Ipomoea nil]
MSTRG.29843	itf12g00690	itf12g00690.t1	mrna	300.888	307.378	319.724	115.482	84.4611	111.933	-1.57313	1.74009e-29	down	PREDICTED: inositol-3-phosphate synthase [Ipomoea nil]
MSTRG.21283	itf07g11950	itf07g11950.t1	mrna	86.9274	82.2081	68.5349	23.8743	26.3812	22.4336	-1.70915	1.97743e-29	down	PREDICTED: high affinity nitrate transporter 2.4-like [Ipomoea nil]
MSTRG.37198	itf15g21280	itf15g21280.t1	mrna	3.03931	1.71832	2.99776	12.9441	17.0103	13.2821	2.47898	2.29849e-29	up	PREDICTED: receptor-like protein 12 [Ipomoea nil]
MSTRG.11027	itf03g04900;itf03g04940;itf03g04910;itf03g04890;itf03g04930;itf03g04950	itf03g04900.t1;itf03g04940.t1;itf03g04910.t1;itf03g04890.t2;itf03g04890.t1;itf03g04930.t1;itf03g04950.t1	mrna	1.24135	0.985946	1.23579	3.70973	3.35519	3.40649	1.59633	2.36871e-29	up	PREDICTED: cysteine-rich receptor-like protein kinase 2 [Ipomoea nil];PREDICTED: cysteine-rich receptor-like protein kinase 2 isoform X2 [Ipomoea nil];hypothetical protein TanjilG_21266 [Lupinus angustifolius];hypothetical protein Ahy_A01g004171 [Arachis hypogaea]
MSTRG.27265	itf10g16050	itf10g16050.t1	mrna	53.5794	52.9568	45.6475	98.8363	102.977	103.122	1.00269	2.61474e-29	up	PREDICTED: uncharacterized protein LOC109221482 [Nicotiana attenuata]
MSTRG.12203	itf03g19570	itf03g19570.t2;itf03g19570.t1	mrna	158.674	151.284	125.359	34.4364	40.0203	53.6958	-1.7642	2.77025e-29	down	PREDICTED: palmitoyl-acyl carrier protein thioesterase, chloroplastic-like [Ipomoea nil]
MSTRG.9582	itf02g15490	itf02g15490.t1	mrna	16.1965	15.9972	16.4655	35.305	37.4634	35.8898	1.15901	3.07734e-29	up	PREDICTED: uncharacterized protein LOC109230587 [Nicotiana attenuata]
MSTRG.5744	itf01g03650	itf01g03650.t1	mrna	79.7242	61.5367	65.9175	18.1663	17.3585	26.2119	-1.74667	3.65342e-29	down	PREDICTED: probable xyloglucan endotransglucosylase/hydrolase protein 8 [Ipomoea nil]
MSTRG.9739	itf02g17490	itf02g17490.t1	mrna	218.971	228.653	249.209	97.7326	112.839	114.123	-1.10173	4.34676e-29	down	PREDICTED: uncharacterized protein LOC109188075 [Ipomoea nil]
MSTRG.21891	itf07g19620	itf07g19620.t1	mrna	0.127474	0.057139	0.0967588	2.60342	6.49781	2.54054	5.37069	4.49974e-29	up	PREDICTED: heat shock cognate 70 kDa protein-like [Ipomoea nil]
MSTRG.13086	itf03g30380;itf03g30420;itf03g30410	itf03g30380.t1;itf03g30420.t1;itf03g30410.t1	mrna	3.52089	3.21761	2.90053	8.57734	9.42506	9.94738	1.53588	4.51206e-29	up	PREDICTED: cytochrome P450 81E8-like [Ipomoea nil]
itf08g11160	itf08g11160	itf08g11160.t1	mrna	0	0	0	24.0621	21.8876	22.9499	17.8092	5.10813e-29	up
MSTRG.27818	itf10g22650	itf10g22650.t1	mrna	153.912	121.802	183.905	413.122	459.945	394.216	1.46323	5.25305e-29	up	PREDICTED: cationic peroxidase 2-like [Ipomoea nil]
MSTRG.27544	itf10g19200	itf10g19200.t1	mrna	20.7396	22.5433	26.2213	4.10966	5.02807	6.31591	-2.16915	6.99262e-29	down	PREDICTED: uncharacterized protein LOC109165085 [Ipomoea nil]
MSTRG.9549	itf02g15070	itf02g15070.t1	mrna	7.61784	8.91027	6.07482	61.7799	59.4842	30.9823	2.75183	7.82278e-29	up	PREDICTED: probable aminotransferase TAT2 [Ipomoea nil]
MSTRG.33265	itf13g14990;itf13g15010;itf13g15000	itf13g14990.t1;itf13g15010.t2;itf13g15010.t3;itf13g15010.t1;itf13g15000.t1	mrna	5.75664	6.92463	7.48945	20.4927	19.3305	19.1034	1.54666	8.63747e-29	up	PREDICTED: (+)-neomenthol dehydrogenase-like [Ipomoea nil];PREDICTED: (+)-neomenthol dehydrogenase-like isoform X2 [Ipomoea nil]
MSTRG.24262	itf09g05430;itf09g05440	itf09g05430.t1;itf09g05440.t1	mrna	1.58545	1.52593	1.35642	4.17291	5.03467	4.6074	1.6286	8.88297e-29	up	alpha-amylase SPAMY [Ipomoea batatas];PREDICTED: alpha-amylase-like [Ipomoea nil]
MSTRG.36055	itf15g06530	itf15g06530.t1	mrna	86.8045	77.0954	89.1042	32.3151	38.3868	38.6913	-1.20964	8.93323e-29	down	PREDICTED: probably inactive leucine-rich repeat receptor-like protein kinase IMK2 [Ipomoea nil]
MSTRG.21828	itf07g18690	itf07g18690.t1	mrna	111.302	107.705	111.73	45.0321	55.4176	57.1397	-1.06951	9.5222e-29	down	PREDICTED: cellulose synthase-like protein D5 [Ipomoea nil]
MSTRG.8902	itf02g06730	itf02g06730.t1	mrna	2.3968	1.26416	1.67134	16.8942	16.5776	11.7126	3.083	1.01704e-28	up	PREDICTED: monocopper oxidase-like protein SKU5 [Ipomoea nil]
MSTRG.8079	itf01g32720	itf01g32720.t1;itf01g32720.t2	mrna	184.084	200.915	190.963	330.192	464.397	443.007	1.10349	1.046e-28	up	PREDICTED: amino acid permease 6-like isoform X1 [Ipomoea nil];PREDICTED: amino acid permease 6-like isoform X2 [Ipomoea nil]
MSTRG.22389	itf08g01450	itf08g01450.t1	mrna	43.4469	36.2884	48.5526	14.6339	15.1241	17.0891	-1.45335	1.06419e-28	down	PREDICTED: cationic amino acid transporter 6, chloroplastic-like [Ipomoea nil]
MSTRG.13778	itf04g07590	itf04g07590.t1	mrna	0.195949	0.460378	0.217734	3.46638	5.7081	5.65909	4.08499	1.074e-28	up	proteinase inhibitor [Ipomoea batatas]
MSTRG.13939	itf04g09810	itf04g09810.t1	mrna	1.31632	0.39	0.555694	86.3938	136.74	53.3436	6.93341	1.09909e-28	up	PREDICTED: glucan endo-1,3-beta-glucosidase, acidic-like [Ipomoea nil]
MSTRG.29826	itf12g00520	itf12g00520.t1	mrna	3.48878	2.61806	2.40257	11.9553	9.98295	10.2179	1.91797	1.11588e-28	up	PREDICTED: cytochrome P450 CYP736A12-like [Ipomoea nil]
MSTRG.17735	itf05g22610	itf05g22610.t1	mrna	0.288825	0.46467	0.190448	5.48075	3.41791	3.41573	3.7055	1.13423e-28	up	PREDICTED: probable caffeoyl-CoA O-methyltransferase At4g26220 [Ipomoea nil]
MSTRG.13278	itf04g01440	itf04g01440.t1	mrna	79.4222	80.5137	74.7347	136.973	137.363	150.86	0.857493	1.2153e-28	up	PREDICTED: remorin-like [Ipomoea nil]
MSTRG.15930	itf05g00780	itf05g00780.t1	mrna	184.935	231.365	186.675	42.9978	55.7436	74.1728	-1.80204	1.21688e-28	down	PREDICTED: light-regulated protein [Ipomoea nil]
MSTRG.24275	itf09g05750	itf09g05750.t1	mrna	0.193437	0.177547	0.0878308	1.58781	1.7177	1.44253	3.37135	1.23904e-28	up	PREDICTED: G-type lectin S-receptor-like serine/threonine-protein kinase At4g27290 isoform X3 [Ipomoea nil]
MSTRG.19613	itf06g17640	itf06g17640.t1;itf06g17640.t2	mrna	3491.76	3575.36	3366.05	1784.21	1961.13	2014.24	-0.857142	1.39181e-28	down	PREDICTED: ABC transporter G family member 35-like [Ipomoea nil]
MSTRG.8806	itf02g05530;itf02g05540	itf02g05530.t1;itf02g05540.t1	mrna	93.5139	101.142	75.7413	295.787	255.26	228.019	1.52667	2.42114e-28	up	PREDICTED: protein PLANT CADMIUM RESISTANCE 8 [Ipomoea nil];PREDICTED: malonate--CoA ligase-like isoform X1 [Ipomoea nil]
MSTRG.20106	itf06g23590	itf06g23590.t1	mrna	0.800317	1.12178	0.855312	7.23854	6.76464	8.25971	3.00283	2.7684e-28	up	PREDICTED: G-type lectin S-receptor-like serine/threonine-protein kinase At4g27290 isoform X1 [Ipomoea nil]
MSTRG.12488	itf03g23160	itf03g23160.t1	mrna	469.495	478.29	446.002	705.362	857.698	851.617	0.79282	2.90634e-28	up	PREDICTED: NADPH--cytochrome P450 reductase-like [Ipomoea nil]
MSTRG.19563	itf06g16980	itf06g16980.t1	mrna	4.27918	4.38943	3.21777	10.1549	11.799	11.8735	1.50888	2.95305e-28	up	PREDICTED: G-type lectin S-receptor-like serine/threonine-protein kinase At4g27290 isoform X2 [Ipomoea nil]
MSTRG.10892	itf03g03060	itf03g03060.t2;itf03g03060.t1	mrna	6.05904	5.70501	5.01163	1.43018	0.949802	1.19766	-2.22929	3.09082e-28	down	PREDICTED: patatin-like protein 1 isoform X1 [Ipomoea nil]
MSTRG.31668	itf12g23230	itf12g23230.t1	mrna	798.059	653.772	619.394	226.238	175.254	256.757	-1.65378	3.78708e-28	down	PREDICTED: aquaporin PIP1-2 [Ipomoea nil]
MSTRG.35548	itf15g00190	itf15g00190.t1	mrna	975.57	968.9	989.643	1541.67	1853.95	1694.48	0.794766	4.04256e-28	up	PREDICTED: phenylalanine ammonia-lyase [Ipomoea nil]
MSTRG.21314	itf07g12340	itf07g12340.t1	mrna	31.998	37.1908	38.569	10.6332	10.8108	11.9704	-1.68925	4.0742e-28	down	PREDICTED: ABC transporter G family member 21 [Ipomoea nil]
MSTRG.5545	itf01g01070;itf01g01040;itf01g01030	itf01g01070.t1;itf01g01040.t1;itf01g01030.t1	mrna	8.25389	6.14632	3.84654	35.0122	31.0984	37.1224	2.50019	4.1156e-28	up	PREDICTED: uncharacterized protein LOC109168132 isoform X1 [Ipomoea nil];PREDICTED: uncharacterized protein LOC109168101 isoform X1 [Ipomoea nil]
MSTRG.36995	itf15g18430	itf15g18430.t1	mrna	4.54428	4.87329	2.99511	18.6037	16.8817	15.4358	2.03645	4.22462e-28	up	PREDICTED: putative late blight resistance protein homolog R1A-3 isoform X1 [Ipomoea nil]
MSTRG.17900	itf05g24650	itf05g24650.t1	mrna	8.44644	9.89333	9.16854	19.0853	22.1781	19.2681	1.13782	4.22715e-28	up	PREDICTED: formate dehydrogenase, mitochondrial [Ipomoea nil]
MSTRG.8772	itf02g05160	itf02g05160.t1	mrna	7.53493	8.9144	5.95208	0.858611	0.389992	0.870725	-3.40191	4.23392e-28	down	PREDICTED: uncharacterized protein LOC109170774 [Ipomoea nil]
MSTRG.21588	itf07g15830	itf07g15830.t1	mrna	3.5843	2.21551	2.73399	10.2002	11.5013	10.0674	1.89636	4.48586e-28	up	PREDICTED: cytochrome P450 714C2-like [Ipomoea nil]
MSTRG.28335	itf11g03340	itf11g03340.t1	mrna	147.237	124.57	124.824	36.8835	30.489	48.5397	-1.77477	4.70756e-28	down	PREDICTED: transmembrane 9 superfamily member 12 [Ipomoea nil]
MSTRG.5772	itf01g04020	itf01g04020.t1	mrna	12.4231	13.1701	13.8378	32.9998	41.3055	44.1384	1.5868	4.98683e-28	up	PREDICTED: protein HEAT-STRESS-ASSOCIATED 32 [Ipomoea nil]
MSTRG.22083	itf07g22010	itf07g22010.t3;itf07g22010.t1;itf07g22010.t2	mrna	6.14327	6.68015	7.12489	14.6567	16.2683	20.0678	1.35403	5.04203e-28	up	PREDICTED: methyltransferase-like protein 7A isoform X1 [Ipomoea nil]
MSTRG.33129	itf13g12980	itf13g12980.t1	mrna	1.39842	1.48691	0.979581	4.95619	5.7692	4.41298	1.9697	5.37965e-28	up	UDP-glycose: glycosyltransferase UGT75S1 [Ipomoea batatas]
MSTRG.7634	itf01g27460	itf01g27460.t1	mrna	157.212	147.203	166.804	278.08	349.783	312.52	0.99685	5.6358e-28	up	PREDICTED: uncharacterized protein LOC109161799 isoform X1 [Ipomoea nil]
MSTRG.22796	itf08g06470	itf08g06470.t1	mrna	52.5577	57.68	64.2999	18.9877	24.5422	22.6325	-1.39946	6.12859e-28	down	PREDICTED: probable LRR receptor-like serine/threonine-protein kinase At4g20940 [Ipomoea nil]
MSTRG.22556	itf08g03360	itf08g03360.t3;itf08g03360.t1;itf08g03360.t2;itf08g03360.t4	mrna	68.2006	69.5998	73.6515	175.211	177.215	150.434	1.24983	6.66129e-28	up	PREDICTED: transcription factor RF2a-like isoform X2 [Ipomoea nil]
MSTRG.22359	itf08g01030	itf08g01030.t1	mrna	56.7301	52.0001	43.5692	8.61654	14.6368	15.4416	-1.9767	6.98884e-28	down	PREDICTED: protein NRT1/ PTR FAMILY 6.3-like [Ipomoea nil]
MSTRG.31618	itf12g22620	itf12g22620.t1	mrna	46.6239	46.8634	48.4074	21.2659	21.2925	20.9586	-1.15961	7.02431e-28	down	PREDICTED: protein FIZZY-RELATED 3 [Ipomoea nil]
MSTRG.1084	itf00g13360	itf00g13360.t1	mrna	0.039886	0.0842447	0.243313	3.05463	2.38919	3.44262	4.59601	7.65691e-28	up	PREDICTED: kunitz trypsin inhibitor 2-like [Ipomoea nil]
MSTRG.29681	itf11g20690	itf11g20690.t1;itf11g20690.t3	mrna	2.75111	1.15082	1.3295	21.0987	24.4171	18.1107	3.60435	8.28325e-28	up	PREDICTED: probable inactive poly [ADP-ribose] polymerase SRO5 [Ipomoea nil]
MSTRG.13319	itf04g01880	itf04g01880.t1	mrna	64.1689	59.6059	74.2294	21.0881	23.6083	25.5166	-1.49572	9.10265e-28	down	PREDICTED: fasciclin-like arabinogalactan protein 8 [Ipomoea nil]
MSTRG.11899	itf03g16140	itf03g16140.t1	mrna	20.0249	19.3438	17.1659	50.8794	45.0779	43.5855	1.3035	1.13474e-27	up	PREDICTED: ankyrin repeat-containing protein ITN1-like [Ipomoea nil]
MSTRG.8219	itf01g34550	itf01g34550.t1	mrna	6.97643	6.39647	5.29916	1.11617	1.31796	1.0974	-2.40251	1.19535e-27	down	PREDICTED: lysophospholipid acyltransferase LPEAT1-like [Ipomoea nil]
MSTRG.28430	itf11g04540	itf11g04540.t2;itf11g04540.t1	mrna	62.3894	70.2795	57.6533	20.2869	20.9395	26.2138	-1.49676	1.31638e-27	down	PREDICTED: two pore calcium channel protein 1A-like [Ipomoea nil]
MSTRG.37147	itf15g20490	itf15g20490.t1	mrna	17.8134	16.6408	19.391	5.88631	5.09233	7.21712	-1.56522	1.44324e-27	down	PREDICTED: acyl-lipid (9-3)-desaturase-like [Ipomoea nil]
MSTRG.11798	itf03g14990	itf03g14990.t1	mrna	15.9295	17.884	27.6295	68.9579	84.2571	127.577	2.19218	1.60856e-27	up	PREDICTED: uncharacterized acetyltransferase At3g50280 [Ipomoea nil]
MSTRG.16023	itf05g02020	itf05g02020.t1;itf05g02020.t2	mrna	2.61158	2.75764	3.16079	0.6534	0.563164	0.839369	-2.05275	1.77443e-27	down	PREDICTED: superoxide dismutase [Fe], chloroplastic-like [Ipomoea nil]
MSTRG.16418	itf05g06850	itf05g06850.t1	mrna	0.970352	1.19341	1.08453	0.0168448	0.0336531	0.0159388	-5.61156	1.9283e-27	down	PREDICTED: auxin-binding protein ABP19a-like [Ipomoea nil]
MSTRG.27400	itf10g17490;itf10g17480	itf10g17490.t1;itf10g17480.t1	mrna	37.2936	35.5257	39.9093	11.6959	14.7345	16.4895	-1.39313	2.1027e-27	down	PREDICTED: dihydroceramide fatty acyl 2-hydroxylase FAH1-like [Ipomoea nil]
MSTRG.15031	itf04g24010	itf04g24010.t3;itf04g24010.t4	mrna	28.7713	26.8353	20.2758	8.29892	7.7748	9.32684	-1.5789	2.28691e-27	down	PREDICTED: probable galacturonosyltransferase-like 7 [Ipomoea nil]
MSTRG.16137	itf05g03200;itf05g03210	itf05g03200.t1;itf05g03210.t1	mrna	8.22184	7.39217	7.375	1.80889	1.99234	1.69777	-2.0637	2.2906e-27	down	PREDICTED: 7-deoxyloganetic acid glucosyltransferase-like [Ipomoea nil]
MSTRG.3450	itf00g49750	itf00g49750.t1	mrna	16.9716	17.7783	19.4599	6.09269	7.45689	7.80707	-1.34387	2.36001e-27	down	PREDICTED: probable esterase KAI2 [Ipomoea nil]
MSTRG.11001	itf03g04640	itf03g04640.t1	mrna	0.46779	0.413078	0.379238	1.5956	1.81771	1.78247	2.0438	2.37196e-27	up	PREDICTED: PHD finger protein MALE MEIOCYTE DEATH 1 [Ipomoea nil]
MSTRG.33045	itf13g11950	itf13g11950.t1	mrna	4.54712	4.56137	4.29547	13.596	15.9723	21.4603	1.92865	2.51344e-27	up	PREDICTED: isoflavone reductase homolog [Ipomoea nil]
MSTRG.9439	itf02g13590	itf02g13590.t1	mrna	0.387045	0.320533	0.26586	2.31686	2.37306	1.71352	2.71769	2.69013e-27	up	PREDICTED: citrate synthase, glyoxysomal-like [Ipomoea nil]
MSTRG.27213	itf10g15440	itf10g15440.t1	mrna	11.2438	12.6923	7.95546	1.28264	0.79481	1.15568	-3.30217	2.7109e-27	down	PREDICTED: 1-aminocyclopropane-1-carboxylate synthase-like [Ipomoea nil]
MSTRG.22148	itf07g22770	itf07g22770.t1;itf07g22770.t2	mrna	13.307	10.6409	9.47251	38.3882	33.2391	43.8168	1.78839	2.95507e-27	up	PREDICTED: uncharacterized protein LOC109166270 isoform X1 [Ipomoea nil]
MSTRG.25670	itf09g23200	itf09g23200.t1	mrna	2.73486	1.36474	4.74326	261.276	182.449	133.746	6.02909	2.95576e-27	up	PREDICTED: pathogenesis-related protein PR-4 [Ipomoea nil]
MSTRG.23950	itf09g01610	itf09g01610.t2	mrna	1.10044	0.290716	0.432898	12.4629	10.9399	9.62481	4.17845	3.24582e-27	up	PREDICTED: uncharacterized protein LOC109161332 [Ipomoea nil]
MSTRG.24905	itf09g13400	itf09g13400.t1	mrna	0.259344	0.228666	0.254394	2.13415	2.45656	1.50636	3.03784	3.31952e-27	up	auxin-responsive protein SAUR15-like [Olea europaea var. sylvestris]
MSTRG.30199	itf12g05520	itf12g05520.t1	mrna	24.9782	24.8163	22.8653	44.2726	50.8299	56.8375	1.06427	3.53329e-27	up	PREDICTED: lysM domain receptor-like kinase 4 [Ipomoea nil]
MSTRG.20941	itf07g07170	itf07g07170.t1	mrna	5.84187	5.60897	6.05585	17.0639	18.6633	18.2974	1.62571	3.75571e-27	up	PREDICTED: uncharacterized protein LOC109156800 [Ipomoea nil]
MSTRG.24350	itf09g06820	itf09g06820.t1	mrna	67.3421	71.4787	69.8647	29.1398	25.8637	33.349	-1.23999	4.12027e-27	down	PREDICTED: non-classical arabinogalactan protein 30-like [Ipomoea nil]
MSTRG.19099	itf06g11620	itf06g11620.t1	mrna	56.2868	60.7638	65.7097	21.6016	22.8686	23.2544	-1.4322	4.17289e-27	down	PREDICTED: SPX domain-containing protein 1-like [Ipomoea nil]
MSTRG.10346	itf02g25310	itf02g25310.t1;itf02g25310.t4	mrna	85.8741	77.1569	80.1962	26.0619	35.2329	37.5252	-1.29943	4.4767e-27	down	PREDICTED: uncharacterized protein LOC109163885 isoform X1 [Ipomoea nil]
MSTRG.5795	itf01g04430	itf01g04430.t1;itf01g04430.t2	mrna	22.9369	22.2782	18.6381	42.3569	50.8883	48.0111	1.14548	4.55931e-27	up	PREDICTED: vesicle-associated protein 4-2-like [Ipomoea nil]
MSTRG.16350	itf05g06020	itf05g06020.t1	mrna	93.3356	96.0824	109.478	45.2272	50.1233	51.8369	-1.02199	4.61837e-27	down	PREDICTED: hippocampus abundant transcript-like protein 1 [Ipomoea nil]
MSTRG.13969	itf04g10160	itf04g10160.t1	mrna	31.8789	30.1312	44.8101	100.692	102.506	92.5318	1.4691	4.62277e-27	up	PREDICTED: auxin-induced protein PCNT115-like [Ipomoea nil]
MSTRG.17344	itf05g18120	itf05g18120.t1	mrna	513.155	398.362	378.947	133.388	93.8848	137.404	-1.8232	5.8637e-27	down	PREDICTED: lysine-rich arabinogalactan protein 18-like [Ipomoea nil]
MSTRG.22156	itf07g22850	itf07g22850.t1	mrna	62.4331	62.0977	63.7951	15.2717	15.5109	25.4545	-1.74364	6.20072e-27	down	PREDICTED: probable galacturonosyltransferase-like 9 [Ipomoea nil]
MSTRG.20989	itf07g07740	itf07g07740.t1	mrna	16.0203	14.4793	15.886	31.7357	39.4523	36.3373	1.21293	6.34224e-27	up	PREDICTED: LOB domain-containing protein 40-like isoform X1 [Ipomoea nil]
MSTRG.16278	itf05g04940	itf05g04940.t1	mrna	4.62397	3.43175	3.64972	1.01469	1.05272	1.37228	-1.76683	6.51669e-27	down	PREDICTED: ABC transporter G family member 6-like [Ipomoea nil]
MSTRG.24389	itf09g07390	itf09g07390.t1	mrna	3.50111	2.89393	2.45974	8.08693	9.4744	9.30945	1.60151	7.2857e-27	up	PREDICTED: F-box/kelch-repeat protein At3g23880-like [Ipomoea nil]
MSTRG.35650	itf15g01530	itf15g01530.t1	mrna	0.4535	0.801535	0.39029	5.67684	4.67929	5.71501	3.28803	7.29943e-27	up	PREDICTED: uncharacterized protein LOC109181770 [Ipomoea nil]
MSTRG.14269	itf04g13870	itf04g13870.t1	mrna	0.458945	0.300493	0.219191	2.43678	2.61392	1.98874	2.84663	7.3652e-27	up	PREDICTED: uncharacterized protein At1g66480-like [Ipomoea nil]
MSTRG.28296	itf11g02840	itf11g02840.t1	mrna	19.428	27.5133	21.2972	1.29458	3.37196	2.32905	-3.28607	7.70248e-27	down	PREDICTED: purple acid phosphatase 17-like [Ipomoea nil]
MSTRG.9575	itf02g15370	itf02g15370.t1	mrna	0.954885	0.516946	0.616535	9.44376	7.50219	5.93704	3.45383	8.05913e-27	up	PREDICTED: lanC-like protein GCL2 [Ipomoea nil]
MSTRG.30651	itf12g11110	itf12g11110.t1	mrna	43.0327	32.221	55.3991	156.58	171.912	142.998	1.85149	8.27649e-27	up	PREDICTED: 3-hydroxy-3-methylglutaryl-coenzyme A reductase-like [Ipomoea nil]
MSTRG.18808	itf06g07670;itf06g07660	itf06g07670.t1;itf06g07660.t2;itf06g07660.t1;itf06g07660.t3	mrna	908.742	852.128	989.108	1432.67	1755.08	1780.69	0.853375	8.50395e-27	up	PREDICTED: uncharacterized protein LOC109163646 [Ipomoea nil];PREDICTED: uncharacterized protein LOC109163484 isoform X1 [Ipomoea nil]
MSTRG.31615	itf12g22580	itf12g22580.t1	mrna	2.45841	3.18732	2.03644	9.55986	9.81416	9.65742	1.91803	8.56119e-27	up	PREDICTED: probable serine/threonine-protein kinase NAK [Ipomoea nil]
MSTRG.20535	itf07g02100;itf07g02110	itf07g02100.t1;itf07g02110.t1	mrna	10.4078	8.7461	8.86068	1.27846	1.11852	1.53448	-2.83304	8.66374e-27	down	PREDICTED: salutaridinol 7-O-acetyltransferase-like [Ipomoea nil];PREDICTED: vinorine synthase-like [Ipomoea nil]
MSTRG.36337	itf15g10060	itf15g10060.t1	mrna	4.14933	4.46412	4.97222	18.4165	15.6258	14.7973	1.84597	8.70176e-27	up	PREDICTED: vinorine synthase-like [Ipomoea nil]
MSTRG.28637	itf11g07170	itf11g07170.t1	mrna	405.565	418.833	533.161	95.1153	149.276	158.609	-1.75216	9.6172e-27	down	PREDICTED: endoplasmic reticulum metallopeptidase 1-like [Ipomoea nil]
MSTRG.20456	itf07g01260	itf07g01260.t1	mrna	0.0404267	0	0	12.856	11.8727	10.7646	9.77802	9.66902e-27	up	PREDICTED: cysteine proteinase inhibitor-like isoform X1 [Ipomoea nil]
MSTRG.19072	itf06g11210	itf06g11210.t1	mrna	10.8085	8.90126	10.0841	3.6098	4.09025	4.30006	-1.31197	9.89865e-27	down	PREDICTED: pentatricopeptide repeat-containing protein At1g62350-like [Ipomoea nil]
MSTRG.30357	itf12g07520	itf12g07520.t1	mrna	3.33449	0.924457	2.88181	115.105	123.465	96.5034	5.55225	1.00416e-26	up	PREDICTED: probable pectate lyase P18 [Ipomoea nil]
MSTRG.18811	itf06g07690	itf06g07690.t2;itf06g07690.t3;itf06g07690.t1	mrna	15.8438	15.039	12.7748	35.6325	40.4027	32.0284	1.30758	1.19971e-26	up	PREDICTED: homogentisate 1,2-dioxygenase isoform X1 [Ipomoea nil]
MSTRG.21403	itf07g13590	itf07g13590.t1;itf07g13590.t2	mrna	66.5615	62.5984	60.3594	26.9989	28.9354	32.1104	-1.10604	1.345e-26	down	PREDICTED: probable inactive receptor kinase At5g58300 [Ipomoea nil]
MSTRG.8345	itf01g36090	itf01g36090.t1	mrna	3.17432	3.86038	2.93491	16.1053	15.3583	14.9666	2.21946	1.41567e-26	up	PREDICTED: probable WRKY transcription factor 48 [Ipomoea nil]
MSTRG.28808	itf11g09160	itf11g09160.t1;itf11g09160.t2	mrna	25.883	23.6926	24.185	59.1991	60.4722	51.891	1.21781	1.61524e-26	up	PREDICTED: auxin-responsive protein IAA26-like [Ipomoea nil]
MSTRG.30652	itf12g11120	itf12g11120.t1	mrna	14.5618	9.24883	11.5695	42.687	47.8839	40.3536	1.88772	1.67081e-26	up	PREDICTED: 3-hydroxy-3-methylglutaryl-coenzyme A reductase-like [Ipomoea nil]
MSTRG.17747	itf05g22850	itf05g22850.t1	mrna	47.3857	37.7453	49.6477	14.3955	17.2672	15.8222	-1.50505	1.74967e-26	down	PREDICTED: importin-5-like [Ipomoea nil]
MSTRG.12029	itf03g17580	itf03g17580.t2	mrna	9.11277	9.98516	7.61856	2.0905	2.50355	3.26085	-1.76606	1.99466e-26	down	PREDICTED: threonine synthase 1, chloroplastic-like [Ipomoea nil]
MSTRG.16263	itf05g04780	itf05g04780.t1;itf05g04780.t2	mrna	105.795	115.334	107.304	44.221	50.78	57.7057	-1.10483	2.0279e-26	down	PREDICTED: metal tolerance protein 11 isoform X1 [Ipomoea nil];PREDICTED: metal tolerance protein 11 isoform X2 [Ipomoea nil]
MSTRG.8081	itf01g32760	itf01g32760.t1	mrna	157.855	159.231	149.9	60.1133	59.2653	77.9898	-1.24249	2.07743e-26	down	PREDICTED: uncharacterized protein LOC109170038 [Ipomoea nil]
MSTRG.17541	itf05g20440	itf05g20440.t1	mrna	3.04145	2.72798	3.24645	5.6221	6.73006	7.15559	1.11351	2.33777e-26	up	cysteine protease inhibitor [Ipomoea batatas]
MSTRG.17250	itf05g17020	itf05g17020.t1	mrna	10.6982	10.8832	11.604	18.0561	21.6195	23.819	0.936087	2.86167e-26	up	PREDICTED: probable endo-1,3(4)-beta-glucanase ARB_01444 [Ipomoea nil]
MSTRG.33263	itf13g14980	itf13g14980.t1	mrna	6.96174	5.96723	7.76836	26.1377	20.1861	21.5709	1.71385	2.91155e-26	up	PREDICTED: 1-aminocyclopropane-1-carboxylate oxidase homolog 1-like [Ipomoea nil]
MSTRG.20874	itf07g06300	itf07g06300.t1	mrna	230.942	222.698	266.087	410.107	528.176	497.012	0.995825	3.0284e-26	up	PREDICTED: probable RNA-dependent RNA polymerase 1 [Ipomoea nil]
MSTRG.35682	itf15g01900	itf15g01900.t1	mrna	34.7985	37.7789	31.4802	11.6503	12.1849	13.3255	-1.48553	3.51526e-26	down	PREDICTED: nuclear transcription factor Y subunit A-10-like isoform X1 [Ipomoea nil]
MSTRG.34807	itf14g11270;itf14g11260	itf14g11270.t1;itf14g11260.t1	mrna	5.76853	7.14247	5.13401	15.7523	17.7939	19.6814	1.56057	3.87348e-26	up	PREDICTED: geraniol 8-hydroxylase-like [Ipomoea nil]
MSTRG.24410	itf09g07610	itf09g07610.t1;itf09g07610.t2	mrna	30.8132	27.387	32.0671	11.2908	9.49677	12.8767	-1.42299	4.03264e-26	down	PREDICTED: glucan endo-1,3-beta-glucosidase 12-like [Ipomoea nil]
MSTRG.8897	itf02g06690	itf02g06690.t1	mrna	6.54948	8.96172	6.10188	25.0242	26.361	23.2958	1.78884	4.60776e-26	up	PREDICTED: putative receptor-like protein kinase At1g72540 [Ipomoea nil]
MSTRG.20339	itf06g26780	itf06g26780.t1	mrna	31.9231	38.0669	41.0171	82.7868	104.257	126.32	1.49719	4.80982e-26	up	PREDICTED: calmodulin-binding protein 60 A-like isoform X2 [Ipomoea nil]
MSTRG.33883	itf13g22680	itf13g22680.t1	mrna	381.712	351.782	429.518	880.066	967.34	779.328	1.17541	4.83822e-26	up	PREDICTED: protein ASPARTIC PROTEASE IN GUARD CELL 1 [Ipomoea nil]
MSTRG.7347	itf01g23810	itf01g23810.t1;itf01g23810.t3;itf01g23810.t2	mrna	416.625	421.651	365.708	631.189	722.981	773.2	0.821254	6.36175e-26	up	PREDICTED: ABC transporter A family member 1 isoform X1 [Ipomoea nil]
MSTRG.16082	itf05g02660	itf05g02660.t1	mrna	3.61621	3.85674	3.90649	10.0671	12.296	10.1005	1.51239	6.50414e-26	up	PREDICTED: putative sodium-coupled neutral amino acid transporter 7 [Ipomoea nil]
MSTRG.8106	itf01g33090	itf01g33090.t1	mrna	85.9601	90.0212	99.2479	36.2594	40.1044	41.9319	-1.21824	6.55419e-26	down	PREDICTED: LIM domain-containing protein WLIM1-like [Ipomoea nil]
MSTRG.3687	itf00g54080	itf00g54080.t1	mrna	18.249	18.3121	19.2855	6.46322	4.85034	5.51355	-1.73068	6.6813e-26	down	PREDICTED: polyphenol oxidase I, chloroplastic-like [Ipomoea nil]
MSTRG.19446	itf06g15800	itf06g15800.t1	mrna	255.905	211.991	228.373	62.4563	66.5805	100.645	-1.60001	7.84791e-26	down	PREDICTED: fasciclin-like arabinogalactan protein 1 [Ipomoea nil]
MSTRG.1406	itf00g18160;itf00g18140;itf00g18150	itf00g18160.t1;itf00g18140.t1;itf00g18150.t1	mrna	15.8724	14.4298	15.2807	27.7506	31.2545	28.3772	0.938851	8.98967e-26	up	PREDICTED: cytochrome P450 CYP749A22-like [Ipomoea nil]
MSTRG.12198	itf03g19520	itf03g19520.t1	mrna	3.55069	3.76604	3.48912	6.98383	8.04529	7.82193	1.08045	9.25589e-26	up	PREDICTED: cytochrome P450 734A1-like [Ipomoea nil]
MSTRG.14899	itf04g22470	itf04g22470.t1	mrna	1.24016	0.91262	0.930376	4.46206	4.45282	3.75576	2.03901	9.79581e-26	up	PREDICTED: MDIS1-interacting receptor like kinase 2-like [Ipomoea nil]
MSTRG.19184	itf06g12690	itf06g12690.t1	mrna	172.079	161.76	131.7	54.4056	54.1838	68.7948	-1.39202	1.20796e-25	down
MSTRG.18286	itf06g01310	itf06g01310.t1	mrna	1.58182	0.486625	1.22985	11.4213	13.6337	12.6083	3.51337	1.33535e-25	up	PREDICTED: uncharacterized protein LOC109190948 [Ipomoea nil]
MSTRG.9405	itf02g13130	itf02g13130.t1	mrna	14.5797	15.2266	11.8987	4.43004	5.04803	5.15748	-1.51074	1.34342e-25	down	PREDICTED: transcription factor bHLH30-like [Ipomoea nil]
MSTRG.32196	itf13g01490	itf13g01490.t1	mrna	7.54016	7.59904	9.33491	21.144	22.8822	20.44	1.39729	1.37491e-25	up	PREDICTED: putative clathrin assembly protein At2g25430 [Ipomoea nil]
MSTRG.6893	itf01g18070;itf01g18080	itf01g18070.t1;itf01g18080.t1	mrna	13.4969	13.2547	11.1215	29.9337	32.9239	37.3169	1.40327	1.38596e-25	up	PREDICTED: ankyrin repeat-containing protein At5g02620-like [Ipomoea nil]
MSTRG.30016	itf12g02870	itf12g02870.t2	mrna	15.8258	16.7531	19.4772	52.1202	46.1711	47.5884	1.48664	1.63845e-25	up	PREDICTED: GATA transcription factor 5-like [Ipomoea nil]
MSTRG.18770	itf06g07270;itf06g07250	itf06g07270.t1;itf06g07250.t1	mrna	101.692	78.0016	76.8249	6.91253	5.15481	11.2066	-3.46227	1.7468e-25	down	PREDICTED: aquaporin PIP2-4-like [Ipomoea nil]
MSTRG.10667	itf03g00310	itf03g00310.t1;itf03g00310.t2	mrna	2.0863	3.58228	1.28607	61.2173	55.5659	46.5068	4.55332	1.86959e-25	up	PREDICTED: lysine histidine transporter 1 isoform X2 [Ipomoea nil];PREDICTED: lysine histidine transporter 1 isoform X1 [Ipomoea nil]
MSTRG.9076	itf02g08680;itf02g08700	itf02g08680.t1;itf02g08700.t1;itf02g08680.t2	mrna	71.3094	72.2582	83.3938	34.4213	36.8153	41.0663	-1.01505	1.91304e-25	down	PREDICTED: MLO-like protein 12 isoform X2 [Ipomoea nil];PREDICTED: MLO-like protein 12 [Ipomoea nil]
MSTRG.7385	itf01g24430	itf01g24430.t1	mrna	9.47538	9.4661	9.86484	22.416	21.9086	22.0901	1.20512	2.23921e-25	up	PREDICTED: uncharacterized protein LOC109161777 isoform X1 [Ipomoea nil]
MSTRG.22572	itf08g03600	itf08g03600.t1	mrna	35.219	34.2385	35.309	88.0208	76.1774	72.8548	1.17803	2.27238e-25	up	PREDICTED: thioredoxin H-type 1-like [Ipomoea nil]
MSTRG.19236	itf06g13270	itf06g13270.t1	mrna	1.13039	0.365771	0.873882	11.8506	11.1383	11.2882	3.85426	2.66792e-25	up	PREDICTED: TMV resistance protein N-like isoform X2 [Nicotiana tomentosiformis]
MSTRG.9499	itf02g14360	itf02g14360.t1;itf02g14360.t2	mrna	117.262	106.716	60.573	19.1315	21.8614	24.152	-2.12696	2.82655e-25	down	PREDICTED: trifunctional UDP-glucose 4,6-dehydratase/UDP-4-keto-6-deoxy-D-glucose 3,5-epimerase/UDP-4-keto-L-rhamnose-reductase RHM1-like [Ipomoea nil]
MSTRG.5762	itf01g03970	itf01g03970.t1	mrna	3.39914	2.68294	4.21963	27.8894	20.5928	16.3737	2.65436	2.84727e-25	up	PREDICTED: putative receptor-like protein kinase At4g00960 [Ipomoea nil]
MSTRG.13072	itf03g30220	itf03g30220.t3;itf03g30220.t1;itf03g30220.t2	mrna	13.4815	13.2249	11.3492	24.5256	26.5694	24.796	0.99582	2.87252e-25	up	PREDICTED: probable WRKY transcription factor 7 [Ipomoea nil]
MSTRG.9988	itf02g20350;itf02g20320;itf02g20340	itf02g20350.t3;itf02g20350.t1;itf02g20320.t2;itf02g20320.t1;itf02g20340.t2	mrna	37.1904	36.626	34.8472	78.2689	69.8444	70.8755	1.01099	3.36962e-25	up	PREDICTED: glutathione S-transferase 2-like isoform X1 [Ipomoea nil];PREDICTED: glutathione S-transferase 2-like isoform X2 [Ipomoea nil]
MSTRG.3887	itf00g56970	itf00g56970.t1	mrna	727.778	716.303	667.221	234.014	272.473	358.485	-1.28741	3.45314e-25	down
MSTRG.27563	itf10g19520;itf10g19530	itf10g19520.t1;itf10g19530.t1	mrna	4.48876	3.64212	4.0047	16.8068	13.8506	13.8086	1.87346	3.58757e-25	up	PREDICTED: uncharacterized protein LOC109164605 [Ipomoea nil]
MSTRG.35967	itf15g05570	itf15g05570.t1	mrna	1580.82	1504.35	1481.19	783.022	878.073	924.775	-0.820393	3.80847e-25	down	PREDICTED: 5-methyltetrahydropteroyltriglutamate--homocysteine methyltransferase-like [Ipomoea nil]
MSTRG.25192	itf09g16920	itf09g16920.t1	mrna	51.869	41.0138	44.957	15.291	10.0495	13.3662	-1.83234	3.88073e-25	down	PREDICTED: DNA-damage-repair/toleration protein DRT100-like [Ipomoea nil]
MSTRG.32589	itf13g06130	itf13g06130.t2;itf13g06130.t1;itf13g06130.t3	mrna	21.7129	21.5685	19.1171	8.77822	9.48205	9.4105	-1.17315	4.05278e-25	down	PREDICTED: type I inositol polyphosphate 5-phosphatase 2 [Ipomoea nil]
MSTRG.9636	itf02g16060	itf02g16060.t1	mrna	197.877	199.152	182.13	323.845	358.853	329.313	0.805194	4.08976e-25	up	PREDICTED: polyubiquitin [Eucalyptus grandis]
MSTRG.22751	itf08g05980	itf08g05980.t1	mrna	4.81196	3.4225	5.54998	29.8475	26.9664	20.7292	2.49196	4.22518e-25	up	PREDICTED: AT-hook motif nuclear-localized protein 17-like [Ipomoea nil]
MSTRG.16934	itf05g12890	itf05g12890.t1	mrna	2.25453	1.9142	2.21882	0.603075	0.662721	0.684194	-1.7118	4.24699e-25	down	PREDICTED: transcription factor TGA7-like isoform X2 [Ipomoea nil]
MSTRG.24507	itf09g08830	itf09g08830.t1	mrna	0.688665	0.705262	0.622278	2.52243	2.41394	2.45861	1.8749	4.37357e-25	up	PREDICTED: putative receptor protein kinase ZmPK1 [Ipomoea nil]
MSTRG.27333	itf10g16810	itf10g16810.t1	mrna	23.2353	20.256	15.5799	4.10278	3.1434	4.76235	-2.2984	5.23221e-25	down	PREDICTED: plasma membrane-associated cation-binding protein 1-like [Ipomoea nil]
MSTRG.33043	itf13g11910	itf13g11910.t1	mrna	26.4401	24.9319	20.8412	49.5202	54.8946	60.2899	1.18955	5.51527e-25	up	PREDICTED: scopoletin glucosyltransferase-like [Ipomoea nil]
MSTRG.7635	itf01g27490	itf01g27490.t1;itf01g27490.t2	mrna	836.828	786.422	810.067	422.804	470.423	496.675	-0.807941	5.91413e-25	down	fructokinase-2 [Ipomoea pes-caprae]
MSTRG.25246	itf09g17620	itf09g17620.t1;itf09g17620.t2	mrna	5.81282	5.61323	6.78174	14.0908	16.3671	14.6532	1.30893	6.06259e-25	up	PREDICTED: protein YLS3-like [Ipomoea nil]
MSTRG.27880	itf10g23550;itf10g23540;itf10g23530	itf10g23550.t1;itf10g23540.t1;itf10g23530.t1	mrna	2474.45	2582.4	1846.87	683.173	925.562	827.956	-1.50245	6.21427e-25	down	PREDICTED: pathogenesis-related protein 1A-like [Ipomoea nil];PREDICTED: pathogenesis-related leaf protein 4-like [Ipomoea nil]
MSTRG.22974	itf08g08600;itf08g08590	itf08g08600.t1;itf08g08590.t1	mrna	2.88278	2.5869	2.75136	0.610096	0.445037	0.72914	-2.20398	6.37351e-25	down	PREDICTED: 21 kDa protein-like [Ipomoea nil]
MSTRG.12102	itf03g18430;itf03g18420;itf03g18460	itf03g18430.t2;itf03g18430.t1;itf03g18420.t1;itf03g18460.t1;itf03g18460.t2	mrna	112.274	100.299	109.524	173.374	191.209	203.583	0.81882	7.51709e-25	up	PREDICTED: receptor-like protein kinase 5 [Ipomoea nil];PREDICTED: probable 3-hydroxyisobutyrate dehydrogenase-like 1, mitochondrial [Ipomoea nil]
MSTRG.9584	itf02g15510	itf02g15510.t4;itf02g15510.t3	mrna	49.3694	53.8922	42.8911	6.50155	7.99664	13.7202	-2.37277	7.59114e-25	down	PREDICTED: receptor-like protein kinase THESEUS 1 isoform X1 [Ipomoea nil]
MSTRG.23827	itf09g00120	itf09g00120.t1	mrna	16.1719	12.6395	13.8748	1.25999	3.06805	2.96428	-2.54932	8.71706e-25	down	PREDICTED: protein NLP2-like [Ipomoea nil]
MSTRG.28522	itf11g05710	itf11g05710.t1	mrna	59.0481	54.754	56.1415	95.1401	102.453	99.9501	0.808043	9.49254e-25	up	PREDICTED: uncharacterized protein LOC109155979 [Ipomoea nil]
MSTRG.31717	itf12g23820	itf12g23820.t1	mrna	101.736	91.6039	86.19	3.71226	8.71268	9.23769	-3.68972	9.7162e-25	down	PREDICTED: wound-induced protein 1-like, partial [Nicotiana attenuata]
MSTRG.22682	itf08g04990	itf08g04990.t1	mrna	10.2766	9.94407	9.86306	16.7702	19.5195	17.85	0.847702	1.03334e-24	up	PREDICTED: probable strigolactone esterase DAD2 [Ipomoea nil]
MSTRG.21467	itf07g14230	itf07g14230.t1;itf07g14230.t2	mrna	36.8426	38.032	35.8346	69.1167	70.92	84.0711	1.01742	1.03568e-24	up	PREDICTED: B3 domain-containing transcription repressor VAL1-like isoform X2 [Ipomoea nil];PREDICTED: B3 domain-containing transcription repressor VAL1-like isoform X1 [Ipomoea nil]
MSTRG.36142	itf15g07620	itf15g07620.t1;itf15g07620.t2	mrna	43.3938	52.9514	28.0913	155.254	151.725	141.298	1.84898	1.04292e-24	up	PREDICTED: uncharacterized protein LOC109182316 [Ipomoea nil]
MSTRG.21152	itf07g10360;itf07g10380	itf07g10360.t1;itf07g10380.t1	mrna	6.76984	6.14014	4.844	17.6122	17.4804	17.0627	1.55467	1.08328e-24	up	PREDICTED: exocyst complex component EXO70B1-like isoform X2 [Ipomoea nil];PREDICTED: exocyst complex component EXO70B1-like isoform X1 [Ipomoea nil]
MSTRG.19692	itf06g18590	itf06g18590.t1	mrna	220.692	203.124	271.885	461.589	513.741	486.878	1.07161	1.27817e-24	up	PREDICTED: uncharacterized protein LOC109190671 [Ipomoea nil]
MSTRG.15953	itf05g01030	itf05g01030.t1	mrna	0.085704	0.0685944	0	2.58055	3.11187	1.69993	5.58224	1.33697e-24	up	PREDICTED: probable WRKY transcription factor 75 [Ipomoea nil]
MSTRG.19527	itf06g16560	itf06g16560.t1	mrna	0.46393	0.341211	0.493496	1.5409	2.25408	1.76925	2.09918	1.42428e-24	up	PREDICTED: probable LRR receptor-like serine/threonine-protein kinase At4g36180 isoform X3 [Ipomoea nil]
MSTRG.5723	itf01g03380	itf01g03380.t1	mrna	322.819	315.297	306.294	161.561	162.762	183.275	-0.895725	1.43608e-24	down	PREDICTED: uncharacterized protein LOC109169985 [Ipomoea nil]
MSTRG.33451	itf13g17220;itf13g17230	itf13g17220.t1;itf13g17230.t1;itf13g17230.t3;itf13g17230.t2	mrna	29.9654	25.8056	27.4791	63.6045	61.6698	59.1186	1.14726	1.44199e-24	up	PREDICTED: calmodulin-binding transcription activator 4-like isoform X1 [Ipomoea nil]
MSTRG.12002	itf03g17320	itf03g17320.t1	mrna	1.12327	1.69772	0.823148	6.50811	6.29806	6.13518	2.37789	1.54535e-24	up	PREDICTED: serine/threonine-protein kinase At5g01020 [Ipomoea nil]
MSTRG.16390	itf05g06550	itf05g06550.t1	mrna	328.041	319.785	325.269	128.181	126.657	171.675	-1.18999	1.57789e-24	down	PREDICTED: subtilisin-like protease SBT1.8 [Ipomoea nil]
MSTRG.10940	itf03g03760	itf03g03760.t1	mrna	29.063	26.5048	21.9727	9.36649	6.98139	9.30115	-1.59604	1.66305e-24	down
MSTRG.28779	itf11g08850	itf11g08850.t1	mrna	33.4318	35.5614	23.094	4.90343	6.80985	7.16841	-2.28601	1.7705e-24	down	PREDICTED: protein YLS9-like [Ipomoea nil]
MSTRG.31478	itf12g20850	itf12g20850.t1	mrna	2.66622	4.46281	3.24465	14.3136	21.5583	20.0234	2.4298	1.82237e-24	up	PREDICTED: cation/calcium exchanger 4-like [Ipomoea nil]
MSTRG.7793	itf01g29470	itf01g29470.t1	mrna	54.4718	47.7153	40.5179	12.1922	7.44826	11.7176	-2.18613	1.89805e-24	down	PREDICTED: 1-aminocyclopropane-1-carboxylate oxidase 5 [Ipomoea nil]
MSTRG.32102	itf13g00450	itf13g00450.t1	mrna	10.8484	15.3732	9.31209	2.25782	2.88228	2.96711	-2.13191	1.90422e-24	down	PREDICTED: probable xyloglucan endotransglucosylase/hydrolase protein 23 [Ipomoea nil]
MSTRG.24985	itf09g14370	itf09g14370.t2;itf09g14370.t1	mrna	70.7583	69.0853	65.7683	29.9693	35.3341	39.2893	-0.975142	2.03415e-24	down	PREDICTED: phosphatidylinositol 4-phosphate 5-kinase 9 [Ipomoea nil]
MSTRG.2501	itf00g34060	itf00g34060.t1	mrna	5.32235	5.46427	3.51451	21.1313	18.3819	16.7918	1.97713	2.20321e-24	up	PREDICTED: 3-hydroxy-3-methylglutaryl-coenzyme A reductase-like [Ipomoea nil]
MSTRG.7712	itf01g28410;itf01g28390	itf01g28410.t1;itf01g28390.t1	mrna	104.666	99.2311	96.1083	37.9124	40.4198	51.6289	-1.20691	2.44805e-24	down	PREDICTED: receptor-like kinase TMK4 [Ipomoea nil]
MSTRG.34159	itf14g03190	itf14g03190.t1	mrna	31.2816	34.0926	31.0871	6.51699	7.60356	10.5689	-1.96606	2.56297e-24	down	PREDICTED: PLASMODESMATA CALLOSE-BINDING PROTEIN 3-like [Ipomoea nil]
MSTRG.17105	itf05g15240	itf05g15240.t1	mrna	2.72984	2.55264	2.93934	6.42399	5.69678	7.50357	1.25511	2.60409e-24	up	PREDICTED: LOB domain-containing protein 41-like [Ipomoea nil]
MSTRG.25206	itf09g17110	itf09g17110.t1	mrna	1.60917	1.79133	1.27189	5.42842	5.40364	6.14355	1.86123	2.64844e-24	up	PREDICTED: GDSL esterase/lipase 2-like [Ipomoea nil]
MSTRG.11116	itf03g06180	itf03g06180.t1	mrna	0.412713	0.281623	0.258457	2.91712	3.1035	1.68232	3.01517	2.8959e-24	up	PREDICTED: chitinase 3-like [Ipomoea nil]
MSTRG.36151	itf15g07710	itf15g07710.t1	mrna	0.599468	0.59737	0.444171	8.07306	8.41635	6.25371	3.79277	2.91162e-24	up	PREDICTED: probable glutathione S-transferase [Ipomoea nil]
MSTRG.22123	itf07g22490	itf07g22490.t1	mrna	0.608386	0.205761	0.123716	5.92672	5.90545	6.5212	4.29052	2.91359e-24	up	PREDICTED: uncharacterized protein LOC109166343 [Ipomoea nil]
MSTRG.32208	itf13g01630	itf13g01630.t1	mrna	14.4499	14.1779	16.4695	26.2629	27.6763	28.714	0.87403	2.98719e-24	up	PREDICTED: 12-oxophytodienoate reductase 3-like [Ipomoea nil]
MSTRG.23027	itf08g09360	itf08g09360.t1	mrna	5.97928	6.73912	5.78843	0.489135	0.460177	0.989989	-3.25445	2.99418e-24	down	PREDICTED: vinorine synthase-like [Ipomoea nil]
MSTRG.20973	itf07g07570	itf07g07570.t1	mrna	67.4566	69.8954	75.1046	28.374	30.2918	37.5779	-1.14241	3.03176e-24	down	PREDICTED: probable leucine-rich repeat receptor-like protein kinase At1g68400 [Ipomoea nil]
MSTRG.32342	itf13g03310;itf13g03290	itf13g03310.t1;itf13g03290.t1	mrna	1.59861	2.99371	2.18384	38.7332	28.9379	13.9421	3.59026	3.50031e-24	up	PREDICTED: osmotin-like protein OSML81 [Ipomoea nil]
MSTRG.8776	itf02g05240	itf02g05240.t1	mrna	31.7304	34.9546	25.5713	2.93906	3.38908	6.76549	-2.81678	3.7826e-24	down	hypothetical protein DM860_008914 [Cuscuta australis]
MSTRG.10773	itf03g01630	itf03g01630.t2;itf03g01630.t1	mrna	2.19833	2.72282	2.05766	13.7258	10.1794	9.04071	2.23904	3.89621e-24	up	PREDICTED: NAC domain-containing protein 92-like [Ipomoea nil]
MSTRG.13211	itf04g00560;itf04g00580;itf04g00570	itf04g00560.t1;itf04g00560.t2;itf04g00580.t1;itf04g00570.t1;itf04g00560.t3	mrna	99.5584	96.6876	111.453	168.056	170.115	179.187	0.749644	4.00281e-24	up	PREDICTED: mitochondrial adenine nucleotide transporter ADNT1-like [Ipomoea nil];PREDICTED: protein SUPPRESSOR OF PHYA-105 1-like isoform X1 [Ipomoea nil];PREDICTED: mitochondrial adenine nucleotide transporter ADNT1-like isoform X2 [Nicotiana sylvestris]
MSTRG.27693	itf10g21210	itf10g21210.t1	mrna	55.1708	49.0372	35.8278	134.26	133.537	124.939	1.48777	4.13015e-24	up	PREDICTED: probable WRKY transcription factor 31 isoform X1 [Ipomoea nil]
MSTRG.17742	itf05g22790	itf05g22790.t1	mrna	24.1973	26.3915	22.0454	5.80394	6.84056	10.0145	-1.68056	4.1728e-24	down	PREDICTED: receptor protein kinase TMK1-like [Ipomoea nil]
MSTRG.13433	itf04g03390	itf04g03390.t1	mrna	1.43965	1.45465	1.29328	2.50445	2.93249	2.93637	0.999682	4.45544e-24	up	PREDICTED: dynamin-related protein 1E [Ipomoea nil]
MSTRG.7235	itf01g22400	itf01g22400.t1	mrna	24.0878	21.0706	23.8248	3.59475	6.3366	6.92318	-2.03311	4.62716e-24	down	PREDICTED: ferredoxin--nitrite reductase, chloroplastic-like [Ipomoea nil]
MSTRG.8987	itf02g07740	itf02g07740.t1	mrna	60.9518	63.1725	54.4748	18.5933	14.6283	13.5602	-1.9327	4.71799e-24	down	PREDICTED: D-3-phosphoglycerate dehydrogenase 1, chloroplastic-like [Ipomoea nil]
MSTRG.1648	itf00g21300	itf00g21300.t1	mrna	3.43731	3.42721	3.38944	1.08045	1.35405	1.23096	-1.48411	4.90359e-24	down	PREDICTED: xyloglucan endotransglucosylase/hydrolase 2-like isoform X1 [Ipomoea nil]
MSTRG.28339	itf11g03360	itf11g03360.t1	mrna	57.5213	43.0457	69.8792	145.188	243.36	190.963	1.76552	5.00866e-24	up	ADP-glucose pyrophosphorylase alpha subunit IbAGPa1 [Ipomoea batatas]
MSTRG.1965	itf00g26080	itf00g26080.t1	mrna	1.01192	0.859087	0.762583	5.99736	4.95522	4.10775	2.51565	5.69031e-24	up	PREDICTED: protein MIZU-KUSSEI 1-like [Ipomoea nil]
MSTRG.9448	itf02g13770;itf02g13760	itf02g13770.t1;itf02g13760.t1	mrna	5.17464	4.75263	5.46621	11.3628	10.477	11.1411	1.09931	5.80405e-24	up	PREDICTED: xyloglucan endotransglucosylase/hydrolase protein 15-like isoform X1 [Ipomoea nil]
MSTRG.9293	itf02g11280	itf02g11280.t1	mrna	23.404	22.5465	22.6475	8.00484	7.4882	10.4761	-1.40137	6.19439e-24	down	PREDICTED: transmembrane protein 97 [Ipomoea nil]
MSTRG.8153	itf01g33670	itf01g33670.t1	mrna	67.8413	68.2505	60.1849	19.6021	22.0882	29.1317	-1.47062	7.21068e-24	down	PREDICTED: UDP-glucuronate:xylan alpha-glucuronosyltransferase 2 isoform X1 [Ipomoea nil]
MSTRG.24841	itf09g12790	itf09g12790.t1;itf09g12790.t2	mrna	318.791	305.288	246.09	99.3317	108.758	134.796	-1.34357	7.58568e-24	down	PREDICTED: fasciclin-like arabinogalactan protein 15 [Ipomoea nil]
MSTRG.14166	itf04g12440;itf04g12430	itf04g12440.t1;itf04g12430.t1	mrna	1516.19	1373.93	1350.13	535.63	621.335	767.56	-1.13964	7.65382e-24	down	PREDICTED: chitinase-like protein 1 [Ipomoea nil]
MSTRG.32279	itf13g02550	itf13g02550.t1	mrna	3.24853	3.03556	3.3625	5.89009	6.42596	6.34008	0.951559	7.94553e-24	up	PREDICTED: putative late blight resistance protein homolog R1B-16 isoform X2 [Ipomoea nil]
MSTRG.17166	itf05g15990	itf05g15990.t4;itf05g15990.t2	mrna	11.4759	9.99162	7.85688	2.46748	1.74631	1.57023	-2.34196	9.19229e-24	down	PREDICTED: aquaporin NIP2-1-like [Ipomoea nil]
MSTRG.25525	itf09g21550	itf09g21550.t1;itf09g21550.t2	mrna	3.22829	3.23661	3.18322	0.904624	1.06196	0.954852	-1.72357	1.01855e-23	down	PREDICTED: UDP-galactose/UDP-glucose transporter 4-like [Ipomoea nil]
MSTRG.8689	itf02g04310	itf02g04310.t1	mrna	4.42407	1.96201	1.61741	24.5448	26.5734	18.7647	3.12624	1.02355e-23	up	PREDICTED: germin-like protein subfamily T member 1 [Ipomoea nil]
MSTRG.34858	itf14g11930	itf14g11930.t1	mrna	27.3389	27.497	21.3662	4.53039	2.49723	5.0994	-2.65161	1.24336e-23	down	PREDICTED: beta-D-glucosyl crocetin beta-1,6-glucosyltransferase-like [Ipomoea nil]
MSTRG.22873	itf08g07380	itf08g07380.t1	mrna	9.54096	10.0428	8.35917	2.99531	2.98304	3.73485	-1.52447	1.274e-23	down	PREDICTED: galactan beta-1,4-galactosyltransferase GALS3-like [Ipomoea nil]
MSTRG.5895	itf01g05740	itf01g05740.t1	mrna	3.05899	2.06405	4.33214	15.4344	18.6846	12.672	2.30705	1.29514e-23	up	PREDICTED: uncharacterized protein LOC109171415 [Ipomoea nil]
MSTRG.15966	itf05g01190;itf05g01180;itf05g01160;itf05g01170	itf05g01190.t1;itf05g01180.t1;itf05g01160.t1;itf05g01170.t1	mrna	232.318	235.166	249.324	94.0705	72.0824	109.377	-1.37938	1.45337e-23	down	PREDICTED: patatin-like protein 2 [Ipomoea nil];PREDICTED: patatin-like protein 1 [Ipomoea nil]
MSTRG.32478	itf13g04850	itf13g04850.t1	mrna	145.053	112.077	89.9587	33.3764	22.8611	31.5983	-1.98242	1.55351e-23	down	PREDICTED: acid beta-fructofuranosidase-like isoform X2 [Ipomoea nil]
MSTRG.28098	itf11g00400	itf11g00400.t1	mrna	8.14649	6.89805	7.2887	17.5014	23.6089	19.0741	1.4302	1.55652e-23	up	PREDICTED: G-type lectin S-receptor-like serine/threonine-protein kinase SD2-2 [Ipomoea nil]
MSTRG.17696	itf05g22170	itf05g22170.t1	mrna	14.3971	14.7069	10.4449	3.37853	2.05523	2.77656	-2.26813	1.58705e-23	down
MSTRG.19671	itf06g18300;itf06g18290	itf06g18300.t3;itf06g18290.t1;itf06g18300.t4	mrna	3.96028	4.30245	3.96715	7.46812	7.79184	8.11278	0.934416	1.85729e-23	up	PREDICTED: peroxisomal (S)-2-hydroxy-acid oxidase GLO4-like [Ipomoea nil]
MSTRG.12066	itf03g18040	itf03g18040.t1	mrna	7.8106	7.53857	6.6468	14.7004	14.5219	13.9833	0.973978	2.11867e-23	up	PREDICTED: inactive protein kinase SELMODRAFT_444075-like [Ipomoea nil]
MSTRG.15178	itf04g26100	itf04g26100.t1;itf04g26100.t2	mrna	4.85896	5.5921	6.63346	12.1684	14.0237	13.253	1.20715	2.4718e-23	up	PREDICTED: transcription factor EMB1444-like [Ipomoea nil]
MSTRG.24827	itf09g12610	itf09g12610.t2	mrna	1.5638	2.06423	1.52599	8.24182	6.33741	4.95507	1.92224	2.52937e-23	up	PREDICTED: glutamate dehydrogenase B [Ipomoea nil]
MSTRG.17461	itf05g19490	itf05g19490.t1	mrna	30.932	28.1931	29.4409	15.071	16.2429	17.417	-0.861917	2.66842e-23	down	PREDICTED: probable pectinesterase/pectinesterase inhibitor 61 [Ipomoea nil]
MSTRG.20655	itf07g03530	itf07g03530.t1	mrna	62.6618	63.4339	62.5068	133.741	115.565	125.438	0.990556	2.85195e-23	up	PREDICTED: 2-alkenal reductase (NADP(+)-dependent)-like [Ipomoea nil]
MSTRG.23077	itf08g09910	itf08g09910.t1	mrna	250.087	306.342	287.521	72.7543	120.217	97.9123	-1.53671	3.37382e-23	down	PREDICTED: polygalacturonase non-catalytic subunit AroGP3-like isoform X1 [Ipomoea nil]
MSTRG.31483	itf12g20920	itf12g20920.t1	mrna	4.18328	3.8158	5.30011	14.8387	19.026	15.8163	1.90135	3.90416e-23	up	PREDICTED: GABA transporter 1-like [Ipomoea nil]
MSTRG.1072	itf00g13140;itf00g13110	itf00g13140.t1;itf00g13110.t1	mrna	23.6684	23.7153	26.3857	11.7204	12.8148	12.803	-0.982374	3.94207e-23	down
MSTRG.15285	itf04g27460	itf04g27460.t1	mrna	149.753	132.157	153.842	50.3305	65.0536	54.9994	-1.35472	4.08967e-23	down	PREDICTED: cytochrome b561 and DOMON domain-containing protein At3g25290-like [Ipomoea nil]
MSTRG.11795	itf03g14950	itf03g14950.t1	mrna	24.2447	25.2445	20.0579	47.8428	54.5567	56.9852	1.19645	4.2753e-23	up	PREDICTED: uncharacterized protein LOC109186587 [Ipomoea nil]
MSTRG.28854	itf11g09630	itf11g09630.t1	mrna	182.135	149.548	137.746	3.35162	1.91555	7.28314	-5.22511	4.59755e-23	down	PREDICTED: probable 2-oxoglutarate-dependent dioxygenase AOP1 [Ipomoea nil]
MSTRG.15365	itf04g28360;itf04g28370;itf04g28380	itf04g28360.t1;itf04g28370.t1;itf04g28380.t1	mrna	7.97111	8.19577	7.85431	12.4654	13.0326	13.5933	0.702541	4.59986e-23	up	PREDICTED: UDP-glycosyltransferase 87A2-like [Ipomoea nil];hypothetical protein DCAR_018226 [Daucus carota subsp. sativus]
MSTRG.20728	itf07g04440	itf07g04440.t1	mrna	47.9365	47.4588	42.3719	92.308	83.3657	92.548	0.961194	4.60382e-23	up	PREDICTED: plant intracellular Ras-group-related LRR protein 3-like [Ipomoea nil]
MSTRG.32089	itf13g00260	itf13g00260.t1	mrna	0.180154	0.215429	0.0781143	3.62263	3.52966	2.66377	4.37311	5.05313e-23	up	PREDICTED: cytochrome P450 CYP82D47-like [Ipomoea nil]
MSTRG.32090	itf13g00270	itf13g00270.t1	mrna	0.116132	0.0852997	0.0909	2.00481	1.17426	1.02029	3.84449	5.24018e-23	up	PREDICTED: cytochrome P450 CYP82D47-like [Ipomoea nil]
MSTRG.9843	itf02g18730	itf02g18730.t1	mrna	7.80222	9.28925	8.13498	20.9889	20.9506	22.9831	1.36378	5.29379e-23	up	PREDICTED: probable inactive poly [ADP-ribose] polymerase SRO5 isoform X1 [Ipomoea nil]
MSTRG.10027	itf02g21100	itf02g21100.t1	mrna	19.2475	17.6723	18.8494	8.65098	8.08304	7.99712	-1.17314	5.40295e-23	down	PREDICTED: phosphomethylethanolamine N-methyltransferase-like [Ipomoea nil]
MSTRG.36004	itf15g05940	itf15g05940.t1	mrna	13.0947	14.2252	12.9483	22.6983	24.861	24.2711	0.834953	5.46123e-23	up	PREDICTED: probable serine/threonine-protein kinase NAK [Ipomoea nil]
MSTRG.27959	itf10g24530	itf10g24530.t1	mrna	26.7212	30.4078	24.7632	51.9716	52.2492	52.008	0.931863	5.58912e-23	up	PREDICTED: extra-large guanine nucleotide-binding protein 1-like [Ipomoea nil]
MSTRG.7673	itf01g27950	itf01g27950.t1	mrna	15.3938	14.9772	14.6329	2.30042	1.18587	1.44093	-3.1912	5.83372e-23	down	PREDICTED: anthocyanidin 3-O-glucosyltransferase 2-like [Ipomoea nil]
MSTRG.9297	itf02g11380	itf02g11380.t1	mrna	7.69456	7.61183	5.71806	0.723021	0.630584	1.06649	-3.11893	6.35725e-23	down	PREDICTED: peroxidase 27-like [Ipomoea nil]
MSTRG.10684	itf03g00520	itf03g00520.t1	mrna	1.63525	1.31698	2.12072	7.95872	7.25914	6.50682	2.09844	6.37585e-23	up	NAC13 protein [Ipomoea batatas]
MSTRG.28233	itf11g02200;itf11g02190	itf11g02200.t1;itf11g02190.t1	mrna	27.3416	21.454	11.095	261.899	368.053	235.685	3.85336	6.39605e-23	up	PREDICTED: berberine bridge enzyme-like 15 [Ipomoea nil]
MSTRG.5470	itf01g00040;itf01g00050	itf01g00040.t1;itf01g00050.t1	mrna	20.2151	21.7883	18.4757	60.6498	45.927	46.472	1.33948	6.70729e-23	up	PREDICTED: caffeic acid 3-O-methyltransferase-like [Ipomoea nil]
MSTRG.33877	itf13g22610	itf13g22610.t1	mrna	4.05142	4.23043	3.48678	0.927541	1.0193	0.757243	-2.12173	6.76401e-23	down	PREDICTED: myb family transcription factor EFM-like [Ipomoea nil]
MSTRG.7442	itf01g25010	itf01g25010.t1	mrna	100.47	91.8867	94.6661	199.59	175.18	186.622	0.967845	6.81729e-23	up	Calmodulin [Bidens pilosa]
MSTRG.26288	itf10g03860;itf10g03900	itf10g03860.t1;itf10g03900.t1	mrna	264.151	293.274	350.129	103.405	127.277	144.622	-1.27392	7.01232e-23	down	PREDICTED: chlorophyll a-b binding protein of LHCII type 1-like [Ipomoea nil];PREDICTED: chlorophyll a-b binding protein of LHCII type 1 [Ipomoea nil]
MSTRG.11884	itf03g16000	itf03g16000.t1	mrna	187.6	132.388	169.836	11.397	8.31299	19.7358	-3.63432	7.03496e-23	down	PREDICTED: probable aquaporin TIP1-2 [Ipomoea nil]
MSTRG.11078	itf03g05600	itf03g05600.t1	mrna	152.279	158.265	144.52	55.616	68.6745	76.4246	-1.18092	7.07244e-23	down	PREDICTED: lanC-like protein GCL1 [Ipomoea nil]
MSTRG.18127	itf05g27450;itf05g27440	itf05g27450.t1;itf05g27440.t1	mrna	34.9747	36.7982	42.5684	12.7342	17.4436	15.8903	-1.3115	7.8772e-23	down	PREDICTED: uncharacterized protein LOC109178136 [Ipomoea nil];PREDICTED: zinc transporter 5-like [Ipomoea nil]
MSTRG.7952	itf01g31330	itf01g31330.t1	mrna	242.268	258.605	311.456	464.125	573.75	559.186	0.975283	8.00014e-23	up	PREDICTED: annexin D1 [Ipomoea nil]
MSTRG.37336	itf15g22940	itf15g22940.t1	mrna	4.61324	2.03536	1.69474	82.5665	68.717	57.2798	4.64372	8.02934e-23	up	PREDICTED: premnaspirodiene oxygenase-like [Ipomoea nil]
MSTRG.34499	itf14g07450;itf14g07470	itf14g07450.t1;itf14g07470.t1	mrna	4.05387	3.61638	1.26443	152.404	126.121	82.9486	5.33833	8.10299e-23	up	oxidoreductase [Ipomoea batatas]
MSTRG.25815	itf09g25340	itf09g25340.t1	mrna	12.9279	12.5878	13.1961	5.10626	5.51533	6.4986	-1.17708	8.5759e-23	down	PREDICTED: glucomannan 4-beta-mannosyltransferase 9-like [Ipomoea nil]
MSTRG.19707	itf06g18820;itf06g18810	itf06g18820.t1;itf06g18810.t1	mrna	18.0283	16.2318	15.8824	26.2213	32.5408	32.1359	0.858215	8.58603e-23	up	PREDICTED: reticulon-like protein B22 [Ipomoea nil];PREDICTED: pumilio homolog 5-like isoform X2 [Ipomoea nil]
MSTRG.19713	itf06g18910	itf06g18910.t1	mrna	3.35476	3.00004	3.41138	8.43805	9.11911	8.61486	1.42216	9.93751e-23	up	PREDICTED: 1-phosphatidylinositol-3-phosphate 5-kinase FAB1B-like [Ipomoea nil]
MSTRG.27573	itf10g19620	itf10g19620.t1	mrna	1.26351	0.972127	0.878913	10.3855	10.5863	7.08038	3.17101	1.01093e-22	up	PREDICTED: glutamate receptor 2.7-like [Ipomoea nil]
MSTRG.28792	itf11g08980	itf11g08980.t1;itf11g08980.t2;itf11g08980.t3	mrna	13.6173	12.3587	15.5922	1.86745	2.27946	3.26871	-2.48684	1.07701e-22	down	PREDICTED: inorganic pyrophosphatase 1-like [Ipomoea nil]
MSTRG.8781	itf02g05270	itf02g05270.t1	mrna	3.41986	3.20478	2.24129	0.230151	0.172316	0.407961	-3.45152	1.09526e-22	down	PREDICTED: serine protease inhibitor 2-like [Ipomoea nil]
MSTRG.27699	itf10g21340	itf10g21340.t1	mrna	4.72067	5.16486	4.11226	1.13409	1.54571	1.52712	-1.73437	1.0982e-22	down	PREDICTED: lysM domain receptor-like kinase 3 isoform X1 [Ipomoea nil]
MSTRG.16852	itf05g11990	itf05g11990.t1	mrna	63.1139	63.2276	69.236	111.214	134.041	120.268	0.902227	1.11386e-22	up	PREDICTED: uncharacterized protein LOC109151045 isoform X2 [Ipomoea nil]
MSTRG.31262	itf12g18370	itf12g18370.t1	mrna	56.3652	54.8719	53.3523	22.8435	29.6831	28.3602	-1.02489	1.27919e-22	down	PREDICTED: 6-phosphogluconate dehydrogenase, decarboxylating 2, chloroplastic-like [Ipomoea nil]
MSTRG.9450	itf02g13700	itf02g13700.t1	mrna	37.7577	46.8922	39.0306	13.1225	10.8605	13.757	-1.71245	1.28694e-22	down	PREDICTED: xyloglucan endotransglucosylase/hydrolase protein 24-like [Ipomoea nil]
MSTRG.27465	itf10g18310	itf10g18310.t1	mrna	235.461	302.364	302.062	85.3057	119.418	113.017	-1.40235	1.32346e-22	down	PREDICTED: chlorophyll a-b binding protein of LHCII type 1-like [Ipomoea nil]
MSTRG.23233	itf08g12090	itf08g12090.t1;itf08g12090.t2	mrna	5.58754	5.65167	5.38256	0.922292	0.356807	0.357751	-3.34408	1.33122e-22	down	PREDICTED: WAT1-related protein At1g70260-like [Ipomoea nil]
MSTRG.20421	itf07g00680	itf07g00680.t1	mrna	143.718	135.011	126.909	58.7844	58.2263	69.6713	-1.11961	1.38924e-22	down	PREDICTED: serine/threonine-protein kinase Nek5-like [Ipomoea nil]
MSTRG.26208	itf10g03050	itf10g03050.t1	mrna	3.35794	2.38216	2.73207	12.1486	11.6948	16.5566	2.25355	1.68508e-22	up	PREDICTED: uncharacterized transmembrane protein DDB_G0289901-like [Ipomoea nil]
MSTRG.15824	itf04g34190	itf04g34190.t1	mrna	2.765	1.79501	1.32322	9.33081	9.3731	10.3193	2.30253	1.90207e-22	up	PREDICTED: leucine-rich repeat receptor protein kinase MSP1-like [Ipomoea nil]
MSTRG.36283	itf15g09420	itf15g09420.t1	mrna	32.0258	32.3848	25.0152	65.1714	74.5118	71.3448	1.23867	1.9452e-22	up	PREDICTED: ornithine decarboxylase-like [Ipomoea nil]
MSTRG.22971	itf08g08550	itf08g08550.t1;itf08g08550.t3;itf08g08550.t2	mrna	0.944177	0.859596	0.797383	3.48595	3.36533	2.66675	1.87151	1.97754e-22	up	PREDICTED: 1-aminocyclopropane-1-carboxylate synthase-like [Ipomoea nil]
MSTRG.16085	itf05g02690	itf05g02690.t1	mrna	22.4203	19.258	21.1909	45.5337	40.2463	41.6546	1.01933	2.02586e-22	up	PREDICTED: protein LURP-one-related 14-like [Ipomoea nil]
MSTRG.19359	itf06g14930	itf06g14930.t1	mrna	4.52946	4.14979	4.83989	1.09658	1.28188	1.77707	-1.7019	2.11511e-22	down	PREDICTED: organic cation/carnitine transporter 3-like isoform X1 [Ipomoea nil]
MSTRG.12678	itf03g25420	itf03g25420.t1	mrna	0.578843	0.508556	0.623864	4.97078	3.24156	2.90893	2.70019	2.40637e-22	up	PREDICTED: rust resistance kinase Lr10-like [Ipomoea nil]
MSTRG.32443	itf13g04460	itf13g04460.t1	mrna	19.534	16.3005	18.4915	37.8589	36.2096	37.5705	1.03913	2.45447e-22	up	PREDICTED: probable LRR receptor-like serine/threonine-protein kinase At5g10290 [Ipomoea nil]
MSTRG.17169	itf05g16030	itf05g16030.t1	mrna	21.9705	11.675	31.3706	273.704	344.254	263.415	3.76089	2.47339e-22	up	expansin [Ipomoea batatas]
MSTRG.11322	itf03g08710	itf03g08710.t1	mrna	88.8645	90.0793	88.4068	215.101	179.348	175.021	1.09089	2.5221e-22	up	PREDICTED: uncharacterized protein At5g65660 [Ipomoea nil]
MSTRG.7538	itf01g26150	itf01g26150.t1	mrna	35.5907	33.4783	38.3573	15.6633	15.1469	14.8686	-1.23375	2.61193e-22	down	PREDICTED: beta-glucosidase 40-like [Ipomoea nil]
MSTRG.16980	itf05g13530;itf05g13540	itf05g13530.t1;itf05g13540.t1	mrna	55.7638	55.517	62.2388	21.5826	24.0116	22.9846	-1.33926	2.62607e-22	down	PREDICTED: protein disulfide-isomerase-like [Ipomoea nil];PREDICTED: cell division cycle 20.1, cofactor of APC complex-like [Ipomoea nil]
MSTRG.31600	itf12g22370	itf12g22370.t1	mrna	13.3518	13.6625	14.2699	32.0534	29.5259	32.282	1.18494	2.81941e-22	up	PREDICTED: CASP-like protein 4C1 [Ipomoea nil]
MSTRG.12125	itf03g18660	itf03g18660.t1	mrna	6.38076	6.06601	4.23399	20.9551	16.8597	15.5939	1.67889	2.8618e-22	up	PREDICTED: bark storage protein A [Ipomoea nil]
MSTRG.7433	itf01g24870	itf01g24870.t1	mrna	10.7993	9.90805	10.1294	0.85059	2.08876	1.91688	-2.66674	2.99444e-22	down	PREDICTED: 3-oxoacyl-[acyl-carrier-protein] synthase III, chloroplastic-like isoform X1 [Ipomoea nil]
MSTRG.12526	itf03g23480	itf03g23480.t1	mrna	4.82398	4.14258	4.02721	7.64156	8.41946	8.71758	0.931275	3.06414e-22	up	PREDICTED: lipase-like PAD4 [Ipomoea nil]
MSTRG.10822	itf03g02190	itf03g02190.t2;itf03g02190.t1	mrna	59.3288	45.3242	55.2595	113.603	116.452	113.446	1.10304	3.21958e-22	up	PREDICTED: cytochrome P450 85A1-like [Ipomoea nil]
MSTRG.17573	itf05g20830	itf05g20830.t1	mrna	1.0366	1.04946	0.724605	4.73956	5.88432	4.68767	2.44564	3.4545e-22	up	PREDICTED: germin-like protein subfamily 1 member 13 [Ipomoea nil]
MSTRG.17953	itf05g25290	itf05g25290.t1	mrna	0.764907	0.740381	0.378446	3.42369	2.77349	3.18848	2.31686	3.66738e-22	up	PREDICTED: NAC domain-containing protein 72-like [Ipomoea nil]
MSTRG.7363	itf01g24070	itf01g24070.t1	mrna	310.839	315.709	319.641	174.579	182.482	197.435	-0.770951	3.89317e-22	down	PREDICTED: Werner Syndrome-like exonuclease [Ipomoea nil]
MSTRG.32006	itf12g27350	itf12g27350.t2;itf12g27350.t1	mrna	5.36982	3.09451	2.15882	21.7472	17.5391	18.2701	2.43776	3.97095e-22	up	PREDICTED: beta-1,3-galactosyltransferase 7-like isoform X3 [Ipomoea nil];PREDICTED: beta-1,3-galactosyltransferase 7-like isoform X4 [Ipomoea nil]
MSTRG.29816	itf12g00450	itf12g00450.t1	mrna	57.8647	68.0496	45.4153	156.804	203.817	190.554	1.68573	4.1414e-22	up	PREDICTED: stress enhanced protein 2, chloroplastic-like [Ipomoea nil]
MSTRG.36690	itf15g14510	itf15g14510.t1	mrna	114.461	110.681	121.628	172.04	192.086	183.934	0.660355	4.64383e-22	up	putative aspartic protease [Ipomoea batatas]
MSTRG.18416	itf06g02860	itf06g02860.t1	mrna	15.1741	14.9143	16.5272	3.7872	2.91397	5.91079	-1.88602	5.20598e-22	down	PREDICTED: uncharacterized protein LOC109190909 [Ipomoea nil]
MSTRG.24517	itf09g09000	itf09g09000.t1	mrna	10.0127	9.93893	9.69684	15.343	16.7282	16.6849	0.717625	5.93403e-22	up	PREDICTED: phosphatidylinositol:ceramide inositolphosphotransferase 1-like [Ipomoea nil]
MSTRG.14367	itf04g15020	itf04g15020.t1	mrna	1.37805	1.81884	1.13271	3.50201	3.88548	4.47424	1.45401	6.62731e-22	up	PREDICTED: sugar transport protein 13 isoform X2 [Ipomoea nil]
MSTRG.25982	itf10g00290	itf10g00290.t1	mrna	54.1465	50.3505	48.9399	111.632	105.386	101.395	1.05325	6.7153e-22	up	PREDICTED: phosphoglycerate mutase-like protein AT74 [Ipomoea nil]
MSTRG.14755	itf04g20580	itf04g20580.t2;itf04g20580.t1;itf04g20580.t3	mrna	72.3344	67.0055	78.2226	134.697	139.024	128.087	0.885077	6.751e-22	up	PREDICTED: ethylene-responsive transcription factor RAP2-3-like isoform X1 [Ipomoea nil];PREDICTED: ethylene-responsive transcription factor RAP2-3-like isoform X3 [Ipomoea nil];PREDICTED: ethylene-responsive transcription factor RAP2-3-like isoform X2 [Ipomoea nil]
MSTRG.5687	itf01g02920	itf01g02920.t1	mrna	7.43133	7.61961	3.59186	36.038	35.2826	26.8773	2.39707	7.87677e-22	up	PREDICTED: probable WRKY transcription factor 31 [Ipomoea nil]
MSTRG.9817	itf02g18450;itf02g18440	itf02g18450.t1;itf02g18440.t1	mrna	452.271	439.247	423.748	169.44	137.379	212.421	-1.34088	8.6837e-22	down	PREDICTED: probable LRR receptor-like serine/threonine-protein kinase At4g26540 [Ipomoea nil]
MSTRG.24786	itf09g12110	itf09g12110.t2;itf09g12110.t1;itf09g12110.t3	mrna	91.6153	83.2886	95.148	25.7088	37.1272	39.157	-1.40477	8.83392e-22	down	PREDICTED: serine/threonine-protein kinase Nek6-like [Ipomoea nil]
MSTRG.12501	itf03g23280	itf03g23280.t1	mrna	8.37665	10.0589	6.33789	23.417	21.1964	20.7742	1.40022	9.26002e-22	up	PREDICTED: plant intracellular Ras-group-related LRR protein 6-like [Ipomoea nil]
MSTRG.30452	itf12g08760	itf12g08760.t1	mrna	1.79588	1.54937	1.07253	7.78214	10.3425	8.97466	2.61686	1.02863e-21	up	PREDICTED: receptor-like protein 12 [Ipomoea nil]
MSTRG.31182	itf12g17110	itf12g17110.t2;itf12g17110.t1	mrna	0.398642	0.286569	0.437542	2.1651	3.00095	2.26976	2.72745	1.05334e-21	up
MSTRG.20438	itf07g00950	itf07g00950.t1	mrna	470.728	444.782	527.746	226.959	224.087	263.937	-1.01335	1.25292e-21	down	PREDICTED: uncharacterized protein LOC109191663 isoform X1 [Ipomoea nil]
MSTRG.33798	itf13g21540;itf13g21530	itf13g21540.t1;itf13g21530.t1	mrna	1.33773	1.01893	0.896579	3.74595	4.34269	4.42963	1.94409	1.41162e-21	up	PREDICTED: uncharacterized protein LOC109175259 isoform X2 [Ipomoea nil];PREDICTED: uncharacterized protein LOC109158156 isoform X1 [Ipomoea nil]
MSTRG.33341	itf13g15970	itf13g15970.t1	mrna	421.969	397.915	408.159	14.1615	37.6588	20.3403	-4.08901	1.45277e-21	down	PREDICTED: nitrate reductase [NADH]-like isoform X2 [Ipomoea nil]
MSTRG.37218	itf15g21520	itf15g21520.t1	mrna	17.8101	13.9481	15.3288	2.06885	2.41233	1.83338	-2.89858	1.5042e-21	down	PREDICTED: bark storage protein A-like [Ipomoea nil]
MSTRG.28679	itf11g07680	itf11g07680.t1	mrna	178.441	169.62	158.043	78.1462	86.2139	88.5382	-1.00088	1.51872e-21	down	PREDICTED: glycosyltransferase family protein 64 protein C5-like [Ipomoea nil]
MSTRG.1083	itf00g13350	itf00g13350.t1	mrna	0.0511098	0.0302139	0.156028	5.35612	4.2912	8.82224	6.28198	1.61837e-21	up	PREDICTED: miraculin-like isoform X1 [Ipomoea nil]
MSTRG.9296	itf02g11390;itf02g11370	itf02g11390.t1;itf02g11370.t1	mrna	64.9344	68.2283	48.3026	7.07321	4.89072	10.2846	-3.02791	1.90153e-21	down	PREDICTED: peroxidase 27-like [Ipomoea nil]
MSTRG.9524	itf02g14700	itf02g14700.t2;itf02g14700.t1	mrna	97.0245	95.4216	89.0381	41.3914	35.4423	39.0142	-1.28082	2.09305e-21	down	PREDICTED: TPR repeat-containing thioredoxin TTL1-like [Ipomoea nil]
MSTRG.15915	itf05g00430	itf05g00430.t1	mrna	7.62318	6.45898	10.5529	0.749145	0.259155	0.900351	-3.69009	2.11411e-21	down	PREDICTED: wall-associated receptor kinase 2-like [Ipomoea nil]
MSTRG.37195	itf15g21180	itf15g21180.t1	mrna	6.75116	6.81588	10.5142	27.9304	25.5708	26.869	1.73875	2.42407e-21	up	PREDICTED: lachrymatory-factor synthase-like [Ipomoea nil]
MSTRG.32597	itf13g06280	itf13g06280.t2;itf13g06280.t3;itf13g06280.t1	mrna	2.79793	2.9102	2.95898	6.43006	7.54378	6.68228	1.25295	2.45713e-21	up	PREDICTED: two-component response regulator-like APRR2 isoform X1 [Ipomoea nil];PREDICTED: two-component response regulator-like APRR2 isoform X3 [Ipomoea nil]
MSTRG.5939	itf01g06240	itf01g06240.t1	mrna	34.2034	27.1195	52.4304	5.9547	4.57211	7.84636	-2.63024	2.61198e-21	down	PREDICTED: probable LRR receptor-like serine/threonine-protein kinase At1g07650 isoform X1 [Ipomoea nil]
MSTRG.20471	itf07g01380	itf07g01380.t1;itf07g01380.t2;itf07g01380.t3	mrna	60.7805	56.6818	67.6681	120.639	110.563	138.249	0.996842	2.6387e-21	up	PREDICTED: CBL-interacting serine/threonine-protein kinase 3-like [Ipomoea nil]
MSTRG.30525	itf12g09850	itf12g09850.t1	mrna	6.23739	4.59302	7.71183	19.7152	24.512	18.8629	1.7666	3.00847e-21	up	PREDICTED: L-type lectin-domain containing receptor kinase IV.1-like [Ipomoea nil]
MSTRG.11200	itf03g07180	itf03g07180.t1	mrna	9.60868	9.64082	5.0443	0.672677	0.497435	1.42187	-3.22846	4.12531e-21	down	PREDICTED: receptor-like protein kinase 5 [Ipomoea nil]
MSTRG.35486	itf14g19670	itf14g19670.t1	mrna	118.251	97.1849	90.0278	29.8169	30.6765	44.3118	-1.54329	4.33038e-21	down	PREDICTED: probable polygalacturonase isoform X1 [Ipomoea nil]
MSTRG.37343	itf15g23030	itf15g23030.t1	mrna	2.84725	1.34376	1.05532	18.2065	19.2182	11.5205	3.22179	4.83874e-21	up	PREDICTED: premnaspirodiene oxygenase-like [Ipomoea nil]
MSTRG.25070	itf09g15510	itf09g15510.t1	mrna	54.0547	39.9387	45.1305	17.1655	14.2093	20.4704	-1.42409	5.08501e-21	down	PREDICTED: aspartyl protease AED3-like [Ipomoea nil]
MSTRG.4061	itf00g59540	itf00g59540.t1	mrna	2.82777	2.07499	2.32945	0.0896123	0.209632	0.171654	-3.94095	5.36259e-21	down	PREDICTED: uncharacterized protein LOC109167303 [Ipomoea nil]
MSTRG.11718	itf03g14060	itf03g14060.t1	mrna	571.384	619.097	619.037	282.238	303.829	367.44	-0.92429	5.38039e-21	down	PREDICTED: probable LRR receptor-like serine/threonine-protein kinase IRK [Ipomoea nil]
MSTRG.25135	itf09g16300	itf09g16300.t2;itf09g16300.t1;itf09g16300.t3	mrna	1.88022	2.30671	1.80862	0.489469	0.510723	0.626531	-1.88192	6.23933e-21	down	PREDICTED: polyamine oxidase 1-like [Ipomoea nil]
MSTRG.24215	itf09g04710	itf09g04710.t1	mrna	4.26941	5.01782	6.70579	12.6065	13.3939	14.8169	1.35174	6.4784e-21	up	PREDICTED: 1-aminocyclopropane-1-carboxylate oxidase 3-like [Ipomoea nil]
MSTRG.36231	itf15g08710	itf15g08710.t1	mrna	115.404	115.255	118.755	57.232	55.8013	63.1404	-0.987935	6.63685e-21	down	PREDICTED: probable inactive leucine-rich repeat receptor-like protein kinase At3g03770 [Ipomoea nil]
MSTRG.28630	itf11g07120	itf11g07120.t1	mrna	234.086	242.248	214.402	336.284	372.477	381.813	0.658881	6.66818e-21	up	PREDICTED: uncharacterized protein LOC109192323 [Ipomoea nil]
MSTRG.9219	itf02g10430	itf02g10430.t1	mrna	31.1645	34.4646	19.6586	5.76174	5.94153	9.02052	-2.04105	6.84808e-21	down	PREDICTED: fasciclin-like arabinogalactan protein 2 [Ipomoea nil]
MSTRG.3675	itf00g53860	itf00g53860.t1	mrna	2.16922	2.31479	1.94992	6.52347	7.40197	6.18027	1.64383	7.08927e-21	up	PREDICTED: 3-hydroxy-3-methylglutaryl-coenzyme A reductase-like [Ipomoea nil]
MSTRG.28864	itf11g09710	itf11g09710.t1;itf11g09710.t2	mrna	5.59547	5.90863	4.25131	21.9012	23.0663	39.024	2.4144	7.20322e-21	up	PREDICTED: boron transporter 4 [Ipomoea nil]
MSTRG.18812	itf06g07700	itf06g07700.t1	mrna	45.9994	44.1127	46.5678	22.7016	25.4531	27.2128	-0.858786	7.60206e-21	down	PREDICTED: CDP-diacylglycerol--inositol 3-phosphatidyltransferase 1-like [Ipomoea nil]
MSTRG.21121	itf07g09990	itf07g09990.t1	mrna	11.6827	13.7013	19.2294	53.4533	51.578	101.962	2.21404	7.93675e-21	up	PREDICTED: uncharacterized protein LOC109156431 isoform X1 [Ipomoea nil]
MSTRG.20760	itf07g04940	itf07g04940.t1	mrna	486.197	484.054	571.601	909.695	981.06	877.068	0.844088	8.10896e-21	up	PREDICTED: aldehyde dehydrogenase family 2 member B7, mitochondrial [Ipomoea nil]
MSTRG.8169	itf01g33880;itf01g33890	itf01g33880.t1;itf01g33890.t1	mrna	2.25694	2.19152	1.17502	7.49862	9.45211	8.94886	2.2034	8.29213e-21	up	PREDICTED: serine carboxypeptidase 24-like isoform X1 [Ipomoea nil];PREDICTED: serine carboxypeptidase 24-like [Ipomoea nil]
MSTRG.7244	itf01g22570	itf01g22570.t3;itf01g22570.t2;itf01g22570.t1	mrna	131.823	138.976	148.289	204.397	226.141	233.806	0.664678	8.46339e-21	up	PREDICTED: myb family transcription factor EFM-like isoform X1 [Ipomoea nil]
MSTRG.5551	itf01g01170	itf01g01170.t1	mrna	16.3163	16.6164	15.7549	6.27734	7.23676	6.47973	-1.284	8.79377e-21	down	PREDICTED: uncharacterized protein LOC109168283 [Ipomoea nil]
MSTRG.20234	itf06g25290	itf06g25290.t1	mrna	1816.98	1853.71	1696.98	648.248	829.693	987.791	-1.12228	8.98741e-21	down	PREDICTED: cellulose synthase A catalytic subunit 2 [UDP-forming]-like [Ipomoea nil]
MSTRG.33872	itf13g22550	itf13g22550.t1	mrna	129.003	137.847	125.013	250.321	226.507	232.217	0.855532	9.79854e-21	up	PREDICTED: probable inactive purple acid phosphatase 29 [Ipomoea nil]
MSTRG.33465	itf13g17420	itf13g17420.t1;itf13g17420.t6;itf13g17420.t8;itf13g17420.t2;itf13g17420.t5;itf13g17420.t9	mrna	38.0908	41.1404	29.4162	11.9643	12.6167	13.7475	-1.50316	9.95998e-21	down	PREDICTED: CBL-interacting serine/threonine-protein kinase 1 [Ipomoea nil]
MSTRG.9159	itf02g09750	itf02g09750.t1	mrna	10.4532	10.2429	10.4897	4.16287	5.10185	5.30842	-1.09758	1.01847e-20	down	PREDICTED: uncharacterized protein LOC104101017 [Nicotiana tomentosiformis]
MSTRG.33107	itf13g12600	itf13g12600.t1	mrna	1738.07	1707.7	1582.09	396.816	700.466	669.558	-1.50877	1.04131e-20	down	PREDICTED: plasma membrane ATPase 4-like [Ipomoea nil]
MSTRG.9170	itf02g09870	itf02g09870.t1	mrna	9.71263	7.39475	6.98973	23.3197	23.3333	20.2072	1.47229	1.2482e-20	up	PREDICTED: uncharacterized protein LOC109188467 [Ipomoea nil]
MSTRG.31356	itf12g19470	itf12g19470.t1	mrna	15.7474	12.4894	14.2657	25.4933	32.4667	30.6681	1.06022	1.26744e-20	up	PREDICTED: putative E3 ubiquitin-protein ligase LIN-1 [Ipomoea nil]
MSTRG.25601	itf09g22440	itf09g22440.t2;itf09g22440.t1	mrna	13.2495	14.1545	13.7566	19.2558	20.4709	22.4189	0.594387	1.31743e-20	up	PREDICTED: jasmonic acid-amido synthetase JAR1 [Ipomoea nil]
MSTRG.32843	itf13g09550	itf13g09550.t1	mrna	0.166299	0	0	4.36688	7.07472	6.13463	6.7237	1.33357e-20	up	PREDICTED: G-type lectin S-receptor-like serine/threonine-protein kinase At1g67520 [Ipomoea nil]
MSTRG.5819	itf01g04770	itf01g04770.t2;itf01g04770.t1	mrna	7.38664	6.60101	8.71586	27.6534	24.0274	21.7361	1.6932	1.38441e-20	up	PREDICTED: putative serine/threonine-protein kinase [Ipomoea nil]
MSTRG.15520	itf04g30300	itf04g30300.t1	mrna	9.68733	8.84497	8.41657	16.2096	16.1863	15.8609	0.840508	1.40296e-20	up	PREDICTED: mitogen-activated protein kinase 3-like [Ipomoea nil]
MSTRG.8149	itf01g33640	itf01g33640.t1	mrna	16.4941	17.1584	18.5349	6.50221	5.41537	6.32089	-1.51672	1.4938e-20	down	PREDICTED: uncharacterized protein LOC109170013 [Ipomoea nil]
MSTRG.33590	itf13g19020	itf13g19020.t1	mrna	112.87	107.065	114.113	61.6765	66.1331	69.4155	-0.760212	1.51918e-20	down	PREDICTED: acyl carrier protein 1, chloroplastic-like [Ipomoea nil]
MSTRG.17226	itf05g16680	itf05g16680.t3;itf05g16680.t1;itf05g16680.t2	mrna	53.808	43.1207	42.8395	163.967	121.994	116.523	1.5259	1.52594e-20	up	PREDICTED: uncharacterized protein LOC109189068 [Ipomoea nil]
MSTRG.13760	itf04g07320;itf04g07310	itf04g07320.t1;itf04g07310.t1	mrna	3.28614	3.34577	3.04223	5.19033	6.48203	7.14839	0.960119	1.64701e-20	up	PREDICTED: putative calcium-transporting ATPase 13, plasma membrane-type isoform X1 [Ipomoea nil];PREDICTED: putative calcium-transporting ATPase 13, plasma membrane-type [Ipomoea nil]
MSTRG.16666	itf05g10040	itf05g10040.t1	mrna	207.178	210.017	187.84	93.6874	84.3712	107.08	-1.08536	1.70161e-20	down
MSTRG.11602	itf03g12580;itf03g12560;itf03g12540	itf03g12580.t1;itf03g12560.t1;itf03g12540.t1	mrna	3.03498	5.02065	5.20112	0.45031	0.404118	0.248799	-3.58693	1.76916e-20	down	PREDICTED: cycloartenol synthase 2-like [Ipomoea nil];PREDICTED: cycloartenol synthase 2-like isoform X1 [Ipomoea nil]
MSTRG.32340	itf13g03230	itf13g03230.t1	mrna	0.29003	0.115396	0.0291561	4.03326	3.14329	2.64276	4.49792	1.80257e-20	up	PREDICTED: osmotin-like protein TPM-1 [Ipomoea nil]
MSTRG.12331	itf03g21170	itf03g21170.t1	mrna	19.0016	19.2271	18.3526	6.00654	7.02273	7.44957	-1.46619	1.80456e-20	down	hypothetical protein A4A49_13090 [Nicotiana attenuata]
MSTRG.18043	itf05g26400	itf05g26400.t1	mrna	59.6756	60.6868	64.4244	25.2436	30.1333	25.7668	-1.18731	1.83243e-20	down	PREDICTED: kinesin-like protein KIN-12F [Ipomoea nil]
MSTRG.20121	itf06g23760	itf06g23760.t1	mrna	22.6076	29.3469	23.7332	1.54781	2.48131	4.48783	-3.15165	1.86017e-20	down	PREDICTED: branched-chain-amino-acid aminotransferase 2, chloroplastic-like [Ipomoea nil]
MSTRG.21801	itf07g18410	itf07g18410.t1	mrna	6.14449	7.43346	3.97105	0.768736	1.307	1.27829	-2.38742	1.9178e-20	down	PREDICTED: probable indole-3-pyruvate monooxygenase YUCCA10 [Ipomoea nil]
MSTRG.24289	itf09g05960	itf09g05960.t1	mrna	3.43582	5.87696	3.77727	19.8449	18.4406	18.6677	2.12131	2.2154e-20	up	PREDICTED: protein ODORANT1-like [Ipomoea nil]
MSTRG.17153	itf05g15830	itf05g15830.t1	mrna	30.0391	36.92	19.868	104.5	91.0232	83.8371	1.68591	2.22383e-20	up	PREDICTED: alpha-dioxygenase 1 isoform X2 [Ipomoea nil]
MSTRG.27410	itf10g17770	itf10g17770.t1	mrna	10.1673	12.1677	8.3506	24.9966	28.4746	24.8146	1.35119	2.34924e-20	up	PREDICTED: probable carboxylesterase 17 [Ipomoea nil]
MSTRG.14672	itf04g19280	itf04g19280.t1	mrna	22.3252	18.8977	20.3869	38.0887	45.9	43.5701	1.04993	2.37e-20	up	PREDICTED: leucine-rich repeat receptor-like tyrosine-protein kinase PXC3 [Ipomoea nil]
MSTRG.15849	itf04g34280	itf04g34280.t1	mrna	1.87344	1.92479	1.49926	4.13859	4.64987	4.21481	1.2955	2.38287e-20	up	putative late blight resistance protein homolog R1A-4 [Coffea eugenioides]
MSTRG.11194	itf03g07150	itf03g07150.t1	mrna	15.6028	15.9548	9.66876	2.81693	3.91502	4.5411	-1.87069	2.47847e-20	down	PREDICTED: cytochrome P450 84A1-like [Ipomoea nil]
MSTRG.28373	itf11g03840	itf11g03840.t1	mrna	50.1674	46.9534	48.1198	94.5133	90.3262	88.962	0.914686	2.54416e-20	up	PREDICTED: heat stress transcription factor A-4b-like [Ipomoea nil]
MSTRG.8201	itf01g34310	itf01g34310.t1	mrna	9.68362	8.07841	8.73196	21.1168	29.3353	28.3895	1.57329	2.56893e-20	up	PREDICTED: cytochrome P450 CYP82D47-like [Ipomoea nil]
MSTRG.17508	itf05g20060	itf05g20060.t2;itf05g20060.t3;itf05g20060.t1	mrna	98.7177	90.8429	89.4841	141.848	150.503	153.061	0.674645	2.68334e-20	up	PREDICTED: NAC domain-containing protein 62-like [Ipomoea nil]
MSTRG.21960	itf07g20560	itf07g20560.t1;itf07g20560.t2	mrna	15.1367	13.6249	10.799	1.5735	2.16606	3.09808	-2.53249	2.69354e-20	down	PREDICTED: lysosomal Pro-X carboxypeptidase-like [Ipomoea nil]
MSTRG.17688	itf05g22090	itf05g22090.t1;itf05g22090.t2	mrna	0.846508	0.507085	0.398583	7.74097	5.93218	2.8449	3.23682	2.71314e-20	up	PREDICTED: protein PIN-LIKES 7-like [Ipomoea nil]
MSTRG.28427	itf11g04530	itf11g04530.t1;itf11g04530.t2	mrna	72.4414	69.6248	66.8987	107.414	114.911	116.346	0.696618	2.75018e-20	up	PREDICTED: mannan endo-1,4-beta-mannosidase 2-like [Ipomoea nil]
MSTRG.30390	itf12g07890	itf12g07890.t1	mrna	47.7717	52.6879	41.4145	3.33812	9.95649	8.68459	-2.6904	3.44482e-20	down	PREDICTED: uncharacterized protein LOC109158176 [Ipomoea nil]
MSTRG.8091	itf01g32890	itf01g32890.t1	mrna	88.8571	87.8074	83.6781	31.1988	31.2471	44.1398	-1.2884	3.50865e-20	down	PREDICTED: squalene monooxygenase-like [Ipomoea nil]
MSTRG.32339	itf13g03260;itf13g03220;itf13g03270;itf13g03240	itf13g03260.t1;itf13g03220.t1;itf13g03270.t1;itf13g03240.t1	mrna	30.3935	29.9721	14.5445	314.344	247.783	208.367	3.36255	3.53643e-20	up	PREDICTED: osmotin-like protein TPM-1 [Ipomoea nil];PREDICTED: osmotin-like protein OSML81 [Ipomoea nil]
MSTRG.27666	itf10g20810	itf10g20810.t1	mrna	35.4496	35.2756	31.5895	9.47191	11.3381	14.4819	-1.5356	3.54659e-20	down	PREDICTED: BTB/POZ domain-containing protein At3g22104-like [Ipomoea nil]
MSTRG.9697	itf02g16880	itf02g16880.t1	mrna	0.821483	1.98126	0.84391	8.94196	15.7712	12.7265	3.35992	3.85612e-20	up	PREDICTED: senescence-specific cysteine protease SAG12-like [Ipomoea nil]
MSTRG.26942	itf10g12100	itf10g12100.t1	mrna	37.4373	32.8322	37.9488	97.3204	79.7	80.8871	1.25291	4.49082e-20	up	PREDICTED: F-box protein VBF-like [Ipomoea nil]
MSTRG.3959	itf00g58100	itf00g58100.t1	mrna	4.00256	4.61126	3.1169	0.318006	0.64273	0.262286	-3.26177	4.56719e-20	down	PREDICTED: uncharacterized protein LOC109188125 [Ipomoea nil]
MSTRG.12660	itf03g25200	itf03g25200.t1	mrna	57.222	50.8385	45.8725	18.8517	19.3816	24.914	-1.28551	4.75926e-20	down	PREDICTED: probable pectinesterase/pectinesterase inhibitor 34 [Capsicum annuum]
MSTRG.13998	itf04g10450	itf04g10450.t1	mrna	22.0377	21.3072	20.3127	5.78065	8.87619	8.343	-1.46871	5.1742e-20	down	PREDICTED: apyrase-like [Ipomoea nil]
MSTRG.27965	itf10g24600	itf10g24600.t1	mrna	36.6939	32.4101	32.302	108.102	82.3163	78.8668	1.40899	5.21481e-20	up	WCOR413-like cold acclimation protein [Ipomoea batatas]
MSTRG.22607	itf08g04010	itf08g04010.t1	mrna	6.98897	6.41162	5.12709	1.88264	1.8482	2.36588	-1.60358	5.25362e-20	down	PREDICTED: protein DETOXIFICATION 33 [Ipomoea nil]
MSTRG.20076	itf06g23230	itf06g23230.t1	mrna	44.7854	42.3686	44.2425	70.7875	87.5055	75.3954	0.830658	5.44809e-20	up	PREDICTED: uncharacterized protein LOC109149606 [Ipomoea nil]
MSTRG.16067	itf05g02510	itf05g02510.t1	mrna	4.40188	3.94697	4.54501	7.96645	12.2208	11.8033	1.31096	5.85214e-20	up	PREDICTED: laccase-12-like [Ipomoea nil]
MSTRG.36030	itf15g06340	itf15g06340.t1	mrna	2.26111	2.44596	2.25895	0.225624	0.206894	0.0527343	-3.84353	6.29673e-20	down	PREDICTED: uncharacterized protein LOC109181343 [Ipomoea nil]
MSTRG.6958	itf01g19190	itf01g19190.t1;itf01g19190.t2	mrna	190.03	186.374	213.499	286.487	327.184	338.335	0.690492	6.7354e-20	up	PREDICTED: transmembrane protein 184C-like [Ipomoea nil]
MSTRG.28510	itf11g05550	itf11g05550.t1	mrna	3.98795	3.31664	4.44382	9.08121	12.4875	9.91856	1.4223	6.77831e-20	up	PREDICTED: G-type lectin S-receptor-like serine/threonine-protein kinase At4g27290 [Ipomoea nil]
MSTRG.19885	itf06g20980	itf06g20980.t1	mrna	19.9899	16.3427	19.4011	51.588	54.0964	42.0682	1.40656	7.06117e-20	up	PREDICTED: uncharacterized protein LOC109149832 [Ipomoea nil]
MSTRG.20003	itf06g22360	itf06g22360.t1;itf06g22360.t2	mrna	61.3211	56.1412	61.5529	87.8753	103.467	108.095	0.742171	7.433e-20	up	PREDICTED: NAC domain-containing protein 43-like isoform X1 [Ipomoea nil];PREDICTED: NAC domain-containing protein 101-like isoform X2 [Ipomoea nil]
MSTRG.26851	itf10g10710	itf10g10710.t1	mrna	21.857	24.2561	22.6534	68.4459	53.186	53.4783	1.34849	7.64655e-20	up	glutathione-S-transferase [Ipomoea batatas]
MSTRG.7989	itf01g31790	itf01g31790.t1	mrna	40.2772	36.1241	22.7841	6.01823	5.87582	8.24671	-2.30001	7.72621e-20	down	PREDICTED: RNA-binding protein 24-A [Ipomoea nil]
MSTRG.30249	itf12g06220	itf12g06220.t1	mrna	100.604	91.4601	90.3969	36.6016	27.7658	30.1909	-1.57878	8.25517e-20	down	PREDICTED: uncharacterized protein LOC109153629 [Ipomoea nil]
MSTRG.18088	itf05g27020	itf05g27020.t1	mrna	4.15051	3.65677	4.50265	6.66873	8.16131	8.50131	0.922448	8.27017e-20	up	PREDICTED: probable WRKY transcription factor 2 isoform X2 [Ipomoea nil]
MSTRG.9571	itf02g15350	itf02g15350.t1	mrna	350.066	286.357	283.341	610.849	520.491	652.952	0.956015	8.6316e-20	up	PREDICTED: CBS domain-containing protein CBSX5-like [Ipomoea nil]
MSTRG.31327	itf12g19230	itf12g19230.t1;itf12g19230.t2;itf12g19230.t3	mrna	48.7402	48.5997	52.5202	21.8779	26.3068	27.287	-0.989607	9.04003e-20	down	PREDICTED: probable ADP-ribosylation factor GTPase-activating protein AGD14 isoform X2 [Ipomoea nil]
MSTRG.8760	itf02g05000	itf02g05000.t2;itf02g05000.t1	mrna	7.80748	8.4002	6.79735	24.9504	19.7462	21.5103	1.52503	9.23137e-20	up	PREDICTED: cytochrome P450 81E8-like isoform X2 [Ipomoea nil]
MSTRG.34498	itf14g07440;itf14g07430	itf14g07440.t1;itf14g07430.t1	mrna	4.02405	1.64074	1.59688	147.032	102.987	62.5414	5.42769	1.02528e-19	up	oxidoreductase [Ipomoea batatas]
MSTRG.14476	itf04g16380	itf04g16380.t2;itf04g16380.t1	mrna	7.88783	7.63293	8.18022	12.3476	12.6787	12.8308	0.675616	1.06065e-19	up	PREDICTED: uncharacterized protein LOC109191921 isoform X1 [Ipomoea nil];PREDICTED: uncharacterized protein LOC109191921 isoform X2 [Ipomoea nil]
MSTRG.7788	itf01g29320	itf01g29320.t1	mrna	41.1073	36.6516	42.9091	71.6753	77.8521	69.9609	0.863101	1.0706e-19	up	PREDICTED: serine/threonine-protein kinase At5g01020 [Ipomoea nil]
MSTRG.13739	itf04g07130	itf04g07130.t1	mrna	18.9136	19.3185	18.7387	27.3978	34.3562	34.1248	0.750991	1.10088e-19	up	PREDICTED: phytosulfokine receptor 1 [Ipomoea nil]
MSTRG.32495	itf13g05050	itf13g05050.t1	mrna	2.37317	1.13902	3.57859	19.8157	17.3049	17.3031	2.94022	1.11691e-19	up	PREDICTED: kunitz trypsin inhibitor 2-like [Ipomoea nil]
MSTRG.30087	itf12g03750	itf12g03750.t3;itf12g03750.t1;itf12g03750.t2	mrna	19.8189	18.9585	16.2396	43.7452	45.1258	41.7812	1.24778	1.13637e-19	up	PREDICTED: caffeoylshikimate esterase [Ipomoea nil]
MSTRG.14997	itf04g23540	itf04g23540.t3;itf04g23540.t2;itf04g23540.t1;itf04g23540.t4	mrna	18.1575	18.4299	21.1401	59.7603	51.4354	45.8055	1.44345	1.1675e-19	up	PREDICTED: pto-interacting protein 1-like isoform X1 [Ipomoea nil]
MSTRG.8146	itf01g33610	itf01g33610.t1	mrna	117.736	120.334	97.1427	22.2561	31.2404	45.3166	-1.76231	1.26164e-19	down	PREDICTED: subtilisin-like protease SBT1.9 [Ipomoea nil]
MSTRG.19844	itf06g20490;itf06g20470	itf06g20490.t1;itf06g20470.t1	mrna	3.6515	3.77521	2.59562	9.94271	10.1681	8.48563	1.51262	1.37718e-19	up	PREDICTED: geraniol 8-hydroxylase-like [Ipomoea nil]
MSTRG.32497	itf13g05070	itf13g05070.t1	mrna	0.42636	0.225476	0.723294	8.87512	7.73924	14.4496	4.4976	1.52186e-19	up	PREDICTED: kunitz trypsin inhibitor 2-like [Ipomoea nil]
MSTRG.7181	itf01g21680;itf01g21690;itf01g21730	itf01g21680.t1;itf01g21690.t1;itf01g21730.t1	mrna	137.496	148.552	131.874	66.82	71.0776	79.7378	-0.941318	1.56518e-19	down	hypothetical protein L484_021393 [Morus notabilis];PREDICTED: mitogen-activated protein kinase 20-like isoform X2 [Ipomoea nil]
MSTRG.16373	itf05g06380	itf05g06380.t1	mrna	172.254	161.684	129.454	55.0255	35.9388	52.077	-1.6958	1.5734e-19	down	PREDICTED: glucomannan 4-beta-mannosyltransferase 9-like [Ipomoea nil]
MSTRG.16735	itf05g10800	itf05g10800.t1	mrna	0.489144	0.400313	0.298343	2.04817	2.13348	1.98286	2.37569	1.72638e-19	up	PREDICTED: uncharacterized protein LOC109184693 [Ipomoea nil]
MSTRG.33398	itf13g16730	itf13g16730.t1	mrna	1.56565	0.938625	1.2758	4.32295	4.53234	5.10808	1.88516	1.96179e-19	up	PREDICTED: ethylene-responsive transcription factor ERF113 [Ipomoea nil]
MSTRG.29990	itf12g02540	itf12g02540.t1	mrna	68.9498	78.9456	57.2608	138.951	151.087	150.398	1.10221	2.14187e-19	up	PREDICTED: aspartyl protease family protein 1-like [Ipomoea nil]
MSTRG.30294	itf12g06760	itf12g06760.t1	mrna	4.54823	3.31117	4.35657	17.9204	15.1866	11.3858	1.8648	2.30397e-19	up	PREDICTED: aldose 1-epimerase-like [Ipomoea nil]
MSTRG.32099	itf13g00430	itf13g00430.t1	mrna	15.2889	13.922	11.274	2.84161	5.03913	3.85077	-1.78699	2.37401e-19	down
MSTRG.22981	itf08g08700	itf08g08700.t1	mrna	2.72092	2.89844	3.62157	6.0261	6.44778	7.19922	1.09011	2.45527e-19	up	PREDICTED: somatic embryogenesis receptor kinase 4-like isoform X1 [Ipomoea nil]
MSTRG.30623	itf12g10710	itf12g10710.t1;itf12g10710.t2	mrna	29.8762	33.6097	33.5431	8.18249	13.2409	12.6266	-1.51076	2.6895e-19	down	PREDICTED: sulfoquinovosyl transferase SQD2-like [Ipomoea nil]
MSTRG.8034	itf01g32340	itf01g32340.t1	mrna	1.82479	1.20384	0.551458	21.708	10.2373	11.0197	3.5851	2.74921e-19	up
MSTRG.16417	itf05g06830	itf05g06830.t1	mrna	22.6817	32.3207	29.3595	6.11561	3.86927	7.14643	-2.29996	2.83885e-19	down	PREDICTED: auxin-binding protein ABP20-like [Ipomoea nil]
MSTRG.35145	itf14g15370	itf14g15370.t1	mrna	3.43051	3.62919	3.50159	6.7465	7.06928	6.63053	0.953054	2.92722e-19	up	PREDICTED: clathrin interactor 1 isoform X1 [Ipomoea nil]
MSTRG.27214	itf10g15430	itf10g15430.t2;itf10g15430.t1	mrna	1058.9	992.188	1192.79	311.764	491.507	480.864	-1.33692	2.96099e-19	down	PREDICTED: monodehydroascorbate reductase 5, mitochondrial [Ipomoea nil]
MSTRG.24688	itf09g10970	itf09g10970.t1	mrna	9.50905	8.23542	10.3925	2.79328	3.87493	3.03828	-1.53544	3.09362e-19	down	unnamed protein product [Coffea canephora]
MSTRG.2754	itf00g38690	itf00g38690.t1	mrna	41.5582	35.4291	31.2191	6.75677	9.63395	12.0358	-1.92848	3.14302e-19	down
MSTRG.13835	itf04g08350	itf04g08350.t1	mrna	103.259	109.309	95.4638	148	182.422	186.284	0.746264	3.15353e-19	up	PREDICTED: protein NRT1/ PTR FAMILY 5.2-like [Ipomoea nil]
MSTRG.27924	itf10g24110;itf10g24100	itf10g24110.t1;itf10g24100.t1	mrna	9.42944	8.66182	5.24197	33.3281	30.2535	27.0444	1.95754	3.21183e-19	up	PREDICTED: scopoletin glucosyltransferase-like [Ipomoea nil]
MSTRG.16918	itf05g12750;itf05g12740	itf05g12750.t1;itf05g12740.t1	mrna	2.03239	3.53937	4.98873	21.3056	15.4795	21.5759	2.46633	3.24243e-19	up	PREDICTED: uncharacterized protein LOC109151107 [Ipomoea nil]
MSTRG.19728	itf06g19070;itf06g19080	itf06g19070.t1;itf06g19080.t1	mrna	86.2761	96.0893	60.5625	25.8635	21.138	28.5034	-1.68589	3.26211e-19	down	PREDICTED: probable polygalacturonase [Ipomoea nil]
MSTRG.30042	itf12g03240	itf12g03240.t1	mrna	223.433	247.437	208.693	345.159	394.032	407.226	0.75445	3.44367e-19	up	PREDICTED: U-box domain-containing protein 5 [Ipomoea nil]
MSTRG.31868	itf12g25640	itf12g25640.t1	mrna	3.6408	3.31301	3.02914	6.65907	8.43679	7.56539	1.18269	3.4763e-19	up	hypothetical protein GOBAR_DD20086 [Gossypium barbadense]
MSTRG.36962	itf15g18040	itf15g18040.t1	mrna	3.6414	2.62199	3.65136	10.8581	11.0931	9.25921	1.65438	3.93643e-19	up	PREDICTED: premnaspirodiene oxygenase-like [Ipomoea nil]
MSTRG.15327	itf04g27920	itf04g27920.t1	mrna	62.9577	69.0554	51.7642	114.753	115.164	116.578	0.914876	4.16097e-19	up	cinnamate 4-monooxygenase [Ipomoea purpurea]
MSTRG.8311	itf01g35650	itf01g35650.t1	mrna	1.36591	1.69394	1.76018	7.48356	6.25773	5.20484	1.97479	4.25174e-19	up	PREDICTED: uncharacterized protein LOC109169767 [Ipomoea nil]
MSTRG.14985	itf04g23440	itf04g23440.t1	mrna	163.934	167.414	149.846	226.853	276.965	294.087	0.729598	4.30406e-19	up	PREDICTED: ABC transporter B family member 4-like isoform X1 [Ipomoea nil]
MSTRG.5966	itf01g06630	itf01g06630.t1	mrna	4.68765	2.76882	3.32872	15.6852	16.3449	12.4433	2.04389	4.6199e-19	up	PREDICTED: probable WRKY transcription factor 28 [Ipomoea nil]
MSTRG.27223	itf10g15540	itf10g15540.t1	mrna	56.7508	53.0313	42.2773	108.405	101.61	99.0028	1.02305	4.71593e-19	up	PREDICTED: disease resistance response protein 206-like [Ipomoea nil]
MSTRG.28563	itf11g06250	itf11g06250.t1	mrna	397.088	424.769	362.929	206.351	202.098	223.103	-0.907652	4.92973e-19	down	PREDICTED: SNF1-related protein kinase regulatory subunit gamma-1 [Ipomoea nil]
MSTRG.10288	itf02g24480	itf02g24480.t1;itf02g24480.t2	mrna	89.3231	89.3391	88.9055	138.308	142.636	147.614	0.679585	4.93943e-19	up	PREDICTED: F-box/LRR-repeat protein 14 [Ipomoea nil]
MSTRG.29831	itf12g00550	itf12g00550.t1	mrna	4.51798	3.15548	2.18123	16.3638	14.1021	15.6897	2.22762	5.02139e-19	up	PREDICTED: cytochrome P450 CYP736A12-like [Ipomoea nil]
MSTRG.35402	itf14g18490	itf14g18490.t1	mrna	30.3897	20.4838	27.5752	5.19544	4.6026	7.53762	-2.17801	5.16158e-19	down	PREDICTED: vicilin-like antimicrobial peptides 2-3 [Ipomoea nil]
MSTRG.17211	itf05g16490	itf05g16490.t2;itf05g16490.t1	mrna	11.7013	11.4783	13.0235	36.8313	30.3709	30.5687	1.43329	5.3774e-19	up	PREDICTED: uncharacterized FCP1 homology domain-containing protein C1271.03c-like isoform X1 [Ipomoea nil];PREDICTED: uncharacterized FCP1 homology domain-containing protein C1271.03c-like isoform X2 [Ipomoea nil]
MSTRG.13668	itf04g06320	itf04g06320.t1;itf04g06320.t5;itf04g06320.t3;itf04g06320.t2	mrna	7.2617	8.54194	8.45844	3.0522	3.38504	3.94701	-1.22431	5.46774e-19	down	PREDICTED: interactor of constitutive active ROPs 2, chloroplastic-like [Ipomoea nil]
MSTRG.35431	itf14g18960	itf14g18960.t1;itf14g18960.t2	mrna	508.469	509.464	548.582	700.757	835.702	839.436	0.600912	6.20863e-19	up	PREDICTED: mediator of RNA polymerase II transcription subunit 33A-like [Ipomoea nil]
MSTRG.228	itf00g02810	itf00g02810.t1	mrna	30.5573	30.8545	30.1166	13.0228	10.7322	13.05	-1.31432	6.49646e-19	down	PREDICTED: ATP-dependent 6-phosphofructokinase 6-like isoform X1 [Ipomoea nil]
MSTRG.33756	itf13g21040	itf13g21040.t1	mrna	599.744	748.55	421.024	169.548	159.345	227.796	-1.66825	7.71672e-19	down	PREDICTED: probable inorganic phosphate transporter 1-3 [Ipomoea nil]
MSTRG.28095	itf11g00360	itf11g00360.t1	mrna	153.259	153.419	155.807	204.48	225.417	237.227	0.528546	7.93836e-19	up	PREDICTED: mitogen-activated protein kinase homolog MMK2 [Ipomoea nil]
MSTRG.25013	itf09g14690	itf09g14690.t2;itf09g14690.t3;itf09g14690.t1	mrna	9.27361	9.99474	11.0258	21.3222	19.7175	18.2962	0.969866	7.96459e-19	up	PREDICTED: probable receptor-like protein kinase At5g47070 [Ipomoea nil]
MSTRG.15541	itf04g30610	itf04g30610.t1	mrna	4.21121	3.51574	3.82357	1.20523	1.34877	1.67888	-1.44825	8.27919e-19	down	PREDICTED: fasciclin-like arabinogalactan protein 12 [Ipomoea nil]
MSTRG.11926	itf03g16480	itf03g16480.t2;itf03g16480.t1	mrna	32.5254	35.3028	28.6071	141.253	131.324	74.2607	1.84663	8.40996e-19	up	PREDICTED: probable low-specificity L-threonine aldolase 1 [Ipomoea nil]
MSTRG.20588	itf07g02730	itf07g02730.t1	mrna	0	0	0	10.5317	8.0303	9.1819	16.4968	8.45921e-19	up	Lignin-forming anionic peroxidase [Vitis vinifera]
MSTRG.36678	itf15g14370	itf15g14370.t1	mrna	142.323	162.492	145.13	231.259	248.622	239.129	0.676261	9.15164e-19	up	PREDICTED: S-adenosylmethionine synthase 3 [Ipomoea nil]
MSTRG.17220	itf05g16580	itf05g16580.t1	mrna	14.956	18.4707	16.9604	5.27415	5.43276	7.28373	-1.48581	9.31969e-19	down	PREDICTED: COBRA-like protein 4 [Ipomoea nil]
MSTRG.8734	itf02g04770	itf02g04770.t1	mrna	15.0292	14.7577	16.4967	5.2341	3.2036	5.50991	-1.73048	9.40435e-19	down	PREDICTED: bidirectional sugar transporter SWEET12-like [Ipomoea nil]
MSTRG.20047	itf06g22880	itf06g22880.t1	mrna	2.53639	4.5245	5.01447	20.5785	18.955	15.7982	2.19604	9.4186e-19	up	PREDICTED: ABSCISIC ACID-INSENSITIVE 5-like protein 5 [Ipomoea nil]
MSTRG.27925	itf10g24130	itf10g24130.t1	mrna	233.865	212.985	237.685	72.5274	100.398	119.211	-1.22849	9.45605e-19	down	PREDICTED: uncharacterized protein At4g06744-like isoform X2 [Ipomoea nil]
MSTRG.23821	itf09g00060	itf09g00060.t1	mrna	1.97996	1.77578	1.64775	0.517891	0.511572	0.512942	-1.80871	9.628e-19	down	PREDICTED: uncharacterized protein LOC109161256 [Ipomoea nil]
MSTRG.16248	itf05g04470	itf05g04470.t1	mrna	0.0606306	0.0454377	0.0132593	0.607844	0.546913	0.428377	3.72978	9.69076e-19	up	PREDICTED: WAT1-related protein At2g39510-like [Ipomoea nil]
MSTRG.5712	itf01g03210;itf01g03200	itf01g03210.t1;itf01g03200.t1	mrna	51.5883	51.1035	50.314	80.8258	86.09	81.7638	0.700701	1.02206e-18	up	PREDICTED: fumarylacetoacetase-like isoform X1 [Ipomoea nil];PREDICTED: fumarylacetoacetase-like [Ipomoea nil]
MSTRG.25861	itf09g25980	itf09g25980.t1	mrna	0.654316	0.519226	0.633184	0.100177	0.065615	0.136156	-2.58101	1.04938e-18	down	PREDICTED: homeobox-leucine zipper protein HAT4-like [Ipomoea nil]
MSTRG.27731	itf10g21690	itf10g21690.t1	mrna	41.2296	23.467	29.7281	5.04246	3.05119	7.3373	-2.61334	1.07072e-18	down
MSTRG.5730	itf01g03460	itf01g03460.t1	mrna	7.25368	7.80346	6.76028	0.229277	0.426946	0.873418	-3.83421	1.09056e-18	down	PREDICTED: protein DETOXIFICATION 40-like isoform X1 [Ipomoea nil]
MSTRG.16031	itf05g02100	itf05g02100.t2;itf05g02100.t1	mrna	3.31458	3.10093	2.2695	8.47563	6.90984	8.13318	1.4372	1.17584e-18	up	PREDICTED: serine/threonine-protein kinase AtPK2/AtPK19-like [Ipomoea nil]
MSTRG.5650	itf01g02500	itf01g02500.t1	mrna	1.46958	1.95153	1.37264	5.62798	4.23644	5.72038	1.70091	1.17943e-18	up	PREDICTED: caffeic acid 3-O-methyltransferase-like [Ipomoea nil]
MSTRG.22364	itf08g01110;itf08g01100	itf08g01110.t1;itf08g01100.t1	mrna	743.239	621.923	659.024	100.213	53.2604	122.348	-2.87553	1.23528e-18	down	PREDICTED: 14 kDa proline-rich protein DC2.15-like [Ipomoea nil]
MSTRG.17039	itf05g14340;itf05g14350	itf05g14340.t1;itf05g14350.t1	mrna	16.0865	18.5483	13.9989	4.82238	5.8463	6.69742	-1.48568	1.25569e-18	down	PREDICTED: probable methyltransferase PMT15 [Ipomoea nil]
MSTRG.13247	itf04g01020	itf04g01020.t1	mrna	6.1915	6.85007	6.00617	2.9428	3.05404	3.46535	-1.00937	1.29413e-18	down	PREDICTED: probable serine/threonine-protein kinase At1g01540 [Ipomoea nil]
MSTRG.21353	itf07g12850	itf07g12850.t1	mrna	125.649	123.454	119.886	53.2592	67.3222	66.6844	-0.978488	1.30986e-18	down	PREDICTED: 6-phosphogluconate dehydrogenase, decarboxylating 3 [Ipomoea nil]
MSTRG.15740	itf04g33060	itf04g33060.t1	mrna	4.66077	4.79146	5.98011	9.75889	12.1901	10.8671	1.08845	1.34643e-18	up	PREDICTED: protein kinase 2B, chloroplastic-like [Ipomoea nil]
MSTRG.27174	itf10g14840	itf10g14840.t1;itf10g14840.t2	mrna	11.0976	9.21853	9.72272	24.3516	24.8643	23.8523	1.28241	1.38645e-18	up	PREDICTED: ethylene-responsive transcription factor ERF003-like [Ipomoea nil]
MSTRG.36377	itf15g10470	itf15g10470.t1	mrna	78.3415	64.8823	57.3827	23.9266	16.3814	24.1628	-1.63765	1.45586e-18	down	PREDICTED: uncharacterized protein LOC109181231 [Ipomoea nil]
MSTRG.28226	itf11g02000	itf11g02000.t1	mrna	104.272	89.3307	98.8412	46.3221	36.151	46.6243	-1.1797	1.46023e-18	down	PREDICTED: cycloartenol-C-24-methyltransferase 1-like isoform X1 [Ipomoea nil]
MSTRG.12045	itf03g17770	itf03g17770.t1;itf03g17770.t2	mrna	0.675474	0.578963	0.652583	1.54941	1.78889	1.95139	1.47186	1.55482e-18	up	PREDICTED: heat shock factor protein HSF30-like isoform X1 [Ipomoea nil];PREDICTED: heat stress transcription factor A-2-like isoform X2 [Ipomoea nil]
MSTRG.6688	itf01g15670	itf01g15670.t1	mrna	32.0849	33.5672	27.6527	11.4721	10.2775	11.4683	-1.48999	1.56049e-18	down	PREDICTED: non-specific lipid-transfer protein 1-like [Ipomoea nil]
MSTRG.14008	itf04g10550	itf04g10550.t1	mrna	10.8823	13.0087	11.4215	3.87822	4.13258	3.95849	-1.56085	1.64866e-18	down	PREDICTED: apyrase-like [Ipomoea nil]
MSTRG.29939	itf12g01980	itf12g01980.t1	mrna	4.29696	4.15811	6.49189	17.9217	13.6345	20.2661	1.79372	1.6547e-18	up	PREDICTED: 2-oxoglutarate-dependent dioxygenase DAO-like [Ipomoea nil]
MSTRG.9491	itf02g14280	itf02g14280.t1	mrna	80.0414	68.9058	78.7188	24.1341	33.2075	33.6913	-1.32246	1.81702e-18	down	PREDICTED: cytochrome P450 CYP72A219-like [Ipomoea nil]
MSTRG.15642	itf04g31820	itf04g31820.t1	mrna	1.45987	1.90735	1.34626	0.202337	0.143682	0.164143	-3.20777	1.92594e-18	down	PREDICTED: uncharacterized protein LOC109192790 [Ipomoea nil]
MSTRG.8208	itf01g34430	itf01g34430.t1	mrna	7.14093	8.58323	5.82627	0.909429	1.36704	1.32163	-2.58241	1.97035e-18	down	PREDICTED: BEL1-like homeodomain protein 4 isoform X1 [Ipomoea nil]
MSTRG.31244	itf12g18030	itf12g18030.t1	mrna	4.90899	2.0986	4.91684	19.7421	24.0755	18.7962	2.39256	2.01957e-18	up	PREDICTED: protein trichome birefringence-like 23 [Ipomoea nil]
MSTRG.13799	itf04g07820;itf04g07830;itf04g07810	itf04g07820.t1;itf04g07830.t1;itf04g07810.t1	mrna	0.452883	0.550955	0.419982	1.37718	1.70241	1.49555	1.68405	2.15782e-18	up	PREDICTED: uncharacterized protein LOC109185905 isoform X3 [Ipomoea nil];PREDICTED: uncharacterized protein LOC109185905 isoform X2 [Ipomoea nil]
MSTRG.11538	itf03g11690;itf03g11700;itf03g11680	itf03g11690.t1;itf03g11700.t1;itf03g11690.t3;itf03g11690.t5;itf03g11680.t1	mrna	18.6069	15.6419	17.3441	25.4905	32.5288	31.257	0.791106	2.16126e-18	up	PREDICTED: uncharacterized protein LOC109157541 isoform X1 [Ipomoea nil];PREDICTED: probable pectinesterase/pectinesterase inhibitor 51 [Ipomoea nil];putative pectinesterase/pectinesterase inhibitor 51 [Vitis vinifera]
MSTRG.9253	itf02g10730	itf02g10730.t1	mrna	83.5307	62.68	57.1639	14.6008	16.7884	25.8256	-1.82968	2.22993e-18	down	PREDICTED: fasciclin-like arabinogalactan protein 7 [Ipomoea nil]
MSTRG.24762	itf09g11830	itf09g11830.t1	mrna	29.6342	28.3133	30.6944	14.1151	14.0994	17.6796	-0.94968	2.24635e-18	down	PREDICTED: uncharacterized protein LOC109153405 [Ipomoea nil]
MSTRG.5610	itf01g02010	itf01g02010.t1	mrna	8.54969	6.78136	3.98552	35.0161	25.7362	26.6113	2.17719	2.25347e-18	up	PREDICTED: BRASSINOSTEROID INSENSITIVE 1-associated receptor kinase 1-like [Ipomoea nil]
MSTRG.31943	itf12g26670	itf12g26670.t1;itf12g26670.t2	mrna	17.2957	16.549	16.6294	28.557	41.9888	38.3102	1.1088	2.31428e-18	up	PREDICTED: protein NTM1-like 9 [Ipomoea nil]
MSTRG.28241	itf11g02250	itf11g02250.t1	mrna	16.8491	15.2248	13.0113	39.2813	43.0151	35.2883	1.38297	2.33603e-18	up	PREDICTED: uncharacterized protein LOC109213650 [Nicotiana attenuata]
MSTRG.27598	itf10g19930	itf10g19930.t1	mrna	23.3118	20.4686	21.8205	46.7898	39.1215	44.8991	0.995689	2.40657e-18	up	PREDICTED: ethylene-responsive transcription factor 4-like [Ipomoea nil]
MSTRG.11962	itf03g16940	itf03g16940.t1	mrna	40.6521	34.0395	43.1048	10.9315	16.7709	15.9141	-1.43335	2.45788e-18	down	PREDICTED: ferredoxin, root R-B2-like [Ipomoea nil]
MSTRG.24999	itf09g14590	itf09g14590.t1	mrna	116.789	120.24	103.795	175.859	203.846	184.03	0.725991	2.56275e-18	up	PREDICTED: S-adenosylmethionine synthase 3 [Ipomoea nil]
MSTRG.35161	itf14g15610	itf14g15610.t1	mrna	308.667	326.099	361.298	179.428	179.405	184.838	-0.873505	3.14194e-18	down	Tubulin beta-2 chain [Actinidia chinensis var. chinensis]
MSTRG.14900	itf04g22480	itf04g22480.t1	mrna	5.83542	6.47473	7.21375	17.4717	21.6632	22.1215	1.64962	3.39571e-18	up	PREDICTED: MDIS1-interacting receptor like kinase 2-like [Ipomoea nil]
MSTRG.9719	itf02g17100	itf02g17100.t1	mrna	71.4303	77.3458	69.763	106.574	113.526	115.053	0.616927	3.49924e-18	up	PREDICTED: cellulose synthase-like protein E1 [Ipomoea nil]
MSTRG.20872	itf07g06290	itf07g06290.t1	mrna	10.9087	10.1195	9.85237	17.6908	22.7327	20.4422	0.978932	3.52018e-18	up	PREDICTED: MACPF domain-containing protein At1g14780 [Ipomoea nil]
MSTRG.23893	itf09g00970	itf09g00970.t1	mrna	25.0154	24.5571	24.1629	12.3083	12.0341	10.8662	-1.06643	3.56447e-18	down	PREDICTED: uncharacterized protein LOC109161469 [Ipomoea nil]
MSTRG.35593	itf15g00830	itf15g00830.t1	mrna	13.7298	14.5654	8.43644	1.46914	1.87781	2.42951	-2.66877	3.58004e-18	down	PREDICTED: probable glycosyltransferase At5g03795 isoform X3 [Ipomoea nil]
MSTRG.16601	itf05g09290	itf05g09290.t1;itf05g09290.t2	mrna	51.8493	50.6895	50.3035	25.3767	24.1434	28.7785	-0.964986	3.78889e-18	down	PREDICTED: uncharacterized protein LOC109184862 isoform X2 [Ipomoea nil]
MSTRG.7426	itf01g24800	itf01g24800.t1	mrna	67.7332	70.1524	63.9584	31.3671	27.369	27.3814	-1.22886	3.82296e-18	down	PREDICTED: G2/mitotic-specific cyclin S13-7-like isoform X3 [Ipomoea nil]
MSTRG.32872	itf13g09840	itf13g09840.t1	mrna	1.21085	0.532511	2.68887	78.3323	48.4678	76.4308	5.51894	3.84986e-18	up	hypothetical protein CQW23_00772 [Capsicum baccatum]
MSTRG.35441	itf14g19070	itf14g19070.t1;itf14g19070.t2	mrna	40.792	36.2706	40.3507	16.1189	14.182	14.5296	-1.38904	4.35641e-18	down	PREDICTED: sugar transporter ERD6-like 7 [Ipomoea nil]
MSTRG.19958	itf06g21900	itf06g21900.t1	mrna	4.09532	4.88594	6.43549	16.155	20.2521	19.6537	1.86249	4.39653e-18	up	PREDICTED: AAA-ATPase At3g50940-like isoform X1 [Ipomoea nil]
MSTRG.15487	itf04g29860	itf04g29860.t1	mrna	59.029	72.6557	70.7829	31.7142	32.1047	36.7465	-1.00956	4.43018e-18	down	PREDICTED: osmotin-like protein [Ipomoea nil]
MSTRG.2534	itf00g34760	itf00g34760.t1	mrna	2.42383	2.27981	2.13029	0.282277	0.191488	0.403469	-2.96168	4.44866e-18	down	PREDICTED: lysophospholipid acyltransferase LPEAT1-like [Ipomoea nil]
MSTRG.35687	itf15g02000	itf15g02000.t1	mrna	56.672	51.3769	58.7952	95.9333	95.9228	96.7425	0.790564	4.82579e-18	up	PREDICTED: uncharacterized protein LOC109182309 [Ipomoea nil]
MSTRG.15478	itf04g29700	itf04g29700.t1	mrna	20.1297	20.6458	16.7076	33.5891	34.0855	35.7533	0.847416	5.19454e-18	up	PREDICTED: probable protein phosphatase 2C 4 [Ipomoea nil]
MSTRG.16851	itf05g11980	itf05g11980.t2;itf05g11980.t1	mrna	3.18283	1.57585	4.2826	56.8052	42.3469	33.4664	3.87461	5.30156e-18	up	PREDICTED: uncharacterized protein LOC109151045 isoform X1 [Ipomoea nil];PREDICTED: uncharacterized protein LOC109151045 isoform X2 [Ipomoea nil]
MSTRG.13443	itf04g03540	itf04g03540.t1	mrna	5.17311	4.86878	7.8222	17.7829	29.1038	21.8329	1.94366	5.35668e-18	up	PREDICTED: protein NRT1/ PTR FAMILY 7.2-like [Ipomoea nil]
MSTRG.29007	itf11g11380	itf11g11380.t1;itf11g11380.t2	mrna	24.9769	23.4533	23.5529	8.60408	11.2349	11.9475	-1.17925	5.64014e-18	down	PREDICTED: kinesin-like protein NACK1 [Ipomoea nil]
MSTRG.32370	itf13g03580	itf13g03580.t1	mrna	2.2528	1.43067	2.14655	5.83063	8.19128	8.06444	1.92158	5.89434e-18	up	PREDICTED: ethylene-responsive transcription factor ERF027-like [Ipomoea nil]
MSTRG.1675	itf00g21790	itf00g21790.t1	mrna	1.63778	1.63203	1.66055	3.65937	4.24754	3.57655	1.21979	5.94673e-18	up	PREDICTED: pleiotropic drug resistance protein 2-like [Ipomoea nil]
MSTRG.24260	itf09g05460	itf09g05460.t1	mrna	1.08283	1.83663	0.859106	13.7671	13.4594	7.2384	3.18922	6.2178e-18	up	PREDICTED: putative receptor-like protein kinase At4g00960 [Ipomoea nil]
MSTRG.15587	itf04g31200	itf04g31200.t1	mrna	84.8667	75.2912	82.8534	32.2198	41.7803	46.532	-1.01161	6.27014e-18	down	PREDICTED: xyloglucan endotransglucosylase/hydrolase protein 31-like isoform X1 [Ipomoea nil]
MSTRG.6693	itf01g15720	itf01g15720.t1	mrna	66.4957	52.1688	97.0017	378.952	412.804	332.639	2.38228	6.37954e-18	up	PREDICTED: non-specific lipid-transfer protein 1-like [Nicotiana sylvestris]
MSTRG.27109	itf10g13940	itf10g13940.t1;itf10g13940.t2	mrna	22.8313	26.5752	25.0645	39.9284	51.2756	52.4249	0.947595	6.76315e-18	up	PREDICTED: uncharacterized protein LOC109165757 isoform X1 [Ipomoea nil]
MSTRG.12222	itf03g19880	itf03g19880.t1	mrna	54.1843	56.8352	58.3649	77.7412	85.686	89.2886	0.577215	6.96188e-18	up	PREDICTED: nudix hydrolase 19, chloroplastic [Ipomoea nil]
MSTRG.22011	itf07g21040	itf07g21040.t1;itf07g21040.t2	mrna	373.023	352.21	355.004	152.994	158.196	213.74	-1.04115	7.19307e-18	down	PREDICTED: ACT domain-containing protein ACR4-like isoform X1 [Ipomoea nil]
MSTRG.27863	itf10g23370	itf10g23370.t1	mrna	17.6347	15.8336	17.8949	7.98797	8.19433	9.86851	-0.979406	7.31451e-18	down	PREDICTED: L-type lectin-domain containing receptor kinase IX.1-like [Ipomoea nil]
MSTRG.28191	itf11g01600	itf11g01600.t1	mrna	32.3078	29.9812	26.6134	8.00884	5.83619	11.6272	-1.8033	7.57991e-18	down	PREDICTED: cyclin-U4-1 [Ipomoea nil]
MSTRG.15212	itf04g26580	itf04g26580.t1	mrna	102.526	87.5313	82.3086	35.0852	23.5204	37.2676	-1.50635	7.72793e-18	down	PREDICTED: MDIS1-interacting receptor like kinase 1-like [Ipomoea nil]
MSTRG.10495	itf02g27320	itf02g27320.t1	mrna	0.0822313	0.0529136	0.0340949	1.2223	0.816643	0.681294	4.00659	8.43565e-18	up	PREDICTED: uncharacterized protein LOC109156502 [Ipomoea nil]
MSTRG.7327	itf01g23630	itf01g23630.t1	mrna	42.0252	37.1757	26.4449	11.4469	7.98035	11.6303	-1.76622	8.61301e-18	down
MSTRG.36507	itf15g12100	itf15g12100.t1	mrna	2003.47	1803.15	1917.65	928.947	830.025	1124.46	-0.989309	9.45551e-18	down	PREDICTED: allene oxide synthase 3-like [Ipomoea nil]
MSTRG.20799	itf07g05410	itf07g05410.t1	mrna	17.1216	15.824	15.1799	38.9161	50.5249	38.3617	1.40905	9.56317e-18	up	PREDICTED: uncharacterized protein LOC109172054 [Ipomoea nil]
MSTRG.9512	itf02g14540	itf02g14540.t4;itf02g14540.t1;itf02g14540.t3;itf02g14540.t2	mrna	44.1301	33.2622	44.2616	76.2983	84.9366	88.7024	1.03878	1.0177e-17	up	PREDICTED: IRK-interacting protein-like [Ipomoea nil]
MSTRG.29549	itf11g18940	itf11g18940.t1	mrna	296.751	302.778	311.676	158.881	177.813	183.617	-0.808402	1.04071e-17	down	PREDICTED: myosin-11-like [Ipomoea nil]
MSTRG.29266	itf11g15000	itf11g15000.t1	mrna	124.463	123.456	99.2888	251.765	247.296	227.459	1.0652	1.10069e-17	up	PREDICTED: uncharacterized protein LOC109162858 [Ipomoea nil]
MSTRG.27312	itf10g16580	itf10g16580.t5;itf10g16580.t1;itf10g16580.t2;itf10g16580.t4	mrna	11.399	10.4411	12.492	18.9783	23.2229	22.6216	0.916946	1.16419e-17	up	PREDICTED: polyadenylate-binding protein-interacting protein 11-like isoform X1 [Ipomoea nil];PREDICTED: polyadenylate-binding protein-interacting protein 11-like isoform X2 [Ipomoea nil]
MSTRG.12570	itf03g24110	itf03g24110.t1	mrna	23.8358	22.3204	25.9693	44.1497	39.6944	42.4592	0.808311	1.21452e-17	up	CuSOD [Ipomoea batatas]
MSTRG.10839	itf03g02400	itf03g02400.t1	mrna	0.312872	0.29716	0.475401	2.65748	2.36349	2.77754	2.84493	1.21956e-17	up	PREDICTED: protein GLUTAMINE DUMPER 2-like [Ipomoea nil]
MSTRG.25115	itf09g16040	itf09g16040.t1	mrna	41.4405	40.0453	37.6128	14.3647	18.2552	19.2741	-1.19852	1.26423e-17	down	PREDICTED: cell division cycle 20.1, cofactor of APC complex-like [Ipomoea nil]
MSTRG.9566	itf02g15290	itf02g15290.t1	mrna	329.232	345.07	310.357	454.23	575.71	559.429	0.690758	1.26999e-17	up	PREDICTED: uncharacterized protein LOC109187378 [Ipomoea nil]
MSTRG.5681	itf01g02830	itf01g02830.t1	mrna	20.9003	17.6766	21.8714	7.34557	6.00369	7.8767	-1.50987	1.28296e-17	down	PREDICTED: L-ascorbate oxidase homolog [Ipomoea nil]
MSTRG.27659	itf10g20700;itf10g20690	itf10g20700.t1;itf10g20690.t1	mrna	3.14181	2.51565	2.29807	6.2353	5.4962	6.22826	1.17474	1.29341e-17	up	PREDICTED: uncharacterized protein LOC109164821 [Ipomoea nil]
MSTRG.30994	itf12g15130	itf12g15130.t1	mrna	105.791	72.6903	100.413	22.5246	30.9502	21.4547	-1.89611	1.35583e-17	down	PREDICTED: glucan endo-1,3-beta-glucosidase 11-like [Ipomoea nil]
MSTRG.7715	itf01g28430	itf01g28430.t1	mrna	7.63546	8.39159	7.78037	2.36838	2.49979	2.03053	-1.78702	1.399e-17	down	PREDICTED: polyphenol oxidase I, chloroplastic-like [Ipomoea nil]
MSTRG.28006	itf10g25110	itf10g25110.t1	mrna	24.6245	23.6697	25.0971	13.663	14.0743	15.4335	-0.765552	1.44041e-17	down	PREDICTED: kinesin-like protein KIN-7D, mitochondrial [Ipomoea nil]
MSTRG.19989	itf06g22240	itf06g22240.t1	mrna	12.081	11.4293	13.6929	22.0235	22.2799	24.4579	0.886167	1.48766e-17	up	PREDICTED: uncharacterized protein LOC109149565 [Ipomoea nil]
MSTRG.35416	itf14g18850	itf14g18850.t1	mrna	0.942745	0.650934	1.08823	7.23744	9.80927	5.8943	3.09659	1.59859e-17	up	PREDICTED: aluminum-activated malate transporter 14-like [Ipomoea nil]
MSTRG.23444	itf08g14450	itf08g14450.t2;itf08g14450.t1	mrna	130.302	125.492	157.837	225.033	222.744	245.252	0.744572	1.62273e-17	up	PREDICTED: ATP-citrate synthase alpha chain protein 1 [Ipomoea nil]
MSTRG.33842	itf13g22080	itf13g22080.t1	mrna	0.052935	0.1324	0.0980851	1.45201	1.12438	1.40828	3.81345	1.71281e-17	up	PREDICTED: basic leucine zipper 43-like [Ipomoea nil]
MSTRG.9432	itf02g13470;itf02g13460	itf02g13470.t1;itf02g13460.t1	mrna	1.3155	0.957371	1.16786	4.52934	4.31126	3.41787	1.83299	1.75691e-17	up	PREDICTED: cytochrome P450 CYP72A219-like [Ipomoea nil]
MSTRG.13227	itf04g00800	itf04g00800.t1	mrna	34.9609	19.1205	19.2684	191.817	225.036	152.68	2.95691	1.81437e-17	up	PREDICTED: acidic endochitinase-like [Ipomoea nil]
MSTRG.15256	itf04g27140	itf04g27140.t1	mrna	3.24527	1.79027	1.45262	17.5817	18.9877	12.4394	2.91716	1.88014e-17	up	PREDICTED: cytochrome P450 82C4-like [Ipomoea nil]
MSTRG.10711	itf03g00870	itf03g00870.t1	mrna	486.439	492.036	480.351	203.375	259.711	291.838	-0.950404	1.90553e-17	down	PREDICTED: potassium transporter 8-like [Ipomoea nil]
MSTRG.33969	itf14g00820	itf14g00820.t1	mrna	452.353	449.399	406.531	234.326	224.473	218.123	-0.950613	2.04234e-17	down	PREDICTED: putative 1-phosphatidylinositol-3-phosphate 5-kinase FAB1C [Ipomoea nil]
MSTRG.12628	itf03g24810;itf03g24780	itf03g24810.t1;itf03g24810.t2;itf03g24780.t1	mrna	31.4882	26.6996	28.0337	51.0016	46.6135	67.7319	0.939376	2.13821e-17	up	PREDICTED: ABC transporter C family member 10 isoform X1 [Ipomoea nil]
MSTRG.9252	itf02g10720	itf02g10720.t2;itf02g10720.t1	mrna	105.464	98.3813	97.721	156.707	146.306	158.183	0.612905	2.142e-17	up	PREDICTED: cytochrome b561 and DOMON domain-containing protein At5g47530-like [Ipomoea nil]
MSTRG.16363	itf05g06230	itf05g06230.t1	mrna	4.87197	5.13278	5.40246	1.84506	1.45203	1.38001	-1.71992	2.19365e-17	down	PREDICTED: E3 ubiquitin-protein ligase ATL9-like [Ipomoea nil]
MSTRG.13966	itf04g10140	itf04g10140.t1	mrna	3.23369	2.90565	3.4744	5.79263	6.01203	6.10251	0.897368	2.46206e-17	up	PREDICTED: auxin-induced protein PCNT115-like [Ipomoea nil]
MSTRG.15414	itf04g28960	itf04g28960.t1	mrna	66.6924	57.9207	64.2995	32.0813	30.835	36.8392	-0.92125	2.74659e-17	down	PREDICTED: uncharacterized protein LOC109163575 isoform X2 [Ipomoea nil]
MSTRG.10919	itf03g03460	itf03g03460.t1	mrna	15.0292	14.7193	16.893	33.5805	37.2778	30.3854	1.11815	2.86624e-17	up	PREDICTED: WUSCHEL-related homeobox 8-like [Ipomoea nil]
MSTRG.14133	itf04g12110	itf04g12110.t1	mrna	7.49456	6.92823	4.53003	18.574	19.1004	14.8032	1.46929	2.90913e-17	up	PREDICTED: glucan endo-1,3-beta-glucosidase, acidic-like isoform X2 [Ipomoea nil]
MSTRG.31185	itf12g17130	itf12g17130.t1	mrna	124.31	121.034	116.446	67.3855	70.1699	78.0303	-0.746889	3.04147e-17	down	PREDICTED: protein KINESIN LIGHT CHAIN-RELATED 2 [Ipomoea nil]
MSTRG.35500	itf14g19830	itf14g19830.t1	mrna	99.2888	102.886	105.395	158.15	162.413	158.481	0.639242	3.24817e-17	up	PREDICTED: transmembrane protein 205 [Ipomoea nil]
MSTRG.17038	itf05g14330	itf05g14330.t1;itf05g14330.t2;itf05g14330.t3	mrna	32.3326	34.0073	30.5863	15.9586	17.9963	19.7702	-0.851287	3.53881e-17	down	PREDICTED: BAG family molecular chaperone regulator 1-like [Ipomoea nil]
MSTRG.2224	itf00g29770	itf00g29770.t1	mrna	22.5765	21.0659	19.2457	6.37834	5.08121	3.71238	-2.05138	3.6671e-17	down	PREDICTED: uncharacterized protein LOC109176466 [Ipomoea nil]
MSTRG.12676	itf03g25380	itf03g25380.t1;itf03g25380.t2	mrna	1065.56	1081.39	1085.97	1404.91	1816.16	1942.28	0.67547	3.78966e-17	up	PREDICTED: glutamate synthase 1 [NADH], chloroplastic isoform X1 [Ipomoea nil]
MSTRG.15339	itf04g28110	itf04g28110.t1	mrna	0.431459	0.940905	0.876791	4.09012	5.39329	3.08364	2.48219	3.85511e-17	up	PREDICTED: cationic peroxidase 1-like [Ipomoea nil]
MSTRG.17844	itf05g23980	itf05g23980.t1;itf05g23980.t2;itf05g23980.t3	mrna	12.0977	13.6727	10.6711	4.31329	4.5213	4.81142	-1.4171	4.09322e-17	down	PREDICTED: kinesin-like protein KIN-7F isoform X2 [Ipomoea nil]
MSTRG.24679	itf09g10850	itf09g10850.t1	mrna	30.4181	29.4985	27.5533	13.3494	16.4036	15.9409	-0.936784	4.16314e-17	down	PREDICTED: 3-oxoacyl-[acyl-carrier-protein] synthase 3 A, chloroplastic-like [Ipomoea nil]
MSTRG.18898	itf06g08860	itf06g08860.t1	mrna	6.63121	6.57415	6.98018	1.67744	2.41203	3.00333	-1.5089	4.2631e-17	down	PREDICTED: uncharacterized protein LOC109178929 [Ipomoea nil]
MSTRG.14346	itf04g14670	itf04g14670.t2;itf04g14670.t1;itf04g14670.t3	mrna	15.2294	14.6154	16.1053	22.2549	23.5887	23.5656	0.59506	4.27375e-17	up	PREDICTED: uncharacterized protein LOC109166052 isoform X2 [Ipomoea nil];PREDICTED: uncharacterized protein LOC109166052 isoform X1 [Ipomoea nil]
MSTRG.29587	itf11g19590	itf11g19590.t1	mrna	55.7711	52.3356	62.5433	24.993	28.9359	27.1365	-1.07388	4.3752e-17	down	PREDICTED: protein SIEVE ELEMENT OCCLUSION B-like [Ipomoea nil]
MSTRG.9570	itf02g15320	itf02g15320.t2;itf02g15320.t1	mrna	85.5622	84.2182	87.6925	34.3008	44.2656	38.0127	-1.14311	4.97018e-17	down	PREDICTED: F-box protein At3g26010-like [Ipomoea nil]
MSTRG.16518	itf05g08170	itf05g08170.t1;itf05g08170.t2	mrna	14.9348	13.503	12.391	6.22385	6.59721	6.50692	-1.0789	4.98601e-17	down	PREDICTED: probable glutamate carboxypeptidase 2 [Ipomoea nil]
MSTRG.30470	itf12g09040	itf12g09040.t1	mrna	241.827	218.026	222.334	318.389	329.821	372.522	0.581365	4.99537e-17	up	PREDICTED: phospholipid-transporting ATPase 1-like [Ipomoea nil]
MSTRG.25609	itf09g22550	itf09g22550.t1	mrna	3.14207	2.68528	2.70361	0.907305	0.628705	0.541695	-2.03772	5.01566e-17	down	PREDICTED: aluminum-activated malate transporter 10-like [Ipomoea nil]
MSTRG.28348	itf11g03470	itf11g03470.t1	mrna	8.42597	6.97204	9.54347	22.9022	27.4958	26.1954	1.61867	5.18412e-17	up	PREDICTED: exopolygalacturonase-like [Ipomoea nil]
MSTRG.24358	itf09g06930	itf09g06930.t1	mrna	3.90372	3.50331	2.97093	0.745645	0.868189	1.14542	-1.91117	5.32827e-17	down	PREDICTED: uncharacterized protein LOC109158839 [Ipomoea nil]
MSTRG.8940	itf02g07230	itf02g07230.t1	mrna	28.1012	21.9416	33.0727	51.1867	82.7481	77.2861	1.34556	5.46006e-17	up	PREDICTED: probable pectinesterase/pectinesterase inhibitor 12 [Ipomoea nil]
MSTRG.29715	itf11g21080	itf11g21080.t3;itf11g21080.t1	mrna	60.1922	62.7219	56.2479	29.7804	33.5387	35.7633	-0.854565	5.831e-17	down	PREDICTED: alpha-N-acetylglucosaminidase-like [Ipomoea nil]
MSTRG.19694	itf06g18600	itf06g18600.t1;itf06g18600.t2	mrna	13.1868	13.3677	20.4292	54.3891	47.3797	45.1732	1.64501	5.85856e-17	up	PREDICTED: calcium-transporting ATPase 9, plasma membrane-type-like isoform X2 [Ipomoea nil]
MSTRG.5748	itf01g03720	itf01g03720.t1	mrna	175.878	204.425	160.457	76.7862	73.3692	96.9046	-1.13012	6.08454e-17	down	anionic peroxidase swpa9 [Ipomoea batatas]
MSTRG.34050	itf14g02070	itf14g02070.t1	mrna	7.63476	8.67369	6.74598	1.73135	2.67161	2.72173	-1.69415	6.19553e-17	down	PREDICTED: putative late blight resistance protein homolog R1B-14 [Ipomoea nil]
MSTRG.7916	itf01g30850;itf01g30840	itf01g30850.t1;itf01g30840.t1	mrna	21.1901	17.8841	14.8269	46.4549	49.0014	37.5435	1.30304	6.27241e-17	up	PREDICTED: laccase-15-like [Ipomoea nil];PREDICTED: laccase-14-like [Ipomoea nil]
MSTRG.28666	itf11g07550	itf11g07550.t1	mrna	17.1855	14.5841	15.2759	6.67636	6.2159	6.77624	-1.25817	6.52791e-17	down	PREDICTED: probable pectate lyase 5 [Ipomoea nil]
MSTRG.21092	itf07g09380	itf07g09380.t1;itf07g09380.t2	mrna	0.731293	1.02197	0.974651	4.40129	4.18848	5.83235	2.40241	6.55797e-17	up	PREDICTED: probable serine/threonine-protein kinase WNK4 isoform X1 [Ipomoea nil];PREDICTED: probable serine/threonine-protein kinase WNK4 isoform X2 [Ipomoea nil]
MSTRG.30111	itf12g04160	itf12g04160.t1	mrna	5.29564	5.90249	5.19095	19.7153	14.5601	15.276	1.59619	6.70167e-17	up
MSTRG.2405	itf00g32630	itf00g32630.t1	mrna	10.3233	9.4633	7.64647	1.36883	0.852327	0.927348	-3.12318	7.20497e-17	down	PREDICTED: vinorine synthase-like [Ipomoea nil]
MSTRG.28299	itf11g02870	itf11g02870.t1	mrna	212.001	209.138	210.405	279.35	304.115	307.496	0.496479	7.22685e-17	up	PREDICTED: cell number regulator 8-like [Ipomoea nil]
MSTRG.7153	itf01g21390	itf01g21390.t1	mrna	160.417	169.893	194.901	86.9019	96.6297	102.62	-0.876114	7.96302e-17	down	PREDICTED: chlorophyll a-b binding protein 8, chloroplastic-like [Ipomoea nil]
MSTRG.6043	itf01g07750;itf01g07720	itf01g07750.t1;itf01g07720.t1	mrna	7.14351	6.27488	7.70175	12.7714	15.137	15.5416	1.04074	7.98767e-17	up	PREDICTED: laccase-12-like [Ipomoea nil]
MSTRG.35809	itf15g03610	itf15g03610.t1	mrna	30.4969	28.7456	24.0892	48.8097	55.1453	51.9412	0.903646	8.25735e-17	up	PREDICTED: uncharacterized protein LOC109182010 [Ipomoea nil]
MSTRG.22688	itf08g05120	itf08g05120.t1	mrna	18.0641	18.8176	18.4127	27.2043	32.0187	32.8491	0.735632	8.62071e-17	up	PREDICTED: lecithin-cholesterol acyltransferase-like 1 [Ipomoea nil]
MSTRG.9056	itf02g08520	itf02g08520.t1	mrna	657.273	643.665	497.433	1051.6	1143.51	1073.54	0.862006	8.79793e-17	up	PREDICTED: phenylalanine ammonia-lyase G4-like [Ipomoea nil]
MSTRG.24113	itf09g03600	itf09g03600.t1	mrna	0.461003	0.322535	0.620054	1.52378	1.59305	2.26945	1.94016	9.03854e-17	up	PREDICTED: aminotransferase ALD1 [Ipomoea nil]
MSTRG.21657	itf07g16530	itf07g16530.t1	mrna	37.7293	30.1338	29.3351	11.558	6.98335	10.7927	-1.72835	1.01538e-16	down	PREDICTED: cytochrome P450 CYP82D47-like [Ipomoea nil]
MSTRG.27591	itf10g19860	itf10g19860.t1	mrna	84.0133	85.3974	47.134	17.0327	15.406	19.7473	-2.05293	1.05482e-16	down	PREDICTED: uncharacterized protein LOC109165377 [Ipomoea nil]
MSTRG.17548	itf05g20520	itf05g20520.t1	mrna	73.6344	61.7654	69.559	108.279	134.906	129.489	0.86258	1.06307e-16	up	PREDICTED: acetylajmalan esterase-like [Ipomoea nil]
MSTRG.22050	itf07g21460	itf07g21460.t1	mrna	0.16873	0.412464	0.149585	2.47086	2.30155	1.6242	3.1298	1.06519e-16	up	PREDICTED: uncharacterized protein LOC109166387 [Ipomoea nil]
MSTRG.30283	itf12g06590	itf12g06590.t1	mrna	19.2285	18.2938	19.5677	32.594	42.4135	35.4453	0.952117	1.11789e-16	up	PREDICTED: vacuolar amino acid transporter 1 isoform X2 [Ipomoea nil]
MSTRG.1940	itf00g25670	itf00g25670.t1	mrna	2.29359	2.85403	3.49972	0.197844	0.171575	0.353267	-3.58082	1.13699e-16	down	PREDICTED: uncharacterized protein LOC109173449 [Ipomoea nil]
MSTRG.6254	itf01g09890	itf01g09890.t1	mrna	1.11371	0.479169	0.563216	5.51544	4.41462	4.01785	2.69355	1.14722e-16	up	PREDICTED: 1-aminocyclopropane-1-carboxylate oxidase homolog 1-like [Ipomoea nil]
MSTRG.30398	itf12g07960	itf12g07960.t1;itf12g07960.t3;itf12g07960.t2	mrna	44.8695	44.1251	46.9954	74.8988	74.9654	77.5749	0.741978	1.25205e-16	up	PREDICTED: F-box/kelch-repeat protein At3g27150 [Ipomoea nil]
MSTRG.9692	itf02g16810	itf02g16810.t2;itf02g16810.t1	mrna	24.366	21.4071	25.3885	37.5789	57.127	61.2297	1.13178	1.32774e-16	up	PREDICTED: ABC transporter C family member 3-like [Ipomoea nil]
MSTRG.24193	itf09g04410	itf09g04410.t1	mrna	1.91821	2.14369	2.34124	3.76125	4.84194	4.76504	1.06195	1.36445e-16	up	PREDICTED: uncharacterized protein LOC109167170 [Ipomoea nil]
MSTRG.8075	itf01g32680	itf01g32680.t1	mrna	374.634	362.864	344.105	492.176	663.51	704.288	0.782113	1.38187e-16	up	PREDICTED: receptor-like protein kinase HAIKU2 [Ipomoea nil]
MSTRG.15397	itf04g28780	itf04g28780.t1	mrna	288.32	256.681	330.612	435.335	522.004	572.545	0.805058	1.46694e-16	up	PREDICTED: probable pyridoxal 5'-phosphate synthase subunit PDX1 [Ipomoea nil]
MSTRG.33025	itf13g11690	itf13g11690.t1	mrna	412.565	389.229	436.282	535.965	609.307	649.122	0.535396	1.49605e-16	up	PREDICTED: uncharacterized protein LOC109177350 isoform X1 [Ipomoea nil]
MSTRG.22960	itf08g08390	itf08g08390.t1	mrna	3.36546	3.67729	6.17081	14.1944	15.7041	17.1702	1.83275	1.49805e-16	up	PREDICTED: cation/H(+) antiporter 18-like [Ipomoea nil]
MSTRG.36230	itf15g08700	itf15g08700.t1	mrna	5.3392	5.76673	6.59813	40.3073	23.1009	54.2851	2.73288	1.5043e-16	up	PREDICTED: protein ZINC INDUCED FACILITATOR-LIKE 1-like isoform X1 [Ipomoea nil]
MSTRG.30993	itf12g15120	itf12g15120.t1	mrna	46.2247	48.5307	42.4269	72.1846	76.2984	75.9547	0.710222	1.52985e-16	up	PREDICTED: uncharacterized protein LOC109179992 [Ipomoea nil]
MSTRG.23016	itf08g09240	itf08g09240.t1	mrna	0.483414	0.350584	0.657525	8.35543	8.35386	4.06805	3.80015	1.5656e-16	up	PREDICTED: acylsugar acyltransferase 3-like [Ipomoea nil]
MSTRG.33164	itf13g13340	itf13g13340.t1	mrna	14.1661	13.0157	15.3722	5.76416	6.22946	6.44407	-1.20663	1.57365e-16	down	PREDICTED: protein disulfide-isomerase-like [Ipomoea nil]
MSTRG.26782	itf10g09780	itf10g09780.t1	mrna	114.032	93.9568	101.435	25.6546	15.25	37.6645	-1.97755	1.61633e-16	down	PREDICTED: DNA (cytosine-5)-methyltransferase DRM2-like isoform X2 [Ipomoea nil]
MSTRG.9447	itf02g13690	itf02g13690.t1	mrna	7.20803	6.76224	5.98692	2.58578	2.33715	2.95847	-1.34038	1.62501e-16	down	PREDICTED: xyloglucan endotransglucosylase/hydrolase protein 24-like [Ipomoea nil]
MSTRG.35915	itf15g05000	itf15g05000.t1	mrna	120.701	116.129	101.013	223.205	200.644	200.919	0.886968	1.78701e-16	up	calmodulin-7-like [Olea europaea var. sylvestris]
MSTRG.27227	itf10g15560	itf10g15560.t1;itf10g15560.t2	mrna	57.5275	39.9269	62.9638	16.3699	18.6094	21.4364	-1.50767	1.80307e-16	down	PREDICTED: cation/H(+) antiporter 18-like [Ipomoea nil]
MSTRG.24516	itf09g09010	itf09g09010.t1	mrna	0.966947	0.635777	0.442791	4.16655	3.96307	2.87626	2.42774	1.8059e-16	up	PREDICTED: uncharacterized protein LOC109159001 [Ipomoea nil]
MSTRG.30830	itf12g13370	itf12g13370.t1	mrna	121.55	119.255	117.846	49.4336	60.2266	70.5792	-0.992666	1.82652e-16	down	PREDICTED: probable inactive receptor kinase At2g26730 [Ipomoea nil]
MSTRG.15829	itf04g34050;itf04g33990	itf04g34050.t1;itf04g33990.t1	mrna	0.446382	0.432457	0.450159	1.24767	1.32949	1.22612	1.51691	1.90179e-16	up	PREDICTED: leucine-rich repeat receptor protein kinase EMS1-like [Ipomoea nil]
MSTRG.25477	itf09g20670	itf09g20670.t1	mrna	8.88193	8.5807	8.33939	3.79685	3.46521	4.21093	-1.16924	1.94664e-16	down	PREDICTED: uncharacterized protein LOC109171644 [Ipomoea nil]
MSTRG.24330	itf09g06540	itf09g06540.t1	mrna	18.4929	19.949	13.2213	40.502	36.5851	37.9435	1.15481	1.97545e-16	up	PREDICTED: CBS domain-containing protein CBSX5-like [Ipomoea nil]
MSTRG.17577	itf05g20870	itf05g20870.t1	mrna	1.03701	0.327625	0.546203	5.76744	4.61119	3.4723	2.8577	2.04726e-16	up	PREDICTED: germin-like protein subfamily 1 member 13 [Ipomoea nil]
MSTRG.35512	itf14g20030	itf14g20030.t1	mrna	35.568	34.7882	37.1341	57.4506	60.2577	63.0196	0.749613	2.08072e-16	up	PREDICTED: uncharacterized protein LOC109191367 [Ipomoea nil]
MSTRG.1125	itf00g13890	itf00g13890.t1	mrna	2.54402	1.72312	1.21669	0.202424	0.261186	0.233354	-2.97603	2.1657e-16	down	PREDICTED: probable RNA-binding protein ARP1 [Ipomoea nil]
MSTRG.11279	itf03g08170	itf03g08170.t1	mrna	30.9406	28.7175	32.3196	44.4452	53.6148	51.669	0.702998	2.19245e-16	up	PREDICTED: protein DETOXIFICATION 12-like [Ipomoea nil]
MSTRG.24332	itf09g06510;itf09g06490;itf09g06500;itf09g06530;itf09g06520	itf09g06510.t1;itf09g06490.t1;itf09g06500.t1;itf09g06530.t1;itf09g06520.t1	mrna	58.755	56.3231	67.8611	96.2647	96.7063	98.2439	0.67072	2.42564e-16	up	PREDICTED: bifunctional epoxide hydrolase 2-like isoform X3 [Ipomoea nil];PREDICTED: bifunctional epoxide hydrolase 2-like isoform X1 [Ipomoea nil];PREDICTED: clathrin light chain 1-like [Ipomoea nil];PREDICTED: bifunctional epoxide hydrolase 2-like isoform X2 [Ipomoea nil]
MSTRG.35501	itf14g19840	itf14g19840.t1	mrna	102.484	121.935	96.2574	50.7358	49.7289	55.4014	-1.04081	2.47078e-16	down	PREDICTED: uncharacterized protein LOC109191260 [Ipomoea nil]
MSTRG.13098	itf03g30570	itf03g30570.t2;itf03g30570.t1	mrna	46.292	49.0264	50.601	75.6265	78.4266	79.6081	0.679246	2.54428e-16	up	PREDICTED: probable protein phosphatase 2C 63 [Ipomoea nil]
MSTRG.14969	itf04g23280	itf04g23280.t2;itf04g23280.t1	mrna	158.353	154.249	135.333	55.5953	74.9272	74.8795	-1.12484	2.553e-16	down	PREDICTED: uncharacterized protein LOC109148839 [Ipomoea nil]
MSTRG.31813	itf12g24980	itf12g24980.t1	mrna	13.7729	16.5618	15.0432	3.99016	3.20553	5.11334	-1.88227	2.56402e-16	down	PREDICTED: uncharacterized protein LOC109193830 [Ipomoea nil]
MSTRG.21808	itf07g18510	itf07g18510.t3;itf07g18510.t4;itf07g18510.t2;itf07g18510.t1	mrna	9.37335	10.6757	9.53637	15.2536	16.3648	16.8527	0.712236	2.69962e-16	up	PREDICTED: sodium/hydrogen exchanger 3-like isoform X1 [Ipomoea nil]
MSTRG.23728	itf08g18040	itf08g18040.t6;itf08g18040.t4;itf08g18040.t1;itf08g18040.t5;itf08g18040.t7;itf08g18040.t3	mrna	4.8525	5.36364	6.13092	2.13129	2.61479	2.4763	-1.17849	2.89426e-16	down	PREDICTED: putative ABC transporter C family member 15 isoform X1 [Ipomoea nil];PREDICTED: putative ABC transporter C family member 15 isoform X2 [Ipomoea nil]
MSTRG.35362	itf14g17960	itf14g17960.t1	mrna	10.8824	9.4604	9.96856	0.627844	1.55443	1.65093	-2.98323	3.13041e-16	down	PREDICTED: NAC domain-containing protein 21/22-like [Ipomoea nil]
MSTRG.23926	itf09g01270	itf09g01270.t1	mrna	0.591787	0.675004	0.700525	1.55976	1.39023	1.6677	1.23094	3.17929e-16	up
MSTRG.35783	itf15g03310	itf15g03310.t4;itf15g03310.t1;itf15g03310.t2;itf15g03310.t3	mrna	57.5207	59.3152	63.3566	93.1474	101.751	93.0642	0.676345	3.23018e-16	up	PREDICTED: guanylate kinase 2 [Ipomoea nil]
MSTRG.13731	itf04g07000	itf04g07000.t1	mrna	162.17	151.734	154.29	77.7401	81.7174	98.1212	-0.862093	3.2386e-16	down	PREDICTED: inactive leucine-rich repeat receptor-like serine/threonine-protein kinase At1g60630 [Ipomoea nil]
MSTRG.35789	itf15g03390	itf15g03390.t1	mrna	18.7991	18.7165	20.6236	25.8933	30.3766	32.7839	0.615165	3.27989e-16	up	PREDICTED: uncharacterized protein LOC109181392 [Ipomoea nil]
MSTRG.23737	itf08g18140	itf08g18140.t1	mrna	246.551	236.622	252.678	141.958	159.588	161.921	-0.666948	3.32729e-16	down	PREDICTED: glyceraldehyde-3-phosphate dehydrogenase, cytosolic [Ipomoea nil]
MSTRG.35866	itf15g04410	itf15g04410.t1	mrna	3.34082	2.79682	2.61454	0.591363	0.229061	0.513604	-2.71385	3.37206e-16	down	PREDICTED: transcription factor ORG3-like [Ipomoea nil]
MSTRG.23965	itf09g01760	itf09g01760.t1;itf09g01760.t2	mrna	374.021	354.582	354.889	124.885	178.287	199.351	-1.10843	3.46563e-16	down	PREDICTED: ferredoxin--nitrite reductase, chloroplastic-like [Ipomoea nil]
MSTRG.25145	itf09g16380	itf09g16380.t2;itf09g16380.t1	mrna	3.17704	2.5604	2.71169	5.53317	5.53321	6.45927	1.05259	3.48464e-16	up	PREDICTED: TMV resistance protein N-like [Ipomoea nil]
MSTRG.7453	itf01g25040	itf01g25040.t1	mrna	134.871	132.49	154.207	246.432	241.748	224.42	0.757327	3.57206e-16	up	PREDICTED: somatic embryogenesis receptor kinase 1-like [Ipomoea nil]
MSTRG.24087	itf09g03280	itf09g03280.t3;itf09g03280.t2;itf09g03280.t1	mrna	14.4407	15.5759	12.3514	29.0727	27.2222	26.5137	0.966806	3.71924e-16	up	PREDICTED: bifunctional riboflavin biosynthesis protein RIBA 1, chloroplastic-like [Ipomoea nil]
MSTRG.31599	itf12g22360	itf12g22360.t1;itf12g22360.t3	mrna	145.511	160.46	138.555	71.937	57.6576	72.9247	-1.13421	3.7204e-16	down	PREDICTED: UDP-glucuronic acid decarboxylase 6-like [Ipomoea nil]
MSTRG.18912	itf06g09060	itf06g09060.t1	mrna	260.204	232.824	238.622	139.954	146.924	151.014	-0.740574	3.72332e-16	down	PREDICTED: mitochondrial phosphate carrier protein 3, mitochondrial-like [Ipomoea nil]
MSTRG.23986	itf09g01980	itf09g01980.t1	mrna	3.24167	4.62876	4.27171	9.46679	11.7103	11.8692	1.44446	3.7559e-16	up	PREDICTED: uncharacterized protein At4g06744-like [Ipomoea nil]
MSTRG.12128	itf03g18720	itf03g18720.t5;itf03g18720.t4;itf03g18720.t2;itf03g18720.t1;itf03g18720.t3	mrna	10.4351	10.9605	13.082	18.6452	20.4782	24.3341	0.880132	3.87104e-16	up	PREDICTED: probable plastidic glucose transporter 2 isoform X1 [Ipomoea nil]
MSTRG.29951	itf12g02200	itf12g02200.t1	mrna	18.9307	27.1697	25.1856	3.62694	7.02182	5.69167	-2.12517	3.95927e-16	down	PREDICTED: haloacid dehalogenase-like hydrolase domain-containing protein At4g39970 [Ipomoea nil]
MSTRG.19487	itf06g16200	itf06g16200.t1	mrna	80.2959	80.6978	69.8594	110.356	156.603	155.716	0.872573	4.11393e-16	up	PREDICTED: glucan endo-1,3-beta-glucosidase 13-like isoform X2 [Ipomoea nil]
MSTRG.6028	itf01g07360	itf01g07360.t1	mrna	10.8218	10.1543	9.94961	3.02829	2.40321	1.46813	-2.16422	4.20888e-16	down	PREDICTED: secoisolariciresinol dehydrogenase-like [Ipomoea nil]
MSTRG.22979	itf08g08660	itf08g08660.t1	mrna	0.538333	0.382616	0.521323	0.0307656	0.0764838	0.0423063	-3.26959	4.21017e-16	down	PREDICTED: angelicin synthase-like [Ipomoea nil]
MSTRG.15785	itf04g33640	itf04g33640.t1	mrna	1.99086	2.19492	2.56867	0.42341	0.78814	0.688472	-1.82982	4.49641e-16	down	PREDICTED: phospholipase A1-Igamma3, chloroplastic-like [Ipomoea nil]
MSTRG.29906	itf12g01580	itf12g01580.t1	mrna	13.4522	13.0829	10.2062	25.7327	25.0555	27.7403	1.09581	4.56676e-16	up	PREDICTED: aspartic proteinase PCS1-like [Ipomoea nil]
MSTRG.30520	itf12g09640	itf12g09640.t1;itf12g09640.t2	mrna	10.4477	13.7131	12.1885	4.04769	3.94088	4.15818	-1.58136	4.66601e-16	down	PREDICTED: uncharacterized protein LOC109157981 [Ipomoea nil]
MSTRG.24979	itf09g14220	itf09g14220.t1	mrna	1.19718	1.58944	1.55646	0.36864	0.201471	0.219748	-2.45905	4.80254e-16	down	PREDICTED: threonine dehydratase biosynthetic, chloroplastic-like [Ipomoea nil]
MSTRG.17017	itf05g14110	itf05g14110.t1;itf05g14110.t2	mrna	13.2295	12.2181	14.4588	6.10433	7.07791	6.24125	-1.03882	5.07729e-16	down	PREDICTED: 65-kDa microtubule-associated protein 3 [Ipomoea nil]
MSTRG.10973	itf03g04340	itf03g04340.t1	mrna	353.467	333.584	328.578	178.344	204.268	213.293	-0.76922	5.11694e-16	down	PREDICTED: DELLA protein GAI-like [Ipomoea nil]
MSTRG.21132	itf07g10220	itf07g10220.t1	mrna	42.8064	36.7839	43.5769	14.5058	17.4145	21.1262	-1.21529	5.12707e-16	down	PREDICTED: protein SODIUM POTASSIUM ROOT DEFECTIVE 1-like [Ipomoea nil]
MSTRG.5490	itf01g00350	itf01g00350.t3;itf01g00350.t2;itf01g00350.t1	mrna	4.13202	4.09974	3.43034	1.29346	1.39349	1.47525	-1.48641	5.20101e-16	down	PREDICTED: protein STRUBBELIG-RECEPTOR FAMILY 3-like [Ipomoea nil]
MSTRG.15288	itf04g27490	itf04g27490.t1	mrna	6.4044	7.22995	11.0452	32.4301	29.7609	25.4565	1.82839	5.2044e-16	up	PREDICTED: dCTP pyrophosphatase 1-like [Ipomoea nil]
MSTRG.8878	itf02g06510	itf02g06510.t1	mrna	12.9277	14.2817	10.9197	26.1705	32.6381	29.4483	1.21082	5.56488e-16	up	PREDICTED: leucine-rich repeat extensin-like protein 3 [Ipomoea nil]
MSTRG.15505	itf04g30090	itf04g30090.t1	mrna	40.0174	39.6368	34.5773	19.5345	19.7354	21.3664	-0.913709	5.62932e-16	down	PREDICTED: exocyst complex component EXO70A1-like [Ipomoea nil]
MSTRG.21302	itf07g12160	itf07g12160.t1	mrna	14.0049	11.8447	15.0748	3.78925	2.72601	4.4591	-1.89882	5.75759e-16	down	PREDICTED: stress-response A/B barrel domain-containing protein At5g22580 [Ipomoea nil]
MSTRG.28752	itf11g08470	itf11g08470.t1	mrna	188.924	181.345	197.022	96.2085	107.51	119.417	-0.811948	6.00315e-16	down	PREDICTED: transmembrane protein 87A [Ipomoea nil]
MSTRG.15481	itf04g29760	itf04g29760.t1	mrna	149.502	147.848	155.194	202.476	205.02	223.038	0.478514	6.02388e-16	up	PREDICTED: putative E3 ubiquitin-protein ligase XBAT31 [Ipomoea nil]
MSTRG.20230	itf06g25270	itf06g25270.t1	mrna	7.28469	5.21083	3.77694	37.9871	28.2427	19.6404	2.39972	6.13022e-16	up	PREDICTED: ethylene-responsive transcription factor ABR1-like [Ipomoea nil]
MSTRG.25003	itf09g14620	itf09g14620.t1	mrna	224.519	223.961	217.414	302.788	394.746	360.287	0.667729	6.19831e-16	up	PREDICTED: ABC transporter B family member 1-like [Ipomoea nil]
MSTRG.23826	itf09g00100;itf09g00110	itf09g00100.t1;itf09g00110.t1	mrna	3.29485	3.00829	2.81546	5.77652	5.50686	5.40024	0.87155	6.29492e-16	up	PREDICTED: probable serine/threonine-protein kinase NAK [Ipomoea nil];PREDICTED: pentatricopeptide repeat-containing protein At2g17210 [Ipomoea nil]
MSTRG.22546	itf08g03240	itf08g03240.t1	mrna	222.619	201.328	230.626	102.951	118.809	132.972	-0.883824	6.60754e-16	down	PREDICTED: endoglucanase 10-like [Ipomoea nil]
MSTRG.24383	itf09g07330;itf09g07320	itf09g07330.t1;itf09g07320.t1	mrna	18.5304	18.6877	14.9828	7.77203	7.28338	8.39298	-1.15458	6.85303e-16	down	PREDICTED: GDSL esterase/lipase At1g28610-like [Ipomoea nil];PREDICTED: GDSL esterase/lipase At1g28590-like [Ipomoea nil]
MSTRG.10244	itf02g23770	itf02g23770.t1	mrna	11.6082	12.2515	11.6433	16.5729	22.0879	22.3763	0.781743	6.93858e-16	up	4-coumarate-CoA ligase [Ipomoea purpurea]
MSTRG.18680	itf06g06010;itf06g06000	itf06g06010.t1;itf06g06000.t1	mrna	3.09606	3.34776	2.62323	0.492128	0.12709	0.443458	-3.09293	6.95091e-16	down	PREDICTED: vetispiradiene synthase 3-like [Ipomoea nil]
MSTRG.22409	itf08g01660	itf08g01660.t1;itf08g01660.t2	mrna	96.0487	96.7406	78.0844	141.366	176.192	206.208	0.9513	7.06648e-16	up	PREDICTED: two-component response regulator-like APRR2 isoform X3 [Ipomoea nil];PREDICTED: two-component response regulator-like APRR2 isoform X2 [Ipomoea nil]
MSTRG.3236	itf00g46320	itf00g46320.t1	mrna	7.55534	7.17878	6.94621	0.854818	0.536129	1.22365	-3.05173	7.81582e-16	down	PREDICTED: probable carboxylesterase 2 [Ipomoea nil]
MSTRG.35176	itf14g15870	itf14g15870.t1	mrna	9.24642	7.32029	7.19425	2.18869	2.51284	3.02133	-1.62139	8.06241e-16	down	PREDICTED: uncharacterized protein LOC109173449 [Ipomoea nil]
MSTRG.24326	itf09g06470	itf09g06470.t1	mrna	3.63587	5.01235	3.28026	1.14388	1.21891	1.14972	-1.76383	8.09823e-16	down	PREDICTED: uncharacterized protein At4g19900 [Ipomoea nil]
MSTRG.20900	itf07g06560	itf07g06560.t1	mrna	62.0046	62.2576	79.3323	27.8419	28.4249	31.1663	-1.21945	8.12656e-16	down	PREDICTED: glucan endo-1,3-beta-glucosidase 3-like [Ipomoea nil]
MSTRG.20559	itf07g02410	itf07g02410.t1	mrna	6.70495	8.59766	13.5147	39.0392	41.5807	32.4794	1.97258	8.13728e-16	up	oxidoreductase [Ipomoea batatas]
MSTRG.7116	itf01g21000	itf01g21000.t1	mrna	21.5213	17.7754	25.4239	38.8936	54.5244	47.7297	1.12491	8.19102e-16	up	PREDICTED: polyphenol oxidase I, chloroplastic [Ipomoea nil]
MSTRG.36511	itf15g12110	itf15g12110.t1	mrna	1162.78	1080.27	1081.65	556.287	488.018	674.907	-0.95148	8.20575e-16	down	PREDICTED: probable linoleate 9S-lipoxygenase 5 [Ipomoea nil]
MSTRG.13898	itf04g08940	itf04g08940.t1	mrna	37.6855	42.8367	46.1369	19.1915	16.7046	22.6661	-1.11291	8.2268e-16	down	PREDICTED: receptor-like protein kinase 2 [Ipomoea nil]
MSTRG.29812	itf12g00390	itf12g00390.t1;itf12g00390.t2	mrna	106.574	94.8229	90.965	50.2874	45.0018	53.2635	-0.976778	8.33989e-16	down	PREDICTED: zinc finger protein CONSTANS-LIKE 5 [Ipomoea nil]
MSTRG.16999	itf05g13870	itf05g13870.t1;itf05g13870.t2	mrna	2.46627	2.13916	1.61282	0.167155	0.326394	0.108022	-3.3697	8.55381e-16	down	PREDICTED: pectinesterase 2-like [Ipomoea nil]
MSTRG.27284	itf10g16260	itf10g16260.t3;itf10g16260.t2	mrna	15.7891	17.8439	17.9902	5.90648	6.93299	6.77409	-1.39617	8.65368e-16	down	PREDICTED: auxin response factor 9-like isoform X1 [Ipomoea nil]
MSTRG.9292	itf02g11270	itf02g11270.t1;itf02g11270.t4;itf02g11270.t3;itf02g11270.t2	mrna	3.18566	2.96401	3.84518	7.43404	6.81691	7.87747	1.14664	8.73548e-16	up	PREDICTED: septum-promoting GTP-binding protein 1-like [Ipomoea nil]
MSTRG.12250	itf03g20310	itf03g20310.t1	mrna	3.43187	3.89004	2.65725	0.495271	0.759052	1.01121	-2.13907	8.85897e-16	down	PREDICTED: probable polygalacturonase At1g80170 [Ipomoea nil]
MSTRG.29064	itf11g12240	itf11g12240.t1	mrna	41.374	37.5037	41.136	16.2447	13.6556	16.0883	-1.38385	8.96838e-16	down	PREDICTED: heavy metal-associated isoprenylated plant protein 7-like [Ipomoea nil]
MSTRG.15652	itf04g31930	itf04g31930.t1;itf04g31930.t2	mrna	23.1851	22.4954	21.5622	10.6335	7.72769	9.46986	-1.27268	9.33764e-16	down	PREDICTED: uncharacterized protein LOC109192900 isoform X1 [Ipomoea nil]
MSTRG.27506	itf10g18710	itf10g18710.t3;itf10g18710.t1	mrna	16.1797	16.1405	16.0376	5.86758	8.02185	7.99461	-1.14387	9.35635e-16	down	PREDICTED: protein STICHEL-like 3 isoform X2 [Ipomoea nil]
MSTRG.31368	itf12g19790	itf12g19790.t1	mrna	20.8607	23.175	18.3112	7.80843	8.26084	7.95543	-1.3758	1.00746e-15	down	PREDICTED: uncharacterized protein LOC109193649 [Ipomoea nil]
MSTRG.31924	itf12g26430	itf12g26430.t1	mrna	43.8461	37.408	38.5113	18.471	18.0716	21.5996	-1.04255	1.05828e-15	down	PREDICTED: molybdate-anion transporter-like [Ipomoea nil]
MSTRG.10674	itf03g00390	itf03g00390.t1	mrna	0.212764	0.209301	0.12108	0.804156	1.01538	0.78914	2.26391	1.09288e-15	up	PREDICTED: uncharacterized protein LOC109180200 [Ipomoea nil]
MSTRG.18053	itf05g26580	itf05g26580.t1	mrna	66.4396	70.2966	64.6137	95.7792	128.557	117.543	0.763783	1.11374e-15	up	PREDICTED: fasciclin-like arabinogalactan protein 1 [Ipomoea nil]
MSTRG.22628	itf08g04280	itf08g04280.t1	mrna	2.5602	2.18606	2.34842	4.96682	5.93488	5.21788	1.184	1.13321e-15	up	PREDICTED: alpha-amylase-like [Ipomoea nil]
MSTRG.27470	itf10g18370	itf10g18370.t1	mrna	1.30553	1.09324	1.32878	4.27771	4.84599	4.72626	1.89358	1.17063e-15	up	PREDICTED: two-pore potassium channel 3-like isoform X2 [Ipomoea nil]
MSTRG.9404	itf02g13100	itf02g13100.t1	mrna	3.16595	3.21362	3.11925	5.50628	5.97575	5.96417	0.877093	1.18089e-15	up	PREDICTED: protein trichome birefringence-like 39 [Ipomoea nil]
MSTRG.19933	itf06g21640	itf06g21640.t2;itf06g21640.t1	mrna	85.4829	78.0053	83.366	127.621	122.798	137.343	0.651515	1.2079e-15	up	PREDICTED: 1-acylglycerol-3-phosphate O-acyltransferase-like [Ipomoea nil]
MSTRG.37317	itf15g22690;itf15g22720	itf15g22690.t1;itf15g22720.t1	mrna	19.9938	19.9563	23.9759	5.77141	4.95843	8.49359	-1.73354	1.23538e-15	down	PREDICTED: non-specific lipid-transfer protein 2-like [Ipomoea nil]
MSTRG.36015	itf15g06100	itf15g06100.t1	mrna	299.51	294.345	292.02	96.0884	156.414	129.131	-1.21491	1.24679e-15	down	PREDICTED: probable serine/threonine-protein kinase WNK5 [Ipomoea nil]
MSTRG.24496	itf09g08720	itf09g08720.t1	mrna	28.9986	19.8233	18.9805	52.8826	54.9297	48.5004	1.20503	1.36679e-15	up	PREDICTED: tropinone reductase homolog [Ipomoea nil]
MSTRG.29006	itf11g11370	itf11g11370.t1	mrna	226.922	237.379	249.801	103.507	140.823	132.84	-0.920917	1.39592e-15	down	PREDICTED: L-Ala-D/L-amino acid epimerase-like [Ipomoea nil]
MSTRG.37359	itf15g23280	itf15g23280.t1	mrna	168.688	98.9921	158.026	25.375	15.6101	27.2873	-2.64048	1.41636e-15	down	PREDICTED: pEARLI1-like lipid transfer protein 1 [Ipomoea nil]
MSTRG.17662	itf05g21810	itf05g21810.t2	mrna	3.07738	2.53403	1.9903	19.89	14.6699	7.99887	2.48506	1.46223e-15	up	PREDICTED: cellulose synthase-like protein E1 [Ipomoea nil]
MSTRG.25583	itf09g22270	itf09g22270.t1	mrna	0.0132266	0.0156787	0	0.283676	0.276145	0.186124	4.68966	1.50409e-15	up	PREDICTED: phospholipase A(1) DAD1, chloroplastic-like [Ipomoea nil]
MSTRG.32359	itf13g03470	itf13g03470.t1	mrna	42.6527	48.5484	46.2145	14.6874	21.4175	21.0781	-1.26489	1.51094e-15	down	PREDICTED: scarecrow-like protein 28 [Ipomoea nil]
MSTRG.36299	itf15g09600	itf15g09600.t1;itf15g09600.t3	mrna	17.663	16.3075	18.1941	28.9416	33.8589	33.0254	0.877343	1.52017e-15	up	PREDICTED: DExH-box ATP-dependent RNA helicase DExH12-like [Ipomoea nil]
MSTRG.25724	itf09g24420	itf09g24420.t1	mrna	34.7331	34.4584	26.8999	12.7644	15.5848	16.41	-1.10222	1.52155e-15	down	PREDICTED: soluble inorganic pyrophosphatase 4-like isoform X3 [Ipomoea nil]
MSTRG.28980	itf11g11130	itf11g11130.t1	mrna	129.064	130.384	154.389	50.6541	67.9917	74.1332	-1.10211	1.55393e-15	down	PREDICTED: uncharacterized GPI-anchored protein At4g28100-like [Ipomoea nil]
MSTRG.7880	itf01g30380	itf01g30380.t1	mrna	74.2139	73.8406	69.1809	37.4346	41.0025	45.4179	-0.810608	1.57826e-15	down	PREDICTED: sterol 3-beta-glucosyltransferase UGT80B1 isoform X1 [Ipomoea nil]
MSTRG.24200	itf09g04510	itf09g04510.t1;itf09g04510.t2	mrna	1.22223	1.09458	1.15554	2.40191	3.95827	2.81496	1.40182	1.6289e-15	up	PREDICTED: protein NRT1/ PTR FAMILY 4.3-like [Ipomoea nil]
MSTRG.31612	itf12g22540;itf12g22550	itf12g22540.t1;itf12g22550.t1	mrna	51.599	50.308	49.0495	27.1422	27.2432	32.1527	-0.802726	1.67979e-15	down	PREDICTED: actin-like [Ipomoea nil]
MSTRG.24710	itf09g11300	itf09g11300.t1	mrna	43.4303	44.6212	44.1417	18.0088	19.5692	21.1571	-1.17035	1.70425e-15	down	PREDICTED: uncharacterized protein LOC109158988 [Ipomoea nil]
MSTRG.22428	itf08g01940	itf08g01940.t1	mrna	11.6143	9.0743	12.0059	4.4386	3.78562	4.17169	-1.39918	1.78353e-15	down	PREDICTED: uncharacterized protein LOC109152968 [Ipomoea nil]
MSTRG.19734	itf06g19160	itf06g19160.t1	mrna	29.9519	31.2514	23.4614	54.5066	54.0477	51.2417	0.9164	1.91365e-15	up	PREDICTED: glycosyltransferase family protein 64 protein C5-like [Ipomoea nil]
MSTRG.24064	itf09g02960	itf09g02960.t1	mrna	0.360787	0.267718	0.463586	1.33609	1.87906	3.29472	2.57553	1.99021e-15	up	PREDICTED: uncharacterized protein LOC109161430 [Ipomoea nil]
MSTRG.17247	itf05g16930;itf05g16940	itf05g16930.t1;itf05g16940.t1	mrna	36.1917	35.1975	35.3226	45.6535	48.4561	50.5012	0.438456	1.99731e-15	up	RecName: Full=S-adenosylmethionine decarboxylase proenzyme; Short=AdoMetDC; Short=SAMDC; Contains: RecName: Full=S-adenosylmethionine decarboxylase alpha chain; Contains: RecName: Full=S-adenosylmethionine decarboxylase beta chain; Flags: Precursor;hypothetical protein L484_009676 [Morus notabilis]
MSTRG.37169	itf15g20830;itf15g20840	itf15g20830.t1;itf15g20840.t1	mrna	123.543	120.3	93.311	48.9201	40.7503	49.0863	-1.28085	2.00489e-15	down	PREDICTED: uncharacterized protein LOC109179735 [Ipomoea nil]
MSTRG.33041	itf13g11870;itf13g11880	itf13g11870.t1;itf13g11880.t1	mrna	142.281	138.384	142.263	74.4519	78.6013	94.4616	-0.772894	2.0232e-15	down	hypothetical protein CDL12_02507 [Handroanthus impetiginosus];PREDICTED: cyclin-dependent kinase F-4-like isoform X2 [Ipomoea nil]
MSTRG.16040	itf05g02240	itf05g02240.t1	mrna	5.16167	3.89904	3.65944	0.926452	0.63159	0.731532	-2.47396	2.16378e-15	down	PREDICTED: uncharacterized protein LOC109179309 [Ipomoea nil]
MSTRG.15698	itf04g32580	itf04g32580.t1	mrna	6.05636	6.919	6.29682	1.98392	2.2639	3.07728	-1.3956	2.17046e-15	down	PREDICTED: putative receptor-like protein kinase At3g47110 [Ipomoea nil]
MSTRG.9069	itf02g08640	itf02g08640.t1	mrna	304.49	292.295	306.001	388.675	411.901	432.296	0.449568	2.28381e-15	up	PREDICTED: beta-taxilin-like [Ipomoea nil]
MSTRG.33066	itf13g12180	itf13g12180.t1	mrna	10.492	7.8932	4.88024	0.938726	0.355537	1.00482	-3.33906	2.30082e-15	down	PREDICTED: (+)-neomenthol dehydrogenase-like isoform X2 [Ipomoea nil]
MSTRG.34527	itf14g07810	itf14g07810.t1	mrna	23.2135	24.1653	21.9758	9.84773	11.1366	12.8499	-1.03551	2.47318e-15	down	PREDICTED: dirigent protein 22-like [Ipomoea nil]
MSTRG.19929	itf06g21590	itf06g21590.t1	mrna	24.5962	25.0722	24.0228	11.3731	14.2005	14.5495	-0.877055	2.4868e-15	down	PREDICTED: uncharacterized protein LOC109149534 [Ipomoea nil]
MSTRG.20315	itf06g26510	itf06g26510.t1	mrna	47.2792	39.9525	38.0935	68.1963	97.8981	103.862	1.10705	2.51917e-15	up	PREDICTED: protein NRT1/ PTR FAMILY 2.11-like [Ipomoea nil]
MSTRG.34385	itf14g06140	itf14g06140.t1	mrna	28.2246	28.0234	33.4795	47.9287	56.5978	51.5029	0.798195	2.59064e-15	up	PREDICTED: cytochrome P450 CYP749A22-like [Ipomoea nil]
MSTRG.15942	itf05g00900	itf05g00900.t1	mrna	11.6181	11.2319	11.0052	23.4773	19.5145	25.9749	1.02652	2.63971e-15	up	PREDICTED: uncharacterized protein At2g33490-like isoform X1 [Ipomoea nil]
MSTRG.14941	itf04g22960	itf04g22960.t1	mrna	38.2052	41.812	46.5703	17.395	18.171	23.3424	-1.10359	2.64177e-15	down	PREDICTED: LRR receptor-like serine/threonine-protein kinase RCH1 [Ipomoea nil]
MSTRG.21636	itf07g16270	itf07g16270.t1	mrna	11.117	10.7071	11.8553	5.6218	6.40687	6.81048	-0.838131	2.6675e-15	down	PREDICTED: ferredoxin-2, mitochondrial-like [Ipomoea nil]
MSTRG.11777	itf03g14750	itf03g14750.t1	mrna	15.453	9.58275	13.642	1.97156	3.58622	2.49741	-2.26351	2.67341e-15	down	PREDICTED: protein SMAX1-LIKE 8-like [Ipomoea nil]
MSTRG.2591	itf00g35750	itf00g35750.t1	mrna	1.36786	0.550421	0.304376	8.95233	7.37607	6.77559	3.37779	2.67928e-15	up	PREDICTED: germin-like protein subfamily 1 member 13 [Ipomoea nil]
MSTRG.27472	itf10g18350;itf10g18360	itf10g18350.t1;itf10g18360.t1	mrna	128.948	129.971	108.565	54.7899	58.8744	70.1095	-0.999749	2.77928e-15	down	PREDICTED: protein REDUCED WALL ACETYLATION 3-like [Ipomoea nil]
MSTRG.11510	itf03g11360	itf03g11360.t1	mrna	6.73565	6.39691	7.85041	11.0365	11.8802	11.5793	0.717212	2.9365e-15	up	PREDICTED: U-box domain-containing protein 28-like [Ipomoea nil]
MSTRG.24277	itf09g05830	itf09g05830.t1	mrna	50.1347	54.4365	47.2212	71.8121	71.5853	86.2255	0.597167	3.03383e-15	up	anionic peroxidase swpa6 [Ipomoea batatas]
MSTRG.33758	itf13g21080	itf13g21080.t1	mrna	2.98826	3.86854	3.64784	17.8875	10.6526	15.3267	2.0621	3.04444e-15	up	PREDICTED: myb-related protein Myb4-like [Ipomoea nil]
MSTRG.25490	itf09g20900	itf09g20900.t1	mrna	14.2777	14.653	17.6076	3.3468	5.40233	5.98805	-1.65896	3.15293e-15	down	PREDICTED: probable LRR receptor-like serine/threonine-protein kinase At1g34110 [Ipomoea nil]
MSTRG.27647	itf10g20470	itf10g20470.t1	mrna	1.3287	1.70529	1.70267	5.65048	4.60825	4.76757	1.66555	3.19166e-15	up	PREDICTED: F-box protein At1g61340-like [Ipomoea nil]
MSTRG.24273	itf09g05540	itf09g05540.t7;itf09g05540.t2;itf09g05540.t6;itf09g05540.t5;itf09g05540.t1;itf09g05540.t8	mrna	4.48492	4.50814	3.77579	7.0005	8.05747	7.42558	0.816242	3.23134e-15	up	PREDICTED: uncharacterized protein LOC109167071 [Ipomoea nil]
MSTRG.17157	itf05g15860	itf05g15860.t1	mrna	47.1143	41.2899	40.715	60.8402	70.6846	70.956	0.649081	3.28555e-15	up	PREDICTED: ABC transporter B family member 19-like [Ipomoea nil]
MSTRG.35601	itf15g00970	itf15g00970.t1	mrna	131.721	127.579	127.577	73.3693	68.4414	76.7	-0.824172	3.52995e-15	down	PREDICTED: peroxiredoxin-2E-1, chloroplastic [Ipomoea nil]
MSTRG.8121	itf01g33290	itf01g33290.t1	mrna	12.4409	14.0748	16.8631	34.863	38.0817	30.7953	1.25791	3.68458e-15	up	PREDICTED: cytochrome P450 81E8-like isoform X1 [Ipomoea nil]
MSTRG.30072	itf12g03600	itf12g03600.t1	mrna	45.8992	50.3486	58.7662	86.7552	107.791	98.6924	0.919674	3.72784e-15	up	PREDICTED: scarecrow-like protein 15 [Ipomoea nil]
MSTRG.32472	itf13g04760	itf13g04760.t1	mrna	161.668	159.307	143.711	76.3302	82.8147	99.6977	-0.844182	3.81815e-15	down	PREDICTED: monocopper oxidase-like protein SKU5 [Ipomoea nil]
MSTRG.24131	itf09g03810	itf09g03810.t1	mrna	5.42477	5.96717	9.19255	16.9057	24.8066	17.3192	1.51993	3.83654e-15	up	PREDICTED: basic blue protein [Ipomoea nil]
MSTRG.21974	itf07g20730	itf07g20730.t1	mrna	31.4878	28.1858	33.1254	14.8866	18.1607	17.7309	-0.8699	3.85691e-15	down	PREDICTED: UDP-D-apiose/UDP-D-xylose synthase 2-like [Ipomoea nil]
MSTRG.6757	itf01g16380;itf01g16360	itf01g16380.t1;itf01g16360.t1	mrna	40.7935	38.372	36.4044	18.361	19.218	18.256	-1.04952	3.94579e-15	down	PREDICTED: transcription factor E2FB-like [Ipomoea nil];PREDICTED: kinesin-like protein KIN-12B isoform X1 [Ipomoea nil]
MSTRG.11007	itf03g04730	itf03g04730.t1	mrna	13.5741	12.9097	13.2775	3.01678	4.32505	4.79461	-1.71202	4.04793e-15	down	PREDICTED: ethylene-responsive transcription factor 15-like [Ipomoea nil]
MSTRG.3124	itf00g44310	itf00g44310.t6;itf00g44310.t5;itf00g44310.t7;itf00g44310.t4;itf00g44310.t2;itf00g44310.t3;itf00g44310.t1	mrna	3.35876	3.38433	2.92505	8.96202	10.8005	7.87152	1.51514	4.11355e-15	up	PREDICTED: septum-promoting GTP-binding protein 1-like [Ipomoea nil]
MSTRG.21939	itf07g20200	itf07g20200.t1	mrna	1.08096	1.01552	1.33718	2.84451	2.55791	2.78674	1.25397	4.13432e-15	up	PREDICTED: heavy metal-associated isoprenylated plant protein 3-like [Ipomoea nil]
MSTRG.33529	itf13g18180	itf13g18180.t1	mrna	32.7165	31.5621	28.1193	45.5212	48.5933	52.0514	0.661675	4.16186e-15	up	PREDICTED: acetate/butyrate--CoA ligase AAE7, peroxisomal [Ipomoea nil]
MSTRG.5902	itf01g05770	itf01g05770.t1;itf01g05770.t2;itf01g05770.t3;itf01g05770.t4;itf01g05770.t5	mrna	56.9768	60.8766	65.7888	31.6668	31.8891	34.9235	-0.899003	4.24132e-15	down	PREDICTED: serine/threonine-protein kinase EDR1-like isoform X1 [Ipomoea nil]
MSTRG.16075	itf05g02570	itf05g02570.t2;itf05g02570.t3;itf05g02570.t1	mrna	19.4299	19.2835	20.7695	10.1388	11.3158	12.3468	-0.81539	4.26574e-15	down	PREDICTED: uncharacterized protein LOC109154867 [Ipomoea nil]
MSTRG.14194	itf04g12860	itf04g12860.t1	mrna	0.0323329	0.0374559	0.0750264	0.567914	0.616907	0.507106	3.54638	4.32196e-15	up	PREDICTED: LEAF RUST 10 DISEASE-RESISTANCE LOCUS RECEPTOR-LIKE PROTEIN KINASE-like 1.1 [Ipomoea nil]
MSTRG.19382	itf06g15140	itf06g15140.t1	mrna	1.00869	1.14613	1.00247	2.35662	2.74007	2.32263	1.2326	4.3535e-15	up	PREDICTED: probable LRR receptor-like serine/threonine-protein kinase At1g56140 [Ipomoea nil]
MSTRG.10069	itf02g21640;itf02g21650	itf02g21640.t1;itf02g21650.t1	mrna	4.07767	4.22979	4.00561	2.08167	2.28935	2.49415	-0.842824	4.48617e-15	down	PREDICTED: probable inactive receptor kinase At1g48480 [Ipomoea nil]
MSTRG.17478	itf05g19690	itf05g19690.t2;itf05g19690.t1	mrna	237.112	243.014	256.267	131.682	153.626	158.31	-0.731155	4.67003e-15	down	PREDICTED: metal-nicotianamine transporter YSL3-like isoform X2 [Ipomoea nil];PREDICTED: metal-nicotianamine transporter YSL3-like isoform X1 [Ipomoea nil]
MSTRG.17444	itf05g19260	itf05g19260.t1	mrna	95.0593	89.1295	83.1672	126.585	159.503	154.883	0.721921	4.82589e-15	up	PREDICTED: uncharacterized protein LOC109189101 [Ipomoea nil]
MSTRG.12257	itf03g20390	itf03g20390.t1	mrna	2.46298	1.50045	1.05297	0	0	0	-14.0294	4.91471e-15	down	PREDICTED: uncharacterized protein LOC109186512 [Ipomoea nil]
MSTRG.16377	itf05g06430	itf05g06430.t1	mrna	5.56173	4.69827	4.78543	10.9428	9.66124	9.16086	0.984288	5.29616e-15	up	PREDICTED: uncharacterized protein LOC109176904 [Ipomoea nil]
MSTRG.22286	itf08g00190	itf08g00190.t1	mrna	18.5405	18.3364	17.0869	25.3987	28.8535	27.4949	0.599176	5.52936e-15	up	glutathione peroxidase [Ipomoea trifida]
MSTRG.15230	itf04g26780	itf04g26780.t1	mrna	21.7276	22.5925	22.719	12.0443	13.8922	14.7584	-0.720153	5.58502e-15	down	PREDICTED: uncharacterized protein LOC109161751 isoform X1 [Ipomoea nil]
MSTRG.34386	itf14g06150	itf14g06150.t1	mrna	164.724	146.473	170.063	238.793	259.16	246.954	0.630241	5.59215e-15	up	PREDICTED: uncharacterized protein LOC109159883 [Ipomoea nil]
MSTRG.20193	itf06g24700	itf06g24700.t1	mrna	3.67345	3.40232	4.05667	9.85174	12.2945	10.533	1.5536	5.61515e-15	up	PREDICTED: transcription factor TGA3-like [Ipomoea nil]
MSTRG.8619	itf02g03320	itf02g03320.t2;itf02g03320.t1	mrna	20.3337	16.4464	19.8213	5.56497	5.6899	8.95553	-1.48574	5.65305e-15	down	PREDICTED: PLASMODESMATA CALLOSE-BINDING PROTEIN 3-like isoform X2 [Ipomoea nil]
MSTRG.13832	itf04g08280	itf04g08280.t1;itf04g08280.t2;itf04g08280.t3	mrna	0.638279	0.800983	0.535012	2.51205	2.35899	2.00949	1.8012	5.67992e-15	up	PREDICTED: cyanate hydratase [Ipomoea nil];PREDICTED: putative disease resistance protein At1g50180 [Ipomoea nil]
MSTRG.2692	itf00g37680	itf00g37680.t1	mrna	0.932512	1.28218	0.457419	6.89455	8.30877	5.20444	2.93306	5.84303e-15	up	PREDICTED: IAA-amino acid hydrolase ILR1-like 1 [Ipomoea nil]
MSTRG.28101	itf11g00430	itf11g00430.t1;itf11g00430.t3;itf11g00430.t2	mrna	9.03689	9.14127	9.10742	14.8716	13.9942	15.8402	0.712332	5.95986e-15	up	PREDICTED: ATG8-interacting protein 2-like isoform X1 [Ipomoea nil]
MSTRG.35766	itf15g03100	itf15g03100.t1	mrna	25.7913	26.2209	24.8806	36.8709	42.7144	42.5008	0.666979	6.03152e-15	up	PREDICTED: probable polygalacturonase [Ipomoea nil]
MSTRG.35680	itf15g01880	itf15g01880.t1	mrna	38.9804	32.1165	28.2166	59.6263	64.9317	84.777	1.07575	6.13446e-15	up	unnamed protein product [Coffea canephora]
MSTRG.11241	itf03g07750	itf03g07750.t1	mrna	2.07781	1.80789	1.95671	12.5423	10.6021	4.77042	2.2564	6.16216e-15	up	PREDICTED: probable polyol transporter 6 [Ipomoea nil]
MSTRG.2344	itf00g31780	itf00g31780.t1	mrna	9.11557	9.13082	8.22455	4.44165	3.91336	4.17305	-1.07925	6.18055e-15	down	PREDICTED: probable inactive patatin-like protein 9 [Ipomoea nil]
MSTRG.37210	itf15g21400	itf15g21400.t1	mrna	5.58229	4.66707	6.8674	0.846086	0.742414	0.270433	-3.20286	6.22523e-15	down	PREDICTED: carotenoid cleavage dioxygenase 8 homolog B, chloroplastic [Ipomoea nil]
MSTRG.25088	itf09g15760	itf09g15760.t1	mrna	0.0654253	0.145558	0.0848233	0.892846	0.601018	0.766248	2.93367	6.26522e-15	up	PREDICTED: umecyanin-like [Ipomoea nil]
MSTRG.7249	itf01g22690	itf01g22690.t1	mrna	36.4555	37.0239	31.5359	52.1592	61.776	58.256	0.713411	6.34684e-15	up	PREDICTED: probable carboxylesterase 5 [Ipomoea nil]
MSTRG.5896	itf01g05750	itf01g05750.t1	mrna	138.781	146.408	136.229	36.6476	57.7953	71.4526	-1.34498	6.36659e-15	down	PREDICTED: oryzain alpha chain-like [Ipomoea nil]
MSTRG.37266	itf15g22130	itf15g22130.t1	mrna	6.07957	6.29852	4.50452	1.44244	1.89971	1.43249	-1.82207	6.84308e-15	down	PREDICTED: molybdate transporter 1 [Ipomoea nil]
MSTRG.7828	itf01g29910	itf01g29910.t1;itf01g29910.t2	mrna	9.17923	8.28542	9.2227	3.49487	4.18514	4.65784	-1.11307	6.91517e-15	down	PREDICTED: LRR receptor-like serine/threonine-protein kinase RCH1 [Ipomoea nil]
MSTRG.5717	itf01g03300	itf01g03300.t1	mrna	25.6628	17.545	30.4863	4.00476	1.83938	5.88581	-2.65135	7.00385e-15	down
MSTRG.31384	itf12g19970	itf12g19970.t1	mrna	25.0324	27.5103	24.1764	48.1365	44.3437	42.7518	0.817778	7.47695e-15	up	PREDICTED: zinc finger CCCH domain-containing protein 20-like [Ipomoea nil]
MSTRG.32005	itf12g27340	itf12g27340.t3;itf12g27340.t1;itf12g27340.t2	mrna	14.0636	13.9715	11.2022	32.2796	34.7993	27.0965	1.26312	7.56165e-15	up	PREDICTED: uncharacterized protein LOC109194124 isoform X5 [Ipomoea nil]
MSTRG.24701	itf09g11070	itf09g11070.t2;itf09g11070.t3;itf09g11070.t1	mrna	26.9271	29.2889	28.728	41.153	43.4414	44.7642	0.606791	7.88253e-15	up	PREDICTED: probable mediator of RNA polymerase II transcription subunit 26b isoform X1 [Ipomoea nil]
MSTRG.32118	itf13g00670	itf13g00670.t1	mrna	81.1506	82.5348	70.1207	23.3494	35.7038	38.9984	-1.2537	8.0577e-15	down	PREDICTED: probable LRR receptor-like serine/threonine-protein kinase At2g24230 [Ipomoea nil]
MSTRG.5068	itf00g74360	itf00g74360.t1	mrna	41.022	34.5228	36.9352	16.4299	19.048	18.5886	-1.05686	8.29955e-15	down	PREDICTED: xyloglucan endotransglucosylase/hydrolase protein 31-like isoform X1 [Ipomoea nil]
MSTRG.14377	itf04g15110	itf04g15110.t1	mrna	0.397542	0.470582	0.427959	2.08147	2.18628	1.36466	2.11959	8.30211e-15	up	PREDICTED: 2-hydroxyisoflavanone dehydratase-like [Ipomoea nil]
MSTRG.26375	itf10g05000	itf10g05000.t1	mrna	0.428059	0.0880144	0.135904	6.81151	3.41621	2.48392	4.28518	8.33001e-15	up	PREDICTED: berberine bridge enzyme-like 8 isoform X1 [Ipomoea nil]
MSTRG.14835	itf04g21680	itf04g21680.t1	mrna	89.5134	90.3019	84.8251	46.6275	52.5469	59.3083	-0.739708	8.36902e-15	down	PREDICTED: FT-interacting protein 1 [Ipomoea nil]
MSTRG.3217	itf00g45990	itf00g45990.t1	mrna	0.327721	0.287084	0.320906	1.07043	1.11098	1.12436	1.82085	8.55607e-15	up	PREDICTED: WUSCHEL-related homeobox 8 [Daucus carota subsp. sativus]
MSTRG.1404	itf00g18170	itf00g18170.t1	mrna	16.0994	15.196	14.5414	5.15	6.80931	7.00989	-1.27284	8.56782e-15	down
MSTRG.26423	itf10g05660	itf10g05660.t1	mrna	60.2873	62.4235	71.132	101.427	107.028	126.209	0.787826	8.58684e-15	up	PREDICTED: berberine bridge enzyme-like 21 [Ipomoea nil]
MSTRG.22365	itf08g01060	itf08g01060.t1	mrna	4.65289	6.57945	6.67257	1.33293	0.745688	1.37424	-2.37449	8.81332e-15	down	PREDICTED: 36.4 kDa proline-rich protein-like [Ipomoea nil]
MSTRG.24746	itf09g11660	itf09g11660.t1	mrna	16.5439	22.2385	7.30813	1.14768	1.14844	0.889298	-3.85491	9.19099e-15	down	PREDICTED: glucan endo-1,3-beta-glucosidase, acidic-like [Ipomoea nil]
MSTRG.20832	itf07g05730	itf07g05730.t1	mrna	181.621	180.494	199.514	81.5122	105.99	108.155	-0.925694	9.87312e-15	down	PREDICTED: serine/threonine-protein kinase BRI1-like 2 [Ipomoea nil]
MSTRG.32769	itf13g08380	itf13g08380.t1	mrna	141.457	114.069	129.439	55.0547	32.6147	46.4605	-1.5211	1.09585e-14	down	14 kDa proline-rich protein DC2.15 [Solanum lycopersicum]
MSTRG.28387	itf11g03980	itf11g03980.t1	mrna	58.4006	57.7868	50.3807	21.7414	12.463	19.1981	-1.64114	1.09624e-14	down	PREDICTED: basic leucine zipper 61-like [Ipomoea nil]
MSTRG.20186	itf06g24540	itf06g24540.t1	mrna	8.65507	8.66167	8.90964	26.8818	31.7192	20.4782	1.59228	1.1466e-14	up	UDP-glycosyltransferase 85A32 [Ipomoea batatas]
MSTRG.23882	itf09g00830	itf09g00830.t1;itf09g00830.t2	mrna	75.0885	76.3064	74.803	93.7313	107.611	108.759	0.455153	1.18774e-14	up	PREDICTED: transcription factor RF2a isoform X2 [Ipomoea nil];PREDICTED: transcription factor RF2a isoform X1 [Ipomoea nil]
MSTRG.11849	itf03g15580	itf03g15580.t2;itf03g15580.t3;itf03g15580.t1	mrna	17.3896	17.5277	18.2923	25.5881	27.2498	29.3844	0.627844	1.21264e-14	up	PREDICTED: E3 ubiquitin-protein ligase SDIR1-like [Ipomoea nil]
MSTRG.18095	itf05g27110;itf05g27120	itf05g27110.t1;itf05g27120.t1;itf05g27120.t2	mrna	111.451	118.826	123.267	64.9135	63.6622	69.6251	-0.834927	1.22955e-14	down	PREDICTED: uncharacterized protein LOC109178225 [Ipomoea nil];PREDICTED: uncharacterized protein LOC109178227 isoform X1 [Ipomoea nil];PREDICTED: uncharacterized protein LOC109178227 isoform X3 [Ipomoea nil]
MSTRG.18684	itf06g06020	itf06g06020.t2	mrna	3.85669	5.03391	4.17655	0.825099	0.174336	0.395191	-3.228	1.25811e-14	down	PREDICTED: vetispiradiene synthase 3-like [Ipomoea nil]
MSTRG.33056	itf13g12080	itf13g12080.t1	mrna	203.443	202.762	232.894	95.4444	59.8966	89.5063	-1.38416	1.28249e-14	down	PREDICTED: auxin transporter-like protein 3 [Ipomoea nil]
MSTRG.26059	itf10g01100	itf10g01100.t1	mrna	2.30804	3.30799	3.3639	7.74141	7.73644	8.49511	1.41663	1.36009e-14	up	PREDICTED: uncharacterized protein LOC109184412 [Ipomoea nil]
MSTRG.27242	itf10g15730	itf10g15730.t1	mrna	172.798	165.498	172.083	88.5904	66.6533	84.9333	-1.08747	1.40347e-14	down	PREDICTED: arabinogalactan peptide 22-like [Nicotiana tabacum]
MSTRG.17063	itf05g14640;itf05g14630	itf05g14640.t1;itf05g14630.t1	mrna	102.072	109.468	84.6473	29.1731	20.0597	41.7161	-1.70338	1.40576e-14	down	PREDICTED: uncharacterized protein LOC109151153 [Ipomoea nil]
MSTRG.28428	itf11g04520	itf11g04520.t3;itf11g04520.t1	mrna	52.0116	55.2256	48.42	74.7143	76.4313	80.9834	0.576554	1.41516e-14	up	PREDICTED: probable serine/threonine-protein kinase At1g54610 isoform X2 [Ipomoea nil]
MSTRG.9592	itf02g15610	itf02g15610.t1	mrna	70.8574	65.7808	58.8045	30.6128	28.2769	35.2544	-1.0538	1.43561e-14	down	PREDICTED: uncharacterized protein LOC109187838 [Ipomoea nil]
MSTRG.31315	itf12g19130	itf12g19130.t1	mrna	3075.52	2759.94	2795.64	1386.77	1091.97	1637.3	-1.06829	1.44785e-14	down	PREDICTED: probable aquaporin PIP-type pTOM75 [Ipomoea nil]
MSTRG.12701	itf03g25740	itf03g25740.t1	mrna	30.8764	29.3172	23.9301	51.2797	46.4482	50.3124	0.815406	1.46996e-14	up	PREDICTED: AAA-ATPase At2g46620-like [Ipomoea nil]
MSTRG.33757	itf13g21060	itf13g21060.t1	mrna	15.5602	14.2547	14.3555	7.02413	6.39342	6.07837	-1.17991	1.48388e-14	down	PREDICTED: phosphoenolpyruvate carboxylase kinase 1-like isoform X2 [Ipomoea nil]
MSTRG.22776	itf08g06210	itf08g06210.t2;itf08g06210.t1	mrna	28.5397	28.6214	29.0976	11.9196	14.4777	16.7555	-0.999218	1.49929e-14	down	PREDICTED: protein DETOXIFICATION 27-like [Ipomoea nil]
MSTRG.26393	itf10g05260	itf10g05260.t1	mrna	27.1091	22.2198	21.1748	51.7138	49.5766	46.4437	1.06723	1.50725e-14	up	PREDICTED: cationic amino acid transporter 1-like isoform X1 [Ipomoea nil]
MSTRG.30665	itf12g11260	itf12g11260.t1	mrna	69.3609	64.64	78.1193	32.4942	28.8568	36.6354	-1.11423	1.52502e-14	down	PREDICTED: abscisic acid receptor PYL4-like [Ipomoea nil]
MSTRG.8983	itf02g07690	itf02g07690.t1	mrna	10.5639	9.80309	11.8186	20.2443	37.5392	31.0918	1.46537	1.53245e-14	up	PREDICTED: uncharacterized protein LOC109178068 [Ipomoea nil]
MSTRG.17657	itf05g21760	itf05g21760.t1	mrna	222.808	208.886	216.056	93.0491	115.123	139.088	-0.899421	1.56349e-14	down	PREDICTED: uncharacterized protein LOC109172574 isoform X1 [Ipomoea nil]
MSTRG.28532	itf11g05820	itf11g05820.t1	mrna	37.2151	31.0476	27.2667	11.9315	11.3001	14.3242	-1.34691	1.60461e-14	down	PREDICTED: fasciclin-like arabinogalactan protein 7 [Ipomoea nil]
MSTRG.8602	itf02g03080	itf02g03080.t1	mrna	3.92232	3.91822	2.33072	8.75729	9.54604	9.35044	1.44298	1.67354e-14	up	PREDICTED: probable LRR receptor-like serine/threonine-protein kinase At1g74360 [Ipomoea nil]
MSTRG.20835	itf07g05760	itf07g05760.t1	mrna	1.45388	0.73789	0.296763	26.5493	19.7233	17.6247	4.68239	1.68513e-14	up	PREDICTED: uncharacterized protein LOC109171832 [Ipomoea nil]
MSTRG.35325	itf14g17490	itf14g17490.t1	mrna	33.331	20.3371	30.6996	9.87635	6.40337	9.79812	-1.69387	1.72572e-14	down	PREDICTED: probable pectate lyase 20 [Ipomoea nil]
MSTRG.9455	itf02g13840	itf02g13840.t1	mrna	3.07876	1.83387	2.4275	8.32019	12.314	9.74024	2.04898	1.75749e-14	up	PREDICTED: probable WRKY transcription factor 71 [Ipomoea nil]
MSTRG.24010	itf09g02280	itf09g02280.t1	mrna	153.032	134.019	107.051	259.516	246.399	244.586	0.929282	1.81045e-14	up	PREDICTED: probable protein phosphatase 2C 63 [Ipomoea nil]
MSTRG.28539	itf11g05910	itf11g05910.t1	mrna	11.4019	10.7555	12.0715	22.3719	24.6357	25.9417	1.09168	1.82521e-14	up	PREDICTED: scarecrow-like transcription factor PAT1 [Ipomoea nil]
MSTRG.10281	itf02g24330	itf02g24330.t1	mrna	244.722	239.073	221.377	336.334	374.685	350.422	0.589977	1.83059e-14	up	hydroxycinnamoyl-CoA shikimate/quinate hydroxycinnamoyltransferase [Ipomoea batatas]
MSTRG.33236	itf13g14380	itf13g14380.t1	mrna	17.7736	17.1853	17.0396	8.16951	7.58602	7.04233	-1.18957	1.84911e-14	down	PREDICTED: FHA domain-containing protein PS1 isoform X1 [Ipomoea nil]
MSTRG.9767	itf02g17670;itf02g17660;itf02g17690	itf02g17670.t1;itf02g17660.t1;itf02g17690.t1	mrna	49.8588	53.9006	36.3979	6.6867	8.87919	16.5771	-2.12447	1.8533e-14	down
MSTRG.30020	itf12g02890	itf12g02890.t1	mrna	25.4078	26.1299	23.4081	11.2332	9.61943	11.5928	-1.20783	1.90535e-14	down	PREDICTED: probably inactive leucine-rich repeat receptor-like protein kinase At2g25790 [Ipomoea nil]
MSTRG.31092	itf12g16250	itf12g16250.t1	mrna	34.2398	35.1405	37.7698	60.4376	70.0854	59.0368	0.823021	1.91989e-14	up	PREDICTED: cytochrome P450 CYP749A22-like [Ipomoea nil]
MSTRG.24647	itf09g10480	itf09g10480.t2;itf09g10480.t1	mrna	2.29764	1.63883	1.89113	5.50028	5.46876	4.85035	1.44072	2.0155e-14	up	NAC10 protein [Ipomoea batatas]
MSTRG.16786	itf05g11340	itf05g11340.t1	mrna	4.97921	4.36481	3.30695	0.308536	0.276506	0.786152	-3.20574	2.04676e-14	down	PREDICTED: extensin-2-like, partial [Ipomoea nil]
MSTRG.35808	itf15g03600	itf15g03600.t1;itf15g03600.t2	mrna	13.0605	13.9835	14.1049	6.86998	6.57908	7.64491	-0.964025	2.13212e-14	down	PREDICTED: kinesin-like protein KIN-14L isoform X3 [Ipomoea nil]
MSTRG.29655	itf11g20380	itf11g20380.t1	mrna	2286.61	2164.7	2316.45	1355.13	1436.8	1409.27	-0.687878	2.13305e-14	down	PREDICTED: triose phosphate/phosphate translocator, non-green plastid, chloroplastic [Ipomoea nil]
MSTRG.31225	itf12g17740	itf12g17740.t1	mrna	34.1745	36.9919	34.4585	49.0382	49.9446	54.8184	0.542117	2.19482e-14	up	PREDICTED: uncharacterized protein LOC109148000 isoform X1 [Ipomoea nil]
MSTRG.30347	itf12g07430	itf12g07430.t1	mrna	30.7839	30.0685	23.0916	61.3049	53.1549	56.8087	1.02876	2.2009e-14	up	PREDICTED: uncharacterized protein LOC109158335 [Ipomoea nil]
MSTRG.22713	itf08g05450	itf08g05450.t1	mrna	0.36647	0.251748	0.177735	2.3741	1.80245	1.62973	2.86686	2.21191e-14	up	PREDICTED: G-type lectin S-receptor-like serine/threonine-protein kinase At4g27290 [Ipomoea nil]
MSTRG.27679	itf10g20990	itf10g20990.t1	mrna	39.2965	32.4508	34.4193	71.7488	69.829	60.5726	0.9291	2.31285e-14	up	PREDICTED: glucose-6-phosphate/phosphate translocator 2, chloroplastic-like [Ipomoea nil]
MSTRG.31762	itf12g24390	itf12g24390.t1	mrna	17.9932	21.8079	22.0055	8.48506	9.48306	8.7802	-1.20831	2.37775e-14	down	PREDICTED: ethylene-responsive transcription factor ERF107-like [Ipomoea nil]
MSTRG.8090	itf01g32880	itf01g32880.t1;itf01g32880.t2	mrna	21.5716	16.762	11.9118	2.01817	4.13928	4.10502	-2.29161	2.38848e-14	down	PREDICTED: CSC1-like protein RXW8 isoform X1 [Ipomoea nil]
MSTRG.33011	itf13g11500	itf13g11500.t1	mrna	53.1004	49.8819	50.1449	25.1205	20.0079	24.2322	-1.14254	2.40378e-14	down	PREDICTED: AP-4 complex subunit epsilon-like [Ipomoea nil]
MSTRG.24860	itf09g13000	itf09g13000.t1	mrna	538.102	532.459	607.632	254.795	257.514	352.264	-0.956847	2.47303e-14	down	PREDICTED: NDR1/HIN1-like protein 12 [Ipomoea nil]
MSTRG.20885	itf07g06390	itf07g06390.t1;itf07g06390.t2	mrna	8.43729	7.64808	7.90349	16.7565	29.9333	24.9432	1.57826	2.58854e-14	up	PREDICTED: LRR receptor-like serine/threonine-protein kinase FLS2 [Ipomoea nil]
MSTRG.33076	itf13g12260	itf13g12260.t2;itf13g12260.t1	mrna	43.9809	38.4168	47.0117	20.3747	22.7112	21.4231	-1.00437	2.6589e-14	down	PREDICTED: protein disulfide-isomerase-like [Ipomoea nil]
MSTRG.28057	itf10g25810	itf10g25810.t1	mrna	43.8585	45.2012	41.1128	22.3572	20.1685	21.2597	-1.02913	2.71022e-14	down	PREDICTED: L-type lectin-domain containing receptor kinase IX.1-like isoform X6 [Ipomoea nil]
MSTRG.26948	itf10g12170	itf10g12170.t1	mrna	30.0025	29.6189	33.4715	8.67433	12.9343	10.5045	-1.53551	2.7113e-14	down	PREDICTED: phospholipase D zeta 1-like isoform X1 [Ipomoea nil]
MSTRG.10734	itf03g01130	itf03g01130.t1	mrna	5.3491	4.89752	5.61392	1.78095	1.00156	1.8634	-1.77141	2.75189e-14	down	PREDICTED: uncharacterized protein LOC109180644 [Ipomoea nil]
MSTRG.20639	itf07g03320	itf07g03320.t1	mrna	14.4628	12.7105	13.1485	6.2442	6.60378	6.84172	-1.03412	2.75549e-14	down	PREDICTED: RNA-binding protein 24-B-like isoform X4 [Ipomoea nil]
MSTRG.24343	itf09g06700	itf09g06700.t1	mrna	2.05226	2.16852	1.45178	5.5412	6.28793	4.30142	1.50772	2.76153e-14	up	PREDICTED: E3 ubiquitin-protein ligase RMA1-like [Ipomoea nil]
MSTRG.20829	itf07g05680	itf07g05680.t1	mrna	2.35258	2.05689	5.66715	13.2739	15.2661	21.152	2.302	2.79287e-14	up	PREDICTED: glutamate decarboxylase-like [Ipomoea nil]
MSTRG.26326	itf10g04310	itf10g04310.t2;itf10g04310.t1	mrna	1.07934	1.86535	1.04819	0.163415	0.278597	0.222995	-2.58599	2.84274e-14	down	PREDICTED: dammarenediol II synthase-like [Ipomoea nil]
MSTRG.29422	itf11g17090	itf11g17090.t1	mrna	0.00417187	0.328715	0.115714	8.0368	3.997	2.99315	5.06598	2.88072e-14	up	PREDICTED: kunitz trypsin inhibitor 2-like [Ipomoea nil]
MSTRG.20303	itf06g26280	itf06g26280.t1	mrna	8.07583	10.5495	7.11122	20.4971	17.7933	23.2888	1.25862	2.88144e-14	up	PREDICTED: glutathione S-transferase U9 [Ipomoea nil]
MSTRG.25411	itf09g19800	itf09g19800.t1	mrna	0.24444	0.29145	0.26423	0.774554	1.09897	0.852486	1.7685	2.89725e-14	up	PREDICTED: uncharacterized protein LOC109188599 [Ipomoea nil]
MSTRG.21746	itf07g17770	itf07g17770.t1;itf07g17770.t3;itf07g17770.t2	mrna	21.2111	19.9726	21.3259	28.1189	30.0859	34.2806	0.565147	2.93147e-14	up	PREDICTED: uncharacterized protein LOC109182892 isoform X1 [Ipomoea nil];PREDICTED: uncharacterized protein LOC109182892 isoform X2 [Ipomoea nil]
MSTRG.9347	itf02g12190	itf02g12190.t1	mrna	7.0774	6.82656	6.68301	1.75451	3.02546	2.89168	-1.42412	2.99217e-14	down	PREDICTED: ethylene-responsive transcription factor ERF054 [Ipomoea nil]
MSTRG.24483	itf09g08510	itf09g08510.t1	mrna	0.254099	0.409639	0.439053	1.25907	1.23294	1.32188	1.79011	3.20206e-14	up	putative metallothionin 2 [Ipomoea batatas]
MSTRG.29830	itf12g00540	itf12g00540.t1;itf12g00540.t2	mrna	6.93599	7.42777	6.75647	14.14	19.0289	20.7923	1.3533	3.23871e-14	up	PREDICTED: cytochrome P450 CYP736A12-like [Ipomoea nil]
MSTRG.37021	itf15g18800	itf15g18800.t1	mrna	73.3532	79.2664	71.3704	36.6816	41.6265	40.6984	-0.912394	3.36739e-14	down	PREDICTED: uncharacterized vacuolar membrane protein YML018C [Ipomoea nil]
MSTRG.28106	itf11g00460	itf11g00460.t1	mrna	8.99999	8.83778	10.3129	3.43215	2.59765	3.51491	-1.5604	3.43896e-14	down	PREDICTED: aquaporin PIP1-1-like [Ipomoea nil]
MSTRG.19282	itf06g13910	itf06g13910.t1	mrna	9.56966	8.83502	11.265	16.1803	15.274	18.2018	0.742984	3.54473e-14	up	PREDICTED: cytochrome P450 CYP736A12-like [Ipomoea nil]
MSTRG.6843	itf01g17520	itf01g17520.t1	mrna	22.1634	23.9147	17.971	5.52498	6.72023	9.03527	-1.58965	3.56324e-14	down	PREDICTED: titin isoform X1 [Ipomoea nil]
MSTRG.33439	itf13g17140	itf13g17140.t1	mrna	0.823507	0.289466	0.437607	3.70401	4.00805	3.23368	2.81949	3.58946e-14	up	PREDICTED: probable WRKY transcription factor 45 isoform X1 [Ipomoea nil]
MSTRG.7743	itf01g28810	itf01g28810.t1	mrna	0.642937	0.691906	0.995982	2.09197	2.00317	2.17328	1.42726	3.59998e-14	up	PREDICTED: protein SRG1-like [Ipomoea nil]
MSTRG.33863	itf13g22420	itf13g22420.t2;itf13g22420.t1	mrna	247.353	217.567	244.339	115.424	137.678	150.138	-0.814674	3.67076e-14	down	PREDICTED: phosphoenolpyruvate carboxylase 4-like [Ipomoea nil]
MSTRG.33016	itf13g11580	itf13g11580.t1	mrna	193.676	192.534	178.312	267.207	273.94	274.182	0.530353	3.70864e-14	up
MSTRG.7988	itf01g31650	itf01g31650.t1;itf01g31650.t3	mrna	139.757	138.671	135.273	196.261	194.735	203.657	0.523459	3.86361e-14	up	PREDICTED: F-box protein At1g78280 isoform X1 [Ipomoea nil]
MSTRG.17172	itf05g16070	itf05g16070.t1	mrna	4.37678	4.27176	3.58812	17.1667	12.1358	12.1224	1.75929	3.91069e-14	up	PREDICTED: NAC domain-containing protein 92-like [Ipomoea nil]
MSTRG.13107	itf03g30680	itf03g30680.t3;itf03g30680.t2;itf03g30680.t1	mrna	9.14274	9.28931	9.68692	16.8612	15.3249	16.8111	0.801152	3.95483e-14	up	PREDICTED: UPF0553 protein-like [Ipomoea nil]
MSTRG.24285	itf09g05880	itf09g05880.t1	mrna	3.96826	4.05888	4.20808	2.18509	1.91505	2.04305	-0.993979	3.97981e-14	down	PREDICTED: uncharacterized protein LOC109158953 [Ipomoea nil]
MSTRG.23849	itf09g00410	itf09g00410.t1	mrna	1.84667	1.99903	2.14807	0.890882	0.66299	0.835702	-1.32671	4.09513e-14	down	PREDICTED: uncharacterized protein LOC109161409 [Ipomoea nil]
MSTRG.2274	itf00g30500	itf00g30500.t1;itf00g30500.t2	mrna	1.16886	1.1756	1.32549	0.329892	0.475443	0.46361	-1.53213	4.13539e-14	down	PREDICTED: ribosome-binding factor PSRP1, chloroplastic [Ipomoea nil]
MSTRG.29900	itf12g01490	itf12g01490.t1	mrna	17.5496	15.0707	18.2747	6.0859	7.4283	7.32632	-1.28813	4.30043e-14	down	PREDICTED: glucan endo-1,3-beta-glucosidase 2-like [Ipomoea nil]
MSTRG.5843	itf01g05040	itf01g05040.t2;itf01g05040.t1	mrna	32.3046	33.0586	33.4251	45.8436	64.6556	65.4527	0.832768	4.57168e-14	up	PREDICTED: protein SMG7L-like [Ipomoea nil]
MSTRG.19568	itf06g17010	itf06g17010.t1	mrna	50.1628	45.3296	49.2075	91.22	83.0194	80.5963	0.816504	4.59818e-14	up	PREDICTED: secreted acidic protein 1A-like [Ipomoea nil]
MSTRG.29730	itf11g21340	itf11g21340.t1	mrna	7.36185	7.20103	7.76178	12.3317	13.4908	14.9881	0.870305	4.64511e-14	up	PREDICTED: calcium-dependent protein kinase 10-like isoform X1 [Ipomoea nil]
MSTRG.23852	itf09g00430	itf09g00430.t1	mrna	3.46906	3.62498	2.40217	8.37952	10.6071	7.87316	1.50002	5.01674e-14	up	PREDICTED: uncharacterized protein LOC102600975 [Solanum tuberosum]
MSTRG.7512	itf01g25900	itf01g25900.t1	mrna	4.22002	4.18754	1.67006	18.4197	19.8785	11.5792	2.30723	5.09207e-14	up	NAC3 protein [Ipomoea batatas]
MSTRG.25251	itf09g17700	itf09g17700.t1	mrna	33.1789	28.7471	30.1151	11.4206	10.6477	17.3127	-1.22478	5.29681e-14	down	PREDICTED: uncharacterized protein LOC109163896 [Ipomoea nil]
MSTRG.21022	itf07g08150	itf07g08150.t2;itf07g08150.t1	mrna	164.914	155.996	182.26	69.3879	96.9258	89.1362	-0.978007	5.30381e-14	down	PREDICTED: cysteine synthase, chloroplastic/chromoplastic-like isoform X1 [Ipomoea nil]
MSTRG.5511	itf01g00620	itf01g00620.t1;itf01g00620.t3;itf01g00620.t2	mrna	20.6652	20.6542	20.3913	55.6499	51.902	37.2337	1.23033	5.34531e-14	up	PREDICTED: acyl-coenzyme A oxidase 3, peroxisomal-like [Ipomoea nil]
MSTRG.15530	itf04g30400	itf04g30400.t1	mrna	18.1091	17.537	13.5643	26.1552	29.0683	30.554	0.801638	5.36883e-14	up	PREDICTED: tetraspanin-3-like [Ipomoea nil]
MSTRG.15446	itf04g29310	itf04g29310.t1	mrna	103.615	108.555	128.5	51.0242	56.3113	66.9049	-0.967299	5.6993e-14	down	PREDICTED: methylsterol monooxygenase 2-2 [Ipomoea nil]
MSTRG.24361	itf09g06910	itf09g06910.t1	mrna	6.38907	9.69399	9.85918	20.7944	22.2513	23.1976	1.35247	6.27277e-14	up	PREDICTED: MACPF domain-containing protein NSL1-like [Ipomoea nil]
MSTRG.19899	itf06g21250	itf06g21250.t1	mrna	78.0962	76.7518	71.1636	19.9926	37.8802	28.2479	-1.39196	6.30676e-14	down	CO(2)-response secreted protease isoform C [Glycine soja]
MSTRG.9107	itf02g09090	itf02g09090.t1	mrna	129.081	103.913	92.3371	39.3451	30.2264	52.747	-1.41127	6.4381e-14	down	PREDICTED: MDIS1-interacting receptor like kinase 1-like [Ipomoea nil]
MSTRG.19345	itf06g14780	itf06g14780.t1	mrna	2.85981	2.80781	2.95902	6.28351	5.46269	5.30601	0.983087	6.47616e-14	up	NAC1 [Ipomoea pes-caprae]
MSTRG.19034	itf06g10530	itf06g10530.t1	mrna	1.56117	1.75674	1.87387	0.428827	0.521742	0.619539	-1.72537	6.58091e-14	down	PREDICTED: cytochrome P450 711A1 [Ipomoea nil]
MSTRG.8095	itf01g32940	itf01g32940.t1	mrna	123.356	153.057	153.32	62.2779	59.6153	80.9774	-1.08288	6.59804e-14	down	PREDICTED: growth-regulating factor 1-like [Ipomoea nil]
MSTRG.18278	itf06g01240	itf06g01240.t1	mrna	0.847843	0.69593	0.495268	0.12732	0.109671	0.100179	-2.59634	6.61799e-14	down	PREDICTED: GATA transcription factor 9-like [Ipomoea nil]
MSTRG.26146	itf10g02160;itf10g02150	itf10g02160.t1;itf10g02150.t1	mrna	545.738	528.548	452.944	177.708	133.521	261.037	-1.41616	6.91826e-14	down	PREDICTED: peroxidase 3-like [Ipomoea nil]
MSTRG.3939	itf00g57650	itf00g57650.t1	mrna	85.4365	88.5177	75.9662	114.738	146.134	154.044	0.731352	7.12324e-14	up	PREDICTED: zinc finger CCCH domain-containing protein 66-like isoform X1 [Ipomoea nil]
MSTRG.12018	itf03g17470	itf03g17470.t1	mrna	0.111054	0.138947	0.0759815	0.899538	0.700144	0.650218	2.787	7.17811e-14	up	PREDICTED: cytochrome P450 72A15-like isoform X1 [Ipomoea nil]
MSTRG.17903	itf05g24640	itf05g24640.t1	mrna	13.3438	15.5117	19.7133	34.9629	38.7608	31.8479	1.12012	7.32458e-14	up	PREDICTED: formate dehydrogenase, mitochondrial [Ipomoea nil]
MSTRG.31260	itf12g18380	itf12g18380.t1	mrna	0.109932	0.142608	0.0432093	1.09042	1.35014	1.14742	3.60073	7.48071e-14	up	PREDICTED: uncharacterized protein LOC109148254 [Ipomoea nil]
MSTRG.27823	itf10g22710	itf10g22710.t1	mrna	3.91926	3.20852	3.92179	8.81999	8.92237	8.14179	1.22808	7.48797e-14	up	mitochondrial alternative oxidase 2 [Ipomoea batatas]
MSTRG.24854	itf09g12930	itf09g12930.t1	mrna	1.30523	0.978634	0.490568	4.27664	4.56586	3.53062	2.15695	7.60543e-14	up	PREDICTED: E3 ubiquitin-protein ligase PUB24-like [Ipomoea nil]
MSTRG.2542	itf00g34860	itf00g34860.t1	mrna	0	1507.51	0	0	0	0	-22.2607	7.62061e-14	down
MSTRG.29003	itf11g11360	itf11g11360.t1	mrna	38.2383	32.1038	34.2365	10.5752	8.35958	7.68408	-1.97407	7.72887e-14	down
MSTRG.8671	itf02g04040	itf02g04040.t1	mrna	21.6003	22.4985	21.829	31.9165	33.7678	32.4507	0.57388	7.7551e-14	up	PREDICTED: uncharacterized protein LOC109191895 [Ipomoea nil]
MSTRG.8966	itf02g07470	itf02g07470.t1;itf02g07470.t4;itf02g07470.t3	mrna	35.0923	27.2876	33.359	12.0398	8.65387	9.20312	-1.67911	8.0234e-14	down	PREDICTED: uncharacterized membrane protein At1g16860-like [Ipomoea nil]
MSTRG.28591	itf11g06660	itf11g06660.t1	mrna	1.93906	1.85929	1.47636	5.28629	4.87609	4.28249	1.4534	8.07135e-14	up	PREDICTED: putative F-box protein PP2-B12 [Ipomoea nil]
MSTRG.31312	itf12g19070	itf12g19070.t1	mrna	36.8382	39.6833	37.4235	68.8119	66.5827	62.7031	0.797875	8.25232e-14	up	PREDICTED: ubiquitin-conjugating enzyme E2 4 [Ipomoea nil]
MSTRG.10832	itf03g02320	itf03g02320.t1	mrna	5.79	5.35015	5.98238	1.60442	1.55216	2.13211	-1.69491	8.35914e-14	down	PREDICTED: uncharacterized protein LOC109180341 [Ipomoea nil]
MSTRG.17186	itf05g16240	itf05g16240.t1	mrna	51.0661	50.5631	47.0564	26.283	22.5546	26.6776	-0.977424	8.7702e-14	down	PREDICTED: probable WRKY transcription factor 4 [Ipomoea nil]
MSTRG.15411	itf04g28910	itf04g28910.t2;itf04g28910.t3	mrna	11.3987	12.5417	11.8313	18.335	20.714	19.9834	0.722689	8.89499e-14	up	PREDICTED: uncharacterized protein LOC109163568 [Ipomoea nil]
MSTRG.20130	itf06g23870;itf06g23860	itf06g23870.t1;itf06g23860.t1	mrna	63.4096	63.7505	54.2706	99.1938	137.849	110.805	0.939039	8.90805e-14	up	PREDICTED: probable E3 ubiquitin-protein ligase RNF217 isoform X2 [Ipomoea nil];PREDICTED: probable E3 ubiquitin-protein ligase RNF217 isoform X1 [Ipomoea nil]
MSTRG.12114	itf03g18580	itf03g18580.t1	mrna	201.285	209.407	154.282	417.766	403.108	323.544	1.01836	9.0383e-14	up	PREDICTED: sugar transport protein 14-like [Ipomoea nil]
MSTRG.11162	itf03g06740	itf03g06740.t1	mrna	11.9694	12.851	14.4188	5.70807	4.62731	4.0806	-1.44463	9.21651e-14	down	PREDICTED: uncharacterized protein LOC109167680 [Ipomoea nil]
MSTRG.5539	itf01g01010	itf01g01010.t1	mrna	0.394985	0.438691	1.23642	4.6973	8.86444	7.86139	3.3714	9.36434e-14	up	PREDICTED: uncharacterized protein LOC109168132 isoform X2 [Ipomoea nil]
MSTRG.23933	itf09g01370	itf09g01370.t1	mrna	20.7816	20.5721	14.2194	6.70738	6.03972	9.21197	-1.33957	9.47066e-14	down	PREDICTED: protein DETOXIFICATION 33-like isoform X1 [Ipomoea nil]
MSTRG.15390	itf04g28670	itf04g28670.t1	mrna	35.8476	32.5349	33.888	13.5086	13.3039	19.5917	-1.14006	9.67561e-14	down	PREDICTED: protein PMR5-like [Ipomoea nil]
MSTRG.12493	itf03g23190	itf03g23190.t1	mrna	128.401	102.437	111.869	45.9116	30.3322	54.4893	-1.39035	1.00572e-13	down	PREDICTED: auxin efflux carrier component 2 [Ipomoea nil]
MSTRG.3347	itf00g47930	itf00g47930.t1	mrna	17.2178	16.83	10.5847	3.30623	2.60798	3.78721	-2.20183	1.01197e-13	down	PREDICTED: 1-aminocyclopropane-1-carboxylate oxidase 5 [Ipomoea nil]
MSTRG.3087	itf00g43820	itf00g43820.t1	mrna	1.7294	1.69256	1.58702	8.74814	8.98004	7.32887	2.32263	1.02091e-13	up	PREDICTED: 3-hydroxy-3-methylglutaryl-coenzyme A reductase-like [Ipomoea nil]
MSTRG.24847	itf09g12860	itf09g12860.t1	mrna	27.0283	25.2462	23.8027	8.91112	10.8093	13.1961	-1.20865	1.03255e-13	down	PREDICTED: uncharacterized protein LOC109151454 [Ipomoea nil]
MSTRG.16898	itf05g12550	itf05g12550.t1	mrna	2.65758	3.17459	3.22744	7.11162	7.63737	6.42728	1.22493	1.04391e-13	up	PREDICTED: receptor-like protein kinase 5 [Ipomoea nil]
MSTRG.26940	itf10g12000;itf10g12020	itf10g12000.t1;itf10g12020.t1	mrna	20.6679	22.4068	22.2756	6.99865	4.54121	8.55485	-1.70138	1.05116e-13	down	probable pectinesterase/pectinesterase inhibitor 20 [Quercus suber]
MSTRG.11092	itf03g05840	itf03g05840.t1	mrna	86.1916	93.0352	82.4713	46.1182	43.3158	43.4137	-0.978129	1.05182e-13	down	PREDICTED: HMG1/2-like protein isoform X1 [Ipomoea nil]
MSTRG.15545	itf04g30630	itf04g30630.t1;itf04g30630.t2	mrna	5.67317	4.71202	4.81103	7.94867	8.82838	9.83965	0.808618	1.06243e-13	up	PREDICTED: beta-galactosidase 8-like isoform X1 [Ipomoea nil]
MSTRG.23989	itf09g02010	itf09g02010.t1	mrna	0	0	0.0125393	0.476205	0.372675	0.572616	6.82481	1.06263e-13	up	PREDICTED: uncharacterized protein LOC109161272 [Ipomoea nil]
MSTRG.33193	itf13g13770	itf13g13770.t1	mrna	0	0	0	1.1816	1.59651	0.781626	13.5345	1.07842e-13	up	PREDICTED: salicylate carboxymethyltransferase-like [Ipomoea nil]
MSTRG.35683	itf15g01910	itf15g01910.t1	mrna	9.36753	9.38644	5.17325	26.8143	21.9463	23.3124	1.59081	1.0827e-13	up	PREDICTED: syntaxin-121-like [Ipomoea nil]
MSTRG.18175	itf06g00080	itf06g00080.t1	mrna	315.874	271.696	267.17	127.396	89.2794	147.784	-1.22973	1.10334e-13	down	PREDICTED: probable aquaporin TIP1-1 [Ipomoea nil]
MSTRG.9365	itf02g12420	itf02g12420.t1	mrna	58.1974	62.5418	65.0161	83.3484	85.178	94.3722	0.501104	1.12236e-13	up	PREDICTED: putative ubiquitin-conjugating enzyme E2 38 isoform X1 [Ipomoea nil]
MSTRG.26281	itf10g03830	itf10g03830.t1	mrna	5.47363	3.94727	3.76115	11.6202	11.3873	13.0671	1.45241	1.13508e-13	up	PREDICTED: probable purine permease 9 [Ipomoea nil]
MSTRG.9578	itf02g15420	itf02g15420.t1	mrna	137.735	141.013	126.273	60.0497	47.8591	74.7997	-1.14845	1.14897e-13	down	PREDICTED: uncharacterized protein LOC109187291 [Ipomoea nil]
MSTRG.12921	itf03g28120	itf03g28120.t1	mrna	20.5476	21.5686	17.3435	30.0465	34.315	32.3907	0.70238	1.16064e-13	up	PREDICTED: MACPF domain-containing protein At4g24290-like [Ipomoea nil]
MSTRG.32745	itf13g08060	itf13g08060.t1	mrna	12.2082	13.7977	15.7232	4.8144	3.81393	4.63607	-1.65349	1.20403e-13	down	PREDICTED: aldose 1-epimerase-like [Ipomoea nil]
MSTRG.27858	itf10g23160;itf10g23180;itf10g23170	itf10g23160.t1;itf10g23180.t1;itf10g23170.t1	mrna	114.624	107.102	99.6078	52.9896	59.4491	64.9102	-0.857482	1.26784e-13	down	PREDICTED: L-type lectin-domain containing receptor kinase IX.1-like isoform X6 [Ipomoea nil];Concanavalin A-like lectin/glucanase superfamily [Cynara cardunculus var. scolymus]
MSTRG.28730	itf11g08240	itf11g08240.t1	mrna	6.13708	5.21787	5.26291	15.6602	13.1502	11.7509	1.28737	1.31706e-13	up	PREDICTED: RING-H2 finger protein ATL3-like [Ipomoea nil]
MSTRG.5491	itf01g00410	itf01g00410.t2;itf01g00410.t1	mrna	5.10032	4.684	5.1738	7.76881	7.57775	7.88004	0.634849	1.31989e-13	up	PREDICTED: E3 ubiquitin-protein ligase RMA1H1-like [Ipomoea nil]
MSTRG.12699	itf03g25680	itf03g25680.t1	mrna	1.322	1.76642	1.99651	3.31189	4.57562	5.09056	1.35178	1.32371e-13	up	PREDICTED: U-box domain-containing protein 43-like [Ipomoea nil]
MSTRG.5412	itf00g79130	itf00g79130.t1	mrna	4.14305	4.86841	6.21837	16.512	12.0436	21.1687	1.70705	1.34793e-13	up	PREDICTED: laccase-3-like [Ipomoea nil]
MSTRG.14268	itf04g13860	itf04g13860.t1;itf04g13860.t2	mrna	3.64247	3.28346	3.50865	4.9827	7.32459	7.68841	0.938318	1.36932e-13	up	PREDICTED: multicopper oxidase LPR2-like [Ipomoea nil]
MSTRG.23163	itf08g11070	itf08g11070.t1	mrna	58.1289	47.6425	62.2662	11.249	23.665	16.3155	-1.71373	1.39933e-13	down	PREDICTED: cytochrome P450 78A5-like [Ipomoea nil]
MSTRG.14773	itf04g20870	itf04g20870.t1;itf04g20870.t2	mrna	80.8592	71.8489	76.2464	102.654	122.492	131.234	0.638357	1.40059e-13	up	PREDICTED: probable RNA-dependent RNA polymerase 5 [Ipomoea nil]
MSTRG.21028	itf07g08260	itf07g08260.t1	mrna	310.016	320.704	275.406	160.036	169.604	192.151	-0.796242	1.42613e-13	down	PREDICTED: serine/threonine-protein kinase STY17-like isoform X1 [Ipomoea nil]
MSTRG.5813	itf01g04730	itf01g04730.t1	mrna	38.7612	40.3842	44.5376	75.7932	66.0556	69.4096	0.772361	1.45578e-13	up	PREDICTED: bifunctional epoxide hydrolase 2-like [Ipomoea nil]
MSTRG.19301	itf06g14170	itf06g14170.t1	mrna	2.62021	3.69958	2.73093	10.4373	8.49086	7.27096	1.53342	1.47566e-13	up	PREDICTED: uncharacterized protein LOC104105502 [Nicotiana tomentosiformis]
MSTRG.22138	itf07g22640	itf07g22640.t1	mrna	10.824	12.0103	8.5524	20.7791	19.9401	18.7753	0.922607	1.55346e-13	up	PREDICTED: homeobox-leucine zipper protein HAT5-like [Ipomoea nil]
MSTRG.31601	itf12g22390	itf12g22390.t1	mrna	8.94181	12.1225	14.1396	35.2162	32.2961	26.381	1.41529	1.58254e-13	up	PREDICTED: uncharacterized protein LOC109156685 [Ipomoea nil]
MSTRG.25304	itf09g18410	itf09g18410.t1	mrna	6.35429	5.8895	3.74573	12.196	18.1563	14.9491	1.50243	1.58505e-13	up	PREDICTED: protein NRT1/ PTR FAMILY 7.2-like [Ipomoea nil]
MSTRG.35143	itf14g15330	itf14g15330.t1	mrna	4.3044	3.90525	5.32424	1.25195	1.63007	1.15661	-1.74464	1.60642e-13	down	metallothionein-like protein [Ipomoea batatas]
MSTRG.7714	itf01g28420	itf01g28420.t1	mrna	2.32913	2.31942	2.24377	0.763483	0.366291	0.514219	-2.06778	1.73829e-13	down	PREDICTED: polyphenol oxidase I, chloroplastic-like [Ipomoea nil]
MSTRG.4953	itf00g73030	itf00g73030.t1	mrna	1.33697	1.24847	1.70789	3.38058	4.61088	3.46456	1.41594	1.75139e-13	up	PREDICTED: G-type lectin S-receptor-like serine/threonine-protein kinase At4g27290 [Ipomoea nil]
MSTRG.19967	itf06g21980	itf06g21980.t1	mrna	36.506	40.2341	40.8413	18.7965	20.0843	23.223	-0.920907	1.75908e-13	down	PREDICTED: uncharacterized protein LOC109149453 [Ipomoea nil]
MSTRG.14567	itf04g17750	itf04g17750.t1;itf04g17750.t2;itf04g17750.t3	mrna	3.47665	2.87599	3.89904	7.62337	8.52199	6.89266	1.16815	1.78054e-13	up	PREDICTED: uncharacterized protein LOC109168322 [Ipomoea nil]
MSTRG.20258	itf06g25590	itf06g25590.t1	mrna	6.57453	6.31709	6.37091	10.9663	10.8086	10.8886	0.76188	1.83173e-13	up	PREDICTED: UDP-glycosyltransferase 89B2-like [Ipomoea nil]
MSTRG.7574	itf01g26630	itf01g26630.t1	mrna	167.222	166.042	169.989	90.9042	107.103	104.647	-0.733612	1.87091e-13	down	PREDICTED: dihydroxy-acid dehydratase, chloroplastic [Ipomoea nil]
MSTRG.11026	itf03g05040	itf03g05040.t1	mrna	10.0266	10.1597	11.8078	14.9229	16.1967	16.7436	0.581117	1.92889e-13	up	PREDICTED: glutamate decarboxylase [Ipomoea nil]
MSTRG.7566	itf01g26550	itf01g26550.t1	mrna	1.38863	2.42362	2.26993	9.26198	8.23833	7.89806	2.06207	1.95051e-13	up	PREDICTED: uncharacterized protein LOC109161915 [Ipomoea nil]
MSTRG.8232	itf01g34670	itf01g34670.t1	mrna	29.6214	31.4694	30.3593	14.8442	17.7346	18.7536	-0.833116	1.951e-13	down	PREDICTED: uncharacterized protein LOC109170410 [Ipomoea nil]
MSTRG.27035	itf10g13120;itf10g13130	itf10g13120.t1;itf10g13130.t1;itf10g13120.t4;itf10g13130.t5;itf10g13130.t3;itf10g13120.t3;itf10g13130.t4;itf10g13120.t2	mrna	52.5751	60.1729	43.9938	82.2533	92.4315	94.7126	0.781347	2.07011e-13	up	PREDICTED: pleiotropic drug resistance protein 3-like isoform X1 [Ipomoea nil]
MSTRG.7852	itf01g30130	itf01g30130.t1	mrna	114.528	119.744	99.9607	207.285	207.528	176.198	0.82233	2.07337e-13	up	PREDICTED: fructose-1,6-bisphosphatase, cytosolic [Ipomoea nil]
MSTRG.17405	itf05g18850	itf05g18850.t1	mrna	1.96137	2.43245	2.04176	0.407855	0.458833	0.578012	-2.1553	2.10559e-13	down	PREDICTED: WD repeat-containing protein RUP2-like [Ipomoea nil]
MSTRG.25111	itf09g15990	itf09g15990.t1	mrna	4.94811	5.00161	5.08315	1.59756	1.48602	2.50431	-1.42775	2.12742e-13	down	PREDICTED: subtilisin-like protease SBT1.9 [Ipomoea nil]
MSTRG.15706	itf04g32660	itf04g32660.t1	mrna	34.3607	37.0895	37.811	18.5494	17.8648	21.3472	-0.919603	2.15317e-13	down	PREDICTED: probable inactive receptor kinase At5g10020 [Ipomoea nil]
MSTRG.11625	itf03g12870	itf03g12870.t1	mrna	0.208527	0.0320006	0	1.81531	2.22531	2.80734	4.8314	2.21459e-13	up	PREDICTED: ethylene-responsive transcription factor ERF027 [Ipomoea nil]
MSTRG.34853	itf14g11730	itf14g11730.t1	mrna	579.882	635.022	510.077	76.9985	80.8069	157.826	-2.45027	2.26457e-13	down	PREDICTED: cytochrome P450 94A2-like [Ipomoea nil]
MSTRG.3379	itf00g48530	itf00g48530.t1	mrna	15.5947	16.504	13.4074	42.6614	36.3737	32.1184	1.28842	2.31833e-13	up	PREDICTED: serine carboxypeptidase-like 45 [Ipomoea nil]
MSTRG.9083	itf02g08750	itf02g08750.t1	mrna	35.2162	35.2547	40.618	53.9196	66.1456	63.3367	0.723293	2.34719e-13	up	PREDICTED: auxin response factor 11-like isoform X2 [Ipomoea nil]
MSTRG.13210	itf04g00550	itf04g00550.t1	mrna	15.8804	15.9875	13.9889	21.5254	25.7497	24.8037	0.652438	2.35023e-13	up	PREDICTED: protein ENHANCED DISEASE RESISTANCE 4 [Ipomoea nil]
MSTRG.9319	itf02g11750	itf02g11750.t1	mrna	40.4937	38.4061	38.9458	55.2308	72.135	64.6877	0.704611	2.35917e-13	up	PREDICTED: G-type lectin S-receptor-like serine/threonine-protein kinase At2g19130 [Ipomoea nil]
MSTRG.18696	itf06g06240	itf06g06240.t1	mrna	0.46066	0.226923	0.524055	4.74433	5.49377	4.0058	3.55531	2.3723e-13	up	PREDICTED: tyramine N-feruloyltransferase 4/11-like [Ipomoea nil]
MSTRG.17669	itf05g21900	itf05g21900.t1	mrna	0.0221167	0.0776634	0	0.767924	0.750626	0.758855	4.51249	2.38912e-13	up	PREDICTED: tropinone reductase homolog [Ipomoea nil]
MSTRG.5901	itf01g05820;itf01g05810	itf01g05820.t1;itf01g05810.t1	mrna	125.145	119.015	122.907	74.4394	71.2955	76.2081	-0.725857	2.40502e-13	down	PREDICTED: 14-3-3-like protein B [Ipomoea nil]
MSTRG.13833	itf04g08290	itf04g08290.t1	mrna	9.90549	14.2188	10.638	27.9474	24.309	34.1757	1.31404	2.42225e-13	up	PREDICTED: putative disease resistance protein At1g50180 [Ipomoea nil]
MSTRG.13232	itf04g00890	itf04g00890.t1	mrna	9.71343	8.23358	8.4221	23.9729	17.1314	18.3189	1.17218	2.44597e-13	up	late embryogenesis abundant protein 14 [Ipomoea batatas]
MSTRG.29210	itf11g14310	itf11g14310.t1	mrna	0	0	0	2.46735	1.8764	2.50814	14.4793	2.62615e-13	up	PREDICTED: vetispiradiene synthase 3-like [Ipomoea nil]
MSTRG.23561	itf08g16100	itf08g16100.t1	mrna	19.3818	17.9582	19.7298	7.43688	9.59611	10.9341	-1.029	2.70788e-13	down	PREDICTED: protein NRT1/ PTR FAMILY 2.13-like [Ipomoea nil]
MSTRG.34441	itf14g07230	itf14g07230.t1	mrna	13.2111	12.0068	14.7349	4.61076	4.77274	6.17955	-1.36017	2.70941e-13	down	PREDICTED: ethylene-responsive transcription factor RAP2-11-like [Ipomoea nil]
MSTRG.7997	itf01g31880	itf01g31880.t1	mrna	30.6866	28.5687	24.5152	9.42891	13.0955	12.7762	-1.24675	2.74665e-13	down
MSTRG.31457	itf12g20680	itf12g20680.t1	mrna	213.525	196.681	246.478	112.782	121.631	133.584	-0.835507	2.77223e-13	down	PREDICTED: uncharacterized protein LOC109148126 [Ipomoea nil]
MSTRG.36614	itf15g13540;itf15g13560	itf15g13540.t1;itf15g13560.t1	mrna	138.453	145.912	180.208	39.0627	74.1941	60.3394	-1.42017	2.8638e-13	down	PREDICTED: nicotianamine synthase-like [Ipomoea nil]
MSTRG.17666	itf05g21860	itf05g21860.t1	mrna	3.7695	0.798602	0.900387	26.5958	19.2836	14.646	3.46832	2.89701e-13	up	PREDICTED: tropinone reductase homolog isoform X1 [Ipomoea nil]
MSTRG.26157	itf10g02390;itf10g02400	itf10g02390.t1;itf10g02400.t1	mrna	6.41	4.29556	5.18765	0.841233	1.04429	1.44588	-2.25421	3.00495e-13	down	PREDICTED: GDSL esterase/lipase At1g28600-like isoform X1 [Ipomoea nil]
MSTRG.26563	itf10g07260	itf10g07260.t1	mrna	110.91	111.689	108.431	147.313	150.15	159.65	0.465589	3.03462e-13	up	PREDICTED: uncharacterized protein LOC109147412 [Ipomoea nil]
MSTRG.2657	itf00g36930;itf00g36940	itf00g36930.t1;itf00g36940.t1	mrna	1.51957	1.09682	0.442775	11.4973	8.75794	6.11727	3.10782	3.03976e-13	up	PREDICTED: cytochrome P450 CYP72A219-like [Ipomoea nil]
MSTRG.24130	itf09g03770	itf09g03770.t2;itf09g03770.t1	mrna	34.8328	35.6311	25.6722	10.5663	10.2709	12.7854	-1.51564	3.11852e-13	down	PREDICTED: uncharacterized protein LOC109167122 isoform X2 [Ipomoea nil]
MSTRG.30238	itf12g06000	itf12g06000.t1	mrna	6.66377	6.08494	11.7367	27.948	27.5844	32.0959	1.83947	3.12245e-13	up	PREDICTED: F-box protein PP2-B13-like isoform X1 [Ipomoea nil]
MSTRG.9434	itf02g13540	itf02g13540.t1	mrna	43.7104	38.27	34.8992	72.8678	71.9288	66.8597	0.8567	3.18617e-13	up	PREDICTED: heat stress transcription factor A-4c-like [Ipomoea nil]
itf12g15880	itf12g15880	itf12g15880.t1	mrna	4.89531	5.73456	6.2748	23.38	17.3971	16.0501	1.74916	3.22923e-13	up	PREDICTED: 3-hydroxy-3-methylglutaryl-coenzyme A reductase-like [Ipomoea nil]
MSTRG.22487	itf08g02560	itf08g02560.t1	mrna	1.2105	1.06768	0.992977	3.60591	3.29333	3.08845	1.61035	3.26327e-13	up	PREDICTED: wall-associated receptor kinase-like 9 [Ipomoea nil]
MSTRG.30548	itf12g10070	itf12g10070.t1	mrna	27.5964	12.2004	23.6827	3.00677	5.49032	3.37171	-2.41912	3.33455e-13	down	PREDICTED: protein NRT1/ PTR FAMILY 5.6-like [Ipomoea nil]
MSTRG.31492	itf12g21050;itf12g21060	itf12g21050.t1;itf12g21060.t1	mrna	221.107	260.783	138.64	77.4213	53.9785	68.6705	-1.63299	3.34035e-13	down	hypothetical protein BC332_29991 [Capsicum chinense];PREDICTED: peroxidase 5-like [Ipomoea nil]
MSTRG.12710	itf03g25780	itf03g25780.t1	mrna	0.14441	0.196948	0.11828	0.691182	1.1347	1.12112	2.68067	3.3561e-13	up	PREDICTED: homeobox-leucine zipper protein ATHB-12-like [Ipomoea nil]
MSTRG.15791	itf04g33670	itf04g33670.t5;itf04g33670.t2;itf04g33670.t3	mrna	4.33485	4.55973	5.3251	1.49412	2.04254	2.21781	-1.30513	3.35852e-13	down	PREDICTED: protein DETOXIFICATION 42-like [Ipomoea nil]
MSTRG.20853	itf07g06030	itf07g06030.t1	mrna	196.611	167.737	180.946	39.0642	71.7388	83.6101	-1.48791	3.44888e-13	down	PREDICTED: probable ascorbate-specific transmembrane electron transporter 1 [Ipomoea nil]
MSTRG.19841	itf06g20440	itf06g20440.t1	mrna	43.7978	47.5195	47.9879	63.8881	65.2046	72.5454	0.533519	3.45044e-13	up	PREDICTED: phosphomevalonate kinase isoform X1 [Ipomoea nil]
MSTRG.29742	itf11g21460	itf11g21460.t1	mrna	131.794	118.032	158.658	53.1272	56.4548	78.6501	-1.11777	3.46462e-13	down	PREDICTED: cytochrome P450 78A9-like [Ipomoea nil]
MSTRG.8993	itf02g07810	itf02g07810.t1	mrna	102.798	102.813	94.9862	55.1755	47.3682	60.4363	-0.883135	3.87939e-13	down	PREDICTED: protein STRUBBELIG-RECEPTOR FAMILY 7-like [Ipomoea nil]
MSTRG.26154	itf10g02280;itf10g02270	itf10g02280.t1;itf10g02270.t1	mrna	245.293	281.622	231.732	354.139	411.785	393.491	0.611896	3.97922e-13	up	PREDICTED: ervatamin-B-like [Ipomoea nil]
MSTRG.13220	itf04g00710	itf04g00710.t1	mrna	55.6246	57.7711	60.7566	26.1982	33.378	36.6501	-0.855846	4.00551e-13	down	PREDICTED: protein CURVATURE THYLAKOID 1A, chloroplastic-like [Ipomoea nil]
MSTRG.28893	itf11g10100	itf11g10100.t5;itf11g10100.t2;itf11g10100.t4;itf11g10100.t1;itf11g10100.t3	mrna	32.9649	33.1681	42.5122	59.8232	61.4039	74.0459	0.845868	4.05008e-13	up	PREDICTED: uncharacterized protein LOC109156560 [Ipomoea nil]
MSTRG.20158	itf06g24220	itf06g24220.t1	mrna	376.753	272.647	418.748	104.896	141.071	179.699	-1.32732	4.0657e-13	down	PREDICTED: aspartyl protease AED3-like [Ipomoea nil]
MSTRG.35261	itf14g16810	itf14g16810.t1	mrna	15.012	14.2464	14.9545	7.19227	6.91973	8.43277	-0.971673	4.09134e-13	down	PREDICTED: formin-like protein 1 isoform X2 [Ipomoea nil]
MSTRG.21207	itf07g11080	itf07g11080.t3;itf07g11080.t4;itf07g11080.t1;itf07g11080.t2	mrna	72.0661	75.6749	69.9366	40.9498	45.0886	44.5998	-0.736616	4.13751e-13	down	PREDICTED: ethylene-responsive transcription factor RAP2-7 isoform X3 [Ipomoea nil];PREDICTED: floral homeotic protein APETALA 2 isoform X2 [Ipomoea nil];PREDICTED: AP2-like ethylene-responsive transcription factor TOE3 isoform X1 [Ipomoea nil]
MSTRG.8648	itf02g03700	itf02g03700.t1	mrna	7.61166	7.24438	6.83749	2.33768	3.66111	3.40125	-1.20653	4.27443e-13	down	Dof zinc finger protein [Ipomoea batatas]
MSTRG.32740	itf13g08030	itf13g08030.t1	mrna	0.475067	0.318791	0.354296	1.66802	2.03995	1.32119	2.131	4.4331e-13	up	PREDICTED: small heat shock protein, chloroplastic [Ipomoea nil]
MSTRG.19143	itf06g12370	itf06g12370.t1	mrna	17.0214	10.3131	14.0118	3.283	1.77388	4.04277	-2.18388	4.44076e-13	down	PREDICTED: pEARLI1-like lipid transfer protein 2 [Ipomoea nil]
MSTRG.15358	itf04g28290	itf04g28290.t1	mrna	4.94894	5.55326	5.98742	11.9579	9.93101	20.2991	1.35528	4.55139e-13	up	PREDICTED: laccase-3-like [Ipomoea nil]
MSTRG.37348	itf15g23090;itf15g23100	itf15g23090.t1;itf15g23100.t1	mrna	47.9648	39.2539	44.3694	73.8138	63.9406	79.6242	0.72418	4.59833e-13	up	PREDICTED: premnaspirodiene oxygenase-like [Ipomoea nil]
MSTRG.20194	itf06g24680	itf06g24680.t1	mrna	34.6176	32.5395	32.5756	44.2745	54.7738	51.7293	0.596284	4.61938e-13	up	PREDICTED: uncharacterized protein LOC109149503 [Ipomoea nil]
MSTRG.29618	itf11g20030	itf11g20030.t1	mrna	45.3104	43.7482	44.5042	67.3227	75.4158	70.0662	0.672012	4.64531e-13	up	PREDICTED: bifunctional dethiobiotin synthetase/7,8-diamino-pelargonic acid aminotransferase, mitochondrial [Ipomoea nil]
MSTRG.24036	itf09g02700	itf09g02700.t1	mrna	1.96672	1.7991	1.90919	0.709397	0.85139	0.802851	-1.26362	4.684e-13	down	PREDICTED: uncharacterized protein LOC109161384 [Ipomoea nil]
MSTRG.37108	itf15g19920	itf15g19920.t1	mrna	4.39577	4.39535	2.74498	9.90297	9.89446	9.89694	1.36403	4.70804e-13	up	PREDICTED: serine/threonine-protein kinase At5g01020-like [Ipomoea nil]
MSTRG.1213	itf00g15440	itf00g15440.t1	mrna	0.0832537	0.271719	0.41317	1.4203	1.99176	2.45149	2.93233	4.81122e-13	up	PREDICTED: F-box/kelch-repeat protein At3g23880-like [Ipomoea nil]
MSTRG.14809	itf04g21380	itf04g21380.t1	mrna	17.7885	12.6426	11.9459	39.8416	30.6344	31.15	1.26192	4.97876e-13	up	PREDICTED: serine/threonine-protein kinase-like protein CCR4 [Ipomoea nil]
MSTRG.32957	itf13g10790	itf13g10790.t1	mrna	83.5687	87.1434	91.1341	116.169	132.802	131.062	0.5374	5.05814e-13	up	PREDICTED: BTB/POZ domain and ankyrin repeat-containing protein NPR2-like [Ipomoea nil]
MSTRG.1074	itf00g13150;itf00g13130	itf00g13150.t1;itf00g13130.t1	mrna	48.5979	45.5046	43.5199	18.3706	26.6911	25.3666	-0.966489	5.12873e-13	down	PREDICTED: receptor-like protein kinase FERONIA [Ipomoea nil]
MSTRG.30292	itf12g06740	itf12g06740.t1;itf12g06740.t2	mrna	25.8583	25.1051	20.15	5.43075	2.5713	5.69174	-2.3766	5.13778e-13	down	PREDICTED: homeobox-leucine zipper protein ATHB-23-like isoform X1 [Ipomoea nil];PREDICTED: homeobox-leucine zipper protein ATHB-23-like isoform X2 [Ipomoea nil]
MSTRG.515	itf00g06710	itf00g06710.t1	mrna	958.278	861.44	839.969	388.824	487.025	569.095	-0.880244	5.26316e-13	down	PREDICTED: pyrophosphate-energized vacuolar membrane proton pump-like [Ipomoea nil]
MSTRG.8389	itf02g00240	itf02g00240.t1	mrna	14.957	13.2823	12.1793	6.21499	4.49464	5.21214	-1.34402	5.35233e-13	down	PREDICTED: abscisic acid receptor PYR1 [Ipomoea nil]
MSTRG.9538	itf02g14900	itf02g14900.t1	mrna	15.9361	14.6403	12.547	21.3153	30.0675	34.3372	0.991159	5.68564e-13	up	PREDICTED: uncharacterized protein LOC109187223 [Ipomoea nil]
MSTRG.6750	itf01g16510	itf01g16510.t1;itf01g16510.t2	mrna	43.062	44.2547	41.935	57.633	69.3744	68.7628	0.598978	6.02946e-13	up	PREDICTED: uncharacterized protein LOC109150583 [Ipomoea nil]
MSTRG.9247	itf02g10680	itf02g10680.t1;itf02g10680.t2	mrna	13.0576	12.0686	12.3028	16.7359	21.7878	23.4645	0.727835	6.31195e-13	up	PREDICTED: scarecrow-like transcription factor PAT1 [Ipomoea nil]
MSTRG.7618	itf01g27300	itf01g27300.t1	mrna	4247.79	3984.34	3628.84	1827.69	2422.96	2371.09	-0.84094	6.35587e-13	down	PREDICTED: GDP-L-galactose phosphorylase 1-like [Ipomoea nil]
MSTRG.13040	itf03g29640	itf03g29640.t1;itf03g29640.t3	mrna	364.623	351.582	369.551	166.734	218.07	236.178	-0.806078	6.38252e-13	down	PREDICTED: uncharacterized protein LOC109185727 isoform X1 [Ipomoea nil]
MSTRG.17550	itf05g20530	itf05g20530.t1	mrna	26.109	23.1965	12.5572	0.652987	1.87403	0.69998	-4.26081	6.43516e-13	down	PREDICTED: acetylajmalan esterase-like [Ipomoea nil]
MSTRG.9970	itf02g20090	itf02g20090.t3;itf02g20090.t2;itf02g20090.t1	mrna	37.6705	39.1058	37.2915	49.8271	57.866	65.7958	0.604952	6.5591e-13	up	PREDICTED: ABC transporter A family member 2 [Ipomoea nil]
MSTRG.21149	itf07g10330	itf07g10330.t1	mrna	2.43767	1.6215	1.05069	6.41594	6.60528	8.62939	2.08305	6.74521e-13	up	PREDICTED: exocyst complex component EXO70B1-like [Ipomoea nil]
MSTRG.27883	itf10g23590	itf10g23590.t1	mrna	20.078	17.0721	12.7989	5.455	4.49774	6.11148	-1.6366	6.83163e-13	down	PREDICTED: uncharacterized protein LOC109164561 [Ipomoea nil]
MSTRG.9303	itf02g11490	itf02g11490.t1	mrna	13.1516	15.4798	13.6692	3.38502	2.30761	4.56392	-2.04413	7.0142e-13	down	PREDICTED: uncharacterized protein LOC109187550 [Ipomoea nil]
MSTRG.17578	itf05g20880	itf05g20880.t1	mrna	6.83582	7.091	5.77791	3.13098	2.70659	3.29532	-1.1094	7.39557e-13	down	PREDICTED: uncharacterized protein LOC109189041 [Ipomoea nil]
MSTRG.12418	itf03g22260	itf03g22260.t1	mrna	8.61479	8.39868	7.81407	3.72521	4.52574	3.8886	-1.03223	7.42836e-13	down	PREDICTED: CBL-interacting serine/threonine-protein kinase 6-like [Ipomoea nil]
MSTRG.9520	itf02g14660	itf02g14660.t1	mrna	14.7132	20.3042	12.4834	41.0201	41.3448	38.6029	1.3486	7.4914e-13	up	PREDICTED: AAA-ATPase At3g50940-like [Ipomoea nil]
MSTRG.19562	itf06g16960;itf06g16970	itf06g16960.t5;itf06g16960.t1;itf06g16960.t3;itf06g16960.t2;itf06g16960.t4;itf06g16960.t6;itf06g16970.t1	mrna	5.33214	5.47138	5.14393	7.59057	8.06817	8.34203	0.589755	7.53799e-13	up	PREDICTED: G-type lectin S-receptor-like serine/threonine-protein kinase At4g27290 isoform X2 [Ipomoea nil];PREDICTED: G-type lectin S-receptor-like serine/threonine-protein kinase At4g27290 isoform X3 [Ipomoea nil];PREDICTED: G-type lectin S-receptor-like serine/threonine-protein kinase At4g27290 isoform X1 [Ipomoea nil];PREDICTED: calcium-binding protein PBP1-like [Ipomoea nil]
MSTRG.8102	itf01g33030	itf01g33030.t1	mrna	7.04762	6.98952	4.58406	30.8679	22.3918	14.3481	1.86024	7.7772e-13	up	PREDICTED: uncharacterized protein LOC109207933 [Nicotiana attenuata]
MSTRG.18085	itf05g26980	itf05g26980.t1	mrna	4.53254	4.56471	4.66788	1.97142	1.56276	2.20879	-1.26115	7.87884e-13	down	PREDICTED: uncharacterized protein LOC109178112 [Ipomoea nil]
MSTRG.7479	itf01g25460	itf01g25460.t1	mrna	280.69	242.902	229.854	130.493	136.771	158.415	-0.823736	7.92369e-13	down	PREDICTED: 24-methylenesterol C-methyltransferase 2 [Ipomoea nil]
MSTRG.10758	itf03g01440	itf03g01440.t1;itf03g01440.t2	mrna	436.958	453.352	482.525	195.272	171.876	280.34	-1.08423	8.00623e-13	down	PREDICTED: ABC transporter B family member 19 [Ipomoea nil]
MSTRG.23836	itf09g00210	itf09g00210.t1	mrna	378.985	359.312	337.117	484.99	491.48	517.964	0.474708	8.14874e-13	up	PREDICTED: lysine histidine transporter-like 8 [Ipomoea nil]
MSTRG.24017	itf09g02350	itf09g02350.t1	mrna	9.8521	11.6914	8.23819	4.56226	3.68291	3.82288	-1.30323	8.19109e-13	down	PREDICTED: LOB domain-containing protein 38-like [Ipomoea nil]
MSTRG.24759	itf09g11770	itf09g11770.t1	mrna	116.067	104.501	114.279	144.427	176.597	199.443	0.636301	8.53012e-13	up	PREDICTED: zeatin O-glucosyltransferase-like [Ipomoea nil]
MSTRG.10791	itf03g01830	itf03g01830.t1;itf03g01830.t3;itf03g01830.t2	mrna	248.242	242.867	228.256	126.609	151.222	164.132	-0.7028	8.55321e-13	down	uridine diphosphate glucose dehydrogenase [Ipomoea batatas]
MSTRG.28331	itf11g03280	itf11g03280.t1;itf11g03280.t2	mrna	7.08686	8.47779	7.61396	13.2108	22.7482	19.7766	1.26581	8.59843e-13	up	PREDICTED: leucine-rich repeat receptor-like serine/threonine-protein kinase At1g17230 [Ipomoea nil]
MSTRG.27298	itf10g16440	itf10g16440.t1	mrna	15.9053	12.0342	8.67765	1.14831	1.90443	3.0549	-2.58383	8.76075e-13	down	PREDICTED: early nodulin-like protein 3 [Ipomoea nil]
MSTRG.21528	itf07g15030	itf07g15030.t1	mrna	801.881	762.417	976.068	1170.83	1880.53	1826.89	0.941325	8.99031e-13	up	PREDICTED: asparagine synthetase [glutamine-hydrolyzing] [Ipomoea nil]
MSTRG.22700	itf08g05300	itf08g05300.t1	mrna	53.3688	50.1265	53.7313	20.6736	26.1914	33.1185	-0.97507	9.04475e-13	down	PREDICTED: probable xyloglucan glycosyltransferase 12 [Ipomoea nil]
MSTRG.31926	itf12g26440	itf12g26440.t4;itf12g26440.t1;itf12g26440.t3	mrna	19.9653	20.1278	18.7177	9.65745	10.2325	11.2524	-0.917204	9.07165e-13	down	PREDICTED: metal-nicotianamine transporter YSL3-like isoform X3 [Ipomoea nil]
MSTRG.32994	itf13g11360	itf13g11360.t1	mrna	45.1719	47.9083	57.0946	79.6666	99.1725	82.9526	0.801776	9.91252e-13	up	sucrose transporter 2y [Ipomoea batatas]
MSTRG.17271	itf05g17190	itf05g17190.t1	mrna	6.31173	6.07706	5.99085	2.63541	2.45897	2.99454	-1.18409	1.03852e-12	down	PREDICTED: uncharacterized protein LOC109188783 isoform X1 [Ipomoea nil]
MSTRG.6934	itf01g18880	itf01g18880.t1	mrna	3.65567	2.78843	3.12195	0.281857	0.17663	0.174133	-3.91851	1.04781e-12	down	PREDICTED: 18.8 kDa class II heat shock protein [Ipomoea nil]
MSTRG.8118	itf01g33230;itf01g33240	itf01g33230.t1;itf01g33240.t1	mrna	40.2131	41.8265	32.3439	61.367	76.4194	69.7542	0.859513	1.06521e-12	up	PREDICTED: isoflavone 2'-hydroxylase-like [Ipomoea nil];PREDICTED: cytochrome P450 81F3-like [Ipomoea nil]
MSTRG.11101	itf03g05950	itf03g05950.t1	mrna	0.208251	0.227632	0.264545	1.1711	1.58712	1.12574	2.47122	1.08171e-12	up	PREDICTED: dirigent protein 13-like [Ipomoea nil]
MSTRG.2566	itf00g35330	itf00g35330.t1	mrna	13.8711	13.1029	14.2013	7.6994	6.58458	7.63021	-0.909912	1.09328e-12	down	PREDICTED: mitochondrial dicarboxylate/tricarboxylate transporter DTC [Ipomoea nil]
MSTRG.29845	itf12g00760	itf12g00760.t1	mrna	11.3024	9.17589	9.20196	1.05497	1.79123	2.65248	-2.43235	1.10966e-12	down	PREDICTED: ethylene-responsive transcription factor RAP2-4-like [Ipomoea nil]
MSTRG.10907	itf03g03280	itf03g03280.t1	mrna	6.41873	6.07952	6.88289	9.93528	10.0785	13.2408	0.778896	1.13489e-12	up	PREDICTED: annexin D7-like [Ipomoea nil]
MSTRG.21004	itf07g07910	itf07g07910.t1;itf07g07910.t2	mrna	35.2258	36.6073	36.3413	51.7645	51.4362	68.2295	0.664262	1.18958e-12	up	PREDICTED: putative late blight resistance protein homolog R1A-10 [Ipomoea nil]
MSTRG.24467	itf09g08350	itf09g08350.t1	mrna	15.464	16.4735	14.4749	36.5468	27.5052	27.8235	0.985169	1.1988e-12	up	PREDICTED: probable calcium-binding protein CML18 [Ipomoea nil]
MSTRG.35852	itf15g04180	itf15g04180.t1	mrna	0.521038	0.748248	0.567435	1.55197	1.66479	1.58045	1.38506	1.1992e-12	up	PREDICTED: putative methyltransferase DDB_G0268948 isoform X1 [Ipomoea nil]
MSTRG.26323	itf10g04280	itf10g04280.t1	mrna	1.15914	2.07922	0.95709	0	0	0	-13.7716	1.20055e-12	down	PREDICTED: dammarenediol II synthase-like [Ipomoea nil]
MSTRG.32237	itf13g01980	itf13g01980.t1	mrna	3.19178	5.15785	3.19447	0.192693	0.33882	0.653201	-3.28454	1.23337e-12	down	PREDICTED: NADP-dependent alkenal double bond reductase P2-like [Ipomoea nil]
MSTRG.19656	itf06g18140	itf06g18140.t1	mrna	17.3	19.1295	10.851	0.222496	0.124173	0.820384	-5.3403	1.24208e-12	down	PREDICTED: germin-like protein [Ipomoea nil]
MSTRG.28859	itf11g09670	itf11g09670.t1;itf11g09670.t2	mrna	104.247	101.479	104.745	53.4913	62.1096	58.0575	-0.838204	1.2511e-12	down	PREDICTED: neurofilament medium polypeptide isoform X1 [Ipomoea nil];PREDICTED: titin homolog isoform X2 [Ipomoea nil]
MSTRG.15572	itf04g30950	itf04g30950.t2	mrna	0.274917	0.236709	0.489484	1.37514	1.40141	1.46578	2.08326	1.26032e-12	up	PREDICTED: P-loop NTPase domain-containing protein LPA1 homolog 1 [Ipomoea nil]
MSTRG.10637	itf02g28940	itf02g28940.t1	mrna	0.348919	0.523752	0.97238	5.45097	5.45507	4.55242	3.06666	1.26999e-12	up	PREDICTED: non-specific lipid-transfer protein 2 [Populus euphratica]
MSTRG.23020	itf08g09290	itf08g09290.t1	mrna	0.0479518	0.0368428	0	0.732057	0.549902	0.681592	4.53335	1.27332e-12	up	PREDICTED: wall-associated receptor kinase 2-like [Ipomoea nil]
MSTRG.7980	itf01g31660	itf01g31660.t1	mrna	1145.51	1168.84	1189.75	1614.07	1673.53	1578.1	0.4736	1.28896e-12	up	3-deoxy-D-arabino-heptulosonate 7-phosphate synthase [Ipomoea purpurea]
MSTRG.33320	itf13g15700	itf13g15700.t1	mrna	350.022	316.448	336.195	413.134	536.421	524.622	0.556071	1.29108e-12	up	PREDICTED: sucrose transport protein-like [Ipomoea nil]
MSTRG.13225	itf04g00770	itf04g00770.t1	mrna	0.415252	0.208034	0.120208	1.56169	1.51155	1.51816	2.62654	1.30205e-12	up	Glycoside hydrolase, catalytic domain-containing protein, partial [Cynara cardunculus var. scolymus]
MSTRG.32423	itf13g04220	itf13g04220.t2;itf13g04220.t1;itf13g04220.t4;itf13g04220.t6	mrna	2.05717	2.07211	2.12308	0.690116	0.874548	0.959691	-1.30849	1.33201e-12	down	PREDICTED: protein TPX2-like isoform X1 [Ipomoea nil];PREDICTED: protein TPX2-like isoform X3 [Ipomoea nil]
MSTRG.32003	itf12g27320	itf12g27320.t1	mrna	32.6473	32.0308	32.6755	39.5521	47.9538	50.8038	0.506598	1.3434e-12	up	PREDICTED: F-box protein At5g39450 [Ipomoea nil]
MSTRG.14114	itf04g11850	itf04g11850.t1	mrna	0.0642778	0	0	11.9146	7.45978	2.26427	8.39508	1.34875e-12	up	PREDICTED: transcription factor bHLH36-like isoform X2 [Ipomoea nil]
MSTRG.21080	itf07g09170	itf07g09170.t1	mrna	0	0	0	1.70318	1.60799	2.27296	14.1841	1.35455e-12	up	PREDICTED: cytochrome P450 CYP82D47-like [Ipomoea nil]
MSTRG.20852	itf07g06000	itf07g06000.t1	mrna	276.664	267.086	214.592	114.059	137.475	151.413	-0.912263	1.38804e-12	down	PREDICTED: probable xyloglucan endotransglucosylase/hydrolase protein 27 [Ipomoea nil]
MSTRG.30293	itf12g06750	itf12g06750.t1	mrna	10.0057	10.2364	10.5222	20.3366	26.9702	21.4099	1.1594	1.41389e-12	up	PREDICTED: probable receptor-like protein kinase At5g15080 [Ipomoea nil]
MSTRG.21651	itf07g16480	itf07g16480.t1	mrna	0.0590317	0.0680195	0	1.81183	1.45973	1.25559	5.15512	1.4541e-12	up	PREDICTED: putative quinone-oxidoreductase homolog, chloroplastic [Ipomoea nil]
MSTRG.17812	itf05g23620	itf05g23620.t1	mrna	24.4953	25.3152	21.7	37.9341	36.65	37.9439	0.654055	1.45494e-12	up	PREDICTED: NEP1-interacting protein-like 1 [Ipomoea nil]
MSTRG.19955	itf06g21870	itf06g21870.t1	mrna	337.368	300.58	334.582	441.268	433.029	479.656	0.477363	1.46963e-12	up	PREDICTED: bZIP transcription factor 44-like [Ipomoea nil]
MSTRG.22198	itf07g23340	itf07g23340.t1;itf07g23340.t2	mrna	2.72641	3.23303	0.728683	22.5244	14.263	13.1806	2.90133	1.47433e-12	up	PREDICTED: raucaffricine-O-beta-D-glucosidase-like [Ipomoea nil]
MSTRG.13694	itf04g06580	itf04g06580.t1	mrna	209.7	212.951	219.722	272.675	282.338	339.305	0.477377	1.4744e-12	up	PREDICTED: polyubiquitin-like isoform X1 [Ipomoea nil]
MSTRG.30667	itf12g11290	itf12g11290.t2;itf12g11290.t1	mrna	7.96941	6.20704	6.51797	13.1939	14.6391	14.2399	1.02365	1.5058e-12	up	PREDICTED: protein SCAR2-like isoform X1 [Ipomoea nil];PREDICTED: protein SCAR2-like isoform X2 [Ipomoea nil]
MSTRG.7334	itf01g23660	itf01g23660.t1	mrna	41.6832	41.4354	38.8292	17.1273	16.3375	12.4594	-1.40894	1.53006e-12	down	PREDICTED: receptor protein kinase-like protein ZAR1 [Ipomoea nil]
MSTRG.19370	itf06g15050	itf06g15050.t2;itf06g15050.t1	mrna	7.72214	7.50761	7.04642	2.9337	3.64918	4.46201	-1.01212	1.53337e-12	down	PREDICTED: probable LRR receptor-like serine/threonine-protein kinase At1g56140 isoform X1 [Ipomoea nil]
MSTRG.11217	itf03g07430	itf03g07430.t1	mrna	14.1962	11.3732	15.7809	24.96	28.2213	24.3801	0.907441	1.54014e-12	up	PREDICTED: mannan endo-1,4-beta-mannosidase 7-like [Ipomoea nil]
MSTRG.2502	itf00g34070	itf00g34070.t1	mrna	2.35608	2.49606	1.98182	5.34949	5.5936	6.22758	1.32916	1.55993e-12	up	PREDICTED: 3-hydroxy-3-methylglutaryl-coenzyme A reductase-like [Ipomoea nil]
MSTRG.28498	itf11g05450	itf11g05450.t1;itf11g05450.t2	mrna	1229.17	1216.71	1314.64	716.753	804.818	816.043	-0.685896	1.59825e-12	down	PREDICTED: glutamate receptor 3.4-like [Ipomoea nil]
MSTRG.21119	itf07g09970	itf07g09970.t1	mrna	8.75155	10.1233	6.89038	3.87371	3.62122	3.72805	-1.19897	1.60999e-12	down	PREDICTED: myb-like protein M [Ipomoea nil]
MSTRG.27058	itf10g13450	itf10g13450.t1	mrna	33.7809	32.2796	25.3528	10.1161	6.04066	11.5842	-1.72038	1.61243e-12	down	PREDICTED: myb-related protein Zm38-like [Ipomoea nil]
MSTRG.26293	itf10g03910	itf10g03910.t1	mrna	140.899	153.863	190.42	50.3231	68.8666	85.4573	-1.24539	1.61339e-12	down	PREDICTED: chlorophyll a-b binding protein of LHCII type 1 [Ipomoea nil]
MSTRG.16296	itf05g05250	itf05g05250.t1	mrna	22.0023	20.7164	23.4814	10.0212	10.9587	13.7118	-0.932246	1.61436e-12	down	PREDICTED: glucan endo-1,3-beta-glucosidase 6-like [Ipomoea nil]
MSTRG.23861	itf09g00560	itf09g00560.t1	mrna	17.0469	16.3782	19.106	8.88079	7.71492	9.78649	-0.993608	1.63306e-12	down	PREDICTED: thaumatin-like protein 1 [Ipomoea nil]
MSTRG.23776	itf08g18670	itf08g18670.t1	mrna	7.42998	8.32957	9.45654	17.0652	15.1397	14.4944	0.889057	1.63455e-12	up	PREDICTED: non-specific lipid transfer protein GPI-anchored 1-like [Ipomoea nil]
MSTRG.35695	itf15g02100	itf15g02100.t1;itf15g02100.t2	mrna	6.10359	6.63668	4.03853	17.4966	14.8987	15.7866	1.52185	1.64371e-12	up	PREDICTED: uncharacterized protein LOC109181502 isoform X1 [Ipomoea nil]
MSTRG.23166	itf08g11100	itf08g11100.t1	mrna	3.50397	4.60796	4.45002	0.881672	1.11389	1.78364	-1.73291	1.65026e-12	down	PREDICTED: isoflavone 2'-hydroxylase-like [Ipomoea nil]
MSTRG.24276	itf09g05760	itf09g05760.t1	mrna	15.1969	15.1734	14.3019	21.0963	26.4031	23.7255	0.673002	1.65955e-12	up	receptor protein kinase [Ipomoea trifida]
MSTRG.33720	itf13g20590	itf13g20590.t1	mrna	28.5662	28.0415	30.6399	13.4278	16.6489	18.773	-0.836766	1.67624e-12	down	PREDICTED: acylamino-acid-releasing enzyme-like [Ipomoea nil]
MSTRG.6789	itf01g16970	itf01g16970.t2;itf01g16970.t1	mrna	41.1796	37.0797	44.2304	110.406	89.9166	73.313	1.1596	1.68412e-12	up	PREDICTED: adenine phosphoribosyltransferase 5-like [Ipomoea nil]
MSTRG.10730	itf03g01090	itf03g01090.t2	mrna	6.10813	4.92637	5.59998	2.62205	2.79129	2.67419	-1.04041	1.69485e-12	down	PREDICTED: protein NRT1/ PTR FAMILY 5.8-like [Ipomoea nil]
MSTRG.30763	itf12g12660	itf12g12660.t1	mrna	23.1546	24.6827	8.30734	2.06179	2.10311	2.16313	-3.14932	1.71401e-12	down	PREDICTED: metacaspase-9-like [Ipomoea nil]
MSTRG.21944	itf07g20260;itf07g20280	itf07g20260.t1;itf07g20280.t1;itf07g20280.t2	mrna	0.935774	0.930687	1.30894	3.2641	3.83277	2.96444	1.66381	1.71535e-12	up	PREDICTED: serine carboxypeptidase-like [Ipomoea nil]
MSTRG.9784	itf02g17990;itf02g17980;itf02g17970	itf02g17990.t1;itf02g17980.t1;itf02g17970.t1	mrna	18.7908	19.3154	16.0307	9.51746	7.86533	8.35738	-1.07259	1.71632e-12	down	PREDICTED: high-affinity nitrate transporter 3.2-like [Ipomoea nil]
MSTRG.28155	itf11g01070;itf11g01080	itf11g01070.t1;itf11g01080.t1	mrna	13.1507	12.7878	14.3484	29.7821	25.4993	24.7814	0.99082	1.72001e-12	up	PREDICTED: serine carboxypeptidase-like 2 [Ipomoea nil]
MSTRG.7888	itf01g30480	itf01g30480.t1	mrna	0.39367	1.48905	0.444281	25.2987	20.3403	13.3305	4.66342	1.72339e-12	up	PREDICTED: ethylene-responsive transcription factor ABR1-like [Ipomoea nil]
MSTRG.10821	itf03g02180	itf03g02180.t1	mrna	969.247	952.229	892.871	400.095	516.105	608.269	-0.884494	1.76181e-12	down	PREDICTED: protein COBRA-like [Ipomoea nil]
MSTRG.2875	itf00g40550	itf00g40550.t1	mrna	415.429	394.263	417.999	239.104	252.593	237.346	-0.751871	1.76222e-12	down	PREDICTED: D-3-phosphoglycerate dehydrogenase 1, chloroplastic-like [Ipomoea nil]
MSTRG.14009	itf04g10610	itf04g10610.t1	mrna	14.3047	13.9573	13.0544	3.78813	5.82805	6.80992	-1.33072	1.83227e-12	down	PREDICTED: apyrase-like [Ipomoea nil]
MSTRG.26939	itf10g12030	itf10g12030.t1	mrna	4.66887	4.20593	4.57174	1.47398	1.14033	1.69164	-1.64283	1.86493e-12	down
MSTRG.12755	itf03g26200	itf03g26200.t1	mrna	4.45827	4.60302	4.64922	2.10635	1.36236	2.05637	-1.31121	1.87878e-12	down	PREDICTED: protein DOWNY MILDEW RESISTANCE 6-like [Ipomoea nil]
MSTRG.24732	itf09g11510	itf09g11510.t1	mrna	10.1901	9.52761	9.62381	14.1098	15.329	17.1462	0.666921	1.90754e-12	up	PREDICTED: protein STRICTOSIDINE SYNTHASE-LIKE 10-like [Ipomoea nil]
MSTRG.31054	itf12g15890	itf12g15890.t1	mrna	1.85141	1.02559	1.76216	7.34164	7.25239	7.5236	2.25326	1.91276e-12	up	PREDICTED: 3-hydroxy-3-methylglutaryl-coenzyme A reductase-like [Ipomoea nil]
MSTRG.28718	itf11g08120	itf11g08120.t1	mrna	1.77945	1.41593	1.46039	10.5129	8.19383	10.4991	2.64916	1.9295e-12	up	hypothetical protein DM860_009168 [Cuscuta australis]
MSTRG.27387	itf10g17410	itf10g17410.t1	mrna	4.50734	3.06478	2.93277	0.502381	0.389593	0.399832	-3.0236	1.96886e-12	down	PREDICTED: berberine bridge enzyme-like 15 [Ipomoea nil]
MSTRG.28911	itf11g10350	itf11g10350.t2;itf11g10350.t1	mrna	2.12933	1.30154	1.56989	4.76841	4.82232	4.5846	1.50316	2.00922e-12	up	PREDICTED: serine/threonine-protein kinase BLUS1-like isoform X1 [Ipomoea nil]
MSTRG.5802	itf01g04570	itf01g04570.t1;itf01g04570.t2	mrna	71.6322	66.3911	64.2096	126.955	104.411	109.846	0.754646	2.00935e-12	up	PREDICTED: quinone oxidoreductase PIG3 [Ipomoea nil]
MSTRG.35445	itf14g19100	itf14g19100.t1	mrna	21.8956	21.5798	17.541	6.28838	7.69516	8.24168	-1.457	2.01268e-12	down	PREDICTED: LRR receptor-like serine/threonine-protein kinase ERL1 [Ipomoea nil]
MSTRG.8161	itf01g33790	itf01g33790.t1	mrna	1.0135	0.578142	0.289448	6.92779	8.0016	4.37662	3.35941	2.0386e-12	up	PREDICTED: patatin-like protein 2 [Ipomoea nil]
MSTRG.36349	itf15g10150	itf15g10150.t3;itf15g10150.t1	mrna	100.026	109.563	101.394	49.9845	61.7778	66.5246	-0.802632	2.0854e-12	down	PREDICTED: auxin response factor 11-like isoform X2 [Ipomoea nil]
MSTRG.15294	itf04g27540	itf04g27540.t1	mrna	28.2619	24.8473	27.6146	10.8506	13.3343	11.5338	-1.17632	2.08847e-12	down	PREDICTED: fimbrin-2-like [Ipomoea nil]
MSTRG.34886	itf14g12240	itf14g12240.t1	mrna	11.4763	12.9971	14.2651	3.86643	5.5144	6.88411	-1.252	2.08928e-12	down	PREDICTED: photosystem I subunit O [Ipomoea nil]
MSTRG.9728	itf02g17220	itf02g17220.t1	mrna	54.1065	47.0846	48.8901	21.1971	16.147	27.4602	-1.21158	2.12475e-12	down	PREDICTED: probable LRR receptor-like serine/threonine-protein kinase At4g26540 [Ipomoea nil]
MSTRG.7899	itf01g30600	itf01g30600.t1	mrna	603.399	635.456	598.11	249.707	376.421	302.781	-0.983714	2.21311e-12	down	PREDICTED: protein GIGANTEA-like isoform X2 [Ipomoea nil]
MSTRG.17896	itf05g24550	itf05g24550.t1	mrna	19.7214	18.8659	16.3735	9.37528	8.09656	10.6935	-0.964481	2.21424e-12	down	PREDICTED: homeobox-leucine zipper protein HAT5 [Ipomoea nil]
MSTRG.13938	itf04g09550	itf04g09550.t1;itf04g09550.t2	mrna	12.4007	12.6571	11.0748	21.0147	17.9706	23.2922	0.785409	2.28688e-12	up	PREDICTED: TMV resistance protein N-like isoform X1 [Ipomoea nil]
MSTRG.36106	itf15g07150	itf15g07150.t1	mrna	19.6076	20.9371	14.5967	41.3122	38.4243	38.055	1.09503	2.37266e-12	up	PREDICTED: putative serine/threonine-protein kinase [Ipomoea nil]
MSTRG.11715	itf03g14040	itf03g14040.t1;itf03g14040.t2	mrna	5.59011	4.71048	4.56991	1.62045	1.426	2.15217	-1.51625	2.37532e-12	down	PREDICTED: probable WRKY transcription factor 70 isoform X1 [Ipomoea nil];PREDICTED: probable WRKY transcription factor 70 isoform X2 [Ipomoea nil]
MSTRG.24390	itf09g07400	itf09g07400.t1	mrna	0	0	0	1.40942	2.41838	2.8149	14.4345	2.44595e-12	up	PREDICTED: uncharacterized protein LOC109158846 [Ipomoea nil]
MSTRG.20800	itf07g05390	itf07g05390.t1	mrna	62.866	63.1135	57.8065	30.0613	22.8859	30.7404	-1.13494	2.52655e-12	down	PREDICTED: histidine kinase 5 [Ipomoea nil]
MSTRG.22384	itf08g01390	itf08g01390.t1	mrna	4.95413	6.0847	4.48952	0.721785	0.485955	1.44561	-2.54902	2.5286e-12	down	PREDICTED: glycine-rich cell wall structural protein 1-like [Ipomoea nil]
MSTRG.13702	itf04g06690	itf04g06690.t1	mrna	0.751375	0.83665	0.801073	1.85419	2.15787	2.25254	1.39076	2.57541e-12	up	PREDICTED: exocyst complex component EXO70A1-like [Ipomoea nil]
MSTRG.12811	itf03g26830	itf03g26830.t2;itf03g26830.t1	mrna	7.68391	7.9596	9.22437	2.99526	4.33502	3.90069	-1.1468	2.63996e-12	down	PREDICTED: two-component response regulator-like APRR5 [Ipomoea nil]
MSTRG.15553	itf04g30730	itf04g30730.t1	mrna	434.756	424.106	414.741	223.386	195.762	279.57	-0.866134	2.74132e-12	down	PREDICTED: aquaporin PIP2-7-like [Ipomoea nil]
MSTRG.19605	itf06g17520	itf06g17520.t1	mrna	1383.23	1192.15	1354.89	270.982	147.078	353.332	-2.34909	2.76162e-12	down	PREDICTED: aquaporin TIP2-1-like [Ipomoea nil]
MSTRG.13019	itf03g29280	itf03g29280.t1	mrna	62.2548	64.2864	57.9226	25.6631	32.2621	39.3555	-0.923113	2.7939e-12	down	PREDICTED: probable inactive receptor kinase At5g10020 isoform X1 [Ipomoea nil]
MSTRG.33741	itf13g20810	itf13g20810.t1	mrna	0.853839	1.56104	1.10415	6.84142	5.2079	2.89524	2.08637	2.808e-12	up	PREDICTED: DNA repair protein XRCC4 [Ipomoea nil]
MSTRG.17110	itf05g15250	itf05g15250.t1	mrna	17.3436	19.5036	18.386	9.6781	9.14881	9.74605	-0.950885	2.85063e-12	down	PREDICTED: cytokinin hydroxylase-like [Ipomoea nil]
MSTRG.12047	itf03g17810	itf03g17810.t2;itf03g17810.t1	mrna	0.834605	0.505886	0.602881	3.58129	3.17867	3.32282	2.37526	2.85623e-12	up	PREDICTED: putative transcription factor bHLH041 isoform X1 [Ipomoea nil];PREDICTED: putative transcription factor bHLH041 isoform X2 [Ipomoea nil]
MSTRG.31889	itf12g25940	itf12g25940.t1	mrna	5.69517	6.57455	5.16519	1.19376	1.14677	2.13969	-1.96034	2.95423e-12	down	PREDICTED: bidirectional sugar transporter SWEET3-like [Ipomoea nil]
MSTRG.18885	itf06g08590;itf06g08580	itf06g08590.t1;itf06g08580.t1	mrna	8.29136	9.08	10.0605	5.04161	5.13623	5.38953	-0.817329	3.01075e-12	down	PREDICTED: origin of replication complex subunit 1A-like isoform X1 [Ipomoea nil];PREDICTED: ribonucleoside-diphosphate reductase small chain [Ipomoea nil]
MSTRG.769	itf00g09130	itf00g09130.t1;itf00g09130.t2	mrna	4.33971	4.56516	4.57534	9.70114	9.89241	11.2545	1.19434	3.13226e-12	up	PREDICTED: uncharacterized protein LOC109163754 [Ipomoea nil];PREDICTED: uncharacterized protein LOC109163763 [Ipomoea nil]
MSTRG.8180	itf01g33970	itf01g33970.t1;itf01g33970.t2	mrna	35.4222	37.6046	31.1391	51.3961	54.663	57.6015	0.651824	3.25727e-12	up	PREDICTED: mitogen-activated protein kinase kinase kinase YODA-like [Ipomoea nil]
MSTRG.35761	itf15g03000	itf15g03000.t1	mrna	0.353235	0.260195	0.170396	1.39977	2.09176	1.38963	2.63862	3.34676e-12	up	PREDICTED: cytochrome P450 93A3-like [Ipomoea nil]
MSTRG.31282	itf12g18730	itf12g18730.t2;itf12g18730.t1;itf12g18730.t3	mrna	67.8579	69.708	61.657	83.3059	99.4834	109.337	0.55221	3.35487e-12	up	PREDICTED: respiratory burst oxidase homolog protein A [Ipomoea nil]
MSTRG.9368	itf02g12460	itf02g12460.t1	mrna	4.76804	5.89635	3.85947	10.0917	9.74343	11.1976	1.09537	3.42747e-12	up	PREDICTED: probable serine/threonine-protein kinase At1g54610 [Ipomoea nil]
MSTRG.36548	itf15g12800	itf15g12800.t1	mrna	482.46	468.109	544.383	627.047	735.431	847.207	0.563742	3.42983e-12	up	stress related protein [Ipomoea batatas]
MSTRG.9386	itf02g12830	itf02g12830.t1	mrna	5.30407	5.66671	6.15039	1.5989	2.27371	2.38341	-1.45246	3.43496e-12	down	PREDICTED: trans-resveratrol di-O-methyltransferase-like isoform X1 [Ipomoea nil]
MSTRG.2527	itf00g34640	itf00g34640.t1	mrna	4.60718	4.46061	4.28952	1.86099	1.39258	2.23489	-1.28316	3.55138e-12	down	PREDICTED: probable acyl-activating enzyme 5, peroxisomal [Ipomoea nil]
MSTRG.32408	itf13g04170	itf13g04170.t1	mrna	11.2497	8.3162	13.2174	22.825	30.6273	27.0337	1.29578	3.56426e-12	up	PREDICTED: subtilisin-like protease SBT1.7 [Ipomoea nil]
MSTRG.25836	itf09g25660	itf09g25660.t2;itf09g25660.t1	mrna	30.3099	34.9529	27.6346	42.0222	51.3329	54.816	0.673553	3.60874e-12	up	PREDICTED: uncharacterized protein LOC109174879 isoform X1 [Ipomoea nil]
MSTRG.26871	itf10g11030	itf10g11030.t1	mrna	207.872	196.021	194.605	244.939	291.436	325.346	0.525872	3.65176e-12	up	PREDICTED: DNA polymerase zeta catalytic subunit isoform X1 [Ipomoea nil]
MSTRG.31654	itf12g23020	itf12g23020.t1	mrna	6.62216	8.23606	6.22036	13.922	17.3541	16.5704	1.18264	3.67763e-12	up	PREDICTED: 7-deoxyloganetic acid glucosyltransferase-like [Ipomoea nil]
MSTRG.32503	itf13g05100	itf13g05100.t1	mrna	0.241625	0.0382024	0.38486	11.7848	7.58183	19.8661	5.88324	3.69484e-12	up	PREDICTED: miraculin-like isoform X1 [Ipomoea nil]
itf11g00720	itf11g00720	itf11g00720.t1	mrna	0.864372	0.471058	0.913847	0.0163119	0.0512853	0.0775312	-3.95406	3.71722e-12	down	PREDICTED: subtilisin-like protease SBT1.1 [Ipomoea nil]
MSTRG.22999	itf08g08990	itf08g08990.t1	mrna	189.11	149.328	150.714	86.3716	78.1263	84.2769	-0.975442	3.71819e-12	down	PREDICTED: bifunctional dTDP-4-dehydrorhamnose 3,5-epimerase/dTDP-4-dehydrorhamnose reductase-like [Ipomoea nil]
MSTRG.28114	itf11g00600	itf11g00600.t1	mrna	56.0849	51.6903	50.7775	26.954	24.4867	28.4127	-0.989537	3.78249e-12	down	PREDICTED: NAD-dependent malic enzyme 59 kDa isoform, mitochondrial-like, partial [Ipomoea nil]
MSTRG.20782	itf07g05270	itf07g05270.t1	mrna	155.127	136.509	139.389	229.835	223.446	213.633	0.629726	3.78307e-12	up	PREDICTED: protein ENHANCED DISEASE RESISTANCE 2 [Ipomoea nil]
MSTRG.20068	itf06g23110	itf06g23110.t1;itf06g23110.t2	mrna	5.40362	6.38272	4.20406	1.11315	0.982447	0.804153	-2.46321	3.79554e-12	down	PREDICTED: cyclin-D3-1-like [Ipomoea nil]
MSTRG.12283	itf03g20700	itf03g20700.t1	mrna	14.8244	17.0207	14.1966	21.4457	24.1486	24.1954	0.600075	3.82133e-12	up	PREDICTED: blue copper protein-like [Ipomoea nil]
MSTRG.6692	itf01g15700	itf01g15700.t1	mrna	0.545921	0.251044	1.39116	26.916	17.5157	16.442	4.79805	3.84937e-12	up	PREDICTED: non-specific lipid-transfer protein 1-like [Ipomoea nil]
MSTRG.28187	itf11g01580	itf11g01580.t1	mrna	7.6901	10.0939	6.52482	14.6533	18.222	19.6235	1.11081	3.95237e-12	up	PREDICTED: uncharacterized protein LOC109155605 [Ipomoea nil]
MSTRG.15529	itf04g30450	itf04g30450.t1	mrna	0.124487	0.0610919	0.0140279	0.810282	0.942676	0.707102	3.62346	3.99679e-12	up	PREDICTED: LOB domain-containing protein 1 [Ipomoea nil]
MSTRG.22457	itf08g02220	itf08g02220.t2;itf08g02220.t1	mrna	214.216	200.883	207.752	96.1232	112.979	138.036	-0.843376	4.02751e-12	down	PREDICTED: CSC1-like protein At1g32090 [Ipomoea nil]
MSTRG.15367	itf04g28390	itf04g28390.t1	mrna	6.62339	8.93209	8.44524	23.283	18.9878	21.4997	1.40981	4.07304e-12	up	PREDICTED: UDP-glycosyltransferase 87A2-like [Ipomoea nil]
MSTRG.27380	itf10g17320	itf10g17320.t1	mrna	1.42018	0.549338	1.13662	9.23854	7.98609	4.76831	2.82385	4.18697e-12	up	PREDICTED: LOB domain-containing protein 4-like [Ipomoea nil]
MSTRG.31563	itf12g21870;itf12g21860	itf12g21870.t1;itf12g21860.t1	mrna	2.80377	3.03851	4.41618	8.60227	7.90268	11.6991	1.45909	4.21344e-12	up
MSTRG.16774	itf05g11260	itf05g11260.t1	mrna	11.3331	12.5301	12.2554	6.12049	5.47502	5.36843	-1.09027	4.22378e-12	down	PREDICTED: pathogen-related protein-like [Ipomoea nil]
MSTRG.33633	itf13g19410	itf13g19410.t1	mrna	3.67749	2.98452	3.19198	5.80655	6.3535	7.2216	0.975911	4.28144e-12	up	PREDICTED: uncharacterized protein LOC109175669 [Ipomoea nil]
MSTRG.28873	itf11g09850	itf11g09850.t1	mrna	7.18279	9.2818	4.78651	0.83959	0.557098	1.44891	-2.90073	4.29547e-12	down	putative disease resistance protein RGA3 [Ricinus communis]
MSTRG.27281	itf10g16240	itf10g16240.t2;itf10g16240.t1;itf10g16240.t3;itf10g16240.t4	mrna	177.668	181.382	144.233	247.767	258.437	278.31	0.640427	4.31342e-12	up	PREDICTED: B2 protein-like [Ipomoea nil]
MSTRG.28016	itf10g25220	itf10g25220.t1	mrna	1938.25	1940.4	1732.1	973.595	1116.08	1297.83	-0.727971	4.39953e-12	down	PREDICTED: arginine decarboxylase-like [Ipomoea nil]
MSTRG.36913	itf15g17210	itf15g17210.t1	mrna	2.90454	2.95835	1.65278	6.90444	6.25101	6.4106	1.38038	4.49981e-12	up	PREDICTED: TMV resistance protein N-like [Ipomoea nil]
MSTRG.20411	itf07g00500	itf07g00500.t1;itf07g00500.t2	mrna	14.8318	13.6078	14.35	6.68793	5.33211	6.29308	-1.22438	4.5037e-12	down	PREDICTED: rho GTPase-activating protein 5-like isoform X1 [Ipomoea nil]
MSTRG.9092	itf02g08870	itf02g08870.t1	mrna	17.0204	17.9725	18.5879	9.5341	10.3783	10.5543	-0.814486	4.53889e-12	down	PREDICTED: aquaporin PIP2-2-like [Ipomoea nil]
MSTRG.15489	itf04g29900;itf04g29910	itf04g29900.t1;itf04g29910.t1	mrna	51.0582	45.2259	43.1363	26.3409	25.5694	25.6666	-0.845743	4.54239e-12	down	PREDICTED: uncharacterized protein LOC109193187 [Ipomoea nil]
MSTRG.30024	itf12g02930	itf12g02930.t1	mrna	22.2046	17.9007	29.429	42.9956	53.7867	50.9403	1.08709	4.56917e-12	up	PREDICTED: beta-galactosidase 3-like [Ipomoea nil]
MSTRG.28096	itf11g00370;itf11g00380	itf11g00370.t1;itf11g00380.t1;itf11g00370.t2	mrna	169.513	164.937	155.96	212.966	223.211	225.388	0.431892	4.62633e-12	up	PREDICTED: protein BPS1, chloroplastic-like [Ipomoea nil];PREDICTED: calmodulin-binding receptor-like cytoplasmic kinase 2 [Ipomoea nil]
MSTRG.32425	itf13g04290	itf13g04290.t1	mrna	40.3298	48.3324	42.5862	21.1237	21.061	19.7166	-1.08426	4.68334e-12	down	PREDICTED: AT-hook motif nuclear-localized protein 24-like [Ipomoea nil]
MSTRG.29405	itf11g16830	itf11g16830.t1	mrna	0	0.188848	0.623807	25.9305	24.7396	50.5869	6.96116	4.8075e-12	up	PREDICTED: miraculin-like isoform X1 [Ipomoea nil]
MSTRG.3004	itf00g42470	itf00g42470.t1	mrna	45.3878	49.3209	35.9876	11.2384	4.4241	12.3561	-2.22176	4.86895e-12	down	PREDICTED: extensin-2-like, partial [Ipomoea nil]
MSTRG.19615	itf06g17660	itf06g17660.t1;itf06g17660.t2	mrna	0.161486	0.0955457	0	3.7874	2.80953	2.42935	5.13411	4.91804e-12	up	PREDICTED: histidine-containing phosphotransfer protein 4 [Ipomoea nil]
MSTRG.11774	itf03g14710	itf03g14710.t1	mrna	35.9019	35.5833	42.4615	16.1483	20.0375	23.2757	-0.93833	4.92626e-12	down	PREDICTED: omega-3 fatty acid desaturase, chloroplastic-like [Ipomoea nil]
MSTRG.15542	itf04g30580	itf04g30580.t1	mrna	4.17162	6.11927	4.07452	24.5894	15.3996	13.5687	1.89849	4.93379e-12	up	PREDICTED: MLO-like protein 6 [Ipomoea nil]
MSTRG.33277	itf13g15190	itf13g15190.t1	mrna	31.4925	40.6097	34.5801	16.3039	13.6852	14.1236	-1.27405	5.00817e-12	down	PREDICTED: uncharacterized protein LOC109176054 [Ipomoea nil]
MSTRG.20811	itf07g05580	itf07g05580.t2;itf07g05580.t1	mrna	45.2212	46.122	42.2593	21.2976	24.365	27.7909	-0.863043	5.03865e-12	down	PREDICTED: probable cyclic nucleotide-gated ion channel 14 [Ipomoea nil]
MSTRG.27625	itf10g20200	itf10g20200.t1	mrna	221.628	217.049	198.383	97.2298	117.77	140.864	-0.840105	5.0479e-12	down	PREDICTED: uncharacterized protein LOC109165409 [Ipomoea nil]
MSTRG.17781	itf05g23280	itf05g23280.t1;itf05g23280.t3;itf05g23280.t2;itf05g23280.t5	mrna	32.8186	31.7798	29.7266	46.7287	47.1452	44.45	0.552339	5.31218e-12	up	PREDICTED: protein SCAI-like [Ipomoea nil]
MSTRG.5837	itf01g04970	itf01g04970.t1	mrna	57.5512	49.8418	54.1925	22.0431	29.7531	32.302	-0.942151	5.36782e-12	down	PREDICTED: callose synthase 11-like [Ipomoea nil]
MSTRG.3940	itf00g57700	itf00g57700.t1	mrna	967.649	987.018	892.44	463.887	577.784	638.818	-0.760615	5.46238e-12	down	PREDICTED: arginine decarboxylase-like [Ipomoea nil]
MSTRG.21882	itf07g19410	itf07g19410.t1	mrna	1.64706	2.17486	1.06731	0.346979	0.267172	0.374479	-2.3061	5.48675e-12	down	PREDICTED: glutamate receptor 2.2-like [Ipomoea nil]
MSTRG.31693	itf12g23490	itf12g23490.t1	mrna	54.1638	58.8428	40.8379	15.9957	15.1212	24.7148	-1.46232	5.62573e-12	down	PREDICTED: protein ESKIMO 1-like [Ipomoea nil]
MSTRG.22345	itf08g00870	itf08g00870.t1	mrna	10.7966	11.1042	4.47657	92.7356	77.5797	56.3778	3.10337	5.65117e-12	up	PREDICTED: lipid transfer-like protein VAS [Ipomoea nil]
MSTRG.29886	itf12g01230	itf12g01230.t3;itf12g01230.t2	mrna	22.0558	24.8064	29.9527	40.3627	49.9781	57.2774	0.94241	5.66933e-12	up	PREDICTED: probable 1-deoxy-D-xylulose-5-phosphate synthase 2, chloroplastic isoform X1 [Ipomoea nil]
MSTRG.3637	itf00g53260	itf00g53260.t1	mrna	8.90896	9.02117	7.94139	14.5783	17.1978	18.8585	0.968757	5.70428e-12	up	PREDICTED: heat stress transcription factor A-4c-like [Ipomoea nil]
MSTRG.7675	itf01g27960	itf01g27960.t1	mrna	2.69509	1.87668	1.96236	0.363349	0.059442	0.0775824	-3.70692	5.85402e-12	down	PREDICTED: anthocyanidin 3-O-glucosyltransferase 2-like [Ipomoea nil]
MSTRG.30569	itf12g10270	itf12g10270.t1	mrna	70.8836	78.3742	74.8666	24.6518	33.0346	42.1435	-1.16676	6.00962e-12	down	PREDICTED: L-type lectin-domain containing receptor kinase VIII.2-like [Ipomoea nil]
MSTRG.13671	itf04g06350	itf04g06350.t1	mrna	3.77377	3.45732	2.70595	0.64705	0.557951	1.24368	-2.02081	6.06016e-12	down	PREDICTED: probable beta-1,4-xylosyltransferase IRX9 [Ipomoea nil]
MSTRG.6645	itf01g15050	itf01g15050.t1	mrna	2.36051	2.33861	3.23148	11.6735	9.23265	8.08342	1.87003	6.08615e-12	up	PREDICTED: uncharacterized protein LOC109163744 [Ipomoea nil]
MSTRG.2606	itf00g36030	itf00g36030.t1	mrna	2.85412	4.00885	4.00621	0	0	0	-15.1449	6.23095e-12	down	PREDICTED: peroxidase 5-like [Ipomoea nil]
MSTRG.9856	itf02g18940	itf02g18940.t1	mrna	60.5866	63.18	51.6812	26.6977	32.3049	29.0379	-0.994802	6.54905e-12	down	PREDICTED: polygalacturonase 1 beta-like protein 3 [Ipomoea nil]
MSTRG.26316	itf10g04260	itf10g04260.t1	mrna	1.08152	0.357309	1.34159	8.07886	5.67107	6.86978	2.89065	6.58442e-12	up	PREDICTED: cytochrome P450 CYP736A12-like [Ipomoea nil]
MSTRG.10367	itf02g25830	itf02g25830.t1	mrna	7.33136	6.01941	6.88935	2.77594	2.44573	3.77432	-1.16987	6.83155e-12	down	PREDICTED: leucine-rich repeat extensin-like protein 2 [Ipomoea nil]
MSTRG.31873	itf12g25720	itf12g25720.t1	mrna	9.04827	9.97525	7.63481	2.42455	3.18546	2.75196	-1.67267	6.8525e-12	down	PREDICTED: probable membrane-associated kinase regulator 2 [Ipomoea nil]
MSTRG.21305	itf07g12220	itf07g12220.t1	mrna	0.529752	0.489786	0.451853	4.11217	2.31826	2.46656	2.59614	6.88336e-12	up	PREDICTED: protein MIZU-KUSSEI 1-like [Ipomoea nil]
MSTRG.27981	itf10g24840	itf10g24840.t1	mrna	2806.81	3070.73	2847.93	1710.1	1966.77	1990.05	-0.622666	7.01351e-12	down	PREDICTED: glycine-rich RNA-binding protein 1-like isoform X1 [Capsicum annuum]
MSTRG.21654	itf07g16490	itf07g16490.t1	mrna	109.506	104.101	110.453	62.8934	70.0968	77.399	-0.623202	7.01426e-12	down	PREDICTED: serine/threonine-protein kinase MHK isoform X2 [Ipomoea nil]
MSTRG.20064	itf06g23070;itf06g23080	itf06g23070.t1;itf06g23080.t1	mrna	302.164	308.406	277.122	373.382	419.27	409.29	0.437236	7.03186e-12	up	PREDICTED: low-temperature-induced cysteine proteinase-like [Ipomoea nil]
MSTRG.25369	itf09g19290	itf09g19290.t2	mrna	0	0	0	0.575893	0.930979	0.654012	12.8144	7.0695e-12	up	PREDICTED: secoisolariciresinol dehydrogenase-like [Ipomoea nil]
MSTRG.1168	itf00g14300	itf00g14300.t1	mrna	10.9709	12.1303	6.232	2.43089	2.04154	2.42407	-2.0886	7.07391e-12	down	PREDICTED: phospholipase A1-II 1-like [Ipomoea nil]
MSTRG.2622	itf00g36280	itf00g36280.t1	mrna	15.6001	19.8138	13.8492	6.99641	5.71934	5.59945	-1.42747	7.12226e-12	down	PREDICTED: rho GTPase-activating protein 1-like [Ipomoea nil]
MSTRG.8869	itf02g06400	itf02g06400.t1	mrna	14.6864	13.2741	15.8653	28.3415	37.1687	27.2636	1.08194	7.22878e-12	up	PREDICTED: probable phospholipid-transporting ATPase 7 isoform X1 [Ipomoea nil]
MSTRG.27932	itf10g24170	itf10g24170.t2;itf10g24170.t1;itf10g24170.t3	mrna	125.081	129.911	118.722	151.38	175.193	180.27	0.439605	7.33882e-12	up	PREDICTED: E3 ubiquitin-protein ligase MBR1 isoform X2 [Ipomoea nil];PREDICTED: E3 ubiquitin-protein ligase MBR1 isoform X1 [Ipomoea nil]
MSTRG.945	itf00g11080;itf00g11070	itf00g11080.t3;itf00g11070.t2;itf00g11070.t1;itf00g11080.t2;itf00g11080.t1	mrna	2.14864	2.19725	2.48146	5.54057	4.09365	5.00525	1.10047	7.56381e-12	up	PREDICTED: TMV resistance protein N-like [Ipomoea nil];PREDICTED: TMV resistance protein N-like isoform X1 [Ipomoea nil]
MSTRG.10354	itf02g25390	itf02g25390.t1	mrna	3.43607	3.2956	3.10724	6.48156	9.89422	7.7949	1.29669	7.67309e-12	up	PREDICTED: PTI1-like tyrosine-protein kinase At3g15890 [Ipomoea nil]
MSTRG.33539	itf13g18290	itf13g18290.t1;itf13g18290.t3;itf13g18290.t2	mrna	183.472	190.985	158.247	90.3453	106.742	111.421	-0.788025	7.88773e-12	down	PREDICTED: two-component response regulator ARR2-like isoform X2 [Ipomoea nil]
MSTRG.10862	itf03g02670	itf03g02670.t1	mrna	4.58603	5.51241	3.75211	1.12863	1.78832	1.54531	-1.6341	8.1658e-12	down	PREDICTED: BEL1-like homeodomain protein 2 [Ipomoea nil]
MSTRG.37392	itf15g23710;itf15g23650;itf15g23670	itf15g23710.t1;itf15g23650.t2;itf15g23670.t1;itf15g23650.t1	mrna	261.713	265.617	263.952	158.617	170.338	190.852	-0.606215	8.20096e-12	down	unnamed protein product, partial [Vitis vinifera];PREDICTED: U-box domain-containing protein 4-like [Ipomoea nil];Inositol transporter like [Actinidia chinensis var. chinensis]
MSTRG.34073	itf14g02260	itf14g02260.t1	mrna	8.82767	10.9626	10.8367	2.49347	3.0929	3.23849	-1.79516	8.24987e-12	down	PREDICTED: probable transmembrane ascorbate ferrireductase 4 [Ipomoea nil]
MSTRG.9517	itf02g14470	itf02g14470.t1	mrna	9.95889	10.1208	8.54518	14.7421	16.0908	15.5687	0.696907	8.30881e-12	up	PREDICTED: probable LRR receptor-like serine/threonine-protein kinase At1g53430 [Ipomoea nil]
MSTRG.24634	itf09g10350	itf09g10350.t1	mrna	20.5642	20.9491	24.3518	10.8037	11.9736	13.2931	-0.868701	8.43065e-12	down	PREDICTED: patatin-like protein 3 [Ipomoea nil]
MSTRG.30689	itf12g11580	itf12g11580.t1	mrna	2.13015	2.21708	2.24978	6.40384	8.04489	9.72582	1.8736	8.43444e-12	up	PREDICTED: transcription repressor OFP1-like isoform X4 [Ipomoea nil]
MSTRG.29861	itf12g00960	itf12g00960.t1	mrna	197.577	197.145	187.046	237.446	289.403	281.578	0.474671	8.48041e-12	up	PREDICTED: amino acid transporter ANTL2-like [Ipomoea nil]
MSTRG.24357	itf09g06900	itf09g06900.t1	mrna	92.9269	82.1817	72.5483	44.1147	40.2425	39.2961	-1.00204	8.49213e-12	down	PREDICTED: ethylene-responsive transcription factor 4-like [Ipomoea nil]
MSTRG.31539	itf12g21500	itf12g21500.t2;itf12g21500.t1	mrna	21.8237	18.4872	17.1151	33.2673	35.5215	38.6292	0.903458	8.53069e-12	up	PREDICTED: disease resistance protein TAO1-like [Ipomoea nil]
MSTRG.20143	itf06g24000;itf06g24010	itf06g24000.t1;itf06g24010.t1	mrna	138.22	142.06	140.646	200.035	252.269	206.258	0.645756	8.55622e-12	up	PREDICTED: oligopeptide transporter 4-like [Ipomoea nil]
MSTRG.20876	itf07g06320	itf07g06320.t1	mrna	9.61147	9.13653	9.83927	4.29413	3.14567	3.90533	-1.3333	8.60124e-12	down	PREDICTED: uncharacterized protein LOC109171885 [Ipomoea nil]
MSTRG.26053	itf10g01000	itf10g01000.t2;itf10g01000.t3	mrna	32.2694	32.6981	31.8483	40.1651	43.8183	43.4945	0.396932	8.74933e-12	up	PREDICTED: F-box protein SKIP23-like [Ipomoea nil]
MSTRG.15195	itf04g26370	itf04g26370.t1	mrna	109.819	106.652	108.045	157.222	166.819	152.759	0.555091	8.87338e-12	up	PREDICTED: long-chain-alcohol oxidase FAO2-like isoform X1 [Ipomoea nil]
MSTRG.25491	itf09g20920	itf09g20920.t1;itf09g20920.t2	mrna	4.15485	3.43388	3.75832	1.7429	1.53651	2.05758	-1.08822	9.00099e-12	down	PREDICTED: UDP-glucuronate 4-epimerase 3-like [Ipomoea nil]
MSTRG.28372	itf11g03800;itf11g03780;itf11g03790	itf11g03800.t1;itf11g03780.t2;itf11g03790.t1	mrna	24.1244	22.6338	22.3375	33.8062	36.6589	35.8803	0.622088	9.04866e-12	up	PREDICTED: cytochrome P450 CYP72A219-like [Ipomoea nil]
MSTRG.11648	itf03g13230	itf03g13230.t1	mrna	98.6289	78.0559	90.0387	152.709	140.121	140.514	0.700167	9.25499e-12	up	PREDICTED: 21 kDa protein-like [Ipomoea nil]
MSTRG.21527	itf07g15020	itf07g15020.t1	mrna	85.2552	75.8901	66.6452	127.377	118.099	134.935	0.73985	9.35135e-12	up	PREDICTED: probable protein phosphatase 2C 25 [Ipomoea nil]
MSTRG.5568	itf01g01370	itf01g01370.t1	mrna	5.2323	4.96498	4.83903	6.74617	8.03561	8.25499	0.615488	9.65294e-12	up	PREDICTED: fatty acid amide hydrolase-like [Ipomoea nil]
MSTRG.21459	itf07g14140	itf07g14140.t1	mrna	395.466	368.608	362.938	234.615	232.566	238.51	-0.675394	9.6553e-12	down	cinnamate 4-hydroxylase [Ipomoea batatas]
MSTRG.13919	itf04g09180	itf04g09180.t1	mrna	0.899288	1.28492	0.862569	3.42013	4.0726	2.83741	1.7615	9.69064e-12	up	PREDICTED: putative F-box protein PP2-B12 isoform X4 [Ipomoea nil]
MSTRG.20506	itf07g01760	itf07g01760.t1	mrna	17.933	18.8419	19.2969	7.89951	8.1548	10.7714	-1.06366	9.94408e-12	down	PREDICTED: photosystem II 5 kDa protein, chloroplastic [Ipomoea nil]
MSTRG.6854	itf01g17670	itf01g17670.t1	mrna	23.9259	32.9583	35.9617	0.446685	0.387119	0	-6.79899	1.02228e-11	down	PREDICTED: nicotianamine synthase-like [Ipomoea nil]
MSTRG.20906	itf07g06640	itf07g06640.t1	mrna	52.6288	54.1147	47.214	28.6176	24.3577	24.0992	-0.998208	1.02633e-11	down	PREDICTED: HMG-Y-related protein B [Ipomoea nil]
MSTRG.29426	itf11g17070	itf11g17070.t1	mrna	2.03905	7.78947	1.23246	264.789	147.841	116.437	5.5799	1.05959e-11	up	PREDICTED: kunitz trypsin inhibitor 2-like [Ipomoea nil]
MSTRG.25228	itf09g17370	itf09g17370.t1	mrna	22.1671	23.1139	19.3813	8.18154	11.1505	13.054	-0.997548	1.10283e-11	down	PREDICTED: vicianin hydrolase-like [Ipomoea nil]
MSTRG.11909	itf03g16250	itf03g16250.t1	mrna	2.26616	2.47068	2.695	0.346673	0.25839	0.648529	-2.56765	1.10773e-11	down	PREDICTED: UDP-glycosyltransferase 79B6-like [Ipomoea nil]
MSTRG.14878	itf04g22220	itf04g22220.t3;itf04g22220.t2;itf04g22220.t1;itf04g22220.t4;itf04g22220.t5	mrna	157.651	170.697	155.401	207.866	226.053	270.036	0.541225	1.1155e-11	up	PREDICTED: aspartyl protease APCB1 [Ipomoea nil]
MSTRG.15422	itf04g29070	itf04g29070.t1;itf04g29070.t3;itf04g29070.t4;itf04g29070.t2	mrna	22.6063	23.4075	24.7268	32.7005	39.1856	37.8027	0.632806	1.11626e-11	up	PREDICTED: serine/arginine-rich splicing factor SR45a [Ipomoea nil]
MSTRG.1407	itf00g18180	itf00g18180.t1	mrna	20.6814	22.5177	21.028	27.8227	45.6649	45.2769	0.886849	1.12826e-11	up	PREDICTED: uncharacterized protein LOC109159883 [Ipomoea nil]
MSTRG.14021	itf04g10760	itf04g10760.t1	mrna	1.06189	1.18855	1.20478	0.418346	0.401398	0.336493	-1.57934	1.13091e-11	down	PREDICTED: apyrase-like [Ipomoea nil]
MSTRG.28315	itf11g03040	itf11g03040.t1	mrna	4.98065	4.74893	4.79575	7.4047	7.74469	7.3474	0.631149	1.1379e-11	up	PREDICTED: probable solanesyl-diphosphate synthase 3, chloroplastic [Ipomoea nil]
MSTRG.15014	itf04g23790	itf04g23790.t1	mrna	43.0459	41.1982	18.9114	7.62274	9.6269	10.9267	-1.87226	1.14629e-11	down	PREDICTED: uncharacterized protein LOC109158587 [Ipomoea nil]
MSTRG.11827	itf03g15290	itf03g15290.t1	mrna	23.2664	28.8633	14.3269	4.15251	4.28295	6.56827	-2.14709	1.18799e-11	down	PREDICTED: uncharacterized protein LOC109186088 [Ipomoea nil]
MSTRG.25828	itf09g25520	itf09g25520.t1	mrna	0.127622	0.106439	0.107796	1.17315	0.883312	0.854291	3.08993	1.19088e-11	up	PREDICTED: haloacid dehalogenase-like hydrolase domain-containing protein Sgpp [Ipomoea nil]
MSTRG.7500	itf01g25810	itf01g25810.t1	mrna	37.2789	32.5872	33.9827	51.9462	51.3033	52.7961	0.587482	1.1911e-11	up	PREDICTED: beta-1,3-galactosyltransferase GALT1 [Ipomoea nil]
MSTRG.13689	itf04g06520	itf04g06520.t1	mrna	20.176	21.0528	20.2127	9.81986	8.92067	12.9968	-0.95303	1.20464e-11	down	PREDICTED: serine/threonine-protein kinase-like protein CCR1 [Ipomoea nil]
MSTRG.1566	itf00g20060	itf00g20060.t1	mrna	9.75583	10.6522	8.30086	3.58542	4.85778	4.48881	-1.15055	1.21937e-11	down	PREDICTED: putative late blight resistance protein homolog R1A-3 isoform X2 [Ipomoea nil]
MSTRG.20499	itf07g01660	itf07g01660.t1	mrna	46.2221	41.0381	43.0394	18.6138	22.2218	23.5481	-1.01707	1.2451e-11	down	PREDICTED: ubiquitin-conjugating enzyme E2 20-like [Ipomoea nil]
MSTRG.23866	itf09g00660;itf09g00670	itf09g00660.t1;itf09g00670.t1	mrna	62.0775	58.3788	61.3234	96.6708	85.7636	86.895	0.56718	1.24928e-11	up	PREDICTED: peptidyl-prolyl cis-trans isomerase-like [Ipomoea nil];PREDICTED: peptidyl-prolyl cis-trans isomerase [Ipomoea nil]
MSTRG.24052	itf09g02870	itf09g02870.t1	mrna	46.7722	43.3136	43.3642	55.1899	63.2432	61.5628	0.431665	1.26114e-11	up	PREDICTED: uncharacterized protein LOC109161289 isoform X2 [Ipomoea nil]
MSTRG.27112	itf10g14020	itf10g14020.t1	mrna	249.304	249.648	246.74	151.554	170.683	178.678	-0.574016	1.27411e-11	down	PREDICTED: calnexin homolog 1-like [Ipomoea nil]
MSTRG.26276	itf10g03780	itf10g03780.t1	mrna	10.008	12.3096	9.37235	3.24577	3.47417	5.02111	-1.43246	1.3027e-11	down	PREDICTED: probable purine permease 9 [Ipomoea nil]
MSTRG.29980	itf12g02380;itf12g02390	itf12g02380.t1;itf12g02390.t1	mrna	125.488	112.032	72.9098	709.955	578.035	372.117	2.41894	1.30528e-11	up	PREDICTED: basic endochitinase-like [Ipomoea nil]
MSTRG.14309	itf04g14260;itf04g14250	itf04g14260.t1;itf04g14250.t1	mrna	27.8636	27.0458	30.0135	15.4966	14.7429	15.5235	-0.891971	1.32889e-11	down	PREDICTED: kirola-like [Ipomoea nil]
MSTRG.18874	itf06g08440	itf06g08440.t1	mrna	26.3968	25.6693	25.6749	11.967	13.7637	16.6698	-0.874592	1.34874e-11	down	PREDICTED: probable inactive leucine-rich repeat receptor-like protein kinase At3g03770 [Ipomoea nil]
MSTRG.21943	itf07g20250	itf07g20250.t1	mrna	4.12199	3.89698	3.07974	10.9516	7.64798	7.75125	1.24746	1.35116e-11	up	PREDICTED: transcription factor RAX2-like [Ipomoea nil]
MSTRG.34088	itf14g02450	itf14g02450.t1	mrna	13.9783	11.8992	12.7105	3.64007	5.23123	5.49443	-1.42552	1.37823e-11	down
MSTRG.22203	itf07g23410	itf07g23410.t1	mrna	18.0113	18.6895	14.5139	4.92198	7.49406	8.40471	-1.29853	1.38393e-11	down	PREDICTED: cellulose synthase A catalytic subunit 7 [UDP-forming]-like [Ipomoea nil]
MSTRG.26147	itf10g02180	itf10g02180.t1	mrna	77.9499	72.8699	56.6865	26.8703	17.5889	31.7902	-1.44436	1.42413e-11	down	PREDICTED: peroxidase 27-like [Ipomoea nil]
MSTRG.29050	itf11g12070	itf11g12070.t1	mrna	36.6116	36.7102	29.4509	51.6751	55.4664	53.7781	0.646884	1.44589e-11	up	PREDICTED: UDP-glycosyltransferase 89B2-like isoform X1 [Ipomoea nil]
MSTRG.36953	itf15g17880	itf15g17880.t1	mrna	22.032	20.5071	21.7941	29.2192	36.6702	32.7733	0.616941	1.48971e-11	up	PREDICTED: homeobox protein knotted-1-like 3 [Ipomoea nil]
MSTRG.36325	itf15g09840	itf15g09840.t1;itf15g09840.t2	mrna	144.475	146.465	152.795	80.4426	90.8344	100.052	-0.709658	1.52363e-11	down	PREDICTED: protein S-acyltransferase 21 [Ipomoea nil]
MSTRG.31821	itf12g25060	itf12g25060.t1	mrna	186.986	183.261	161.999	89.1342	100.245	120.266	-0.781477	1.52521e-11	down	PREDICTED: BAG family molecular chaperone regulator 1-like [Ipomoea nil]
MSTRG.14666	itf04g19160;itf04g19150	itf04g19160.t1;itf04g19150.t1	mrna	10.9899	12.3626	12.5593	3.58736	4.70663	6.10601	-1.31839	1.52772e-11	down	PREDICTED: phospholipid-transporting ATPase 2-like isoform X2 [Ipomoea nil];PREDICTED: phospholipid-transporting ATPase 2-like isoform X3 [Ipomoea nil]
MSTRG.33272	itf13g15110	itf13g15110.t1;itf13g15110.t2	mrna	1.47959	1.59947	0.95367	3.28827	3.80443	4.535	1.52774	1.57181e-11	up	PREDICTED: ethylene receptor 2-like isoform X1 [Ipomoea nil]
MSTRG.1795	itf00g23050	itf00g23050.t1	mrna	19.2583	15.6424	21.8285	5.59997	7.29843	8.04925	-1.43731	1.57922e-11	down	PREDICTED: probable pectin methyltransferase QUA2 [Ipomoea nil]
MSTRG.3079	itf00g43590	itf00g43590.t1	mrna	6.38541	4.91713	2.83462	0.205614	0.0870998	0.498491	-4.1593	1.58553e-11	down	PREDICTED: salutaridinol 7-O-acetyltransferase-like [Ipomoea nil]
MSTRG.22266	itf07g23920	itf07g23920.t1	mrna	52.1489	48.1506	55.9749	26.23	20.9445	22.1601	-1.17244	1.60147e-11	down	PREDICTED: cell division control protein 2 homolog D-like [Ipomoea nil]
MSTRG.24528	itf09g09080;itf09g09070	itf09g09080.t1;itf09g09070.t2;itf09g09080.t2;itf09g09070.t1	mrna	317.049	308.919	300.372	480.54	508.797	426.159	0.611694	1.63062e-11	up	PREDICTED: probable anion transporter 3, chloroplastic [Ipomoea nil];PREDICTED: mRNA-capping enzyme-like isoform X1 [Ipomoea nil]
MSTRG.7680	itf01g28000	itf01g28000.t1	mrna	31.5294	11.099	16.4756	3.81924	1.53257	2.75784	-2.86555	1.65249e-11	down	putrescine N-methyltransferase [Calystegia sepium]
MSTRG.29996	itf12g02610	itf12g02610.t2;itf12g02610.t1;itf12g02610.t3	mrna	31.4999	25.5972	30.5811	14.9765	13.8469	15.087	-0.997653	1.6567e-11	down	PREDICTED: protein POLLENLESS 3-LIKE 2-like [Ipomoea nil]
MSTRG.14946	itf04g23050	itf04g23050.t1	mrna	3.63702	3.10865	2.94158	11.4869	8.97606	6.992	1.50291	1.70551e-11	up	PREDICTED: beta-amyrin 28-oxidase-like isoform X1 [Ipomoea nil]
MSTRG.17268	itf05g17170	itf05g17170.t1;itf05g17170.t2	mrna	19.6811	20.2563	11.3258	4.57321	6.29102	5.24257	-1.67025	1.73388e-11	down	PREDICTED: BEL1-like homeodomain protein 2 isoform X2 [Ipomoea nil]
MSTRG.22642	itf08g04400	itf08g04400.t1	mrna	52.2932	50.6603	38.9798	21.6106	18.6156	20.0927	-1.23453	1.76741e-11	down	PREDICTED: uncharacterized protein LOC109153144 [Ipomoea nil]
MSTRG.29803	itf12g00280	itf12g00280.t1	mrna	13.9575	16.6029	14.5213	2.68875	2.25412	4.68438	-2.22735	1.7967e-11	down	PREDICTED: AAA-ATPase At5g57480-like [Ipomoea nil]
MSTRG.35125	itf14g15080	itf14g15080.t1;itf14g15080.t2	mrna	3.84456	4.71831	4.35065	1.18386	1.112	0.884013	-2.02184	1.83867e-11	down	PREDICTED: myb-related protein MYBAS2-like isoform X1 [Ipomoea nil]
MSTRG.28270	itf11g02550	itf11g02550.t2;itf11g02550.t1;itf11g02550.t3;itf11g02550.t4	mrna	318.885	299.367	299.177	183.661	198.772	214.021	-0.621185	1.84626e-11	down	PREDICTED: exportin-7-like isoform X5 [Ipomoea nil];PREDICTED: exportin-7-like isoform X1 [Ipomoea nil]
MSTRG.24573	itf09g09730	itf09g09730.t1	mrna	0.201253	0.299572	0.133033	1.35678	1.78719	2.23373	3.08476	1.85236e-11	up	PREDICTED: protein LURP-one-related 15-like [Ipomoea nil]
MSTRG.9938	itf02g19790	itf02g19790.t1	mrna	627.388	565.917	591.934	263.019	343.111	394.483	-0.835232	1.85909e-11	down	PREDICTED: plasma membrane ATPase 1-like [Ipomoea nil]
MSTRG.29920	itf12g01760	itf12g01760.t1	mrna	705.852	633.671	723.741	318.881	418.85	443.926	-0.804116	1.90245e-11	down	UDP-glucose pyrophosphorylase [Ipomoea trifida]
MSTRG.11712	itf03g14000	itf03g14000.t2	mrna	6.18964	6.72099	6.33783	9.58463	10.7251	10.626	0.68453	1.92147e-11	up	PREDICTED: protein ENHANCED DISEASE RESISTANCE 4-like isoform X1 [Ipomoea nil]
MSTRG.7101	itf01g20850	itf01g20850.t1;itf01g20850.t2	mrna	4.90251	4.71687	5.45271	1.29846	1.59455	2.3712	-1.51759	1.92507e-11	down	PREDICTED: glucan endo-1,3-beta-glucosidase isoform X1 [Ipomoea nil];PREDICTED: glucan endo-1,3-beta-glucosidase isoform X2 [Ipomoea nil]
MSTRG.8294	itf01g35410	itf01g35410.t2;itf01g35410.t1	mrna	15.9495	20.0338	15.739	41.352	40.8552	32.2976	1.14655	1.94212e-11	up	PREDICTED: uncharacterized protein LOC109170635 [Ipomoea nil]
MSTRG.31751	itf12g24220;itf12g24230	itf12g24220.t2;itf12g24230.t1;itf12g24220.t1	mrna	4.70217	6.20099	3.56262	35.7038	33.5142	18.3623	2.59796	1.96576e-11	up	PREDICTED: glutamate dehydrogenase A isoform X1 [Ipomoea nil];PREDICTED: light-harvesting complex-like protein 3 isotype 1, chloroplastic [Ipomoea nil]
MSTRG.30697	itf12g11780	itf12g11780.t1	mrna	2.1534	1.99739	1.25011	4.81118	6.12544	5.40078	1.59691	1.97445e-11	up	PREDICTED: vacuolar-sorting receptor 1-like [Ipomoea nil]
MSTRG.12492	itf03g23200	itf03g23200.t1	mrna	81.1807	78.1929	88.0897	122.478	122.277	121.943	0.567378	1.98066e-11	up	PREDICTED: uncharacterized membrane protein At1g06890-like [Ipomoea nil]
MSTRG.16987	itf05g13590	itf05g13590.t1;itf05g13590.t2	mrna	13.948	12.7716	14.2038	27.3104	25.2901	24.4718	0.913287	2.0234e-11	up	PREDICTED: derlin-1-like [Ipomoea nil]
MSTRG.12377	itf03g21820	itf03g21820.t1	mrna	125.507	109.783	114.125	63.0542	74.5312	78.4451	-0.693705	2.09423e-11	down	PREDICTED: transmembrane 9 superfamily member 11-like [Ipomoea nil]
MSTRG.35137	itf14g15250	itf14g15250.t1	mrna	606.972	610.624	647.233	729.778	813.143	829.196	0.347132	2.10639e-11	up	PREDICTED: heat shock cognate 70 kDa protein 2-like [Ipomoea nil]
MSTRG.9893	itf02g19300	itf02g19300.t2;itf02g19300.t1;itf02g19300.t4;itf02g19300.t5	mrna	1.21326	1.39643	1.22952	2.48309	2.96794	2.71106	1.08813	2.14471e-11	up	PREDICTED: calmodulin-binding protein 60 A-like isoform X1 [Ipomoea nil]
MSTRG.20279	itf06g25910	itf06g25910.t1;itf06g25910.t2	mrna	77.2148	71.8258	67.1635	38.8265	43.5743	47.1519	-0.738854	2.16013e-11	down	PREDICTED: biotin carboxyl carrier protein of acetyl-CoA carboxylase 2, chloroplastic-like [Ipomoea nil]
MSTRG.21190	itf07g10980;itf07g10950	itf07g10980.t1;itf07g10950.t1	mrna	0.409164	0.442317	0.604313	8.11948	2.75428	4.76066	3.42485	2.17547e-11	up
MSTRG.8110	itf01g33120	itf01g33120.t1	mrna	30.953	30.1417	25.5014	49.7134	49.1194	48.7158	0.768815	2.20146e-11	up	PREDICTED: F-box/kelch-repeat protein At5g43190 [Ipomoea nil]
MSTRG.30776	itf12g12850	itf12g12850.t1	mrna	8.58869	6.63578	7.71742	2.4027	2.57987	2.97966	-1.52674	2.23182e-11	down	PREDICTED: uncharacterized protein LOC109154010 isoform X1 [Ipomoea nil]
MSTRG.28199	itf11g01680	itf11g01680.t1	mrna	14.6816	16.6462	13.282	21.3499	26.3992	27.6803	0.757768	2.27077e-11	up	PREDICTED: uncharacterized protein LOC109155635 [Ipomoea nil]
MSTRG.19715	itf06g18870	itf06g18870.t1	mrna	0.961219	1.06123	0.476455	10.491	10.1542	4.72236	3.34362	2.27793e-11	up	PREDICTED: alpha-aminoadipic semialdehyde synthase [Ipomoea nil]
MSTRG.9580	itf02g15430	itf02g15430.t1	mrna	20.7774	20.2481	12.8133	3.6868	5.4811	6.71103	-1.76153	2.28089e-11	down	PREDICTED: uncharacterized protein LOC109187300 [Ipomoea nil]
MSTRG.30349	itf12g07450	itf12g07450.t1	mrna	5.01045	4.1363	5.46396	13.9633	14.9097	17.1339	1.65482	2.35535e-11	up	PREDICTED: uncharacterized protein LOC109158335 [Ipomoea nil]
MSTRG.26971	itf10g12380	itf10g12380.t1	mrna	42.2677	47.887	30.0236	67.267	81.6358	81.5875	0.939529	2.35651e-11	up	PREDICTED: calmodulin-binding protein 60 B-like [Ipomoea nil]
MSTRG.12587	itf03g24370	itf03g24370.t1	mrna	124.234	129.341	117.682	149.032	189.265	197.098	0.528187	2.36156e-11	up	WW domain-containing protein [Ipomoea pes-caprae]
MSTRG.11202	itf03g07210	itf03g07210.t1;itf03g07210.t2	mrna	11.1962	9.99013	11.8051	4.45009	6.18978	6.69911	-0.928073	2.3979e-11	down	PREDICTED: beta-galactosidase 3-like [Ipomoea nil]
MSTRG.9574	itf02g15340	itf02g15340.t2;itf02g15340.t3;itf02g15340.t1	mrna	46.4823	44.9451	56.3462	89.232	75.9302	106.698	0.879479	2.46119e-11	up	PREDICTED: MLO-like protein 14 [Ipomoea nil]
MSTRG.28332	itf11g03290	itf11g03290.t1	mrna	27.532	27.6505	23.6789	34.7237	42.3893	43.2557	0.61007	2.49361e-11	up	PREDICTED: serine/threonine-protein kinase WAG1 [Ipomoea nil]
MSTRG.15509	itf04g30150;itf04g30160	itf04g30150.t1;itf04g30160.t1	mrna	7.43074	7.04252	7.34751	3.61666	2.32823	3.10422	-1.26985	2.54476e-11	down	hypothetical protein EUGRSUZ_J02062, partial [Eucalyptus grandis];hypothetical protein PHAVU_011G069500g, partial [Phaseolus vulgaris]
MSTRG.22608	itf08g04030	itf08g04030.t1	mrna	13.2859	12.3373	13.8873	17.9036	21.2391	20.5775	0.595983	2.56502e-11	up	PREDICTED: wall-associated receptor kinase-like 14 [Ipomoea nil]
MSTRG.31807	itf12g24910	itf12g24910.t1	mrna	6.97944	7.84355	6.83016	12.3282	16.8191	14.8621	1.02324	2.58601e-11	up	PREDICTED: probable carboxylesterase 120 [Ipomoea nil]
MSTRG.11937	itf03g16640	itf03g16640.t1;itf03g16640.t2;itf03g16640.t3;itf03g16640.t4	mrna	17.8075	16.7981	18.026	8.35027	9.87867	11.4706	-0.825486	2.61407e-11	down	PREDICTED: glucan endo-1,3-beta-glucosidase 6-like isoform X1 [Ipomoea nil]
MSTRG.20974	itf07g07580	itf07g07580.t1	mrna	38.2423	41.0627	26.4806	11.0279	15.707	16.087	-1.30472	2.62577e-11	down	PREDICTED: uncharacterized protein LOC109156717 [Ipomoea nil]
MSTRG.13685	itf04g06470	itf04g06470.t1	mrna	9.41131	10.9381	9.43218	4.09598	5.35499	6.0162	-0.945212	2.63371e-11	down	PREDICTED: uncharacterized protein LOC109185847 [Ipomoea nil]
MSTRG.28443	itf11g04690	itf11g04690.t1;itf11g04690.t2	mrna	18.6585	21.5484	17.8295	40.1092	41.4043	31.7447	0.964584	2.63783e-11	up	PREDICTED: uncharacterized protein LOC109155867 [Ipomoea nil]
MSTRG.23219	itf08g11900	itf08g11900.t1;itf08g11900.t2	mrna	9.94431	11.0581	10.0905	13.2184	18.467	17.9894	0.675924	2.71257e-11	up	PREDICTED: probable alpha,alpha-trehalose-phosphate synthase [UDP-forming] 9 [Ipomoea nil]
MSTRG.14929	itf04g22800;itf04g22810	itf04g22800.t1;itf04g22810.t1	mrna	6.2625	6.10755	12.9687	25.5115	32.5053	27.6926	1.75811	2.77059e-11	up	PREDICTED: endoglucanase 3-like [Ipomoea nil]
MSTRG.15872	itf04g34470;itf04g34490	itf04g34470.t1;itf04g34490.t1	mrna	40.3119	34.8061	39.9994	59.8561	52.6106	59.7906	0.581459	2.83345e-11	up	PREDICTED: non-specific lipid-transfer protein 2-like [Ipomoea nil]
MSTRG.28758	itf11g08550	itf11g08550.t1	mrna	283.698	329.204	301.705	406.428	470.584	462.93	0.550948	2.83639e-11	up	LOX3 [Ipomoea batatas]
MSTRG.13093	itf03g30550	itf03g30550.t1	mrna	15.3657	15.4192	15.7278	26.316	23.1954	30.1777	0.776756	2.84062e-11	up	PREDICTED: lysine-rich arabinogalactan protein 18-like [Ipomoea nil]
MSTRG.27553	itf10g19380	itf10g19380.t1	mrna	2.74489	2.37988	2.4111	5.23691	7.30603	10.0013	1.58091	2.9124e-11	up	PREDICTED: U-box domain-containing protein 7-like [Ipomoea nil]
MSTRG.13625	itf04g05790	itf04g05790.t1	mrna	0.37708	0.427554	0.306924	1.65803	1.82671	1.21837	2.08103	2.91466e-11	up	PREDICTED: exocyst complex component EXO70A1-like [Ipomoea nil]
MSTRG.11004	itf03g04660	itf03g04660.t1	mrna	0.653148	0.343901	0.406997	2.15823	2.04686	1.67433	2.06608	2.92608e-11	up	PREDICTED: U-box domain-containing protein 21-like [Ipomoea nil]
MSTRG.15616	itf04g31530	itf04g31530.t1	mrna	64.4994	64.6383	54.1694	32.9772	23.299	28.808	-1.1073	3.01929e-11	down	PREDICTED: serine carboxypeptidase-like 51 [Ipomoea nil]
MSTRG.15876	itf04g34520	itf04g34520.t1	mrna	172.167	167.911	163.917	64.6474	87.2696	107.062	-0.960577	3.04256e-11	down	PREDICTED: uncharacterized protein LOC109148862 [Ipomoea nil]
MSTRG.28950	itf11g10750	itf11g10750.t1	mrna	29.9483	32.7729	33.832	8.66403	14.4242	10.799	-1.51058	3.10786e-11	down	PREDICTED: uncharacterized protein LOC109163058 [Ipomoea nil]
MSTRG.30575	itf12g10310	itf12g10310.t1	mrna	16.1476	14.2955	7.39003	2.27893	2.26579	2.56649	-2.41148	3.16559e-11	down	PREDICTED: uncharacterized protein At1g04910 [Ipomoea nil]
MSTRG.35492	itf14g19710;itf14g19680	itf14g19710.t1;itf14g19680.t1	mrna	104.737	95.3265	99.4713	54.546	64.2575	65.6159	-0.699733	3.17083e-11	down	PREDICTED: kinesin-like protein KIN-14I [Ipomoea nil]
MSTRG.15820	itf04g34160	itf04g34160.t1	mrna	6.77182	6.36733	6.73325	3.89352	3.66841	3.95214	-0.787369	3.23916e-11	down	PREDICTED: IRK-interacting protein [Ipomoea nil]
MSTRG.35327	itf14g17550;itf14g17540	itf14g17550.t1;itf14g17540.t1	mrna	35.7096	37.4503	42.6199	21.1034	22.9125	24.2907	-0.761289	3.25466e-11	down	hypothetical protein DM860_012571 [Cuscuta australis];PREDICTED: tetraspanin-18-like isoform X1 [Ipomoea nil]
MSTRG.11847	itf03g15570	itf03g15570.t1	mrna	25.7381	28.4685	19.7888	52.1975	50.1124	48.2308	1.02465	3.36529e-11	up	PREDICTED: aspartic proteinase PCS1 [Ipomoea nil]
MSTRG.19608	itf06g17580	itf06g17580.t1	mrna	8.89056	8.55594	8.22915	3.48248	1.7529	3.54961	-1.54729	3.38278e-11	down	PREDICTED: GATA transcription factor 9-like [Ipomoea nil]
MSTRG.21622	itf07g16140	itf07g16140.t1;itf07g16140.t2	mrna	13.9091	13.5397	14.4469	17.5005	18.7677	19.8128	0.420711	3.41334e-11	up	PREDICTED: probably inactive leucine-rich repeat receptor-like protein kinase At5g48380 [Ipomoea nil]
MSTRG.21838	itf07g18850	itf07g18850.t1	mrna	31.2314	29.7405	30.3241	16.8659	15.5594	19.5974	-0.811409	3.43521e-11	down	PREDICTED: probable polygalacturonase [Ipomoea nil]
MSTRG.13923	itf04g09210	itf04g09210.t2;itf04g09210.t1	mrna	18.2875	19.7221	19.7552	30.77	27.9896	31.2127	0.639289	3.61625e-11	up	PREDICTED: F-box protein At2g02240-like [Ipomoea nil]
MSTRG.5483	itf01g00230;itf01g00220	itf01g00230.t1;itf01g00220.t2;itf01g00220.t1	mrna	41.2666	41.3478	39.0226	52.3414	52.1933	58.1165	0.419199	3.63452e-11	up	PREDICTED: bZIP transcription factor 60 [Ipomoea nil];PREDICTED: splicing factor U2af small subunit B-like [Ipomoea nil]
MSTRG.32012	itf12g27410	itf12g27410.t1	mrna	2.14792	4.02814	3.22178	13.1976	10.7774	8.65431	1.79577	3.65173e-11	up	NAC1-like protein [Ipomoea batatas]
MSTRG.31765	itf12g24430	itf12g24430.t1	mrna	30.9944	34.2313	35.5684	48.4389	48.022	49.7231	0.536373	3.6731e-11	up	PREDICTED: uncharacterized protein LOC109193994 [Ipomoea nil]
MSTRG.29961	itf12g02110	itf12g02110.t1	mrna	94.0138	84.8857	86.3812	50.546	43.1773	56.1394	-0.823879	3.69122e-11	down	PREDICTED: 14-3-3-like protein 16R [Ipomoea nil]
MSTRG.26032	itf10g00800	itf10g00800.t1	mrna	7.00387	5.71627	7.19999	18.061	14.1216	13.1028	1.18482	3.70197e-11	up	PREDICTED: guanine nucleotide-binding protein subunit gamma 2-like [Ipomoea nil]
MSTRG.18788	itf06g07480	itf06g07480.t1	mrna	0.0431058	0.0476467	0.055368	0.763752	0.887664	0.286759	3.72947	3.71646e-11	up	PREDICTED: epidermis-specific secreted glycoprotein EP1-like [Ipomoea nil]
MSTRG.30094	itf12g03850	itf12g03850.t1	mrna	3.18052	3.35857	2.52586	6.76925	7.799	10.0222	1.43973	3.72373e-11	up	PREDICTED: ATP synthase subunit beta, mitochondrial isoform X1 [Ipomoea nil]
MSTRG.35399	itf14g18440	itf14g18440.t1	mrna	285.208	271.805	319.747	157.367	139.643	191.561	-0.843615	3.74551e-11	down	PREDICTED: sulfate transporter 3.1-like [Ipomoea nil]
MSTRG.10431	itf02g26400	itf02g26400.t2;itf02g26400.t1	mrna	11.3953	11.0477	10.6204	3.62096	4.8896	6.41686	-1.14727	3.75332e-11	down	PREDICTED: D-glycerate 3-kinase, chloroplastic [Ipomoea nil]
MSTRG.13642	itf04g06000	itf04g06000.t1	mrna	89.7241	82.4053	88.5644	51.5203	46.683	56.4312	-0.753493	3.78208e-11	down	chloroplast adenylate kinase [Ipomoea batatas]
MSTRG.22515	itf08g02860	itf08g02860.t2;itf08g02860.t3;itf08g02860.t4	mrna	17.8752	13.3253	12.141	48.9403	55.7313	27.3839	1.60732	3.80885e-11	up	PREDICTED: pectin acetylesterase 8-like [Ipomoea nil]
MSTRG.31301	itf12g18980	itf12g18980.t1;itf12g18980.t2	mrna	7.62676	7.13567	5.86308	2.5925	3.33236	3.38753	-1.14721	3.83737e-11	down	PREDICTED: homeobox protein BEL1 homolog isoform X2 [Ipomoea nil]
MSTRG.32108	itf13g00550	itf13g00550.t1	mrna	58.0964	50.6678	59.4112	83.7239	81.8716	90.3567	0.605907	3.84519e-11	up	PREDICTED: F-box protein SKIP1-like [Ipomoea nil]
MSTRG.9703	itf02g16910	itf02g16910.t1	mrna	73.2668	62.4004	73.4183	34.47	40.9033	38.6369	-0.874931	3.86051e-11	down	PREDICTED: zinc transporter 11-like [Ipomoea nil]
MSTRG.7760	itf01g29030	itf01g29030.t1	mrna	413.937	376.645	362.659	179.149	218.807	261.42	-0.806518	3.92824e-11	down	PREDICTED: potassium transporter 4-like [Ipomoea nil]
MSTRG.20631	itf07g03180	itf07g03180.t1	mrna	261.264	255.162	265.05	308.653	339.721	361.096	0.369324	3.96982e-11	up	cathepsin B-like cysteine proteinase [Ipomoea batatas]
MSTRG.15591	itf04g31210	itf04g31210.t5;itf04g31210.t2;itf04g31210.t7;itf04g31210.t1;itf04g31210.t4;itf04g31210.t10;itf04g31210.t9;itf04g31210.t6;itf04g31210.t3;itf04g31210.t8	mrna	10.1542	9.80965	10.6645	12.8732	14.6183	15.256	0.480974	4.00581e-11	up	PREDICTED: uncharacterized protein LOC109193207 [Ipomoea nil]
MSTRG.21643	itf07g16390	itf07g16390.t1	mrna	0.871443	0.896681	1.20073	0.0683261	0.174624	0.218654	-2.68518	4.0173e-11	down	PREDICTED: uncharacterized protein LOC109182636 [Ipomoea nil]
MSTRG.10449	itf02g26610	itf02g26610.t1	mrna	118.751	116.941	110.938	49.1191	57.6927	74.2012	-0.937305	4.05401e-11	down	PREDICTED: molybdate transporter 2 [Ipomoea nil]
MSTRG.9795	itf02g18160	itf02g18160.t1	mrna	99.338	102.689	89.005	121.396	156.19	146.592	0.543486	4.09194e-11	up	PREDICTED: protein NBR1 homolog isoform X1 [Ipomoea nil]
MSTRG.36443	itf15g11350	itf15g11350.t1	mrna	52.9599	44.8809	42.3952	74.7678	81.4976	72.2582	0.704486	4.09852e-11	up	PREDICTED: E3 ubiquitin-protein ligase ATL31 [Ipomoea nil]
MSTRG.27402	itf10g17540	itf10g17540.t1	mrna	147.723	146.352	177.063	61.7176	82.241	94.6375	-0.981578	4.10323e-11	down	PREDICTED: probable LRR receptor-like serine/threonine-protein kinase At4g20940 [Ipomoea nil]
MSTRG.27913	itf10g23970	itf10g23970.t1	mrna	228.765	241.538	232.903	281.761	320.633	368.744	0.465728	4.19769e-11	up	PREDICTED: methylthioribose kinase-like [Ipomoea nil]
MSTRG.23431	itf08g14330	itf08g14330.t1	mrna	7.10357	7.32025	8.32503	2.97449	3.29959	3.21384	-1.26163	4.34297e-11	down	PREDICTED: uncharacterized protein LOC109157456 isoform X2 [Ipomoea nil]
MSTRG.14214	itf04g13170	itf04g13170.t1	mrna	2.71134	2.40476	3.15716	4.42364	5.53654	5.20849	0.874567	4.35443e-11	up
MSTRG.17076	itf05g14870;itf05g14860;itf05g14850	itf05g14870.t1;itf05g14860.t1;itf05g14850.t1	mrna	16.9225	17.9914	15.2973	21.3001	27.8513	29.3666	0.645014	4.40861e-11	up	PREDICTED: LEAF RUST 10 DISEASE-RESISTANCE LOCUS RECEPTOR-LIKE PROTEIN KINASE-like 1.3 isoform X4 [Ipomoea nil];PREDICTED: LEAF RUST 10 DISEASE-RESISTANCE LOCUS RECEPTOR-LIKE PROTEIN KINASE-like 1.3 isoform X2 [Ipomoea nil];PREDICTED: LEAF RUST 10 DISEASE-RESISTANCE LOCUS RECEPTOR-LIKE PROTEIN KINASE-like 1.4 isoform X1 [Ipomoea nil]
MSTRG.11951	itf03g16790	itf03g16790.t2;itf03g16790.t1	mrna	68.4977	73.1284	64.6528	36.6007	34.4151	40.2448	-0.890653	4.45501e-11	down	PREDICTED: basic leucine zipper 6 [Ipomoea nil]
MSTRG.29147	itf11g13480	itf11g13480.t2;itf11g13480.t1	mrna	520.533	500.987	563.36	262.551	321.696	356.325	-0.752761	4.5872e-11	down	PREDICTED: heparanase-like protein 2 isoform X1 [Ipomoea nil]
MSTRG.27967	itf10g24670	itf10g24670.t1	mrna	84.728	71.4776	86.6286	34.8364	37.4507	50.4974	-0.983843	4.61085e-11	down	PREDICTED: non-symbiotic hemoglobin 1 [Ipomoea nil]
MSTRG.36163	itf15g07880	itf15g07880.t1	mrna	5.4807	4.67045	4.43017	0.410102	1.49052	0.597851	-2.545	4.67246e-11	down	PREDICTED: aldehyde oxidase GLOX-like [Ipomoea nil]
MSTRG.2645	itf00g36670	itf00g36670.t1	mrna	7.84813	6.62377	6.82745	3.15954	2.8481	3.26949	-1.19906	4.68394e-11	down
MSTRG.7869	itf01g30320	itf01g30320.t1	mrna	31.6677	36.4037	30.9893	44.9325	55.6734	55.7231	0.6582	4.68417e-11	up	PREDICTED: uncharacterized protein LOC109169841 [Ipomoea nil]
MSTRG.1691	itf00g21850	itf00g21850.t1;itf00g21850.t2	mrna	19.2234	18.9944	18.133	22.6793	24.9076	26.5794	0.396328	4.73572e-11	up	PREDICTED: putative E3 ubiquitin-protein ligase XBAT35 isoform X1 [Ipomoea nil];PREDICTED: putative E3 ubiquitin-protein ligase XBAT35 isoform X2 [Ipomoea nil]
MSTRG.22726	itf08g05700	itf08g05700.t1	mrna	1.87155	1.69581	1.55246	3.53408	3.0788	3.85299	1.03153	4.99614e-11	up	PREDICTED: transcription factor bHLH61-like [Ipomoea nil]
MSTRG.16185	itf05g03850	itf05g03850.t2;itf05g03850.t1	mrna	40.6329	40.9649	39.9243	61.8907	57.377	57.1087	0.537438	5.09859e-11	up	PREDICTED: shaggy-related protein kinase epsilon-like isoform X2 [Ipomoea nil];PREDICTED: shaggy-related protein kinase epsilon-like isoform X1 [Ipomoea nil]
MSTRG.36272	itf15g09280	itf15g09280.t1	mrna	0.167513	0.341902	0.429708	2.26261	3.42157	1.93422	3.0201	5.12587e-11	up	PREDICTED: rop guanine nucleotide exchange factor 1-like [Ipomoea nil]
MSTRG.19373	itf06g15090	itf06g15090.t1	mrna	103.997	107.294	92.6839	58.5739	58.3489	68.1696	-0.715704	5.22668e-11	down	PREDICTED: probable LRR receptor-like serine/threonine-protein kinase At1g56140 [Ipomoea nil]
MSTRG.27159	itf10g14710	itf10g14710.t1	mrna	1.91757	1.46092	0.551338	5.64188	6.41215	8.47201	2.38492	5.22702e-11	up	PREDICTED: cinnamoyl-CoA reductase 1-like [Ipomoea nil]
MSTRG.26076	itf10g01270	itf10g01270.t1	mrna	53.3934	47.5458	58.2323	71.7361	84.884	90.4173	0.634147	5.24134e-11	up	PREDICTED: purine permease 3-like [Ipomoea nil]
MSTRG.9392	itf02g12980	itf02g12980.t1	mrna	326.394	349.417	317.662	404.981	452.769	448.483	0.394859	5.30151e-11	up	PREDICTED: acyl-coenzyme A oxidase 3, peroxisomal-like [Ipomoea nil]
MSTRG.34517	itf14g07710	itf14g07710.t1	mrna	1.66691	0.627113	0.475742	10.5723	6.01138	4.17274	2.90572	5.32775e-11	up	PREDICTED: (R,S)-reticuline 7-O-methyltransferase-like [Ipomoea nil]
MSTRG.33505	itf13g17870	itf13g17870.t1	mrna	32.794	30.3791	33.1125	17.8838	19.9511	21.8481	-0.689998	5.33229e-11	down	PREDICTED: uncharacterized protein LOC109175919 [Ipomoea nil]
MSTRG.10217	itf02g23380	itf02g23380.t1	mrna	257.622	271.536	255.959	140.538	175.218	180.17	-0.662782	5.39073e-11	down	PREDICTED: calnexin homolog [Ipomoea nil]
MSTRG.19589	itf06g17320	itf06g17320.t1	mrna	2.62603	3.06383	2.54434	1.19173	0.945796	1.27284	-1.2717	5.57142e-11	down	PREDICTED: FHA domain-containing protein PS1 isoform X1 [Ipomoea nil]
MSTRG.7375	itf01g24250	itf01g24250.t1	mrna	37.4086	35.1673	45.3078	18.456	18.0693	21.3144	-1.02724	5.61272e-11	down	PREDICTED: FT-interacting protein 1-like [Ipomoea nil]
MSTRG.19867	itf06g20770	itf06g20770.t1	mrna	18.2069	17.5405	11.0886	39.67	34.2775	39.5498	1.27697	5.61305e-11	up	PREDICTED: ubiquinol oxidase 2, mitochondrial-like [Ipomoea nil]
MSTRG.2735	itf00g38400	itf00g38400.t1	mrna	0.161423	0.413093	0.253012	1.36135	1.68826	1.84839	2.56531	5.68236e-11	up	PREDICTED: probable acyl-activating enzyme 1, peroxisomal [Ipomoea nil]
MSTRG.27715	itf10g21650	itf10g21650.t1	mrna	14.4315	13.4192	15.7623	24.9704	27.0592	24.5095	0.81144	5.68712e-11	up	PREDICTED: acyl-CoA--sterol O-acyltransferase 1-like isoform X1 [Ipomoea nil]
MSTRG.7587	itf01g26890	itf01g26890.t1	mrna	74.9364	67.6191	82.0565	35.8308	44.6784	44.1773	-0.849129	5.70467e-11	down	PREDICTED: kinesin-like protein KIN-12B isoform X1 [Ipomoea nil]
MSTRG.31403	itf12g20300	itf12g20300.t3;itf12g20300.t1;itf12g20300.t2	mrna	18.3469	17.9322	17.8203	25.4908	33.2855	33.2995	0.767209	5.9278e-11	up	PREDICTED: inactive protein kinase SELMODRAFT_444075 [Ipomoea nil]
MSTRG.7306	itf01g23340	itf01g23340.t1	mrna	1.08478	1.28539	0.983081	0	0.028885	0.0254186	-5.94837	6.01014e-11	down	PREDICTED: protein RADIALIS-like 4 [Ipomoea nil]
MSTRG.34564	itf14g08360	itf14g08360.t1	mrna	30.3165	29.6912	29.6155	47.8895	49.6415	45.5206	0.674591	6.01372e-11	up	PREDICTED: uncharacterized protein LOC109160370 [Ipomoea nil]
MSTRG.13730	itf04g06990	itf04g06990.t1	mrna	0.0260738	0	0	0.689449	0.661902	0.976456	6.48023	6.08246e-11	up	PREDICTED: gibberellin 2-beta-dioxygenase 8-like [Nicotiana attenuata]
MSTRG.27251	itf10g15860	itf10g15860.t3;itf10g15860.t2;itf10g15860.t1	mrna	8.57529	7.84807	7.86152	11.3816	11.2372	13.1934	0.560392	6.21118e-11	up	PREDICTED: protein ENHANCED DISEASE RESISTANCE 4-like isoform X1 [Ipomoea nil]
MSTRG.18411	itf06g02800	itf06g02800.t1	mrna	0.716094	0.777843	0.835195	1.7037	2.09351	1.70481	1.24017	6.21278e-11	up	PREDICTED: protein tesmin/TSO1-like CXC 6 [Ipomoea nil]
MSTRG.8960	itf02g07420	itf02g07420.t2;itf02g07420.t1	mrna	10.6174	13.1667	12.5794	4.70627	4.35042	4.33752	-1.44088	6.34675e-11	down	PREDICTED: uncharacterized protein LOC109187282 [Ipomoea nil]
MSTRG.20726	itf07g04410	itf07g04410.t2;itf07g04410.t1	mrna	124.136	122.507	124.078	67.2224	76.6419	85.3387	-0.693707	6.55988e-11	down	PREDICTED: uncharacterized protein LOC109172075 [Ipomoea nil]
MSTRG.36253	itf15g09050	itf15g09050.t1	mrna	0	0	0	0.935012	1.69078	0.533565	13.3624	6.61172e-11	up	PREDICTED: cytochrome P450 82C4-like [Ipomoea nil]
MSTRG.24637	itf09g10380	itf09g10380.t1	mrna	3.87367	3.95119	3.27369	6.16338	7.81476	6.68152	0.896446	6.69493e-11	up	PREDICTED: short-chain type dehydrogenase/reductase-like isoform X1 [Ipomoea nil]
MSTRG.11437	itf03g10400	itf03g10400.t1	mrna	34.8382	42.0951	38.7444	17.7986	14.7927	15.9776	-1.25201	6.8232e-11	down	PREDICTED: probable histone H2A.2 [Ipomoea nil]
MSTRG.1924	itf00g25340	itf00g25340.t1	mrna	8.37765	6.30333	13.9161	36.6481	43.0638	45.6719	2.13241	6.85306e-11	up	PREDICTED: expansin-A2-like [Ipomoea nil]
MSTRG.31001	itf12g15180	itf12g15180.t1;itf12g15180.t2	mrna	49.3237	53.2469	52.1524	66.262	92.7401	88.377	0.677036	6.85346e-11	up	PREDICTED: alcohol dehydrogenase-like 4 [Ipomoea nil]
MSTRG.13845	itf04g08460	itf04g08460.t1;itf04g08460.t2	mrna	3.99003	3.87571	3.44326	6.46436	6.00054	6.60833	0.754078	6.86651e-11	up	PREDICTED: uncharacterized protein LOC109176509 isoform X1 [Ipomoea nil]
MSTRG.36175	itf15g08030	itf15g08030.t2	mrna	7.42258	5.29698	8.27418	18.3141	18.692	16.9213	1.36106	6.92623e-11	up	PREDICTED: uncharacterized protein LOC109181206 [Ipomoea nil]
MSTRG.10908	itf03g03290	itf03g03290.t2;itf03g03290.t1	mrna	31.4535	31.3802	32.1265	38.5402	45.4328	43.2807	0.422311	6.94798e-11	up	PREDICTED: CMP-sialic acid transporter 5-like [Ipomoea nil]
MSTRG.36252	itf15g09040	itf15g09040.t1	mrna	64.5438	53.855	65.4015	32.1582	28.199	34.2635	-0.957911	7.08749e-11	down	PREDICTED: uncharacterized protein LOC109181906 isoform X2 [Ipomoea nil]
MSTRG.27938	itf10g24330	itf10g24330.t1	mrna	1.25468	1.02728	0.619314	4.11364	4.98604	5.76438	2.35707	7.24803e-11	up	PREDICTED: 2-hydroxyisoflavanone dehydratase-like [Ipomoea nil]
MSTRG.32348	itf13g03340	itf13g03340.t5;itf13g03340.t4;itf13g03340.t1;itf13g03340.t3;itf13g03340.t2;itf13g03340.t6	mrna	1.0124	1.17747	0.627319	4.82623	4.81614	2.84812	2.1485	7.26387e-11	up	PREDICTED: heat stress transcription factor B-2b [Ipomoea nil]
MSTRG.7974	itf01g31570	itf01g31570.t1	mrna	2.05147	1.55499	2.30672	5.20472	4.1754	4.5344	1.23458	7.3603e-11	up	hypothetical protein CK203_022185 [Vitis vinifera]
MSTRG.20440	itf07g00960	itf07g00960.t3	mrna	4.28723	3.65016	4.32265	1.5915	1.99905	2.26749	-1.06547	7.46477e-11	down	PREDICTED: uncharacterized protein LOC109191669 [Ipomoea nil]
MSTRG.37310	itf15g22570	itf15g22570.t1	mrna	1.76701	1.78628	1.23953	0	0	0	-13.9636	7.61641e-11	down	PREDICTED: probable indole-3-pyruvate monooxygenase YUCCA4 [Ipomoea nil]
MSTRG.11075	itf03g05590	itf03g05590.t1	mrna	136.533	128.545	137.35	87.4012	85.1966	91.509	-0.607605	7.77578e-11	down	PREDICTED: 14-3-3-like protein 16R [Ipomoea nil]
MSTRG.20542	itf07g02160	itf07g02160.t1	mrna	6.39512	8.17166	6.79467	0.653621	0.708398	2.15161	-2.60398	7.86262e-11	down	PREDICTED: salutaridinol 7-O-acetyltransferase-like [Ipomoea nil]
MSTRG.2738	itf00g38430	itf00g38430.t1	mrna	34.9555	34.3925	36.2275	19.5249	19.6776	22.2813	-0.779995	7.91476e-11	down	PREDICTED: transmembrane 9 superfamily member 12-like [Ipomoea nil]
MSTRG.24913	itf09g13450	itf09g13450.t2;itf09g13450.t1	mrna	25.2737	27.4637	25.2692	10.9576	11.5052	10.8657	-1.22684	7.93425e-11	down	PREDICTED: rho GTPase-activating protein 4-like [Ipomoea nil]
MSTRG.22157	itf07g22840	itf07g22840.t1	mrna	141.935	139.072	138.896	83.7709	89.0143	98.9677	-0.62776	7.96546e-11	down	PREDICTED: pyruvate dehydrogenase E1 component subunit alpha, mitochondrial-like [Ipomoea nil]
MSTRG.18081	itf05g26910	itf05g26910.t1	mrna	5.26674	5.19386	4.9712	7.7999	8.06155	9.37448	0.709572	7.99575e-11	up	PREDICTED: probable calcium-binding protein CML21 [Ipomoea nil]
MSTRG.28511	itf11g05600	itf11g05600.t1	mrna	17.8611	18.7347	15.3465	7.00998	6.10325	8.45642	-1.26791	8.02368e-11	down	PREDICTED: probable WRKY transcription factor 31 [Ipomoea nil]
MSTRG.31381	itf12g19910	itf12g19910.t1	mrna	17.154	15.0698	11.3709	5.86053	4.39596	6.38097	-1.38972	8.38255e-11	down	PREDICTED: uncharacterized protein LOC109193052 [Ipomoea nil]
MSTRG.22474	itf08g02350	itf08g02350.t1	mrna	1.98999	0.872152	1.98636	6.6134	8.15739	6.48375	2.13216	8.43622e-11	up	PREDICTED: uncharacterized protein LOC109152721 [Ipomoea nil]
MSTRG.20379	itf07g00050	itf07g00050.t1	mrna	2.64872	3.99011	1.45261	17.4305	8.90671	10.8042	2.19856	8.45944e-11	up	PREDICTED: uncharacterized protein At1g76070-like [Ipomoea nil]
MSTRG.33591	itf13g19030	itf13g19030.t1;itf13g19030.t2	mrna	20.1344	18.7245	21.8353	29.9324	28.8842	28.9025	0.531332	8.48057e-11	up	RecName: Full=Superoxide dismutase [Cu-Zn]
MSTRG.3525	itf00g50990	itf00g50990.t1	mrna	4.213	5.00712	4.42373	15.0521	12.2563	9.06763	1.41474	8.74419e-11	up
MSTRG.35106	itf14g14820	itf14g14820.t1	mrna	0.312445	0.22726	0.216053	1.82174	1.61801	1.47966	2.70249	8.75438e-11	up	hypothetical protein A4A49_06179 [Nicotiana attenuata]
MSTRG.17660	itf05g21820;itf05g21790	itf05g21820.t1;itf05g21790.t1	mrna	1.46914	1.30689	1.52851	4.79946	4.72513	2.70867	1.50688	8.81037e-11	up	PREDICTED: cellulose synthase-like protein E1 [Ipomoea nil]
MSTRG.20299	itf06g26250	itf06g26250.t1	mrna	118.76	82.2731	122.304	38.3905	21.4247	45.8057	-1.61414	8.88175e-11	down	PREDICTED: gibberellin-regulated protein 6-like [Ipomoea nil]
MSTRG.23229	itf08g12030	itf08g12030.t1	mrna	37.8101	41.6606	27.4726	7.74471	9.05271	16.7103	-1.67428	9.14277e-11	down	PREDICTED: uncharacterized protein At1g04910 [Ipomoea nil]
MSTRG.21044	itf07g08470	itf07g08470.t1	mrna	40.93	35.7051	34.6893	16.5296	13.6071	19.0073	-1.17968	9.33976e-11	down	PREDICTED: zinc finger protein CONSTANS-LIKE 5-like isoform X3 [Ipomoea nil]
MSTRG.19727	itf06g19060	itf06g19060.t1;itf06g19060.t2	mrna	9.57472	9.31821	7.25379	16.3031	14.7841	15.6013	0.83644	9.34734e-11	up	JAZ1 [Ipomoea batatas]
MSTRG.23253	itf08g12310	itf08g12310.t1	mrna	2.94141	3.22493	2.92261	5.46964	6.36423	5.04299	0.892861	9.3932e-11	up	PREDICTED: zinc finger protein 5-like [Ipomoea nil]
MSTRG.31656	itf12g23070	itf12g23070.t1	mrna	9.56268	6.68302	8.78352	18.8731	16.7761	17.8281	1.09532	9.40826e-11	up	PREDICTED: myb-related protein 330-like [Ipomoea nil]
MSTRG.24530	itf09g09140	itf09g09140.t1	mrna	293.71	243.132	281.083	111.828	163.358	154.666	-0.928131	9.59399e-11	down	PREDICTED: BAHD acyltransferase DCR [Ipomoea nil]
MSTRG.20609	itf07g02940	itf07g02940.t1	mrna	86.1997	74.377	86.0828	28.5433	37.3546	36.8374	-1.26359	9.67274e-11	down	PREDICTED: uncharacterized protein LOC109152447 [Ipomoea nil]
MSTRG.2415	itf00g32690	itf00g32690.t1	mrna	1.72832	1.49265	0.847659	0.263356	0.263908	0.230133	-2.42542	9.70173e-11	down	PREDICTED: uncharacterized protein LOC109150399 [Ipomoea nil]
MSTRG.10739	itf03g01270	itf03g01270.t1	mrna	0.700236	0.756775	0.50619	1.71213	1.9401	2.49804	1.64744	9.71229e-11	up	hypothetical protein CEY00_Acc04093 [Actinidia chinensis var. chinensis]
MSTRG.18421	itf06g02990	itf06g02990.t1	mrna	0.0898199	0.179692	0.106593	0.886689	0.666377	0.69241	2.57781	1.02246e-10	up	PREDICTED: protein TIC 20-I, chloroplastic-like [Ipomoea nil]
MSTRG.34869	itf14g12010	itf14g12010.t2;itf14g12010.t1	mrna	97.8965	96.6638	79.1523	46.5724	47.9159	56.7035	-0.856282	1.03364e-10	down	PREDICTED: transcription factor TGA2.2-like isoform X2 [Ipomoea nil]
MSTRG.8702	itf02g04400	itf02g04400.t1	mrna	21.458	21.5882	25.2884	11.2763	8.76596	12.1459	-1.08608	1.04693e-10	down	PREDICTED: LRR receptor-like serine/threonine-protein kinase FEI 1 [Ipomoea nil]
MSTRG.7320	itf01g23520	itf01g23520.t1	mrna	201.02	223.752	139.336	59.5645	80.0066	99.1354	-1.24073	1.04924e-10	down	papain-like cysteine proteinase isoform I [Ipomoea batatas]
MSTRG.6993	itf01g19570	itf01g19570.t1	mrna	7.5635	6.96384	8.02502	3.52548	4.30361	3.74928	-0.961847	1.05462e-10	down	PREDICTED: dynamin-related protein 5A [Ipomoea nil]
MSTRG.8685	itf02g04200;itf02g04210	itf02g04200.t3;itf02g04200.t1;itf02g04210.t1;itf02g04200.t2	mrna	66.4446	64.5672	57.1156	27.502	33.3588	42.0131	-0.870833	1.06206e-10	down	PREDICTED: zinc finger protein BRUTUS-like At1g18910 [Ipomoea nil]
MSTRG.26776	itf10g09750	itf10g09750.t1	mrna	14.0216	10.1341	11.2094	2.63089	4.3525	5.4244	-1.51108	1.06293e-10	down	PREDICTED: probable galacturonosyltransferase-like 3 [Ipomoea nil]
MSTRG.32096	itf13g00360	itf13g00360.t1	mrna	0.0646051	0	0	0.645264	1.09013	2.07883	5.8836	1.07363e-10	up
MSTRG.35102	itf14g14730	itf14g14730.t1;itf14g14730.t2	mrna	89.1656	84.387	75.363	131.518	118.839	124.728	0.591559	1.08727e-10	up	mitogen-activated protein kinase [Ipomoea batatas];mitogen-activated protein kinase 3 [Ipomoea batatas]
MSTRG.9589	itf02g15540	itf02g15540.t1	mrna	36.4354	32.0656	39.341	14.5071	18.6294	19.4802	-1.03532	1.09421e-10	down	PREDICTED: uncharacterized protein LOC109187376 [Ipomoea nil]
MSTRG.13209	itf04g00540	itf04g00540.t1	mrna	18.5734	18.0634	15.0454	4.73291	5.90705	8.02578	-1.46928	1.09746e-10	down	PREDICTED: protein trichome birefringence-like 25 [Ipomoea nil]
MSTRG.8133	itf01g33450	itf01g33450.t1;itf01g33450.t2	mrna	59.1291	59.7445	47.4757	95.8473	81.9646	93.1414	0.703828	1.10033e-10	up	WRKY1 [Ipomoea batatas]
MSTRG.34238	itf14g04170	itf14g04170.t1	mrna	5.9207	5.05467	5.95711	2.28029	2.11699	3.20547	-1.1552	1.11608e-10	down	PREDICTED: nucleobase-ascorbate transporter 7-like [Ipomoea nil]
MSTRG.24191	itf09g04390	itf09g04390.t2;itf09g04390.t1;itf09g04390.t3	mrna	2.59275	2.60403	2.7275	0.698719	0.647902	1.14612	-1.66855	1.13067e-10	down	PREDICTED: uncharacterized protein LOC109167169 isoform X1 [Ipomoea nil]
MSTRG.17334	itf05g17960	itf05g17960.t1;itf05g17960.t2	mrna	2.57485	2.80934	2.69333	1.17502	1.33098	1.46488	-1.02445	1.13821e-10	down	cyclin D3 [Ipomoea batatas]
MSTRG.25930	itf09g27000	itf09g27000.t1	mrna	224.037	214.666	218.389	119.779	148.728	140.077	-0.68546	1.13905e-10	down	PREDICTED: methylenetetrahydrofolate reductase 1-like [Ipomoea nil]
MSTRG.14450	itf04g15980	itf04g15980.t3;itf04g15980.t4;itf04g15980.t1	mrna	0.122452	0.254102	0.203816	0.708486	0.844879	0.753694	1.99101	1.16113e-10	up	PREDICTED: uncharacterized protein LOC109183857 isoform X1 [Ipomoea nil]
MSTRG.31686	itf12g23410	itf12g23410.t1	mrna	36.4727	35.5668	34.6164	50.6012	54.6072	51.3839	0.554049	1.20574e-10	up	PREDICTED: CTD nuclear envelope phosphatase 1-like [Ipomoea nil]
MSTRG.6478	itf01g13090	itf01g13090.t2;itf01g13090.t1	mrna	65.0182	49.7073	47.3536	93.5041	105.549	89.6678	0.832976	1.25015e-10	up	PREDICTED: uncharacterized protein LOC109174800 [Ipomoea nil]
MSTRG.15426	itf04g29110	itf04g29110.t1	mrna	1438.47	1360.64	1590.16	910.663	892.314	898.158	-0.700417	1.25902e-10	down	PREDICTED: tubulin beta-2 chain [Ipomoea nil]
MSTRG.11698	itf03g13830	itf03g13830.t1;itf03g13830.t2	mrna	119.937	110.047	128.577	63.5711	68.8811	79.005	-0.761856	1.28269e-10	down	PREDICTED: uncharacterized protein LOC109186590 isoform X1 [Ipomoea nil]
MSTRG.6989	itf01g19520	itf01g19520.t1;itf01g19520.t2	mrna	58.2045	56.8799	46.4557	76.4353	81.4759	84.3251	0.584523	1.28838e-10	up	PREDICTED: beta-glucuronosyltransferase GlcAT14A [Ipomoea nil]
MSTRG.4544	itf00g67140	itf00g67140.t1	mrna	11.5395	8.52715	7.9282	2.07616	1.42872	3.16275	-2.06992	1.32666e-10	down	PREDICTED: protein IQ-DOMAIN 14 [Ipomoea nil]
MSTRG.5510	itf01g00610	itf01g00610.t1	mrna	38.3749	43.8144	40.5184	79.7177	69.5689	64.8214	0.803113	1.3373e-10	up	PREDICTED: acyl-coenzyme A oxidase 3, peroxisomal-like [Ipomoea nil]
MSTRG.20517	itf07g01960	itf07g01960.t1	mrna	60.4278	71.2892	49.6291	14.7381	9.94199	26.4318	-1.82701	1.34315e-10	down	PREDICTED: extensin-2-like [Ipomoea nil]
MSTRG.31937	itf12g26620	itf12g26620.t1	mrna	39.0147	43.8834	46.6105	56.9189	65.1857	68.2303	0.555493	1.36209e-10	up	WD40 repeat protein [Ipomoea trifida]
MSTRG.22756	itf08g06010	itf08g06010.t1	mrna	715.263	631.422	803.147	283.052	376.387	455.86	-0.946793	1.36457e-10	down	PREDICTED: aspartyl protease AED3-like isoform X1 [Ipomoea nil]
MSTRG.34091	itf14g02470	itf14g02470.t1;itf14g02470.t2;itf14g02470.t4;itf14g02470.t3	mrna	167.613	164.17	192.94	91.868	103.502	115.389	-0.755759	1.36739e-10	down	PREDICTED: probable protein S-acyltransferase 22 [Ipomoea nil]
MSTRG.25207	itf09g17130	itf09g17130.t2	mrna	33.2244	35.3854	32.1587	16.2975	15.0543	21.0746	-0.942678	1.3866e-10	down	PREDICTED: uncharacterized protein LOC109163885 isoform X1 [Ipomoea nil]
MSTRG.35086	itf14g14530	itf14g14530.t1;itf14g14530.t3;itf14g14530.t2	mrna	60.135	46.7377	47.8055	70.1206	96.644	96.7212	0.768455	1.41401e-10	up	PREDICTED: beta-galactosidase 8-like isoform X1 [Ipomoea nil]
MSTRG.11521	itf03g11540	itf03g11540.t1	mrna	11.7857	12.0375	11.1976	4.99528	5.80046	6.87651	-0.986726	1.44155e-10	down	PREDICTED: WD repeat-containing protein YMR102C-like [Ipomoea nil]
MSTRG.12110	itf03g18530	itf03g18530.t1	mrna	2.75369	3.0303	3.41205	4.2978	6.17072	5.52095	0.798036	1.44515e-10	up	PREDICTED: probable RNA-dependent RNA polymerase 5 [Ipomoea nil]
MSTRG.34049	itf14g02050	itf14g02050.t1	mrna	3.94663	3.25053	4.30766	0.353153	0.769391	0.652002	-2.69672	1.46436e-10	down	PREDICTED: putative late blight resistance protein homolog R1B-8 [Ipomoea nil]
MSTRG.18747	itf06g06900	itf06g06900.t1	mrna	62.0045	58.5003	55.7129	25.0643	35.3088	33.7612	-0.904566	1.51519e-10	down	PREDICTED: UDP-glycosyltransferase 86A1-like [Ipomoea nil]
MSTRG.32576	itf13g05960;itf13g05950	itf13g05960.t1;itf13g05950.t1	mrna	56.6718	40.4411	44.3568	22.0752	20.3013	14.7623	-1.30795	1.53618e-10	down	PREDICTED: protein NRT1/ PTR FAMILY 7.3 [Ipomoea nil]
MSTRG.23914	itf09g01160	itf09g01160.t1	mrna	6.21754	6.33473	7.26455	10.5466	18.9769	13.0904	1.1046	1.53729e-10	up	ADP-glucose pyrophosphorylase beta subunit IbAGPb1A [Ipomoea batatas]
MSTRG.33911	itf14g00090	itf14g00090.t1	mrna	4.88708	5.48171	3.84067	10.253	10.611	9.15163	1.07886	1.55976e-10	up	PREDICTED: D-galacturonate reductase-like [Ipomoea nil]
MSTRG.34318	itf14g05340	itf14g05340.t1	mrna	33.0315	34.1482	32.6434	45.7107	43.1787	52.072	0.497855	1.56729e-10	up	PREDICTED: uncharacterized protein LOC109160247 [Ipomoea nil]
MSTRG.19910	itf06g21370	itf06g21370.t1	mrna	11.0586	12.4111	11.2622	5.35784	4.70113	4.53236	-1.25115	1.58618e-10	down	PREDICTED: chaperone protein dnaJ 11, chloroplastic-like [Ipomoea nil]
MSTRG.30060	itf12g03460	itf12g03460.t1;itf12g03460.t2	mrna	2.48609	3.09316	1.73372	10.15	9.40082	6.03784	1.80698	1.61775e-10	up	PREDICTED: scarecrow-like protein 4 [Ipomoea nil]
MSTRG.24255	itf09g05320	itf09g05320.t1	mrna	0	0	0	0.243645	0.407379	0.259952	11.5682	1.65332e-10	up	PREDICTED: uncharacterized protein LOC109167093 isoform X2 [Ipomoea nil]
MSTRG.19805	itf06g20020	itf06g20020.t1	mrna	15.6731	16.6858	15.1481	20.5401	21.1712	22.4328	0.433177	1.67687e-10	up	PREDICTED: sodium/hydrogen exchanger 6-like [Ipomoea nil]
MSTRG.9483	itf02g14160	itf02g14160.t1	mrna	11.2224	7.87973	11.4687	3.79014	3.27415	3.47566	-1.53629	1.68065e-10	down	PREDICTED: interactor of constitutive active ROPs 4-like [Ipomoea nil]
MSTRG.31909	itf12g26240	itf12g26240.t1;itf12g26240.t2	mrna	23.4236	23.126	24.7549	32.2935	44.7377	46.8964	0.797435	1.68741e-10	up	PREDICTED: protein ABIL2 [Ipomoea nil]
MSTRG.31973	itf12g27010	itf12g27010.t2;itf12g27010.t1	mrna	3.12239	2.62154	3.26772	6.33351	5.75979	5.31597	0.949992	1.69059e-10	up	PREDICTED: uncharacterized protein LOC109194013 [Ipomoea nil]
MSTRG.24578	itf09g09770	itf09g09770.t1	mrna	1.04572	1.422	3.04859	11.6895	16.6762	26.6968	3.31929	1.69157e-10	up	PREDICTED: cationic peroxidase 1-like [Ipomoea nil]
MSTRG.20481	itf07g01500	itf07g01500.t1	mrna	56.2065	50.443	52.016	29.5262	24.0159	27.1383	-0.975698	1.69168e-10	down	PREDICTED: F-box protein At2g32560-like [Ipomoea nil]
MSTRG.26387	itf10g05230	itf10g05230.t1	mrna	78.7811	82.3834	77.2319	47.7097	46.9275	52.9434	-0.69186	1.73093e-10	down	unnamed protein product [Brassica rapa]
MSTRG.12371	itf03g21620	itf03g21620.t2;itf03g21620.t1	mrna	5.50544	5.86441	6.36564	2.77821	2.61075	2.63222	-1.14475	1.78495e-10	down	PREDICTED: uncharacterized protein LOC109191789 [Ipomoea nil]
MSTRG.14798	itf04g21270	itf04g21270.t1	mrna	3.9379	3.52602	3.14564	1.33837	1.47268	1.81221	-1.19839	1.8009e-10	down	PREDICTED: uncharacterized protein LOC109154425 [Ipomoea nil]
MSTRG.1697	itf00g21970	itf00g21970.t1	mrna	26.522	24.5495	25.1829	42.478	45.7982	41.3287	0.765228	1.87744e-10	up	PREDICTED: receptor-like serine/threonine-protein kinase SD1-8 [Ipomoea nil]
MSTRG.28025	itf10g25350	itf10g25350.t1;itf10g25350.t2	mrna	267.864	253.78	284.846	341.089	354.02	373.198	0.405597	1.89399e-10	up	PREDICTED: 5'-methylthioadenosine/S-adenosylhomocysteine nucleosidase 2 [Ipomoea nil]
MSTRG.22557	itf08g03400	itf08g03400.t1	mrna	5.07089	5.41058	4.67268	2.26593	1.87062	2.28439	-1.23886	1.92257e-10	down	PREDICTED: aldehyde oxidase GLOX-like [Ipomoea nil]
MSTRG.7245	itf01g22630	itf01g22630.t1	mrna	1.61065	2.01561	1.74508	8.70463	8.39299	4.86874	2.03194	1.94255e-10	up	uncharacterized protein LOC105169569 [Sesamum indicum]
MSTRG.10941	itf03g03770	itf03g03770.t1;itf03g03770.t2	mrna	7.06967	5.91014	7.35091	15.0053	10.8288	11.8679	0.890981	1.94632e-10	up	PREDICTED: esterase AGAP003155-like [Ipomoea nil]
MSTRG.19151	itf06g12150;itf06g12180	itf06g12150.t1;itf06g12180.t7;itf06g12180.t4;itf06g12180.t8	mrna	13.3354	12.2843	11.7107	6.43613	7.63817	7.15667	-0.81418	1.94861e-10	down	PREDICTED: probable disease resistance protein At4g27220 isoform X1 [Ipomoea nil]
MSTRG.13791	itf04g07720	itf04g07720.t1	mrna	61.3418	49.4909	50.1602	26.0308	25.6745	32.5403	-0.934324	1.95189e-10	down	PREDICTED: uncharacterized protein LOC109185895 [Ipomoea nil]
MSTRG.20312	itf06g26490	itf06g26490.t1	mrna	253.877	273.431	196.41	517.523	424.005	393.027	0.882857	1.97026e-10	up	PREDICTED: hypersensitive-induced response protein 1 [Ipomoea nil]
MSTRG.35773	itf15g03160	itf15g03160.t1	mrna	177.645	160.857	157.727	225.832	219.682	292.992	0.573604	2.00249e-10	up	Pre-mRNA-processing factor 40 A like [Actinidia chinensis var. chinensis]
MSTRG.10969	itf03g04150	itf03g04150.t1	mrna	5.67105	5.16386	5.89977	2.28929	2.9014	3.08166	-1.01647	2.02989e-10	down	PREDICTED: kinesin-like protein KIN-14R [Ipomoea nil]
MSTRG.33920	itf14g00200	itf14g00200.t1	mrna	6.55265	4.38164	3.25156	22.7182	14.1034	13.9064	1.83833	2.07623e-10	up	PREDICTED: U-box domain-containing protein 21-like [Ipomoea nil]
MSTRG.13999	itf04g10460	itf04g10460.t1	mrna	3.03649	2.37794	2.53795	1.01681	0.831699	1.20864	-1.3792	2.07913e-10	down	PREDICTED: crocetin glucosyltransferase, chloroplastic-like [Ipomoea nil]
MSTRG.12464	itf03g22890	itf03g22890.t1	mrna	12.2992	5.41599	6.21995	113.253	75.6783	50.5965	3.32299	2.09529e-10	up	PREDICTED: EG45-like domain containing protein [Ipomoea nil]
MSTRG.31725	itf12g23940	itf12g23940.t1;itf12g23940.t2	mrna	3.89627	4.6478	4.67681	7.59689	7.57654	8.33877	0.830591	2.13522e-10	up	PREDICTED: alpha-galactosidase 3 [Ipomoea nil]
MSTRG.16949	itf05g13240	itf05g13240.t1	mrna	186.901	144.061	214.526	63.576	94.1034	92.1189	-1.12678	2.15389e-10	down	PREDICTED: amino acid permease 4-like [Ipomoea nil]
MSTRG.29781	itf12g00040	itf12g00040.t2;itf12g00040.t1	mrna	12.2565	11.8331	13.4708	20.6281	26.6243	22.709	0.89735	2.17363e-10	up	PREDICTED: uncharacterized protein LOC109191723 [Ipomoea nil]
MSTRG.7223	itf01g22260	itf01g22260.t1	mrna	933.965	1072.28	857.019	1733.8	1400.82	1504.28	0.696125	2.18455e-10	up	PREDICTED: caffeoyl-CoA O-methyltransferase 5 [Ipomoea nil]
MSTRG.33273	itf13g15140	itf13g15140.t1	mrna	3.0297	3.61246	3.2271	1.33726	1.45248	1.52946	-1.19218	2.19548e-10	down	PREDICTED: syntaxin-related protein KNOLLE [Ipomoea nil]
MSTRG.19035	itf06g10540	itf06g10540.t1	mrna	4.76987	5.30524	5.41544	2.34147	2.42719	2.30712	-1.13043	2.23037e-10	down	PREDICTED: protein IQ-DOMAIN 1 isoform X1 [Ipomoea nil]
MSTRG.13481	itf04g04100	itf04g04100.t1	mrna	24.0755	22.736	19.3952	34.0344	34.6056	32.4398	0.610445	2.23559e-10	up	PREDICTED: uncharacterized protein LOC109181759 [Ipomoea nil]
MSTRG.7428	itf01g24820	itf01g24820.t1	mrna	313.986	277.604	300.792	116.533	133.995	197.354	-0.994539	2.23732e-10	down	PREDICTED: cytochrome P450 98A3 [Ipomoea nil]
MSTRG.20327	itf06g26650	itf06g26650.t1	mrna	5.05867	4.84345	6.12461	9.14139	12.52	11.3286	1.04155	2.24131e-10	up	PREDICTED: transcription factor MYB1R1-like [Ipomoea nil]
MSTRG.7471	itf01g25360	itf01g25360.t1	mrna	668.882	683.436	699.985	933.534	906.571	907.224	0.420785	2.2426e-10	up	PREDICTED: SKP1-like protein 1A [Ipomoea nil]
MSTRG.20662	itf07g03600	itf07g03600.t1	mrna	112.887	113.158	80.6014	43.9958	44.4296	59.2766	-1.05389	2.26227e-10	down	PREDICTED: glucuronoxylan 4-O-methyltransferase 3-like [Ipomoea nil]
MSTRG.35126	itf14g15090	itf14g15090.t1;itf14g15090.t2	mrna	5.99686	4.03966	5.75768	15.5468	11.857	13.4575	1.37134	2.28227e-10	up	PREDICTED: protein UPSTREAM OF FLC-like isoform X2 [Ipomoea nil];PREDICTED: protein UPSTREAM OF FLC-like isoform X1 [Ipomoea nil]
MSTRG.24042	itf09g02760	itf09g02760.t1	mrna	51.2165	45.9306	45.4154	25.0573	22.4504	31.666	-0.848501	2.37352e-10	down	PREDICTED: squalene monooxygenase-like [Ipomoea nil]
MSTRG.29993	itf12g02570	itf12g02570.t1	mrna	19.7747	36.0525	25.4629	0.530494	2.65417	5.24356	-3.26978	2.44168e-10	down	PREDICTED: aquaporin PIP2-7-like [Ipomoea nil]
MSTRG.31552	itf12g21690	itf12g21690.t1	mrna	11.0517	14.152	11.6533	28.3126	25.2862	23.8884	1.07202	2.44966e-10	up	PREDICTED: AT-hook motif nuclear-localized protein 14-like isoform X1 [Ipomoea nil]
MSTRG.24314	itf09g06260	itf09g06260.t1	mrna	6.85956	7.72719	7.51994	3.24003	3.92437	4.43258	-0.930734	2.45181e-10	down	PREDICTED: putative receptor-like protein kinase At4g00960 isoform X3 [Ipomoea nil]
MSTRG.11767	itf03g14650	itf03g14650.t1	mrna	1.1482	0.975459	1.68954	3.36665	3.18549	3.35313	1.3772	2.60224e-10	up	PREDICTED: transcription factor bHLH51-like [Ipomoea nil]
MSTRG.31463	itf12g20740	itf12g20740.t1;itf12g20740.t2;itf12g20740.t3	mrna	109.014	114.762	103.855	131.755	145.745	165.984	0.436809	2.60898e-10	up	PREDICTED: uncharacterized protein LOC109148156 isoform X4 [Ipomoea nil]
MSTRG.28961	itf11g10870	itf11g10870.t1;itf11g10870.t3;itf11g10870.t2	mrna	46.617	48.7191	48.9477	25.7971	31.5816	30.3182	-0.71831	2.60941e-10	down	PREDICTED: auxin response factor 2-like isoform X2 [Ipomoea nil]
MSTRG.11248	itf03g07810	itf03g07810.t1	mrna	11.6507	11.7752	14.3498	17.7729	25.5421	22.8087	0.807706	2.67111e-10	up	PREDICTED: scarecrow-like protein 15 [Ipomoea nil]
MSTRG.20581	itf07g02490	itf07g02490.t1	mrna	97.8774	93.9637	108.743	133.471	145.938	141.09	0.484333	2.68685e-10	up	PREDICTED: uncharacterized protein LOC109152253 [Ipomoea nil]
MSTRG.9272	itf02g11020	itf02g11020.t1	mrna	20.7448	20.6006	18.7317	7.7837	11.7376	10.9438	-0.979663	2.70009e-10	down	PREDICTED: fatty acid hydroperoxide lyase, chloroplastic [Ipomoea nil]
MSTRG.22868	itf08g07360	itf08g07360.t1	mrna	2.18448	2.2538	1.70808	0.792739	0.544662	0.810231	-1.51699	2.70348e-10	down	PREDICTED: uncharacterized protein LOC109156961 [Ipomoea nil]
MSTRG.30058	itf12g03400	itf12g03400.t7;itf12g03400.t8;itf12g03400.t10;itf12g03400.t6;itf12g03400.t2;itf12g03400.t5;itf12g03400.t9	mrna	26.8107	28.9772	22.3297	62.1024	58.8003	43.0162	1.06926	2.73179e-10	up	PREDICTED: uncharacterized protein LOC109177831 [Ipomoea nil]
MSTRG.13488	itf04g04200	itf04g04200.t1	mrna	0.737158	0.923012	0.799775	2.25571	2.9634	2.11282	1.57557	2.74503e-10	up	PREDICTED: uncharacterized protein LOC109186382 [Ipomoea nil]
MSTRG.22031	itf07g21190	itf07g21190.t1	mrna	2.79889	1.60763	2.54867	9.23364	14.7616	7.39945	2.17436	2.75753e-10	up	PREDICTED: putative methylesterase 11, chloroplastic [Ipomoea nil]
MSTRG.24946	itf09g13880	itf09g13880.t1	mrna	8.05781	7.77673	8.34231	4.52892	4.81362	4.79063	-0.774542	2.82906e-10	down	PREDICTED: UPF0481 protein At3g47200 isoform X1 [Ipomoea nil]
MSTRG.29726	itf11g21260	itf11g21260.t1	mrna	199.636	175.463	179.258	97.9171	113.184	126.584	-0.715136	2.83312e-10	down
MSTRG.6013	itf01g07170	itf01g07170.t1;itf01g07170.t2	mrna	3.69649	3.74792	3.49415	6.76277	7.51456	6.3527	0.915324	2.85663e-10	up	hypothetical protein DM860_003454 [Cuscuta australis]
MSTRG.35444	itf14g19080	itf14g19080.t6;itf14g19080.t3;itf14g19080.t7;itf14g19080.t5;itf14g19080.t4	mrna	1.21435	1.1072	0.684608	3.69832	4.80195	3.11506	1.95004	2.86893e-10	up	PREDICTED: receptor-like cytosolic serine/threonine-protein kinase RBK2 [Ipomoea nil]
MSTRG.21242	itf07g11440	itf07g11440.t1;itf07g11440.t2	mrna	39.5411	47.1287	39.4885	82.1458	74.9936	64.831	0.815131	2.89897e-10	up	PREDICTED: isovaleryl-CoA dehydrogenase, mitochondrial [Ipomoea nil]
MSTRG.20307	itf06g26350	itf06g26350.t1	mrna	13.0324	10.8203	12.9952	3.67098	2.54881	4.90026	-1.72842	2.91137e-10	down	PREDICTED: transcription factor PRE3-like [Ipomoea nil]
MSTRG.9430	itf02g13500	itf02g13500.t1	mrna	0.13036	0.172438	0.0674101	0.719399	0.735425	0.670236	2.5211	2.93462e-10	up	PREDICTED: cytochrome P450 CYP72A219-like isoform X1 [Ipomoea nil]
MSTRG.19927	itf06g21570	itf06g21570.t1	mrna	91.3839	91.879	81.3598	39.1498	50.1674	58.9208	-0.836022	2.9403e-10	down	PREDICTED: filament-like plant protein 4 [Ipomoea nil]
MSTRG.35962	itf15g05510	itf15g05510.t1	mrna	121.546	130.614	114.811	147.724	162.929	173.554	0.399956	2.96031e-10	up	PREDICTED: cationic amino acid transporter 2, vacuolar-like [Ipomoea nil]
MSTRG.33109	itf13g12680	itf13g12680.t1	mrna	90.4778	93.0671	82.7818	48.8598	50.0964	58.7926	-0.755569	2.96187e-10	down	PREDICTED: probable receptor-like serine/threonine-protein kinase At5g57670 [Ipomoea nil]
MSTRG.25146	itf09g16390	itf09g16390.t1	mrna	15.3793	16.4022	18.9054	9.64821	9.56052	9.86194	-0.802047	3.01112e-10	down	PREDICTED: DNA topoisomerase 2 [Ipomoea nil]
MSTRG.22004	itf07g20970	itf07g20970.t4;itf07g20970.t3;itf07g20970.t1	mrna	0.801015	1.03127	1.14633	2.05738	1.89077	2.07887	1.0168	3.01899e-10	up	PREDICTED: TMV resistance protein N-like [Ipomoea nil];PREDICTED: disease resistance protein TAO1-like [Ipomoea nil]
MSTRG.15959	itf05g01080	itf05g01080.t3;itf05g01080.t2;itf05g01080.t1	mrna	121.429	122.003	111.381	67.68	73.4259	79.2374	-0.687303	3.04113e-10	down	PREDICTED: squamosa promoter-binding-like protein 3 [Ipomoea nil]
MSTRG.15091	itf04g24770	itf04g24770.t1	mrna	4.54674	4.76842	5.08259	1.60308	1.72072	2.16647	-1.39089	3.05353e-10	down	PREDICTED: LRR receptor-like serine/threonine-protein kinase ERL2 [Ipomoea nil]
MSTRG.20136	itf06g23930	itf06g23930.t1	mrna	273.734	333.973	206.344	972.6	863.131	684.636	1.63044	3.12221e-10	up	PREDICTED: phosphoenolpyruvate carboxykinase [ATP]-like [Ipomoea nil]
MSTRG.1342	itf00g17090;itf00g17080	itf00g17090.t1;itf00g17080.t1	mrna	0.0624808	0	0	3.32345	2.67885	3.0177	7.17357	3.13266e-10	up	hypothetical protein B456_010G045300 [Gossypium raimondii]
MSTRG.27685	itf10g21080;itf10g21070	itf10g21080.t1;itf10g21070.t1	mrna	2.87728	2.65104	2.76574	4.33069	5.61742	4.65112	0.815743	3.16243e-10	up	PREDICTED: uncharacterized protein LOC104233638 [Nicotiana sylvestris];uncharacterized protein LOC113782881 [Coffea eugenioides]
MSTRG.20781	itf07g05230	itf07g05230.t1	mrna	19.412	17.0441	24.2306	29.7011	39.4571	43.8468	0.896934	3.28248e-10	up	PREDICTED: protein TIC 55, chloroplastic [Ipomoea nil]
MSTRG.15143	itf04g25680	itf04g25680.t1	mrna	81.7715	79.6132	82.7002	106.865	110.317	110.871	0.426545	3.32445e-10	up	PREDICTED: BI1-like protein [Ipomoea nil]
MSTRG.13194	itf04g00380	itf04g00380.t1;itf04g00380.t2	mrna	7.33022	8.71704	6.96969	16.3438	13.9791	13.8736	0.941238	3.35899e-10	up	PREDICTED: putative RING-H2 finger protein ATL21A isoform X2 [Ipomoea nil];PREDICTED: putative RING-H2 finger protein ATL21A isoform X1 [Ipomoea nil]
MSTRG.32976	itf13g10920	itf13g10920.t1	mrna	33.7827	31.3282	36.9456	17.6956	14.6724	16.7142	-1.0561	3.38751e-10	down	PREDICTED: protein LONGIFOLIA 1-like [Ipomoea nil]
MSTRG.30021	itf12g02900	itf12g02900.t1	mrna	169.915	175.296	172.077	256.292	242.838	244.097	0.522834	3.46821e-10	up	PREDICTED: aldehyde dehydrogenase family 3 member F1 [Ipomoea nil]
MSTRG.23932	itf09g01360	itf09g01360.t1	mrna	0.127206	0.143265	0.0939064	0.0234603	0.0261599	0.038884	-2.04162	3.47442e-10	down	PREDICTED: cytochrome c biogenesis protein CCS1, chloroplastic-like isoform X1 [Ipomoea nil]
[truncated: 29,893 more rows]
