# Supplementary material for: Identification and Network Construction of mRNAs, miRNAs, lncRNAs, and circRNAs in Sweetpotato (Ipomoea batatas L.) Adventitious Roots Under Salt Stress via Whole-Transcriptome RNA Sequencing
Source: Int J Mol Sci. 2025 Feb 15;26(4):1660. doi: 10.3390/ijms26041660 (PMC11854956; doi:10.3390/ijms26041660)
Supplement: Supplementary file 1 [file ijms-26-01660-s001.zip › Table S3. Distribution of differentially expressed mRNAs in sweetpotato under salt stress..xlsx]

## Sheet: Sheet1
Table S3. Distribution of differentially expressed mRNAs in sweetpotato under salt stress.
Gene_id	Gene_name	Transcript_id	FPKM.CTRL_1	FPKM.CTRL_2	FPKM.CTRL_3	FPKM.NaCl_1	FPKM.NaCl_2	FPKM.NaCl_3	log2(fc)	pval	Regulation	Description
MSTRG.27817	itf10g22640	itf10g22640.t1	11.1369	11.0113	11.4846	895.231	786.2	634.382	6.10551	0	up	PREDICTED: cationic peroxidase 2-like [Ipomoea nil]
MSTRG.36026	itf15g06280	itf15g06280.t1	32.3823	22.6333	27.1956	1001.77	1104.5	984.94	5.23269	0	up	PREDICTED: cationic peroxidase 1-like [Ipomoea nil]
MSTRG.36021	itf15g06230	itf15g06230.t1	13.5607	12.7908	14.3204	374.958	362.356	361.504	4.75578	0	up	PREDICTED: peroxidase P7-like [Ipomoea nil]
MSTRG.29506	itf11g18360	itf11g18360.t1	15.5893	11.1206	15.5215	819.543	774.668	674.988	5.74773	0	up	PREDICTED: kunitz trypsin inhibitor 2-like [Ipomoea nil]
MSTRG.30032	itf12g03060	itf12g03060.t1;itf12g03060.t2	65.9396	61.0691	54.8715	930.115	1021.35	1020.01	4.03012	0	up	anionic peroxidase swpb1 [Ipomoea batatas]
MSTRG.21481	itf07g14460;itf07g14410	itf07g14460.t1;itf07g14410.t1	25.9174	27.4276	20.9603	659.904	680.723	610.824	4.71494	0	up	PREDICTED: peroxidase 4-like isoform X5 [Ipomoea nil];PREDICTED: peroxidase 4-like isoform X1 [Ipomoea nil]
MSTRG.32760	itf13g08290	itf13g08290.t1	4.85261	5.48553	3.77835	314.329	374.089	310.873	6.14545	0	up	PREDICTED: 14 kDa proline-rich protein DC2.15-like [Ipomoea nil]
MSTRG.36028	itf15g06240;itf15g06260;itf15g06250	itf15g06240.t1;itf15g06260.t1;itf15g06250.t1	16.7288	14.9314	16.2955	153.66	157.675	142.387	3.24203	1.28694e-204	up	PREDICTED: peroxidase 2-like [Ipomoea nil]
MSTRG.37346	itf15g22990;itf15g23000	itf15g22990.t1;itf15g23000.t1	12.7709	11.5637	10.585	359.624	345.218	252.124	4.77636	1.94067e-201	up	PREDICTED: vetispiradiene synthase 3-like [Ipomoea nil]
MSTRG.2169	itf00g28920	itf00g28920.t1	1.61981	1.44085	1.44739	23.9068	23.8369	20.5036	3.9202	1.20635e-199	up	PREDICTED: kunitz trypsin inhibitor 2-like [Ipomoea nil]
MSTRG.30026	itf12g02960	itf12g02960.t1	87.5742	97.6157	91.8541	477.74	452.928	506.823	2.37537	2.03113e-188	up	anionic peroxidase swpb2 [Ipomoea batatas]
MSTRG.380	itf00g04780;itf00g04760;itf00g04750	itf00g04780.t1;itf00g04760.t1;itf00g04750.t1	20.3597	19.0788	18.2622	253.174	226.03	203.301	3.56418	9.55055e-179	up	PREDICTED: kunitz trypsin inhibitor 2-like [Ipomoea nil]
MSTRG.29323	itf11g15690	itf11g15690.t1	0.837619	0.679684	1.45639	160.611	170.461	112.606	7.22111	4.96187e-166	up	PREDICTED: exopolygalacturonase-like [Ipomoea nil]
MSTRG.37341	itf15g22970	itf15g22970.t1	7.03141	5.92936	6.1238	168.595	192.318	126.391	4.67434	2.3282e-164	up	PREDICTED: vetispiradiene synthase 3-like [Ipomoea nil]
MSTRG.37342	itf15g22980	itf15g22980.t1	4.37747	4.1944	2.68892	88.0755	82.857	80.9471	4.48335	9.00827e-155	up	PREDICTED: premnaspirodiene oxygenase-like [Ipomoea nil]
MSTRG.12336	itf03g21240	itf03g21240.t1	0.345547	0.286096	0.299851	7.38229	7.3674	6.43688	4.50746	1.76569e-153	up	PREDICTED: arogenate dehydrogenase 2, chloroplastic-like [Ipomoea nil]
MSTRG.14135	itf04g12100;itf04g12090	itf04g12100.t1;itf04g12090.t1	21.1075	20.53	12.8398	518.067	484.218	390.28	4.67595	5.99512e-151	up	PREDICTED: glucan endo-1,3-beta-glucosidase, acidic-like [Ipomoea nil]
MSTRG.35938	itf15g05240;itf15g05230	itf15g05240.t1;itf15g05230.t1	58.0207	53.2857	55.9422	172.208	189.358	202.797	1.75463	8.0346e-150	up	PREDICTED: uncharacterized protein LOC109181915 [Ipomoea nil]
MSTRG.15574	itf04g30980	itf04g30980.t1	15.4129	21.2782	13.8603	192.434	208.976	205.582	3.58586	9.06551e-147	up	PREDICTED: high affinity nitrate transporter 2.4-like [Ipomoea nil]
MSTRG.13855	itf04g08530	itf04g08530.t1	1.31919	1.17767	1.77861	48.8749	49.9529	40.1665	5.0228	1.97376e-144	up	PREDICTED: pathogenesis-related protein STH-2-like [Ipomoea nil]
MSTRG.14928	itf04g22820	itf04g22820.t1	4.15376	4.32365	3.53006	41.9468	47.9053	38.3299	3.41619	5.11016e-143	up	PREDICTED: DNA-damage-repair/toleration protein DRT100-like [Ipomoea nil]
MSTRG.2325	itf00g31420	itf00g31420.t1	2.78772	3.05278	2.47339	27.9845	35.6139	27.4767	3.45346	2.07968e-142	up	PREDICTED: DNA-damage-repair/toleration protein DRT100-like [Ipomoea nil]
MSTRG.382	itf00g04770	itf00g04770.t1	3.29052	1.94145	2.75717	440.914	363.538	312.807	7.12771	1.60037e-140	up	PREDICTED: kunitz trypsin inhibitor 2-like [Ipomoea nil]
MSTRG.12038	itf03g17670	itf03g17670.t1	1.32542	1.34515	0.87396	29.4361	27.862	22.7434	4.49708	3.87918e-140	up	PREDICTED: serine/threonine-protein kinase 38-like [Ipomoea nil]
MSTRG.10978	itf03g04240;itf03g04270;itf03g04260;itf03g04250;itf03g04280;itf03g04300;itf03g04220;itf03g04210	itf03g04240.t1;itf03g04270.t1;itf03g04260.t1;itf03g04250.t3;itf03g04280.t1;itf03g04300.t2;itf03g04280.t2;itf03g04250.t4;itf03g04250.t2;itf03g04220.t1;itf03g04300.t1;itf03g04210.t1	191.546	188.109	164.32	1521.78	1458.32	1232.37	2.95306	9.6823e-133	up	cinnamyl alcohol dehydrogenase [Ipomoea batatas];PREDICTED: 8-hydroxygeraniol dehydrogenase-like isoform X1 [Ipomoea nil];PREDICTED: 8-hydroxygeraniol dehydrogenase-like isoform X3 [Ipomoea nil]
MSTRG.20591	itf07g02790	itf07g02790.t1	72.157	78.5929	78.6882	385.044	386.655	359.663	2.30188	6.40188e-126	up	PREDICTED: 3'-N-debenzoyl-2'-deoxytaxol N-benzoyltransferase [Ipomoea nil]
MSTRG.14930	itf04g22840	itf04g22840.t1	4.91772	4.18964	4.32892	62.0235	68.6124	55.5359	3.79243	1.12829e-125	up	PREDICTED: MDIS1-interacting receptor like kinase 2-like [Ipomoea nil]
MSTRG.31019	itf12g15470	itf12g15470.t1	5.28854	4.90002	3.30005	72.6114	97.5637	78.9542	4.20708	5.15992e-123	up	PREDICTED: blue copper protein-like [Nicotiana tomentosiformis]
MSTRG.27310	itf10g16520	itf10g16520.t1	9.79744	11.3616	10.3621	96.5359	112.607	83.7568	3.21602	6.52747e-121	up	PREDICTED: endoglucanase 1-like [Ipomoea nil]
MSTRG.2170	itf00g28930	itf00g28930.t1	0.951761	0.318584	1.18417	45.2596	54.881	50.734	5.94177	2.05004e-119	up	PREDICTED: kunitz trypsin inhibitor 2-like [Ipomoea nil]
MSTRG.37326	itf15g22840;itf15g22890	itf15g22840.t1;itf15g22890.t1	1.98796	1.41477	0.900714	48.9003	41.3479	43.4341	4.95717	1.76868e-109	up	PREDICTED: premnaspirodiene oxygenase-like [Ipomoea nil]
MSTRG.15115	itf04g25410	itf04g25410.t1	81.4865	106.767	134.128	904.643	1032.58	966.904	3.17126	9.50188e-109	up	PREDICTED: basic 7S globulin-like [Ipomoea nil]
MSTRG.9699	itf02g16840;itf02g16820	itf02g16840.t1;itf02g16820.t1	42.1593	29.3882	43.3707	277.689	376.834	329.302	3.09779	3.15803e-103	up	PREDICTED: ABC transporter C family member 3-like [Ipomoea nil]
MSTRG.33611	itf13g19200	itf13g19200.t1	2.34521	2.27203	1.91215	23.1541	21.4245	18.8938	3.28111	3.44873e-103	up	PREDICTED: uncharacterized protein LOC109175926 [Ipomoea nil]
MSTRG.16586	itf05g09080	itf05g09080.t1	0.350564	0.556202	0.310881	6.68449	8.39056	8.05747	4.24776	2.05481e-102	up	PREDICTED: WAT1-related protein At2g39510-like [Ipomoea nil]
MSTRG.5513	itf01g00680	itf01g00680.t1	24.9054	18.8926	26.2718	177.025	207.638	166.193	2.97481	3.54914e-101	up	PREDICTED: homeobox protein 2-like isoform X3 [Ipomoea nil]
MSTRG.27948	itf10g24400	itf10g24400.t1	3.07246	4.1788	3.30226	48.1687	48.9623	35.0762	3.647	5.98612e-99	up	PREDICTED: sodium channel modifier 1-like [Ipomoea nil]
MSTRG.33200	itf13g13880	itf13g13880.t1	65.5974	50.4958	53.0872	340.025	391.035	315.805	2.62944	3.57633e-94	up	PREDICTED: probable pectate lyase 8 [Ipomoea nil]
MSTRG.15592	itf04g31230	itf04g31230.t1	36.4329	32.4772	35.9634	109.551	126.2	117.396	1.75162	8.27966e-93	up	PREDICTED: protein NUCLEAR FUSION DEFECTIVE 4 isoform X1 [Ipomoea nil]
MSTRG.36024	itf15g06220	itf15g06220.t1	1.02969	2.18077	1.93359	47.1691	50.4997	40.3742	4.74607	2.22231e-89	up	PREDICTED: cationic peroxidase 1-like [Ipomoea nil]
MSTRG.9572	itf02g15360	itf02g15360.t1	6.00782	6.64191	5.82398	35.8793	36.1409	47.8505	2.69793	3.11954e-88	up	PREDICTED: stem-specific protein TSJT1-like [Ipomoea nil]
MSTRG.35853	itf15g04190	itf15g04190.t1	0.909649	0.790327	0.897965	6.57752	7.2495	9.04722	3.13828	1.44323e-87	up	PREDICTED: putative methyltransferase DDB_G0268948 isoform X3 [Ipomoea nil]
MSTRG.16229	itf05g04270	itf05g04270.t1	21.9501	24.9346	24.6022	84.6828	102.635	112.336	2.06755	2.83861e-85	up	PREDICTED: heat shock cognate 70 kDa protein-like [Ipomoea nil]
MSTRG.27971	itf10g24720	itf10g24720.t1	6.81249	7.02448	5.62421	45.254	39.8429	40.7306	2.69278	1.03557e-84	up	PREDICTED: protein DETOXIFICATION 33-like [Ipomoea nil]
MSTRG.24272	itf09g05700	itf09g05700.t1	2.37052	2.8446	2.22221	25.2427	26.4259	21.3456	3.29532	9.2017e-84	up	PREDICTED: (3S,6E)-nerolidol synthase 1-like isoform X1 [Ipomoea nil]
MSTRG.26938	itf10g11970	itf10g11970.t2;itf10g11970.t1	10.0427	8.61342	8.82142	73.0892	59.4154	64.6723	2.84317	9.40354e-84	up	PREDICTED: bifunctional epoxide hydrolase 2-like [Ipomoea nil]
MSTRG.30332	itf12g07260	itf12g07260.t1	28.494	27.6779	27.2331	101.916	125.136	122.659	2.06796	1.05694e-83	up	PREDICTED: cysteine-rich receptor-like protein kinase 42 [Ipomoea nil]
MSTRG.29680	itf11g20680	itf11g20680.t1	6.30672	4.47796	2.49891	97.9074	109.729	93.9048	4.50464	1.3641e-83	up	PREDICTED: zinc transporter 8-like [Ipomoea nil]
MSTRG.24321	itf09g06340	itf09g06340.t1	0.598076	0.577296	0.757091	5.35018	5.8821	5.8017	3.1399	1.37455e-83	up	PREDICTED: serine carboxypeptidase-like 31 [Ipomoea nil]
MSTRG.33781	itf13g21330	itf13g21330.t1	363.502	335.04	258.303	2613.25	2086.61	2052.86	2.81911	1.48841e-82	up	PREDICTED: mannose/glucose-specific lectin-like [Ipomoea nil]
MSTRG.33736	itf13g20750;itf13g20770	itf13g20750.t1;itf13g20770.t1	23.9779	25.8545	22.1593	134.633	228.049	188.362	2.93627	1.46518e-81	up	PREDICTED: polyphenol oxidase E, chloroplastic-like [Ipomoea nil]
MSTRG.36966	itf15g18070	itf15g18070.t1	2.09947	1.63067	3.09484	41.219	41.1562	32.1707	4.06896	2.22038e-81	up	PREDICTED: vetispiradiene synthase 3-like [Ipomoea nil]
MSTRG.16972	itf05g13480	itf05g13480.t1	0.110274	0.116617	0.0549926	6.99794	6.23429	3.99658	5.93358	9.38828e-79	up	PREDICTED: uncharacterized protein LOC109151240 [Ipomoea nil]
MSTRG.36872	itf15g16620	itf15g16620.t4;itf15g16620.t2;itf15g16620.t1;itf15g16620.t3	3.76483	3.70823	3.74246	16.1224	17.5851	16.9829	2.17622	1.57246e-78	up	PREDICTED: E3 ubiquitin-protein ligase RGLG1-like [Ipomoea nil]
MSTRG.7698	itf01g28260	itf01g28260.t1	2.03604	1.42243	1.28853	18.3781	36.4853	25.3503	4.07876	6.61529e-78	up	PREDICTED: polygalacturonase-like [Ipomoea nil]
MSTRG.29821	itf12g00500	itf12g00500.t1	5.00003	3.31751	2.71302	41.8804	43.1007	37.8339	3.47691	4.97873e-77	up	PREDICTED: cytochrome P450 CYP736A12-like [Ipomoea nil]
MSTRG.35759	itf15g02980	itf15g02980.t1	36.349	36.8952	32.0755	99.6492	114.466	114.3	1.64075	7.02413e-76	up	PREDICTED: polygalacturonase inhibitor-like [Ipomoea nil]
MSTRG.13439	itf04g03500	itf04g03500.t1	72.263	64.9278	59.2587	221.333	288.945	327.827	2.09297	7.71651e-76	up	PREDICTED: putative ABC transporter C family member 15 [Ipomoea nil]
MSTRG.7780	itf01g29300	itf01g29300.t1	4.81939	2.51557	3.13659	37.5404	41.3729	36.4963	3.46222	2.48524e-75	up	PREDICTED: beta-amyrin 28-oxidase-like [Ipomoea nil]
MSTRG.11836	itf03g15390	itf03g15390.t1	13.1022	12.6151	12.3996	36.2654	37.7016	46.8385	1.66418	4.72472e-75	up	PREDICTED: wall-associated receptor kinase-like 20 [Ipomoea nil]
MSTRG.26270	itf10g03730	itf10g03730.t1	1.3224	1.55049	1.73604	26.9061	28.6102	19.1777	4.01849	1.22483e-74	up	PREDICTED: probable WRKY transcription factor 28 [Ipomoea nil]
MSTRG.24044	itf09g02780	itf09g02780.t1	21.3791	19.616	18.1216	66.5023	83.4663	79.4168	1.95613	1.39971e-74	up	PREDICTED: receptor-like protein kinase HAIKU2 [Ipomoea nil]
MSTRG.9792	itf02g18120	itf02g18120.t1	10.8084	8.05823	10.0466	48.6224	62.4072	49.6207	2.47412	2.97243e-74	up	PREDICTED: probable pectate lyase 18 [Ipomoea nil]
MSTRG.32986	itf13g11070;itf13g11080;itf13g11040	itf13g11070.t1;itf13g11080.t1;itf13g11040.t1	2.03832	1.97423	1.86266	11.3811	14.5663	11.8101	2.68405	3.59399e-74	up	PREDICTED: uncharacterized protein LOC109177309 [Ipomoea nil];PREDICTED: zeaxanthin epoxidase, chloroplastic-like [Ipomoea nil]
MSTRG.15774	itf04g33460	itf04g33460.t1	5.69721	3.47212	5.24001	49.2089	61.0653	57.5774	3.54211	9.08302e-74	up	PREDICTED: LRR receptor-like serine/threonine-protein kinase GSO1 [Ipomoea nil]
MSTRG.35736	itf15g02640;itf15g02630	itf15g02640.t1;itf15g02630.t1	1.50413	1.245	1.60304	16.5139	25.704	14.9504	3.71541	6.38359e-73	up	anionic peroxidase swpa5 [Ipomoea batatas];RecName: Full=Peroxidase 15; Short=Prx15; AltName: Full=Anionic peroxidase; Flags: Precursor
MSTRG.24359	itf09g06940	itf09g06940.t1	0.175118	0.175353	0.301724	3.45353	4.71013	3.51392	4.16229	8.55657e-73	up	PREDICTED: protein E6-like [Ipomoea nil]
MSTRG.25217	itf09g17220	itf09g17220.t1	0.111264	0.0743536	0.163349	2.3367	2.55208	2.1328	4.33063	2.77016e-72	up	PREDICTED: GDSL esterase/lipase 1-like [Ipomoea nil]
MSTRG.13935	itf04g09450;itf04g09460	itf04g09450.t2;itf04g09450.t1;itf04g09460.t1	36.6532	41.7094	48.6228	196.018	323.002	279.127	2.65199	7.94843e-72	up	PREDICTED: uncharacterized protein LOC109186452 [Ipomoea nil];PREDICTED: uncharacterized protein LOC109186451 [Ipomoea nil]
MSTRG.20105	itf06g23580	itf06g23580.t2;itf06g23580.t1	34.432	37.1407	31.0563	177.691	172.005	152.98	2.29219	8.02227e-72	up	PREDICTED: uncharacterized protein LOC109149200 [Ipomoea nil]
MSTRG.11017	itf03g04880;itf03g04860	itf03g04880.t1;itf03g04860.t1	17.0165	13.7248	11.704	70.0836	75.2976	70.7407	2.34817	2.00434e-70	up	PREDICTED: cysteine-rich receptor-like protein kinase 2 [Ipomoea nil]
MSTRG.33575	itf13g18800	itf13g18800.t1	68.685	69.6395	55.2158	246.566	243.654	252.333	1.93986	1.23565e-69	up	PREDICTED: receptor like protein kinase S.2 [Ipomoea nil]
MSTRG.30162	itf12g04980	itf12g04980.t1	86.4058	100.27	76.1696	492.158	449.446	410.64	2.36307	7.66677e-69	up	PREDICTED: caffeoyl-CoA O-methyltransferase-like [Ipomoea nil]
MSTRG.8022	itf01g32160	itf01g32160.t1	8.60232	10.4826	9.17635	52.6767	58.732	48.3955	2.49941	9.78005e-69	up	PREDICTED: AT-hook motif nuclear-localized protein 17-like [Ipomoea nil]
MSTRG.25841	itf09g25750	itf09g25750.t1	16.0771	21.4905	12.5932	183.389	139.941	148.855	3.23472	4.69244e-68	up	PREDICTED: expansin-like B1 [Ipomoea nil]
MSTRG.11832	itf03g15340	itf03g15340.t1	33.7712	40.6416	31.9755	154.377	231.643	210.03	2.4861	8.11775e-68	up	PREDICTED: protein NRT1/ PTR FAMILY 5.6-like [Ipomoea nil]
MSTRG.32019	itf12g27510;itf12g27500	itf12g27510.t1;itf12g27500.t2	27.5728	29.0016	26.6676	67.372	79.5626	86.8181	1.4896	8.20904e-66	up	PREDICTED: protein disulfide-isomerase-like [Ipomoea nil]
MSTRG.6052	itf01g07800	itf01g07800.t1	9.96109	9.66497	8.9401	49.1863	67.9701	49.92	2.54813	1.37755e-65	up	PREDICTED: proline-rich receptor-like protein kinase PERK1 isoform X1 [Ipomoea nil]
MSTRG.7942	itf01g31140	itf01g31140.t1;itf01g31140.t2	67.2579	58.1307	63.1246	194.591	210.873	194.639	1.67055	4.79169e-65	up	PREDICTED: sulfate transporter 1.3-like isoform X2 [Ipomoea nil]
MSTRG.25578	itf09g22180	itf09g22180.t1	8.81521	8.97219	7.2178	38.9584	35.6132	33.1265	2.10669	1.88732e-64	up	PREDICTED: mavicyanin-like [Ipomoea nil]
MSTRG.29505	itf11g18350	itf11g18350.t1	37.5496	33.6526	22.8143	1663.4	1313.22	1012.49	5.40701	2.31335e-64	up	PREDICTED: kunitz trypsin inhibitor 2-like [Ipomoea nil]
MSTRG.8112	itf01g33150	itf01g33150.t1	29.2059	29.6976	26.7092	264.034	174.053	184.549	2.86249	6.10809e-64	up	PREDICTED: LOB domain-containing protein 39-like [Ipomoea nil]
MSTRG.37164	itf15g20770	itf15g20770.t1	79.2969	82.0191	75.3912	178.267	180.37	189.037	1.21021	2.14924e-63	up	PREDICTED: ferrochelatase-2, chloroplastic isoform X3 [Ipomoea nil]
MSTRG.13046	itf03g29930	itf03g29930.t1	1.86022	1.78431	1.60048	17.9541	17.6931	14.0719	3.24478	2.52239e-62	up	PREDICTED: trans-resveratrol di-O-methyltransferase-like isoform X2 [Ipomoea nil]
MSTRG.17380	itf05g18560	itf05g18560.t1	0.221851	0.186921	0.128284	4.24886	4.60921	3.87911	4.56783	5.95318e-62	up	phytosulfokine 4 precursor [Ipomoea pes-caprae]
MSTRG.17487	itf05g19760	itf05g19760.t1	4.11113	3.25096	3.83146	19.4069	20.6853	18.2784	2.38257	8.25953e-62	up	PREDICTED: rust resistance kinase Lr10-like [Ipomoea nil]
MSTRG.6944	itf01g18940	itf01g18940.t1	1.98198	2.24369	1.98281	11.3315	11.3725	9.87499	2.39163	1.72545e-61	up	PREDICTED: putative nuclease HARBI1 isoform X1 [Ipomoea nil]
MSTRG.13356	itf04g02450	itf04g02450.t1	26.2588	23.4597	21.667	102.566	94.279	90.5867	2.00952	1.19469e-60	up	PREDICTED: flavin-containing monooxygenase FMO GS-OX-like 2 [Ipomoea nil]
MSTRG.15283	itf04g27440	itf04g27440.t1	7.31915	6.94769	7.21747	43.9469	62.2437	45.6817	2.8215	3.24893e-60	up	PREDICTED: serine/threonine-protein kinase OXI1-like [Ipomoea nil]
MSTRG.30383	itf12g07790	itf12g07790.t3;itf12g07790.t6;itf12g07790.t4;itf12g07790.t2;itf12g07790.t5;itf12g07790.t1	114	100.723	96.8226	325.308	351.358	319.096	1.67636	6.51662e-60	up	PREDICTED: glucose-6-phosphate 1-dehydrogenase, cytoplasmic isoform [Ipomoea nil]
MSTRG.20587	itf07g02770	itf07g02770.t1	2.69571	2.85462	3.26682	26.0686	32.5254	24.5474	3.23718	1.90669e-59	up	oxidoreductase [Ipomoea batatas]
MSTRG.27377	itf10g17270	itf10g17270.t2;itf10g17270.t1	163.885	159.888	190.258	623.66	1040.34	846.16	2.28785	2.45262e-59	up	PREDICTED: protein argonaute 2 [Ipomoea nil]
MSTRG.9934	itf02g19780	itf02g19780.t1;itf02g19780.t4	2.78453	2.79887	2.85693	25.2027	40.7979	29.0921	3.49396	3.04881e-59	up	PREDICTED: protein NRT1/ PTR FAMILY 2.11-like [Ipomoea nil]
MSTRG.16374	itf05g06340	itf05g06340.t1	10.7775	12.1772	11.0605	38.4064	36.1044	36.0861	1.70106	1.17402e-58	up	PREDICTED: glucomannan 4-beta-mannosyltransferase 9-like [Ipomoea nil]
MSTRG.21231	itf07g11350	itf07g11350.t1	4.514	4.27412	2.84858	90.6069	53.8578	54.9288	4.09886	2.90621e-58	up	PREDICTED: LOB domain-containing protein 1-like [Ipomoea nil]
MSTRG.26153	itf10g02250	itf10g02250.t1	9.44349	8.73439	5.52671	45.7888	53.7622	54.4082	2.69931	3.76578e-58	up	PREDICTED: ervatamin-B-like [Ipomoea nil]
MSTRG.30166	itf12g04960;itf12g04970	itf12g04960.t1;itf12g04970.t1	29.3506	35.3164	27.3215	174.868	172.761	131.518	2.38094	6.82525e-58	up	PREDICTED: caffeoyl-CoA O-methyltransferase-like [Ipomoea nil]
MSTRG.28642	itf11g07260	itf11g07260.t1	11.9845	13.0716	15.1151	54.5354	62.0279	57.9222	2.11887	8.50497e-58	up	hypothetical protein CQW23_13404 [Capsicum baccatum]
MSTRG.17772	itf05g23210	itf05g23210.t1	32.7044	25.5587	27.7657	143.321	135.28	109.931	2.17514	1.5012e-57	up	hypothetical protein DM860_009645 [Cuscuta australis]
MSTRG.31226	itf12g17750	itf12g17750.t1	42.0067	38.9464	56.9783	190.842	292.957	245.258	2.40208	2.30831e-57	up	PREDICTED: endoglucanase 6-like [Ipomoea nil]
MSTRG.24471	itf09g08400	itf09g08400.t1	0.943548	0.452413	0.542391	8.96524	10.5851	7.76347	3.81673	6.4099e-57	up	PREDICTED: berberine bridge enzyme-like 15 [Ipomoea nil]
MSTRG.20826	itf07g05640	itf07g05640.t1	253.516	285.869	164.82	1521.88	1490.76	1325.81	2.62311	8.31732e-57	up	PREDICTED: histidine decarboxylase-like [Ipomoea nil]
MSTRG.35284	itf14g17050	itf14g17050.t1	1.73897	1.25008	1.13731	17.8078	19.5312	12.5475	3.59571	1.01297e-56	up	PREDICTED: cysteine-rich repeat secretory protein 55 [Ipomoea nil]
MSTRG.36089	itf15g06970	itf15g06970.t1	10.5388	9.40985	8.98049	36.8424	41.8351	42.4168	2.06554	1.24743e-56	up	PREDICTED: wall-associated receptor kinase 2-like [Ipomoea nil]
MSTRG.22879	itf08g07470	itf08g07470.t1	0.323327	0.498237	0.42387	7.34642	7.73757	7.02093	4.14965	2.43485e-56	up	PREDICTED: probable methyltransferase PMT18 [Ipomoea nil]
MSTRG.29822	itf12g00510	itf12g00510.t1	23.0465	12.205	11.3663	170.206	166.856	160.819	3.41685	4.01951e-56	up	PREDICTED: cytochrome P450 CYP736A12-like [Ipomoea nil]
MSTRG.3639	itf00g53300	itf00g53300.t1	0.342211	0.315036	0.320028	5.07324	6.61704	3.48364	3.95669	5.58131e-56	up	PREDICTED: vetispiradiene synthase 3-like [Ipomoea nil]
MSTRG.25222	itf09g17270	itf09g17270.t1	0.60472	0.364577	0.560928	7.44334	8.23596	6.17766	3.83628	7.34354e-56	up	PREDICTED: furcatin hydrolase-like [Ipomoea nil]
MSTRG.7776	itf01g29200	itf01g29200.t3;itf01g29200.t1;itf01g29200.t4;itf01g29200.t2;itf01g29200.t5	13.6403	14.0867	13.3225	38.7865	38.8275	39.9584	1.51811	1.51119e-55	up	PREDICTED: organic cation/carnitine transporter 7-like [Ipomoea nil]
MSTRG.15593	itf04g31250	itf04g31250.t1	9.20324	7.40252	8.93812	29.3281	29.2711	27.6054	1.75479	3.19838e-55	up	PREDICTED: WASH complex subunit CCDC53 homolog [Ipomoea nil]
MSTRG.37337	itf15g22950	itf15g22950.t1	48.7054	39.1991	42.544	287.941	245.259	199.418	2.48958	5.52031e-55	up	PREDICTED: premnaspirodiene oxygenase-like [Ipomoea nil]
MSTRG.9560	itf02g15230	itf02g15230.t1	107.348	77.774	98.6622	305.778	409.482	419.858	1.99997	1.20339e-54	up	PREDICTED: early nodulin-like protein 2 [Ipomoea nil]
MSTRG.28395	itf11g04070	itf11g04070.t1	5.16444	3.32334	4.52889	21.8114	28.7933	23.8614	2.51622	4.14029e-54	up	PREDICTED: receptor-like protein kinase HSL1 isoform X2 [Ipomoea nil]
MSTRG.27592	itf10g19890	itf10g19890.t1	6.0078	4.24541	6.70589	39.1632	48.8986	37.8621	2.89242	2.31425e-53	up	PREDICTED: protein E6-like [Ipomoea nil]
MSTRG.12525	itf03g23470	itf03g23470.t1	9.03691	8.92542	9.08989	60.986	50.2024	44.2877	2.52287	2.76085e-53	up	PREDICTED: amino-acid permease BAT1 homolog isoform X1 [Ipomoea nil]
MSTRG.17976	itf05g25590	itf05g25590.t1	1.32672	1.53196	1.2999	7.34468	7.77414	6.59672	2.38456	6.13458e-53	up	PREDICTED: chitin-inducible gibberellin-responsive protein 1-like [Ipomoea nil]
MSTRG.20742	itf07g04630	itf07g04630.t3;itf07g04630.t2;itf07g04630.t1	30.968	30.8489	32.7198	76.6228	90.8097	91.4126	1.45314	8.75169e-53	up	PREDICTED: alpha-glucan water dikinase, chloroplastic-like isoform X1 [Ipomoea nil];PREDICTED: alpha-glucan water dikinase, chloroplastic-like isoform X3 [Ipomoea nil]
MSTRG.1786	itf00g22940	itf00g22940.t1	0.7857	0.741846	0.683913	4.20348	4.62161	3.39385	2.46605	8.24517e-52	up	mitochondrial phosphate translocator [Ipomoea tricolor]
MSTRG.16063	itf05g02480	itf05g02480.t1	17.1365	15.6829	16.2855	52.2583	62.1448	54.0678	1.77856	1.94945e-51	up	PREDICTED: laccase-12-like [Ipomoea nil]
MSTRG.7636	itf01g27470;itf01g27480	itf01g27470.t1;itf01g27480.t1	112.315	103.017	121.249	301.18	428.643	370.633	1.70907	3.13895e-51	up	PREDICTED: uncharacterized protein LOC109161799 isoform X1 [Ipomoea nil]
MSTRG.23547	itf08g15920	itf08g15920.t1	0.4615	0.472454	0.995953	8.03831	7.00954	10.2974	3.71511	2.41209e-50	up	PREDICTED: serine carboxypeptidase-like 46 isoform X1 [Ipomoea nil]
MSTRG.27655	itf10g20590	itf10g20590.t1	26.9935	18.0668	13.7449	415.736	453.239	386.45	4.41609	2.82025e-50	up	anionic peroxidase swpa2 [Ipomoea batatas]
MSTRG.17737	itf05g22710	itf05g22710.t1	3.7767	2.97442	4.43361	16.3658	16.3968	14.7755	2.08755	4.16894e-50	up	PREDICTED: protein RSI-1-like [Ipomoea nil]
MSTRG.36079	itf15g06830;itf15g06840	itf15g06830.t1;itf15g06840.t1	26.1456	24.7294	26.4028	57.7195	71.4399	68.6671	1.35611	4.38885e-50	up	PREDICTED: receptor-like protein 12 [Ipomoea nil]
MSTRG.24474	itf09g08460;itf09g08450;itf09g08410	itf09g08460.t1;itf09g08450.t1;itf09g08410.t1	2.77578	2.54788	2.10516	9.28335	10.8701	8.99157	1.97204	7.25783e-50	up	PREDICTED: tetrahydrocannabinolic acid synthase-like [Ipomoea nil]
MSTRG.13865	itf04g08650	itf04g08650.t1	20.8206	20.4612	16.5725	51.7941	52.9644	56.8163	1.48171	9.52191e-50	up	PREDICTED: ammonium transporter 1 member 1 [Ipomoea nil]
MSTRG.35281	itf14g17040	itf14g17040.t1	1.2251	1.6464	0.859452	15.4102	14.3929	10.3076	3.42637	1.77321e-49	up	PREDICTED: cysteine-rich repeat secretory protein 55-like [Ipomoea nil]
MSTRG.20725	itf07g04360	itf07g04360.t1	3.4189	2.36051	2.72736	20.6818	20.4795	17.721	2.79115	2.41374e-49	up	PREDICTED: uncharacterized protein LOC109171986 [Ipomoea nil]
MSTRG.12392	itf03g21980	itf03g21980.t1	13.34	9.93731	9.78824	42.833	44.5098	41.6271	1.96364	3.34759e-49	up	PREDICTED: acidic mammalian chitinase-like [Ipomoea nil]
MSTRG.13812	itf04g08000	itf04g08000.t1	20.1155	19.0744	15.2206	49.7447	55.5018	55.4907	1.56275	4.41361e-49	up	PREDICTED: inorganic phosphate transporter 1-4-like [Ipomoea nil]
MSTRG.35348	itf14g17800	itf14g17800.t1	69.0147	67.1417	67.2067	141.856	150.046	153.363	1.13061	5.3979e-49	up	PREDICTED: MDIS1-interacting receptor like kinase 2-like [Ipomoea nil]
MSTRG.37230	itf15g21600;itf15g21590	itf15g21600.t4;itf15g21600.t1;itf15g21590.t1	4.7683	4.49069	6.46858	27.5695	21.404	31.5504	2.35612	9.94117e-49	up	PREDICTED: peroxisomal fatty acid beta-oxidation multifunctional protein-like [Ipomoea nil]
MSTRG.17222	itf05g16610	itf05g16610.t1;itf05g16610.t2	10.5104	7.44678	11.573	57.3146	63.7677	57.8835	2.59942	1.1623e-48	up	PREDICTED: cytochrome P450 85A1-like [Ipomoea nil]
MSTRG.14026	itf04g11020	itf04g11020.t2;itf04g11020.t1	7.89158	7.73034	7.9989	15.1973	17.0436	18.9133	1.11479	3.80313e-48	up	PREDICTED: selenium-binding protein 2-like [Ipomoea nil]
MSTRG.17917	itf05g24840	itf05g24840.t1	9.06674	7.80292	9.02855	31.1014	30.6885	27.2401	1.78144	8.02212e-48	up	PREDICTED: cysteine-rich receptor-like protein kinase 42 [Ipomoea nil]
MSTRG.23928	itf09g01300	itf09g01300.t1	27.0098	25.2487	25.0195	50.3515	62.4593	64.1288	1.19513	8.30597e-47	up	PREDICTED: polyol transporter 5-like [Ipomoea nil]
MSTRG.20252	itf06g25470	itf06g25470.t1	497.304	553.36	498.694	1168.19	1665.25	1575.4	1.50873	1.05961e-46	up	PREDICTED: extensin-like isoform X1 [Ipomoea nil]
MSTRG.6647	itf01g15030	itf01g15030.t1	36.9268	33.7059	40.6145	89.0465	98.7671	95.9567	1.35095	1.11443e-46	up	PREDICTED: uncharacterized protein LOC109163833 [Ipomoea nil]
MSTRG.11851	itf03g15620	itf03g15620.t1	17.6424	10.5903	20.471	140.868	130.65	105.928	2.95417	1.50385e-46	up	PREDICTED: expansin-A6-like [Ipomoea nil]
MSTRG.27657	itf10g20610;itf10g20620;itf10g20600	itf10g20610.t1;itf10g20620.t1;itf10g20600.t1	1899.33	2037.2	1749.52	4578.62	4704.6	4379.01	1.2647	4.71929e-46	up	RecName: Full=Anionic peroxidase; AltName: Full=SwPA1; Flags: Precursor;PREDICTED: anionic peroxidase-like [Ipomoea nil];anionic peroxidase [Ipomoea batatas]
MSTRG.33163	itf13g13330;itf13g13360	itf13g13330.t1;itf13g13360.t1	0	0.0740555	0.0482664	6.15221	5.6098	4.48125	7.05302	5.32358e-46	up	PREDICTED: cytochrome P450 CYP82D47-like [Ipomoea nil]
MSTRG.20665	itf07g03650;itf07g03640	itf07g03650.t1;itf07g03640.t1	11.0712	10.2669	10.4337	28.2564	35.6596	34.3193	1.62849	5.04079e-45	up	PREDICTED: putative 12-oxophytodienoate reductase 11 [Ipomoea nil];PREDICTED: 12-oxophytodienoate reductase 2-like isoform X2 [Ipomoea nil]
MSTRG.25831	itf09g25570	itf09g25570.t1	4.85119	5.45536	5.63017	12.2032	12.7629	13.0598	1.25463	5.8012e-45	up	lon protease homolog 2, peroxisomal isoform X2 [Coffea arabica]
MSTRG.25215	itf09g17200	itf09g17200.t1	8.93131	6.57685	5.13982	48.6584	44.275	44.437	2.734	6.50361e-45	up	PREDICTED: GDSL esterase/lipase 1-like isoform X1 [Ipomoea nil]
MSTRG.20523	itf07g01990;itf07g02000	itf07g01990.t2;itf07g01990.t1;itf07g02000.t1	12.6229	12.2066	11.2205	30.7786	31.2804	34.3709	1.41948	9.5249e-45	up	PREDICTED: U-box domain-containing protein 4-like [Ipomoea nil];PREDICTED: uncharacterized protein LOC109152269 isoform X1 [Ipomoea nil]
MSTRG.10882	itf03g02930	itf03g02930.t1;itf03g02930.t2	19.8554	20.5769	23.2363	51.1797	68.4662	59.0401	1.48877	1.28145e-44	up	PREDICTED: L-ascorbate oxidase homolog [Ipomoea nil]
MSTRG.34128	itf14g02780	itf14g02780.t2;itf14g02780.t1	218.441	200.515	197.506	389.542	463.697	460.278	1.09135	1.64935e-44	up	PREDICTED: 6-phosphogluconate dehydrogenase, decarboxylating 1 [Ipomoea nil]
MSTRG.10939	itf03g03750	itf03g03750.t1	21.5071	21.7562	18.9928	50.8887	47.0708	53.5479	1.2831	1.77826e-44	up	PREDICTED: protein DETOXIFICATION 27 isoform X3 [Ipomoea nil]
MSTRG.13779	itf04g07600	itf04g07600.t1	1.69422	2.66101	3.73486	16.5426	21.2223	23.444	2.91951	2.81479e-44	up	hypothetical protein CDL12_18713 [Handroanthus impetiginosus]
MSTRG.13918	itf04g09150	itf04g09150.t1	26.1553	23.1613	27.1457	57.0519	78.2621	78.5386	1.4838	1.10894e-43	up	PREDICTED: endoribonuclease Dicer homolog 2-like [Ipomoea nil]
MSTRG.31721	itf12g23850;itf12g23860	itf12g23850.t1;itf12g23860.t1	17.2878	14.0925	7.50706	274.372	323.021	278.107	4.49273	1.50157e-43	up	anionic peroxidase swpb3 [Ipomoea batatas];basic peroxidase swpb4 [Ipomoea batatas]
MSTRG.22661	itf08g04770;itf08g04750	itf08g04770.t1;itf08g04750.t1	2.96881	5.67179	5.61853	37.3235	41.1416	33.3872	2.97164	1.68557e-43	up	PREDICTED: cytochrome P450 81E8-like [Ipomoea nil]
MSTRG.19664	itf06g18240	itf06g18240.t1	3.94865	3.09059	3.10404	26.9636	29.0567	22.4515	2.95165	2.36063e-43	up	PREDICTED: protein TIFY 10a-like [Ipomoea nil]
MSTRG.34982	itf14g13340;itf14g13330	itf14g13340.t1;itf14g13330.t1	21.4174	21.7181	18.9601	103.209	88.5791	76.874	2.11323	4.27767e-43	up	PREDICTED: GABA transporter 1 [Ipomoea nil]
MSTRG.11991	itf03g17230	itf03g17230.t1	40.7583	37.7176	38.5738	166.352	144.384	128.016	1.90628	1.51907e-42	up	PREDICTED: CASP-like protein 1E2 isoform X1 [Ipomoea nil]
MSTRG.14128	itf04g12060	itf04g12060.t1	0.122952	0.0745647	0.0712757	11.101	16.4809	6.13102	6.97066	2.49641e-42	up	PREDICTED: glucan endo-1,3-beta-glucosidase, acidic-like [Ipomoea nil]
MSTRG.30771	itf12g12770	itf12g12770.t1	311.913	295.562	289.946	658.937	727.937	656.447	1.18706	3.81778e-42	up	PREDICTED: uncharacterized protein LOC109154096 [Ipomoea nil]
MSTRG.21993	itf07g20900	itf07g20900.t1	26.6272	24.4974	33.7412	77.2399	88.8922	81.6246	1.54567	5.17698e-42	up	PREDICTED: glucomannan 4-beta-mannosyltransferase 2-like [Ipomoea nil]
MSTRG.2048	itf00g27050	itf00g27050.t2;itf00g27050.t1	3.19267	5.1549	3.03867	21.2341	23.6244	23.4097	2.58392	8.16655e-42	up	PREDICTED: uncharacterized protein LOC109168112 [Ipomoea nil]
MSTRG.15389	itf04g28660	itf04g28660.t1;itf04g28660.t2	358.235	440.761	264.049	1678.65	1530.3	1401.17	2.1166	2.02478e-41	up	PREDICTED: asparagine synthetase [glutamine-hydrolyzing]-like [Ipomoea nil]
MSTRG.13196	itf04g00400	itf04g00400.t1	4.03133	4.65212	4.32206	11.6075	12.6708	13.2732	1.52975	2.27015e-41	up	PREDICTED: cyclic nucleotide-gated ion channel 1-like [Ipomoea nil]
MSTRG.36215	itf15g08520	itf15g08520.t1	0.179475	0.235503	0.506829	6.53489	7.08272	7.99084	4.55099	2.27956e-41	up	PREDICTED: ribonuclease 3-like isoform X2 [Ipomoea nil]
MSTRG.5936	itf01g06220;itf01g06300;itf01g06290	itf01g06220.t1;itf01g06300.t2;itf01g06290.t1	16.4866	21.1033	13.3344	81.5241	85.0626	75.3539	2.24823	2.47068e-41	up	PREDICTED: probable leucine-rich repeat receptor-like serine/threonine-protein kinase At3g14840 [Ipomoea nil];PREDICTED: probable LRR receptor-like serine/threonine-protein kinase At1g07650 isoform X2 [Ipomoea nil]
MSTRG.25133	itf09g16150	itf09g16150.t1	0.770389	0.902976	0.671429	6.6121	4.71452	5.56712	2.84896	3.43652e-41	up	tetraketide alpha-pyrone reductase 1 [Morus notabilis]
MSTRG.30720	itf12g12090	itf12g12090.t1	26.6773	24.5991	20.6118	127.576	106.871	92.9865	2.18737	3.4751e-41	up	PREDICTED: protein COBRA-like isoform X2 [Ipomoea nil]
MSTRG.18831	itf06g07940	itf06g07940.t1	28.3657	28.7057	28.6378	50.5178	62.5835	60.9815	1.02225	4.7229e-41	up	PREDICTED: phytosulfokine receptor 2 [Ipomoea nil]
MSTRG.11822	itf03g15220;itf03g15210	itf03g15220.t1;itf03g15210.t1	6.9942	8.68556	6.7245	24.7337	22.9837	24.0118	1.67878	1.03267e-40	up	PREDICTED: 7-deoxyloganetic acid glucosyltransferase-like [Ipomoea nil]
MSTRG.7051	itf01g20320	itf01g20320.t1	0.0311964	0.0280151	0	5.72738	4.84432	3.32105	7.87424	1.20748e-40	up	PREDICTED: probable pectinesterase 55 [Ipomoea nil]
MSTRG.18768	itf06g07240	itf06g07240.t1	1.66483	1.5599	1.28043	4.755	5.1632	4.57414	1.68564	1.43562e-40	up	PREDICTED: uncharacterized protein LOC109179740 isoform X3 [Ipomoea nil]
MSTRG.36168	itf15g07940	itf15g07940.t1;itf15g07940.t2	46.942	36.0161	50.0477	159.168	135.225	168.05	1.79779	1.48039e-40	up	PREDICTED: aldo-keto reductase family 4 member C9-like [Ipomoea nil]
MSTRG.17679	itf05g22000	itf05g22000.t2	5.87505	6.26301	7.36808	22.9666	20.7816	22.2946	1.75947	2.76237e-40	up	PREDICTED: WUSCHEL-related homeobox 8-like [Ipomoea nil]
MSTRG.24994	itf09g14490	itf09g14490.t1	6.0166	5.64226	5.38825	13.3872	17.5857	15.5913	1.44969	2.83019e-40	up	PREDICTED: protein NUCLEAR FUSION DEFECTIVE 4-like isoform X1 [Ipomoea nil]
MSTRG.17330	itf05g17920	itf05g17920.t2;itf05g17920.t1	39.686	41.2063	36.3157	157.409	133.737	117.19	1.80069	3.85986e-40	up	PREDICTED: probable WRKY transcription factor 7 isoform X2 [Ipomoea nil]
MSTRG.24315	itf09g06270	itf09g06270.t1	0.270462	0.202	0.385722	7.66103	8.50642	5.06078	4.62855	6.41584e-40	up	PREDICTED: putative receptor-like protein kinase At4g00960 [Ipomoea nil]
MSTRG.35428	itf14g18900	itf14g18900.t1	11.4445	9.87289	10.5173	35.5693	30.1196	29.7011	1.58324	9.02793e-40	up	PREDICTED: uncharacterized protein LOC109191305 [Ipomoea nil]
MSTRG.28225	itf11g02010	itf11g02010.t1	284.864	237.802	330.002	810.683	879.113	779.355	1.53396	2.00491e-39	up	PREDICTED: uncharacterized protein LOC109156173 [Ipomoea nil]
MSTRG.30522	itf12g09660	itf12g09660.t1	3.59148	2.68736	3.70589	21.4016	24.3336	21.5493	2.75248	2.15502e-39	up	PREDICTED: L-type lectin-domain containing receptor kinase IV.1-like [Ipomoea nil]
MSTRG.17447	itf05g19360	itf05g19360.t1;itf05g19360.t3;itf05g19360.t2	17.8286	16.5329	16.3525	40.225	40.6199	38.1346	1.23026	3.01603e-39	up	PREDICTED: probable inactive receptor kinase At4g23740 [Ipomoea nil]
MSTRG.6449	itf01g12580	itf01g12580.t1	4.13641	5.7491	2.65089	41.6643	28.4155	49.6916	3.25609	3.30249e-39	up	PREDICTED: protein YLS3-like isoform X2 [Ipomoea nil]
MSTRG.24479	itf09g08470	itf09g08470.t1	3.86659	3.65957	2.46229	16.8613	18.3958	15.3127	2.33994	5.02916e-39	up	PREDICTED: tetrahydrocannabinolic acid synthase-like [Ipomoea nil]
MSTRG.20847	itf07g05890	itf07g05890.t1;itf07g05890.t2	72.4007	69.8103	60.797	143.499	156.934	168.084	1.20656	6.02376e-39	up	PREDICTED: annexin D5 [Ipomoea nil]
MSTRG.5763	itf01g03900;itf01g03920;itf01g03940	itf01g03900.t1;itf01g03920.t1;itf01g03940.t1	22.4238	21.2212	20.6862	47.29	45.3636	48.3388	1.13203	6.44248e-39	up	PREDICTED: cysteine-rich receptor-like protein kinase 25 [Ipomoea nil]
MSTRG.9399	itf02g13040	itf02g13040.t1	3.14811	2.95865	2.83736	16.1323	12.5037	11.1811	2.15438	7.69695e-39	up	PREDICTED: RING-H2 finger protein ATL40-like [Ipomoea nil]
MSTRG.24498	itf09g08730;itf09g08750;itf09g08740	itf09g08730.t1;itf09g08750.t1;itf09g08750.t2;itf09g08740.t1	22.7572	22.6182	29.1504	109.608	95.3495	83.4094	1.95209	8.27831e-39	up	PREDICTED: tropinone reductase homolog isoform X2 [Ipomoea nil];PREDICTED: tropinone reductase homolog [Ipomoea nil]
MSTRG.1621	itf00g20850;itf00g20860	itf00g20850.t1;itf00g20860.t1	4.81369	4.1117	3.90086	10.4387	13.8237	14.2274	1.58538	9.26062e-39	up	PREDICTED: probable endo-1,3(4)-beta-glucanase ARB_01444 [Ipomoea nil]
MSTRG.23069	itf08g09790	itf08g09790.t1	3.38009	3.79937	3.8135	48.7163	34.6548	23.4668	3.28077	1.20501e-38	up	PREDICTED: endochitinase EP3-like [Ipomoea nil]
MSTRG.35149	itf14g15430	itf14g15430.t1	26.7108	14.603	16.5703	121.787	120.623	102.923	2.57675	1.95375e-38	up	PREDICTED: cytochrome P450 714C2-like [Ipomoea nil]
MSTRG.24003	itf09g02190	itf09g02190.t1	8.80431	9.751	7.0409	24.8459	25.9921	24.0801	1.54938	2.35651e-38	up	PREDICTED: probable indole-3-acetic acid-amido synthetase GH3.1 [Ipomoea nil]
MSTRG.25924	itf09g26970	itf09g26970.t1	4.74393	5.81145	4.11611	24.7479	18.43	25.4726	2.22626	6.79095e-38	up	PREDICTED: uncharacterized protein LOC109189620 [Ipomoea nil]
MSTRG.14670	itf04g19190	itf04g19190.t1	16.4828	16.6524	14.133	35.4338	39.3636	37.7566	1.25168	9.51493e-38	up	PREDICTED: leucine-rich repeat receptor-like tyrosine-protein kinase PXC3 [Ipomoea nil]
MSTRG.11218	itf03g07440	itf03g07440.t1	0.0693293	0.149299	0.0883	4.33961	2.8713	2.13602	4.92852	1.00163e-37	up	PREDICTED: uncharacterized protein LOC109168348 isoform X1 [Ipomoea nil]
MSTRG.22708	itf08g05420	itf08g05420.t1	1.4847	1.39307	1.34851	3.90965	4.09213	3.7664	1.47743	1.11896e-37	up	PREDICTED: G-type lectin S-receptor-like serine/threonine-protein kinase At4g27290 [Ipomoea nil]
MSTRG.9040	itf02g08340	itf02g08340.t1	13.2428	12.6947	13.0283	25.8985	27.4401	27.4918	1.05269	1.17883e-37	up	PREDICTED: serine carboxypeptidase-like [Ipomoea nil]
MSTRG.13785	itf04g07640	itf04g07640.t1	0.154194	0.101069	0.109518	1.06609	1.26164	0.838914	3.11785	1.21225e-37	up	PREDICTED: cellulose synthase-like protein G2 isoform X1 [Ipomoea nil]
MSTRG.24475	itf09g08420;itf09g08430	itf09g08420.t1;itf09g08430.t1	0.337555	0.146806	0.16022	2.78145	3.48402	2.17568	3.71101	1.4994e-37	up	PREDICTED: tetrahydrocannabinolic acid synthase-like [Ipomoea nil]
MSTRG.33692	itf13g20110	itf13g20110.t2;itf13g20110.t1;itf13g20110.t3	44.2596	38.1967	37.9192	128.485	117.977	114.512	1.58435	1.62452e-37	up	PREDICTED: adhesive plaque matrix protein 2-like isoform X2 [Ipomoea nil];PREDICTED: adhesive plaque matrix protein 2-like isoform X3 [Ipomoea nil]
MSTRG.24224	itf09g04860	itf09g04860.t1;itf09g04860.t2	0.72003	0.64058	0.652151	1.69947	1.97594	2.13595	1.5297	1.76562e-37	up	PREDICTED: probable WRKY transcription factor 31 [Ipomoea nil]
MSTRG.20824	itf07g05630	itf07g05630.t1	399.287	479.504	299.079	1466.52	1415.91	1333.87	1.8398	1.83982e-37	up	PREDICTED: tyramine N-feruloyltransferase 4/11-like [Ipomoea nil]
MSTRG.6490	itf01g13260	itf01g13260.t1	23.5896	23.1544	20.4704	66.1649	62.5039	69.426	1.55935	2.13528e-37	up	PREDICTED: 3-hydroxy-3-methylglutaryl-coenzyme A reductase-like [Ipomoea nil]
MSTRG.28383	itf11g03890	itf11g03890.t1	90.1774	93.0937	94.0758	179.087	213.801	203.495	1.10455	3.87726e-37	up	PREDICTED: uncharacterized acetyltransferase At3g50280-like [Ipomoea nil]
MSTRG.26322	itf10g04520	itf10g04520.t1	7.47591	4.13694	6.78575	36.2603	36.5836	34.9112	2.55009	4.90932e-37	up	PREDICTED: 3-hydroxy-3-methylglutaryl-coenzyme A reductase-like [Ipomoea nil]
MSTRG.7535	itf01g26130	itf01g26130.t1;itf01g26130.t2	88.9642	86.0799	98.0276	171.047	186.693	193.346	1.013	2.04386e-36	up	PREDICTED: probable WRKY transcription factor 57 isoform X1 [Ipomoea nil]
MSTRG.552	itf00g07080	itf00g07080.t1	15.448	13.5831	12.3688	54.6034	44.1163	44.7331	1.79288	2.43428e-36	up	PREDICTED: protein COBRA-like isoform X2 [Ipomoea nil]
MSTRG.14991	itf04g23450	itf04g23450.t1;itf04g23450.t2	8.90407	7.31205	7.91607	19.652	24.3837	27.9711	1.57717	2.57116e-36	up	PREDICTED: uncharacterized protein LOC109159605 [Ipomoea nil]
MSTRG.29883	itf12g01200	itf12g01200.t1	6.27	10.935	8.07763	45.9783	42.433	39.6278	2.34037	4.5283e-36	up	PREDICTED: receptor-like cytosolic serine/threonine-protein kinase RBK1 isoform X2 [Ipomoea nil]
MSTRG.36236	itf15g08760	itf15g08760.t3;itf15g08760.t2;itf15g08760.t1	28.1969	28.109	26.8845	56.4255	60.6099	64.1464	1.12295	7.44806e-36	up	PREDICTED: calcium and calcium/calmodulin-dependent serine/threonine-protein kinase-like [Ipomoea nil]
MSTRG.28464	itf11g04940	itf11g04940.t1	19.073	20.4791	19.1573	48.3355	59.4909	50.6985	1.43305	8.19854e-36	up	PREDICTED: anthocyanin 5-aromatic acyltransferase-like [Ipomoea nil]
MSTRG.31845	itf12g25400	itf12g25400.t2;itf12g25400.t1;itf12g25400.t3	2.64676	2.27479	2.3828	8.04919	7.09464	6.97175	1.59824	9.58248e-36	up	PREDICTED: oxalate--CoA ligase-like [Ipomoea nil]
MSTRG.35801	itf15g03570	itf15g03570.t1	6.09627	6.19754	8.76657	35.4982	34.7584	27.8809	2.22027	1.16824e-35	up	PREDICTED: heat stress transcription factor B-3 [Ipomoea nil]
MSTRG.22801	itf08g06540	itf08g06540.t2;itf08g06540.t1	3.38444	3.18785	3.05554	8.84499	12.4384	10.3307	1.71528	1.18425e-35	up	PREDICTED: berberine bridge enzyme-like 1 [Ipomoea nil]
MSTRG.8458	itf02g01210	itf02g01210.t1	0.515341	0.606051	0.429198	4.24522	3.12099	3.20984	2.76991	1.85967e-35	up	PREDICTED: transcription factor MYB21-like [Ipomoea nil]
MSTRG.24593	itf09g09920	itf09g09920.t1	42.6099	42.2028	37.7328	83.5478	93.55	92.8967	1.13961	3.42448e-35	up	PREDICTED: probable serine/threonine-protein kinase NAK [Ipomoea nil]
MSTRG.8274	itf01g35200	itf01g35200.t1	116.948	138.045	124.156	251.993	314.425	294.518	1.18314	3.69046e-35	up	PREDICTED: auxin response factor 5 isoform X1 [Ipomoea nil]
MSTRG.16959	itf05g13320	itf05g13320.t1	1.76471	1.35188	1.58391	10.246	7.29246	7.45256	2.41052	3.73499e-35	up	hypothetical protein DM860_012972 [Cuscuta australis]
MSTRG.33095	itf13g12460	itf13g12460.t2;itf13g12460.t1	17.7462	18.5058	13.9047	53.1868	49.7783	49.6329	1.60522	3.88028e-35	up	PREDICTED: UV-B-induced protein At3g17800, chloroplastic-like [Ipomoea nil]
MSTRG.22360	itf08g01120	itf08g01120.t2	10.1887	6.59332	16.0475	68.7188	89.4299	112.636	3.04408	4.5552e-35	up	PREDICTED: L-lactate dehydrogenase B-like [Ipomoea nil]
MSTRG.12090	itf03g18300;itf03g18310	itf03g18300.t1;itf03g18310.t1	0.87038	0.796902	0.747066	2.80612	2.58094	2.84094	1.76891	5.03562e-35	up	PREDICTED: ATP-dependent 6-phosphofructokinase 6-like [Ipomoea nil]
MSTRG.30206	itf12g05630;itf12g05620	itf12g05630.t1;itf12g05620.t1	0.984265	1.08965	0.860571	5.94679	5.1713	5.19652	2.47498	7.23987e-35	up	PREDICTED: protein trichome birefringence-like 19 [Ipomoea nil]
MSTRG.23432	itf08g14360	itf08g14360.t1	0.0127054	0.0186305	0.0157995	1.47668	0.802327	0.968631	6.10643	1.82029e-34	up	PREDICTED: high-affinity nitrate transporter-activating protein 2.1-like [Ipomoea nil]
MSTRG.14788	itf04g21150	itf04g21150.t1	101.432	97.0563	103.566	190.985	224.917	202.915	1.03471	2.75439e-34	up	PREDICTED: subtilisin-like protease SBT3.12 [Ipomoea nil]
MSTRG.9562	itf02g15260	itf02g15260.t1;itf02g15260.t3	3.63344	3.42905	2.12446	17.7438	17.1324	19.2549	2.5588	3.46939e-34	up	PREDICTED: beta-glucuronosyltransferase GlcAT14A-like [Ipomoea nil]
MSTRG.24476	itf09g08440	itf09g08440.t1	0.134622	0.0890466	0.126295	2.19713	1.73873	1.38323	3.9259	3.99529e-34	up	PREDICTED: tetrahydrocannabinolic acid synthase-like [Ipomoea nil]
MSTRG.20834	itf07g05750	itf07g05750.t1	1.06502	0.639704	0.892836	6.39471	6.66858	6.76877	2.93261	6.49272e-34	up	PREDICTED: uncharacterized protein LOC109171832 [Ipomoea nil]
MSTRG.4278	itf00g62890	itf00g62890.t1	0.702281	0.512134	0.255507	8.73406	8.45182	8.0427	4.10125	8.83145e-34	up	cinnamyl alcohol dehydrogenase [Ipomoea batatas]
MSTRG.19271	itf06g13770	itf06g13770.t1	10.6458	10.0042	10.1324	19.745	21.3919	20.6637	1.00551	1.10982e-33	up	PREDICTED: protein DETOXIFICATION 16-like [Ipomoea nil]
MSTRG.19624	itf06g17800;itf06g17790	itf06g17800.t1;itf06g17790.t1	3.03045	2.83595	2.59739	7.90629	9.38745	10.3529	1.70773	1.41346e-33	up	PREDICTED: probable LRR receptor-like serine/threonine-protein kinase At1g05700 isoform X1 [Ipomoea nil]
MSTRG.6366	itf01g11610	itf01g11610.t1	5.77778	7.16024	4.81457	21.7892	23.6886	21.1075	1.90717	1.98757e-33	up	PREDICTED: uncharacterized protein LOC109155143 [Ipomoea nil]
MSTRG.16046	itf05g02260;itf05g02270	itf05g02260.t1;itf05g02270.t1	5.68098	5.76062	9.58725	27.2631	29.7639	32.246	2.08585	2.09194e-33	up	PREDICTED: expansin-A2-like [Ipomoea nil]
MSTRG.13350	itf04g02390;itf04g02380;itf04g02400	itf04g02390.t1;itf04g02380.t1;itf04g02400.t1	0.264672	0.163274	0.111842	9.91354	7.32226	5.46266	5.39406	2.44455e-33	up	PREDICTED: probable pectinesterase/pectinesterase inhibitor 17 isoform X1 [Ipomoea nil];PREDICTED: pectinesterase 2-like [Ipomoea nil]
MSTRG.22413	itf08g01730	itf08g01730.t1	1.09345	1.01683	0.896165	5.35581	6.00637	4.60281	2.40879	3.28272e-33	up	PREDICTED: NAC transcription factor 29-like [Ipomoea nil]
MSTRG.19870	itf06g20760	itf06g20760.t1	13.9605	15.7612	13.0286	39.1596	41.4745	45.5489	1.56151	4.1108e-33	up	PREDICTED: urea-proton symporter DUR3 [Ipomoea nil]
MSTRG.20931	itf07g07070	itf07g07070.t1	25.8695	22.5378	22.5308	75.4647	67.8188	64.0791	1.54752	4.74173e-33	up	PREDICTED: uncharacterized protein At1g66480-like [Ipomoea nil]
MSTRG.32009	itf12g27380	itf12g27380.t1	5.79409	4.99604	4.42744	32.4387	24.8491	23.5229	2.40881	5.19615e-33	up	PREDICTED: ultraviolet-B receptor UVR8-like [Ipomoea nil]
MSTRG.16357	itf05g06100	itf05g06100.t1	17.8207	15.8091	17.1054	35.2871	46.7242	38.6025	1.24933	5.50874e-33	up	PREDICTED: pleiotropic drug resistance protein 2-like [Ipomoea nil]
MSTRG.12973	itf03g28670;itf03g28660	itf03g28670.t1;itf03g28660.t1	13.3953	13.4393	10.7511	33.7057	36.7419	36.8543	1.51342	6.95351e-33	up	PREDICTED: NAC domain-containing protein 2-like [Ipomoea nil]
MSTRG.8567	itf02g02640	itf02g02640.t1	12.098	12.2142	15.053	33.1905	36.7778	41.5983	1.50291	7.02623e-33	up	PREDICTED: protein COBRA-like isoform X1 [Ipomoea nil]
MSTRG.13945	itf04g09570	itf04g09570.t1	0.0420872	0.122426	0.0406915	1.5514	1.87918	1.96839	4.71755	8.63642e-33	up	PREDICTED: MDIS1-interacting receptor like kinase 2-like [Ipomoea nil]
MSTRG.17574	itf05g20840	itf05g20840.t1	6.05488	4.58909	4.51792	28.1339	25.3553	24.1762	2.35682	9.40247e-33	up	PREDICTED: germin-like protein subfamily 1 member 13 [Ipomoea nil]
MSTRG.11102	itf03g05960	itf03g05960.t1	1.31975	1.11796	1.13865	4.06142	4.32769	4.25861	1.82232	9.74491e-33	up	PREDICTED: dirigent protein 1-like [Ipomoea nil]
MSTRG.3666	itf00g53700	itf00g53700.t1;itf00g53700.t2	1.21937	1.31011	0.888839	11.1431	10.872	8.46122	3.15633	1.34664e-32	up	PREDICTED: cellulose synthase-like protein E1 [Ipomoea nil]
MSTRG.5557	itf01g01310	itf01g01310.t1;itf01g01310.t3;itf01g01310.t4	1.11896	1.55861	1.00701	10.6376	9.91697	7.85735	2.94693	1.44874e-32	up	PREDICTED: squalene monooxygenase-like [Ipomoea nil]
MSTRG.32333	itf13g03180	itf13g03180.t1	0.134245	0.563361	0.353279	19.3036	17.2307	7.67745	5.39475	2.10109e-32	up	PREDICTED: osmotin-like protein OSML13 [Ipomoea nil]
MSTRG.23980	itf09g01910	itf09g01910.t1	1.72637	1.73705	1.22589	16.7811	15.7351	10.3438	3.19218	2.71196e-32	up	PREDICTED: scopoletin glucosyltransferase-like isoform X1 [Ipomoea nil]
MSTRG.23159	itf08g11010	itf08g11010.t1	13.4875	14.5239	7.14919	89.2018	91.911	64.0316	2.8016	2.80904e-32	up	PREDICTED: uncharacterized protein LOC109147171 isoform X3 [Ipomoea nil]
MSTRG.32884	itf13g09990	itf13g09990.t1	57.0987	55.6323	69.3866	121.193	131.694	139.09	1.1059	3.66102e-32	up	PREDICTED: cinnamoyl-CoA reductase-like SNL6 isoform X2 [Ipomoea nil]
MSTRG.17486	itf05g19750	itf05g19750.t1	1.95005	1.72958	1.24054	10.7084	9.31669	9.10706	2.56583	6.05737e-32	up	PREDICTED: LEAF RUST 10 DISEASE-RESISTANCE LOCUS RECEPTOR-LIKE PROTEIN KINASE-like 2.1 [Ipomoea nil]
MSTRG.10245	itf02g23800	itf02g23800.t1	1.85981	1.72955	1.77687	4.32169	3.91521	4.49231	1.24616	6.07461e-32	up	PREDICTED: probable E3 ubiquitin-protein ligase RNF217 [Ipomoea nil]
MSTRG.37320	itf15g22780	itf15g22780.t1	8.37591	4.58731	8.85817	36.0707	45.8934	43.8251	2.52719	8.79236e-32	up	PREDICTED: uncharacterized protein LOC109171031 [Ipomoea nil]
MSTRG.28042	itf10g25540	itf10g25540.t1	246.264	240.814	260.579	415.379	544.085	554.255	1.01765	9.13536e-32	up	PREDICTED: protein NUCLEAR FUSION DEFECTIVE 4-like [Ipomoea nil]
MSTRG.11610	itf03g12640	itf03g12640.t2;itf03g12640.t1	17.2577	14.7007	17.6176	35.2329	43.2004	40.5678	1.26326	1.19185e-31	up	PREDICTED: O-glucosyltransferase rumi homolog isoform X1 [Ipomoea nil];PREDICTED: O-glucosyltransferase rumi homolog isoform X2 [Ipomoea nil]
MSTRG.24626	itf09g10280	itf09g10280.t1	1.53637	1.55412	1.65342	3.7617	5.15907	4.98763	1.55181	1.96523e-31	up
MSTRG.24261	itf09g05420	itf09g05420.t1	7.60398	8.47085	9.40718	28.9856	32.8566	29.7232	1.84532	2.27069e-31	up	PREDICTED: putative receptor-like protein kinase At4g00960 [Ipomoea nil]
MSTRG.19627	itf06g17810;itf06g17830;itf06g17820	itf06g17810.t1;itf06g17830.t1;itf06g17820.t1	25.8411	27.8603	19.2368	62.8371	68.4773	66.8824	1.44219	2.44501e-31	up	PREDICTED: putative leucine-rich repeat receptor-like protein kinase At2g19210 [Ipomoea nil];PREDICTED: putative leucine-rich repeat receptor-like serine/threonine-protein kinase At2g19230 isoform X1 [Ipomoea nil]
MSTRG.28569	itf11g06340	itf11g06340.t1	14.7844	14.5946	12.3704	57.7	54.0015	38.7651	1.84962	3.24616e-31	up	4-hydroxyphenylpyruvate dioxygenase, partial [Ipomoea batatas]
MSTRG.22728	itf08g05710	itf08g05710.t1	36.039	33.0594	38.2831	113.221	89.8518	108.436	1.53653	4.25468e-31	up	PREDICTED: phosphoglycerate mutase-like protein 1 [Ipomoea nil]
MSTRG.31691	itf12g23480;itf12g23470	itf12g23480.t1;itf12g23470.t1	3.46223	3.75952	3.39341	8.38148	9.37495	8.82994	1.32456	4.28462e-31	up	PREDICTED: 2-oxoglutarate-dependent dioxygenase DAO [Ipomoea nil]
MSTRG.20288	itf06g26020	itf06g26020.t1;itf06g26020.t2	42.6304	43.6947	46.2012	80.7648	105.072	97.1844	1.09463	4.74733e-31	up	PREDICTED: probable serine/threonine-protein kinase At1g54610 [Ipomoea nil]
MSTRG.21826	itf07g18670	itf07g18670.t1	14.6323	16.2897	12.0626	32.6825	36.7635	36.7233	1.30448	5.75933e-31	up	PREDICTED: potassium transporter 5-like [Ipomoea nil]
MSTRG.30853	itf12g13790;itf12g13760	itf12g13790.t1;itf12g13760.t1	4.51328	6.72881	2.92972	56.2961	57.07	38.5467	3.42215	7.02431e-31	up	PREDICTED: EG45-like domain containing protein [Ipomoea nil]
MSTRG.15816	itf04g33980	itf04g33980.t1	0.280841	0.154071	0.176164	2.94437	2.40182	1.80813	3.54939	8.74089e-31	up	PREDICTED: LOB domain-containing protein 4-like [Ipomoea nil]
MSTRG.10057	itf02g21450	itf02g21450.t1	12.5413	12.9428	15.4176	32.4385	31.8338	30.98	1.2196	1.0615e-30	up	PREDICTED: serine carboxypeptidase-like 45 [Ipomoea nil]
MSTRG.19878	itf06g20870	itf06g20870.t1;itf06g20870.t4;itf06g20870.t2	87.7989	84.042	74.2999	188.536	178.361	176.34	1.1421	1.18495e-30	up
MSTRG.17668	itf05g21880	itf05g21880.t1	0.30959	0.228822	0.610044	5.78975	5.21435	4.31584	3.73764	1.46904e-30	up	PREDICTED: tropinone reductase homolog [Ipomoea nil]
MSTRG.26250	itf10g03500	itf10g03500.t1	1.82033	1.9052	1.29252	13.2182	16.1531	10.8802	3.00384	1.48718e-30	up	PREDICTED: protein SRG1-like [Ipomoea nil]
MSTRG.19586	itf06g17230	itf06g17230.t1;itf06g17230.t2	0.694127	0.605088	0.574995	3.06432	2.39301	2.35142	2.05881	2.61063e-30	up	PREDICTED: diacylglycerol kinase 5-like isoform X1 [Ipomoea nil]
MSTRG.32156	itf13g01070	itf13g01070.t1	0.0310703	0.0510671	0	2.10719	1.88728	1.35317	6.02472	6.62543e-30	up	PREDICTED: putative UPF0481 protein At3g02645 [Ipomoea nil]
MSTRG.11048	itf03g05250	itf03g05250.t1	0.641611	0.742767	0.500746	4.00848	3.80349	3.38416	2.57027	6.76243e-30	up	PREDICTED: NDR1/HIN1-Like protein 3-like [Ipomoea nil]
MSTRG.35228	itf14g16420	itf14g16420.t1	84.1007	84.4629	69.1427	177.415	193.426	171.504	1.19003	8.31468e-30	up	WRKY protein [Ipomoea trifida]
MSTRG.14733	itf04g20120	itf04g20120.t1	7.57753	5.307	6.64472	23.7628	22.3538	20.475	1.7697	9.84657e-30	up	PREDICTED: CASP-like protein IN26 [Ipomoea nil]
MSTRG.28085	itf11g00190	itf11g00190.t1	8.18455	9.7798	10.2836	27.2006	37.7016	39.3984	1.88453	1.02626e-29	up	PREDICTED: BAG family molecular chaperone regulator 6 isoform X1 [Ipomoea nil]
MSTRG.32484	itf13g04890;itf13g04900	itf13g04890.t1;itf13g04900.t1	0.363393	0.502948	0.157593	11.4177	11.5575	9.61231	4.99212	1.14742e-29	up	PREDICTED: probable purine permease 11 isoform X1 [Ipomoea nil];PREDICTED: probable purine permease 11 isoform X2 [Ipomoea nil]
MSTRG.17795	itf05g23440	itf05g23440.t1	1.19982	1.52887	0.646992	7.13028	6.84659	6.60703	2.60827	1.324e-29	up	PREDICTED: probable acyl-activating enzyme 1, peroxisomal [Ipomoea nil]
MSTRG.20558	itf07g02430;itf07g02400	itf07g02430.t1;itf07g02400.t1	19.06	18.9672	23.5492	72.425	94.5593	62.1903	1.896	1.36243e-29	up	oxidoreductase [Ipomoea batatas];PREDICTED: feruloyl CoA ortho-hydroxylase 1-like [Ipomoea nil]
MSTRG.21143	itf07g10290;itf07g10320	itf07g10290.t1;itf07g10320.t1	18.2637	14.5019	13.7402	43.3657	39.3192	44.7601	1.45439	1.56569e-29	up	PREDICTED: exocyst complex component EXO70B1-like isoform X1 [Ipomoea nil]
MSTRG.37198	itf15g21280	itf15g21280.t1	3.03931	1.71832	2.99776	12.9441	17.0103	13.2821	2.47898	2.29849e-29	up	PREDICTED: receptor-like protein 12 [Ipomoea nil]
MSTRG.11027	itf03g04900;itf03g04940;itf03g04910;itf03g04890;itf03g04930;itf03g04950	itf03g04900.t1;itf03g04940.t1;itf03g04910.t1;itf03g04890.t2;itf03g04890.t1;itf03g04930.t1;itf03g04950.t1	1.24135	0.985946	1.23579	3.70973	3.35519	3.40649	1.59633	2.36871e-29	up	PREDICTED: cysteine-rich receptor-like protein kinase 2 [Ipomoea nil];PREDICTED: cysteine-rich receptor-like protein kinase 2 isoform X2 [Ipomoea nil];hypothetical protein TanjilG_21266 [Lupinus angustifolius];hypothetical protein Ahy_A01g004171 [Arachis hypogaea]
MSTRG.27265	itf10g16050	itf10g16050.t1	53.5794	52.9568	45.6475	98.8363	102.977	103.122	1.00269	2.61474e-29	up	PREDICTED: uncharacterized protein LOC109221482 [Nicotiana attenuata]
MSTRG.9582	itf02g15490	itf02g15490.t1	16.1965	15.9972	16.4655	35.305	37.4634	35.8898	1.15901	3.07734e-29	up	PREDICTED: uncharacterized protein LOC109230587 [Nicotiana attenuata]
MSTRG.21891	itf07g19620	itf07g19620.t1	0.127474	0.057139	0.0967588	2.60342	6.49781	2.54054	5.37069	4.49974e-29	up	PREDICTED: heat shock cognate 70 kDa protein-like [Ipomoea nil]
MSTRG.13086	itf03g30380;itf03g30420;itf03g30410	itf03g30380.t1;itf03g30420.t1;itf03g30410.t1	3.52089	3.21761	2.90053	8.57734	9.42506	9.94738	1.53588	4.51206e-29	up	PREDICTED: cytochrome P450 81E8-like [Ipomoea nil]
itf08g11160	itf08g11160	itf08g11160.t1	0	0	0	24.0621	21.8876	22.9499	17.8092	5.10813e-29	up
MSTRG.27818	itf10g22650	itf10g22650.t1	153.912	121.802	183.905	413.122	459.945	394.216	1.46323	5.25305e-29	up	PREDICTED: cationic peroxidase 2-like [Ipomoea nil]
MSTRG.9549	itf02g15070	itf02g15070.t1	7.61784	8.91027	6.07482	61.7799	59.4842	30.9823	2.75183	7.82278e-29	up	PREDICTED: probable aminotransferase TAT2 [Ipomoea nil]
MSTRG.33265	itf13g14990;itf13g15010;itf13g15000	itf13g14990.t1;itf13g15010.t2;itf13g15010.t3;itf13g15010.t1;itf13g15000.t1	5.75664	6.92463	7.48945	20.4927	19.3305	19.1034	1.54666	8.63747e-29	up	PREDICTED: (+)-neomenthol dehydrogenase-like [Ipomoea nil];PREDICTED: (+)-neomenthol dehydrogenase-like isoform X2 [Ipomoea nil]
MSTRG.24262	itf09g05430;itf09g05440	itf09g05430.t1;itf09g05440.t1	1.58545	1.52593	1.35642	4.17291	5.03467	4.6074	1.6286	8.88297e-29	up	alpha-amylase SPAMY [Ipomoea batatas];PREDICTED: alpha-amylase-like [Ipomoea nil]
MSTRG.8902	itf02g06730	itf02g06730.t1	2.3968	1.26416	1.67134	16.8942	16.5776	11.7126	3.083	1.01704e-28	up	PREDICTED: monocopper oxidase-like protein SKU5 [Ipomoea nil]
MSTRG.8079	itf01g32720	itf01g32720.t1;itf01g32720.t2	184.084	200.915	190.963	330.192	464.397	443.007	1.10349	1.046e-28	up	PREDICTED: amino acid permease 6-like isoform X1 [Ipomoea nil];PREDICTED: amino acid permease 6-like isoform X2 [Ipomoea nil]
MSTRG.13778	itf04g07590	itf04g07590.t1	0.195949	0.460378	0.217734	3.46638	5.7081	5.65909	4.08499	1.074e-28	up	proteinase inhibitor [Ipomoea batatas]
MSTRG.13939	itf04g09810	itf04g09810.t1	1.31632	0.39	0.555694	86.3938	136.74	53.3436	6.93341	1.09909e-28	up	PREDICTED: glucan endo-1,3-beta-glucosidase, acidic-like [Ipomoea nil]
MSTRG.29826	itf12g00520	itf12g00520.t1	3.48878	2.61806	2.40257	11.9553	9.98295	10.2179	1.91797	1.11588e-28	up	PREDICTED: cytochrome P450 CYP736A12-like [Ipomoea nil]
MSTRG.17735	itf05g22610	itf05g22610.t1	0.288825	0.46467	0.190448	5.48075	3.41791	3.41573	3.7055	1.13423e-28	up	PREDICTED: probable caffeoyl-CoA O-methyltransferase At4g26220 [Ipomoea nil]
MSTRG.24275	itf09g05750	itf09g05750.t1	0.193437	0.177547	0.0878308	1.58781	1.7177	1.44253	3.37135	1.23904e-28	up	PREDICTED: G-type lectin S-receptor-like serine/threonine-protein kinase At4g27290 isoform X3 [Ipomoea nil]
MSTRG.8806	itf02g05530;itf02g05540	itf02g05530.t1;itf02g05540.t1	93.5139	101.142	75.7413	295.787	255.26	228.019	1.52667	2.42114e-28	up	PREDICTED: protein PLANT CADMIUM RESISTANCE 8 [Ipomoea nil];PREDICTED: malonate--CoA ligase-like isoform X1 [Ipomoea nil]
MSTRG.20106	itf06g23590	itf06g23590.t1	0.800317	1.12178	0.855312	7.23854	6.76464	8.25971	3.00283	2.7684e-28	up	PREDICTED: G-type lectin S-receptor-like serine/threonine-protein kinase At4g27290 isoform X1 [Ipomoea nil]
MSTRG.19563	itf06g16980	itf06g16980.t1	4.27918	4.38943	3.21777	10.1549	11.799	11.8735	1.50888	2.95305e-28	up	PREDICTED: G-type lectin S-receptor-like serine/threonine-protein kinase At4g27290 isoform X2 [Ipomoea nil]
MSTRG.5545	itf01g01070;itf01g01040;itf01g01030	itf01g01070.t1;itf01g01040.t1;itf01g01030.t1	8.25389	6.14632	3.84654	35.0122	31.0984	37.1224	2.50019	4.1156e-28	up	PREDICTED: uncharacterized protein LOC109168132 isoform X1 [Ipomoea nil];PREDICTED: uncharacterized protein LOC109168101 isoform X1 [Ipomoea nil]
MSTRG.36995	itf15g18430	itf15g18430.t1	4.54428	4.87329	2.99511	18.6037	16.8817	15.4358	2.03645	4.22462e-28	up	PREDICTED: putative late blight resistance protein homolog R1A-3 isoform X1 [Ipomoea nil]
MSTRG.17900	itf05g24650	itf05g24650.t1	8.44644	9.89333	9.16854	19.0853	22.1781	19.2681	1.13782	4.22715e-28	up	PREDICTED: formate dehydrogenase, mitochondrial [Ipomoea nil]
MSTRG.21588	itf07g15830	itf07g15830.t1	3.5843	2.21551	2.73399	10.2002	11.5013	10.0674	1.89636	4.48586e-28	up	PREDICTED: cytochrome P450 714C2-like [Ipomoea nil]
MSTRG.5772	itf01g04020	itf01g04020.t1	12.4231	13.1701	13.8378	32.9998	41.3055	44.1384	1.5868	4.98683e-28	up	PREDICTED: protein HEAT-STRESS-ASSOCIATED 32 [Ipomoea nil]
MSTRG.22083	itf07g22010	itf07g22010.t3;itf07g22010.t1;itf07g22010.t2	6.14327	6.68015	7.12489	14.6567	16.2683	20.0678	1.35403	5.04203e-28	up	PREDICTED: methyltransferase-like protein 7A isoform X1 [Ipomoea nil]
MSTRG.33129	itf13g12980	itf13g12980.t1	1.39842	1.48691	0.979581	4.95619	5.7692	4.41298	1.9697	5.37965e-28	up	UDP-glycose: glycosyltransferase UGT75S1 [Ipomoea batatas]
MSTRG.22556	itf08g03360	itf08g03360.t3;itf08g03360.t1;itf08g03360.t2;itf08g03360.t4	68.2006	69.5998	73.6515	175.211	177.215	150.434	1.24983	6.66129e-28	up	PREDICTED: transcription factor RF2a-like isoform X2 [Ipomoea nil]
MSTRG.1084	itf00g13360	itf00g13360.t1	0.039886	0.0842447	0.243313	3.05463	2.38919	3.44262	4.59601	7.65691e-28	up	PREDICTED: kunitz trypsin inhibitor 2-like [Ipomoea nil]
MSTRG.29681	itf11g20690	itf11g20690.t1;itf11g20690.t3	2.75111	1.15082	1.3295	21.0987	24.4171	18.1107	3.60435	8.28325e-28	up	PREDICTED: probable inactive poly [ADP-ribose] polymerase SRO5 [Ipomoea nil]
MSTRG.11899	itf03g16140	itf03g16140.t1	20.0249	19.3438	17.1659	50.8794	45.0779	43.5855	1.3035	1.13474e-27	up	PREDICTED: ankyrin repeat-containing protein ITN1-like [Ipomoea nil]
MSTRG.11798	itf03g14990	itf03g14990.t1	15.9295	17.884	27.6295	68.9579	84.2571	127.577	2.19218	1.60856e-27	up	PREDICTED: uncharacterized acetyltransferase At3g50280 [Ipomoea nil]
MSTRG.11001	itf03g04640	itf03g04640.t1	0.46779	0.413078	0.379238	1.5956	1.81771	1.78247	2.0438	2.37196e-27	up	PREDICTED: PHD finger protein MALE MEIOCYTE DEATH 1 [Ipomoea nil]
MSTRG.33045	itf13g11950	itf13g11950.t1	4.54712	4.56137	4.29547	13.596	15.9723	21.4603	1.92865	2.51344e-27	up	PREDICTED: isoflavone reductase homolog [Ipomoea nil]
MSTRG.9439	itf02g13590	itf02g13590.t1	0.387045	0.320533	0.26586	2.31686	2.37306	1.71352	2.71769	2.69013e-27	up	PREDICTED: citrate synthase, glyoxysomal-like [Ipomoea nil]
MSTRG.22148	itf07g22770	itf07g22770.t1;itf07g22770.t2	13.307	10.6409	9.47251	38.3882	33.2391	43.8168	1.78839	2.95507e-27	up	PREDICTED: uncharacterized protein LOC109166270 isoform X1 [Ipomoea nil]
MSTRG.25670	itf09g23200	itf09g23200.t1	2.73486	1.36474	4.74326	261.276	182.449	133.746	6.02909	2.95576e-27	up	PREDICTED: pathogenesis-related protein PR-4 [Ipomoea nil]
MSTRG.23950	itf09g01610	itf09g01610.t2	1.10044	0.290716	0.432898	12.4629	10.9399	9.62481	4.17845	3.24582e-27	up	PREDICTED: uncharacterized protein LOC109161332 [Ipomoea nil]
MSTRG.24905	itf09g13400	itf09g13400.t1	0.259344	0.228666	0.254394	2.13415	2.45656	1.50636	3.03784	3.31952e-27	up	auxin-responsive protein SAUR15-like [Olea europaea var. sylvestris]
MSTRG.30199	itf12g05520	itf12g05520.t1	24.9782	24.8163	22.8653	44.2726	50.8299	56.8375	1.06427	3.53329e-27	up	PREDICTED: lysM domain receptor-like kinase 4 [Ipomoea nil]
MSTRG.20941	itf07g07170	itf07g07170.t1	5.84187	5.60897	6.05585	17.0639	18.6633	18.2974	1.62571	3.75571e-27	up	PREDICTED: uncharacterized protein LOC109156800 [Ipomoea nil]
MSTRG.5795	itf01g04430	itf01g04430.t1;itf01g04430.t2	22.9369	22.2782	18.6381	42.3569	50.8883	48.0111	1.14548	4.55931e-27	up	PREDICTED: vesicle-associated protein 4-2-like [Ipomoea nil]
MSTRG.13969	itf04g10160	itf04g10160.t1	31.8789	30.1312	44.8101	100.692	102.506	92.5318	1.4691	4.62277e-27	up	PREDICTED: auxin-induced protein PCNT115-like [Ipomoea nil]
MSTRG.20989	itf07g07740	itf07g07740.t1	16.0203	14.4793	15.886	31.7357	39.4523	36.3373	1.21293	6.34224e-27	up	PREDICTED: LOB domain-containing protein 40-like isoform X1 [Ipomoea nil]
MSTRG.24389	itf09g07390	itf09g07390.t1	3.50111	2.89393	2.45974	8.08693	9.4744	9.30945	1.60151	7.2857e-27	up	PREDICTED: F-box/kelch-repeat protein At3g23880-like [Ipomoea nil]
MSTRG.35650	itf15g01530	itf15g01530.t1	0.4535	0.801535	0.39029	5.67684	4.67929	5.71501	3.28803	7.29943e-27	up	PREDICTED: uncharacterized protein LOC109181770 [Ipomoea nil]
MSTRG.14269	itf04g13870	itf04g13870.t1	0.458945	0.300493	0.219191	2.43678	2.61392	1.98874	2.84663	7.3652e-27	up	PREDICTED: uncharacterized protein At1g66480-like [Ipomoea nil]
MSTRG.9575	itf02g15370	itf02g15370.t1	0.954885	0.516946	0.616535	9.44376	7.50219	5.93704	3.45383	8.05913e-27	up	PREDICTED: lanC-like protein GCL2 [Ipomoea nil]
MSTRG.30651	itf12g11110	itf12g11110.t1	43.0327	32.221	55.3991	156.58	171.912	142.998	1.85149	8.27649e-27	up	PREDICTED: 3-hydroxy-3-methylglutaryl-coenzyme A reductase-like [Ipomoea nil]
MSTRG.31615	itf12g22580	itf12g22580.t1	2.45841	3.18732	2.03644	9.55986	9.81416	9.65742	1.91803	8.56119e-27	up	PREDICTED: probable serine/threonine-protein kinase NAK [Ipomoea nil]
MSTRG.36337	itf15g10060	itf15g10060.t1	4.14933	4.46412	4.97222	18.4165	15.6258	14.7973	1.84597	8.70176e-27	up	PREDICTED: vinorine synthase-like [Ipomoea nil]
MSTRG.20456	itf07g01260	itf07g01260.t1	0.0404267	0	0	12.856	11.8727	10.7646	9.77802	9.66902e-27	up	PREDICTED: cysteine proteinase inhibitor-like isoform X1 [Ipomoea nil]
MSTRG.30357	itf12g07520	itf12g07520.t1	3.33449	0.924457	2.88181	115.105	123.465	96.5034	5.55225	1.00416e-26	up	PREDICTED: probable pectate lyase P18 [Ipomoea nil]
MSTRG.18811	itf06g07690	itf06g07690.t2;itf06g07690.t3;itf06g07690.t1	15.8438	15.039	12.7748	35.6325	40.4027	32.0284	1.30758	1.19971e-26	up	PREDICTED: homogentisate 1,2-dioxygenase isoform X1 [Ipomoea nil]
MSTRG.8345	itf01g36090	itf01g36090.t1	3.17432	3.86038	2.93491	16.1053	15.3583	14.9666	2.21946	1.41567e-26	up	PREDICTED: probable WRKY transcription factor 48 [Ipomoea nil]
MSTRG.28808	itf11g09160	itf11g09160.t1;itf11g09160.t2	25.883	23.6926	24.185	59.1991	60.4722	51.891	1.21781	1.61524e-26	up	PREDICTED: auxin-responsive protein IAA26-like [Ipomoea nil]
MSTRG.30652	itf12g11120	itf12g11120.t1	14.5618	9.24883	11.5695	42.687	47.8839	40.3536	1.88772	1.67081e-26	up	PREDICTED: 3-hydroxy-3-methylglutaryl-coenzyme A reductase-like [Ipomoea nil]
MSTRG.17541	itf05g20440	itf05g20440.t1	3.04145	2.72798	3.24645	5.6221	6.73006	7.15559	1.11351	2.33777e-26	up	cysteine protease inhibitor [Ipomoea batatas]
MSTRG.33263	itf13g14980	itf13g14980.t1	6.96174	5.96723	7.76836	26.1377	20.1861	21.5709	1.71385	2.91155e-26	up	PREDICTED: 1-aminocyclopropane-1-carboxylate oxidase homolog 1-like [Ipomoea nil]
MSTRG.34807	itf14g11270;itf14g11260	itf14g11270.t1;itf14g11260.t1	5.76853	7.14247	5.13401	15.7523	17.7939	19.6814	1.56057	3.87348e-26	up	PREDICTED: geraniol 8-hydroxylase-like [Ipomoea nil]
MSTRG.8897	itf02g06690	itf02g06690.t1	6.54948	8.96172	6.10188	25.0242	26.361	23.2958	1.78884	4.60776e-26	up	PREDICTED: putative receptor-like protein kinase At1g72540 [Ipomoea nil]
MSTRG.20339	itf06g26780	itf06g26780.t1	31.9231	38.0669	41.0171	82.7868	104.257	126.32	1.49719	4.80982e-26	up	PREDICTED: calmodulin-binding protein 60 A-like isoform X2 [Ipomoea nil]
MSTRG.33883	itf13g22680	itf13g22680.t1	381.712	351.782	429.518	880.066	967.34	779.328	1.17541	4.83822e-26	up	PREDICTED: protein ASPARTIC PROTEASE IN GUARD CELL 1 [Ipomoea nil]
MSTRG.16082	itf05g02660	itf05g02660.t1	3.61621	3.85674	3.90649	10.0671	12.296	10.1005	1.51239	6.50414e-26	up	PREDICTED: putative sodium-coupled neutral amino acid transporter 7 [Ipomoea nil]
MSTRG.12198	itf03g19520	itf03g19520.t1	3.55069	3.76604	3.48912	6.98383	8.04529	7.82193	1.08045	9.25589e-26	up	PREDICTED: cytochrome P450 734A1-like [Ipomoea nil]
MSTRG.14899	itf04g22470	itf04g22470.t1	1.24016	0.91262	0.930376	4.46206	4.45282	3.75576	2.03901	9.79581e-26	up	PREDICTED: MDIS1-interacting receptor like kinase 2-like [Ipomoea nil]
MSTRG.18286	itf06g01310	itf06g01310.t1	1.58182	0.486625	1.22985	11.4213	13.6337	12.6083	3.51337	1.33535e-25	up	PREDICTED: uncharacterized protein LOC109190948 [Ipomoea nil]
MSTRG.32196	itf13g01490	itf13g01490.t1	7.54016	7.59904	9.33491	21.144	22.8822	20.44	1.39729	1.37491e-25	up	PREDICTED: putative clathrin assembly protein At2g25430 [Ipomoea nil]
MSTRG.6893	itf01g18070;itf01g18080	itf01g18070.t1;itf01g18080.t1	13.4969	13.2547	11.1215	29.9337	32.9239	37.3169	1.40327	1.38596e-25	up	PREDICTED: ankyrin repeat-containing protein At5g02620-like [Ipomoea nil]
MSTRG.30016	itf12g02870	itf12g02870.t2	15.8258	16.7531	19.4772	52.1202	46.1711	47.5884	1.48664	1.63845e-25	up	PREDICTED: GATA transcription factor 5-like [Ipomoea nil]
MSTRG.10667	itf03g00310	itf03g00310.t1;itf03g00310.t2	2.0863	3.58228	1.28607	61.2173	55.5659	46.5068	4.55332	1.86959e-25	up	PREDICTED: lysine histidine transporter 1 isoform X2 [Ipomoea nil];PREDICTED: lysine histidine transporter 1 isoform X1 [Ipomoea nil]
MSTRG.7385	itf01g24430	itf01g24430.t1	9.47538	9.4661	9.86484	22.416	21.9086	22.0901	1.20512	2.23921e-25	up	PREDICTED: uncharacterized protein LOC109161777 isoform X1 [Ipomoea nil]
MSTRG.22572	itf08g03600	itf08g03600.t1	35.219	34.2385	35.309	88.0208	76.1774	72.8548	1.17803	2.27238e-25	up	PREDICTED: thioredoxin H-type 1-like [Ipomoea nil]
MSTRG.19236	itf06g13270	itf06g13270.t1	1.13039	0.365771	0.873882	11.8506	11.1383	11.2882	3.85426	2.66792e-25	up	PREDICTED: TMV resistance protein N-like isoform X2 [Nicotiana tomentosiformis]
MSTRG.5762	itf01g03970	itf01g03970.t1	3.39914	2.68294	4.21963	27.8894	20.5928	16.3737	2.65436	2.84727e-25	up	PREDICTED: putative receptor-like protein kinase At4g00960 [Ipomoea nil]
MSTRG.9988	itf02g20350;itf02g20320;itf02g20340	itf02g20350.t3;itf02g20350.t1;itf02g20320.t2;itf02g20320.t1;itf02g20340.t2	37.1904	36.626	34.8472	78.2689	69.8444	70.8755	1.01099	3.36962e-25	up	PREDICTED: glutathione S-transferase 2-like isoform X1 [Ipomoea nil];PREDICTED: glutathione S-transferase 2-like isoform X2 [Ipomoea nil]
MSTRG.27563	itf10g19520;itf10g19530	itf10g19520.t1;itf10g19530.t1	4.48876	3.64212	4.0047	16.8068	13.8506	13.8086	1.87346	3.58757e-25	up	PREDICTED: uncharacterized protein LOC109164605 [Ipomoea nil]
MSTRG.22751	itf08g05980	itf08g05980.t1	4.81196	3.4225	5.54998	29.8475	26.9664	20.7292	2.49196	4.22518e-25	up	PREDICTED: AT-hook motif nuclear-localized protein 17-like [Ipomoea nil]
MSTRG.24507	itf09g08830	itf09g08830.t1	0.688665	0.705262	0.622278	2.52243	2.41394	2.45861	1.8749	4.37357e-25	up	PREDICTED: putative receptor protein kinase ZmPK1 [Ipomoea nil]
MSTRG.33043	itf13g11910	itf13g11910.t1	26.4401	24.9319	20.8412	49.5202	54.8946	60.2899	1.18955	5.51527e-25	up	PREDICTED: scopoletin glucosyltransferase-like [Ipomoea nil]
MSTRG.25246	itf09g17620	itf09g17620.t1;itf09g17620.t2	5.81282	5.61323	6.78174	14.0908	16.3671	14.6532	1.30893	6.06259e-25	up	PREDICTED: protein YLS3-like [Ipomoea nil]
MSTRG.21467	itf07g14230	itf07g14230.t1;itf07g14230.t2	36.8426	38.032	35.8346	69.1167	70.92	84.0711	1.01742	1.03568e-24	up	PREDICTED: B3 domain-containing transcription repressor VAL1-like isoform X2 [Ipomoea nil];PREDICTED: B3 domain-containing transcription repressor VAL1-like isoform X1 [Ipomoea nil]
MSTRG.36142	itf15g07620	itf15g07620.t1;itf15g07620.t2	43.3938	52.9514	28.0913	155.254	151.725	141.298	1.84898	1.04292e-24	up	PREDICTED: uncharacterized protein LOC109182316 [Ipomoea nil]
MSTRG.21152	itf07g10360;itf07g10380	itf07g10360.t1;itf07g10380.t1	6.76984	6.14014	4.844	17.6122	17.4804	17.0627	1.55467	1.08328e-24	up	PREDICTED: exocyst complex component EXO70B1-like isoform X2 [Ipomoea nil];PREDICTED: exocyst complex component EXO70B1-like isoform X1 [Ipomoea nil]
MSTRG.19692	itf06g18590	itf06g18590.t1	220.692	203.124	271.885	461.589	513.741	486.878	1.07161	1.27817e-24	up	PREDICTED: uncharacterized protein LOC109190671 [Ipomoea nil]
MSTRG.15953	itf05g01030	itf05g01030.t1	0.085704	0.0685944	0	2.58055	3.11187	1.69993	5.58224	1.33697e-24	up	PREDICTED: probable WRKY transcription factor 75 [Ipomoea nil]
MSTRG.19527	itf06g16560	itf06g16560.t1	0.46393	0.341211	0.493496	1.5409	2.25408	1.76925	2.09918	1.42428e-24	up	PREDICTED: probable LRR receptor-like serine/threonine-protein kinase At4g36180 isoform X3 [Ipomoea nil]
MSTRG.33451	itf13g17220;itf13g17230	itf13g17220.t1;itf13g17230.t1;itf13g17230.t3;itf13g17230.t2	29.9654	25.8056	27.4791	63.6045	61.6698	59.1186	1.14726	1.44199e-24	up	PREDICTED: calmodulin-binding transcription activator 4-like isoform X1 [Ipomoea nil]
MSTRG.12002	itf03g17320	itf03g17320.t1	1.12327	1.69772	0.823148	6.50811	6.29806	6.13518	2.37789	1.54535e-24	up	PREDICTED: serine/threonine-protein kinase At5g01020 [Ipomoea nil]
MSTRG.31478	itf12g20850	itf12g20850.t1	2.66622	4.46281	3.24465	14.3136	21.5583	20.0234	2.4298	1.82237e-24	up	PREDICTED: cation/calcium exchanger 4-like [Ipomoea nil]
MSTRG.2501	itf00g34060	itf00g34060.t1	5.32235	5.46427	3.51451	21.1313	18.3819	16.7918	1.97713	2.20321e-24	up	PREDICTED: 3-hydroxy-3-methylglutaryl-coenzyme A reductase-like [Ipomoea nil]
MSTRG.17105	itf05g15240	itf05g15240.t1	2.72984	2.55264	2.93934	6.42399	5.69678	7.50357	1.25511	2.60409e-24	up	PREDICTED: LOB domain-containing protein 41-like [Ipomoea nil]
MSTRG.25206	itf09g17110	itf09g17110.t1	1.60917	1.79133	1.27189	5.42842	5.40364	6.14355	1.86123	2.64844e-24	up	PREDICTED: GDSL esterase/lipase 2-like [Ipomoea nil]
MSTRG.11116	itf03g06180	itf03g06180.t1	0.412713	0.281623	0.258457	2.91712	3.1035	1.68232	3.01517	2.8959e-24	up	PREDICTED: chitinase 3-like [Ipomoea nil]
MSTRG.36151	itf15g07710	itf15g07710.t1	0.599468	0.59737	0.444171	8.07306	8.41635	6.25371	3.79277	2.91162e-24	up	PREDICTED: probable glutathione S-transferase [Ipomoea nil]
MSTRG.22123	itf07g22490	itf07g22490.t1	0.608386	0.205761	0.123716	5.92672	5.90545	6.5212	4.29052	2.91359e-24	up	PREDICTED: uncharacterized protein LOC109166343 [Ipomoea nil]
MSTRG.32342	itf13g03310;itf13g03290	itf13g03310.t1;itf13g03290.t1	1.59861	2.99371	2.18384	38.7332	28.9379	13.9421	3.59026	3.50031e-24	up	PREDICTED: osmotin-like protein OSML81 [Ipomoea nil]
MSTRG.10773	itf03g01630	itf03g01630.t2;itf03g01630.t1	2.19833	2.72282	2.05766	13.7258	10.1794	9.04071	2.23904	3.89621e-24	up	PREDICTED: NAC domain-containing protein 92-like [Ipomoea nil]
MSTRG.27693	itf10g21210	itf10g21210.t1	55.1708	49.0372	35.8278	134.26	133.537	124.939	1.48777	4.13015e-24	up	PREDICTED: probable WRKY transcription factor 31 isoform X1 [Ipomoea nil]
MSTRG.28339	itf11g03360	itf11g03360.t1	57.5213	43.0457	69.8792	145.188	243.36	190.963	1.76552	5.00866e-24	up	ADP-glucose pyrophosphorylase alpha subunit IbAGPa1 [Ipomoea batatas]
MSTRG.1965	itf00g26080	itf00g26080.t1	1.01192	0.859087	0.762583	5.99736	4.95522	4.10775	2.51565	5.69031e-24	up	PREDICTED: protein MIZU-KUSSEI 1-like [Ipomoea nil]
MSTRG.9448	itf02g13770;itf02g13760	itf02g13770.t1;itf02g13760.t1	5.17464	4.75263	5.46621	11.3628	10.477	11.1411	1.09931	5.80405e-24	up	PREDICTED: xyloglucan endotransglucosylase/hydrolase protein 15-like isoform X1 [Ipomoea nil]
MSTRG.8689	itf02g04310	itf02g04310.t1	4.42407	1.96201	1.61741	24.5448	26.5734	18.7647	3.12624	1.02355e-23	up	PREDICTED: germin-like protein subfamily T member 1 [Ipomoea nil]
MSTRG.5895	itf01g05740	itf01g05740.t1	3.05899	2.06405	4.33214	15.4344	18.6846	12.672	2.30705	1.29514e-23	up	PREDICTED: uncharacterized protein LOC109171415 [Ipomoea nil]
MSTRG.28098	itf11g00400	itf11g00400.t1	8.14649	6.89805	7.2887	17.5014	23.6089	19.0741	1.4302	1.55652e-23	up	PREDICTED: G-type lectin S-receptor-like serine/threonine-protein kinase SD2-2 [Ipomoea nil]
MSTRG.15178	itf04g26100	itf04g26100.t1;itf04g26100.t2	4.85896	5.5921	6.63346	12.1684	14.0237	13.253	1.20715	2.4718e-23	up	PREDICTED: transcription factor EMB1444-like [Ipomoea nil]
MSTRG.24827	itf09g12610	itf09g12610.t2	1.5638	2.06423	1.52599	8.24182	6.33741	4.95507	1.92224	2.52937e-23	up	PREDICTED: glutamate dehydrogenase B [Ipomoea nil]
MSTRG.31483	itf12g20920	itf12g20920.t1	4.18328	3.8158	5.30011	14.8387	19.026	15.8163	1.90135	3.90416e-23	up	PREDICTED: GABA transporter 1-like [Ipomoea nil]
MSTRG.11795	itf03g14950	itf03g14950.t1	24.2447	25.2445	20.0579	47.8428	54.5567	56.9852	1.19645	4.2753e-23	up	PREDICTED: uncharacterized protein LOC109186587 [Ipomoea nil]
MSTRG.32089	itf13g00260	itf13g00260.t1	0.180154	0.215429	0.0781143	3.62263	3.52966	2.66377	4.37311	5.05313e-23	up	PREDICTED: cytochrome P450 CYP82D47-like [Ipomoea nil]
MSTRG.32090	itf13g00270	itf13g00270.t1	0.116132	0.0852997	0.0909	2.00481	1.17426	1.02029	3.84449	5.24018e-23	up	PREDICTED: cytochrome P450 CYP82D47-like [Ipomoea nil]
MSTRG.9843	itf02g18730	itf02g18730.t1	7.80222	9.28925	8.13498	20.9889	20.9506	22.9831	1.36378	5.29379e-23	up	PREDICTED: probable inactive poly [ADP-ribose] polymerase SRO5 isoform X1 [Ipomoea nil]
MSTRG.10684	itf03g00520	itf03g00520.t1	1.63525	1.31698	2.12072	7.95872	7.25914	6.50682	2.09844	6.37585e-23	up	NAC13 protein [Ipomoea batatas]
MSTRG.28233	itf11g02200;itf11g02190	itf11g02200.t1;itf11g02190.t1	27.3416	21.454	11.095	261.899	368.053	235.685	3.85336	6.39605e-23	up	PREDICTED: berberine bridge enzyme-like 15 [Ipomoea nil]
MSTRG.5470	itf01g00040;itf01g00050	itf01g00040.t1;itf01g00050.t1	20.2151	21.7883	18.4757	60.6498	45.927	46.472	1.33948	6.70729e-23	up	PREDICTED: caffeic acid 3-O-methyltransferase-like [Ipomoea nil]
MSTRG.37336	itf15g22940	itf15g22940.t1	4.61324	2.03536	1.69474	82.5665	68.717	57.2798	4.64372	8.02934e-23	up	PREDICTED: premnaspirodiene oxygenase-like [Ipomoea nil]
MSTRG.34499	itf14g07450;itf14g07470	itf14g07450.t1;itf14g07470.t1	4.05387	3.61638	1.26443	152.404	126.121	82.9486	5.33833	8.10299e-23	up	oxidoreductase [Ipomoea batatas]
MSTRG.19713	itf06g18910	itf06g18910.t1	3.35476	3.00004	3.41138	8.43805	9.11911	8.61486	1.42216	9.93751e-23	up	PREDICTED: 1-phosphatidylinositol-3-phosphate 5-kinase FAB1B-like [Ipomoea nil]
MSTRG.27573	itf10g19620	itf10g19620.t1	1.26351	0.972127	0.878913	10.3855	10.5863	7.08038	3.17101	1.01093e-22	up	PREDICTED: glutamate receptor 2.7-like [Ipomoea nil]
MSTRG.26208	itf10g03050	itf10g03050.t1	3.35794	2.38216	2.73207	12.1486	11.6948	16.5566	2.25355	1.68508e-22	up	PREDICTED: uncharacterized transmembrane protein DDB_G0289901-like [Ipomoea nil]
MSTRG.15824	itf04g34190	itf04g34190.t1	2.765	1.79501	1.32322	9.33081	9.3731	10.3193	2.30253	1.90207e-22	up	PREDICTED: leucine-rich repeat receptor protein kinase MSP1-like [Ipomoea nil]
MSTRG.36283	itf15g09420	itf15g09420.t1	32.0258	32.3848	25.0152	65.1714	74.5118	71.3448	1.23867	1.9452e-22	up	PREDICTED: ornithine decarboxylase-like [Ipomoea nil]
MSTRG.22971	itf08g08550	itf08g08550.t1;itf08g08550.t3;itf08g08550.t2	0.944177	0.859596	0.797383	3.48595	3.36533	2.66675	1.87151	1.97754e-22	up	PREDICTED: 1-aminocyclopropane-1-carboxylate synthase-like [Ipomoea nil]
MSTRG.16085	itf05g02690	itf05g02690.t1	22.4203	19.258	21.1909	45.5337	40.2463	41.6546	1.01933	2.02586e-22	up	PREDICTED: protein LURP-one-related 14-like [Ipomoea nil]
MSTRG.12678	itf03g25420	itf03g25420.t1	0.578843	0.508556	0.623864	4.97078	3.24156	2.90893	2.70019	2.40637e-22	up	PREDICTED: rust resistance kinase Lr10-like [Ipomoea nil]
MSTRG.32443	itf13g04460	itf13g04460.t1	19.534	16.3005	18.4915	37.8589	36.2096	37.5705	1.03913	2.45447e-22	up	PREDICTED: probable LRR receptor-like serine/threonine-protein kinase At5g10290 [Ipomoea nil]
MSTRG.17169	itf05g16030	itf05g16030.t1	21.9705	11.675	31.3706	273.704	344.254	263.415	3.76089	2.47339e-22	up	expansin [Ipomoea batatas]
MSTRG.11322	itf03g08710	itf03g08710.t1	88.8645	90.0793	88.4068	215.101	179.348	175.021	1.09089	2.5221e-22	up	PREDICTED: uncharacterized protein At5g65660 [Ipomoea nil]
MSTRG.31600	itf12g22370	itf12g22370.t1	13.3518	13.6625	14.2699	32.0534	29.5259	32.282	1.18494	2.81941e-22	up	PREDICTED: CASP-like protein 4C1 [Ipomoea nil]
MSTRG.12125	itf03g18660	itf03g18660.t1	6.38076	6.06601	4.23399	20.9551	16.8597	15.5939	1.67889	2.8618e-22	up	PREDICTED: bark storage protein A [Ipomoea nil]
MSTRG.10822	itf03g02190	itf03g02190.t2;itf03g02190.t1	59.3288	45.3242	55.2595	113.603	116.452	113.446	1.10304	3.21958e-22	up	PREDICTED: cytochrome P450 85A1-like [Ipomoea nil]
MSTRG.17573	itf05g20830	itf05g20830.t1	1.0366	1.04946	0.724605	4.73956	5.88432	4.68767	2.44564	3.4545e-22	up	PREDICTED: germin-like protein subfamily 1 member 13 [Ipomoea nil]
MSTRG.17953	itf05g25290	itf05g25290.t1	0.764907	0.740381	0.378446	3.42369	2.77349	3.18848	2.31686	3.66738e-22	up	PREDICTED: NAC domain-containing protein 72-like [Ipomoea nil]
MSTRG.32006	itf12g27350	itf12g27350.t2;itf12g27350.t1	5.36982	3.09451	2.15882	21.7472	17.5391	18.2701	2.43776	3.97095e-22	up	PREDICTED: beta-1,3-galactosyltransferase 7-like isoform X3 [Ipomoea nil];PREDICTED: beta-1,3-galactosyltransferase 7-like isoform X4 [Ipomoea nil]
MSTRG.29816	itf12g00450	itf12g00450.t1	57.8647	68.0496	45.4153	156.804	203.817	190.554	1.68573	4.1414e-22	up	PREDICTED: stress enhanced protein 2, chloroplastic-like [Ipomoea nil]
MSTRG.14367	itf04g15020	itf04g15020.t1	1.37805	1.81884	1.13271	3.50201	3.88548	4.47424	1.45401	6.62731e-22	up	PREDICTED: sugar transport protein 13 isoform X2 [Ipomoea nil]
MSTRG.25982	itf10g00290	itf10g00290.t1	54.1465	50.3505	48.9399	111.632	105.386	101.395	1.05325	6.7153e-22	up	PREDICTED: phosphoglycerate mutase-like protein AT74 [Ipomoea nil]
MSTRG.5687	itf01g02920	itf01g02920.t1	7.43133	7.61961	3.59186	36.038	35.2826	26.8773	2.39707	7.87677e-22	up	PREDICTED: probable WRKY transcription factor 31 [Ipomoea nil]
MSTRG.12501	itf03g23280	itf03g23280.t1	8.37665	10.0589	6.33789	23.417	21.1964	20.7742	1.40022	9.26002e-22	up	PREDICTED: plant intracellular Ras-group-related LRR protein 6-like [Ipomoea nil]
MSTRG.30452	itf12g08760	itf12g08760.t1	1.79588	1.54937	1.07253	7.78214	10.3425	8.97466	2.61686	1.02863e-21	up	PREDICTED: receptor-like protein 12 [Ipomoea nil]
MSTRG.31182	itf12g17110	itf12g17110.t2;itf12g17110.t1	0.398642	0.286569	0.437542	2.1651	3.00095	2.26976	2.72745	1.05334e-21	up
MSTRG.33798	itf13g21540;itf13g21530	itf13g21540.t1;itf13g21530.t1	1.33773	1.01893	0.896579	3.74595	4.34269	4.42963	1.94409	1.41162e-21	up	PREDICTED: uncharacterized protein LOC109175259 isoform X2 [Ipomoea nil];PREDICTED: uncharacterized protein LOC109158156 isoform X1 [Ipomoea nil]
MSTRG.1083	itf00g13350	itf00g13350.t1	0.0511098	0.0302139	0.156028	5.35612	4.2912	8.82224	6.28198	1.61837e-21	up	PREDICTED: miraculin-like isoform X1 [Ipomoea nil]
MSTRG.37195	itf15g21180	itf15g21180.t1	6.75116	6.81588	10.5142	27.9304	25.5708	26.869	1.73875	2.42407e-21	up	PREDICTED: lachrymatory-factor synthase-like [Ipomoea nil]
MSTRG.32597	itf13g06280	itf13g06280.t2;itf13g06280.t3;itf13g06280.t1	2.79793	2.9102	2.95898	6.43006	7.54378	6.68228	1.25295	2.45713e-21	up	PREDICTED: two-component response regulator-like APRR2 isoform X1 [Ipomoea nil];PREDICTED: two-component response regulator-like APRR2 isoform X3 [Ipomoea nil]
MSTRG.30525	itf12g09850	itf12g09850.t1	6.23739	4.59302	7.71183	19.7152	24.512	18.8629	1.7666	3.00847e-21	up	PREDICTED: L-type lectin-domain containing receptor kinase IV.1-like [Ipomoea nil]
MSTRG.37343	itf15g23030	itf15g23030.t1	2.84725	1.34376	1.05532	18.2065	19.2182	11.5205	3.22179	4.83874e-21	up	PREDICTED: premnaspirodiene oxygenase-like [Ipomoea nil]
MSTRG.24215	itf09g04710	itf09g04710.t1	4.26941	5.01782	6.70579	12.6065	13.3939	14.8169	1.35174	6.4784e-21	up	PREDICTED: 1-aminocyclopropane-1-carboxylate oxidase 3-like [Ipomoea nil]
MSTRG.3675	itf00g53860	itf00g53860.t1	2.16922	2.31479	1.94992	6.52347	7.40197	6.18027	1.64383	7.08927e-21	up	PREDICTED: 3-hydroxy-3-methylglutaryl-coenzyme A reductase-like [Ipomoea nil]
MSTRG.28864	itf11g09710	itf11g09710.t1;itf11g09710.t2	5.59547	5.90863	4.25131	21.9012	23.0663	39.024	2.4144	7.20322e-21	up	PREDICTED: boron transporter 4 [Ipomoea nil]
MSTRG.21121	itf07g09990	itf07g09990.t1	11.6827	13.7013	19.2294	53.4533	51.578	101.962	2.21404	7.93675e-21	up	PREDICTED: uncharacterized protein LOC109156431 isoform X1 [Ipomoea nil]
MSTRG.8169	itf01g33880;itf01g33890	itf01g33880.t1;itf01g33890.t1	2.25694	2.19152	1.17502	7.49862	9.45211	8.94886	2.2034	8.29213e-21	up	PREDICTED: serine carboxypeptidase 24-like isoform X1 [Ipomoea nil];PREDICTED: serine carboxypeptidase 24-like [Ipomoea nil]
MSTRG.9170	itf02g09870	itf02g09870.t1	9.71263	7.39475	6.98973	23.3197	23.3333	20.2072	1.47229	1.2482e-20	up	PREDICTED: uncharacterized protein LOC109188467 [Ipomoea nil]
MSTRG.31356	itf12g19470	itf12g19470.t1	15.7474	12.4894	14.2657	25.4933	32.4667	30.6681	1.06022	1.26744e-20	up	PREDICTED: putative E3 ubiquitin-protein ligase LIN-1 [Ipomoea nil]
MSTRG.32843	itf13g09550	itf13g09550.t1	0.166299	0	0	4.36688	7.07472	6.13463	6.7237	1.33357e-20	up	PREDICTED: G-type lectin S-receptor-like serine/threonine-protein kinase At1g67520 [Ipomoea nil]
MSTRG.5819	itf01g04770	itf01g04770.t2;itf01g04770.t1	7.38664	6.60101	8.71586	27.6534	24.0274	21.7361	1.6932	1.38441e-20	up	PREDICTED: putative serine/threonine-protein kinase [Ipomoea nil]
MSTRG.17226	itf05g16680	itf05g16680.t3;itf05g16680.t1;itf05g16680.t2	53.808	43.1207	42.8395	163.967	121.994	116.523	1.5259	1.52594e-20	up	PREDICTED: uncharacterized protein LOC109189068 [Ipomoea nil]
MSTRG.32340	itf13g03230	itf13g03230.t1	0.29003	0.115396	0.0291561	4.03326	3.14329	2.64276	4.49792	1.80257e-20	up	PREDICTED: osmotin-like protein TPM-1 [Ipomoea nil]
MSTRG.24289	itf09g05960	itf09g05960.t1	3.43582	5.87696	3.77727	19.8449	18.4406	18.6677	2.12131	2.2154e-20	up	PREDICTED: protein ODORANT1-like [Ipomoea nil]
MSTRG.17153	itf05g15830	itf05g15830.t1	30.0391	36.92	19.868	104.5	91.0232	83.8371	1.68591	2.22383e-20	up	PREDICTED: alpha-dioxygenase 1 isoform X2 [Ipomoea nil]
MSTRG.27410	itf10g17770	itf10g17770.t1	10.1673	12.1677	8.3506	24.9966	28.4746	24.8146	1.35119	2.34924e-20	up	PREDICTED: probable carboxylesterase 17 [Ipomoea nil]
MSTRG.14672	itf04g19280	itf04g19280.t1	22.3252	18.8977	20.3869	38.0887	45.9	43.5701	1.04993	2.37e-20	up	PREDICTED: leucine-rich repeat receptor-like tyrosine-protein kinase PXC3 [Ipomoea nil]
MSTRG.15849	itf04g34280	itf04g34280.t1	1.87344	1.92479	1.49926	4.13859	4.64987	4.21481	1.2955	2.38287e-20	up	putative late blight resistance protein homolog R1A-4 [Coffea eugenioides]
MSTRG.8201	itf01g34310	itf01g34310.t1	9.68362	8.07841	8.73196	21.1168	29.3353	28.3895	1.57329	2.56893e-20	up	PREDICTED: cytochrome P450 CYP82D47-like [Ipomoea nil]
MSTRG.17688	itf05g22090	itf05g22090.t1;itf05g22090.t2	0.846508	0.507085	0.398583	7.74097	5.93218	2.8449	3.23682	2.71314e-20	up	PREDICTED: protein PIN-LIKES 7-like [Ipomoea nil]
MSTRG.32339	itf13g03260;itf13g03220;itf13g03270;itf13g03240	itf13g03260.t1;itf13g03220.t1;itf13g03270.t1;itf13g03240.t1	30.3935	29.9721	14.5445	314.344	247.783	208.367	3.36255	3.53643e-20	up	PREDICTED: osmotin-like protein TPM-1 [Ipomoea nil];PREDICTED: osmotin-like protein OSML81 [Ipomoea nil]
MSTRG.9697	itf02g16880	itf02g16880.t1	0.821483	1.98126	0.84391	8.94196	15.7712	12.7265	3.35992	3.85612e-20	up	PREDICTED: senescence-specific cysteine protease SAG12-like [Ipomoea nil]
MSTRG.26942	itf10g12100	itf10g12100.t1	37.4373	32.8322	37.9488	97.3204	79.7	80.8871	1.25291	4.49082e-20	up	PREDICTED: F-box protein VBF-like [Ipomoea nil]
MSTRG.27965	itf10g24600	itf10g24600.t1	36.6939	32.4101	32.302	108.102	82.3163	78.8668	1.40899	5.21481e-20	up	WCOR413-like cold acclimation protein [Ipomoea batatas]
MSTRG.16067	itf05g02510	itf05g02510.t1	4.40188	3.94697	4.54501	7.96645	12.2208	11.8033	1.31096	5.85214e-20	up	PREDICTED: laccase-12-like [Ipomoea nil]
MSTRG.28510	itf11g05550	itf11g05550.t1	3.98795	3.31664	4.44382	9.08121	12.4875	9.91856	1.4223	6.77831e-20	up	PREDICTED: G-type lectin S-receptor-like serine/threonine-protein kinase At4g27290 [Ipomoea nil]
MSTRG.19885	itf06g20980	itf06g20980.t1	19.9899	16.3427	19.4011	51.588	54.0964	42.0682	1.40656	7.06117e-20	up	PREDICTED: uncharacterized protein LOC109149832 [Ipomoea nil]
MSTRG.26851	itf10g10710	itf10g10710.t1	21.857	24.2561	22.6534	68.4459	53.186	53.4783	1.34849	7.64655e-20	up	glutathione-S-transferase [Ipomoea batatas]
MSTRG.8760	itf02g05000	itf02g05000.t2;itf02g05000.t1	7.80748	8.4002	6.79735	24.9504	19.7462	21.5103	1.52503	9.23137e-20	up	PREDICTED: cytochrome P450 81E8-like isoform X2 [Ipomoea nil]
MSTRG.34498	itf14g07440;itf14g07430	itf14g07440.t1;itf14g07430.t1	4.02405	1.64074	1.59688	147.032	102.987	62.5414	5.42769	1.02528e-19	up	oxidoreductase [Ipomoea batatas]
MSTRG.32495	itf13g05050	itf13g05050.t1	2.37317	1.13902	3.57859	19.8157	17.3049	17.3031	2.94022	1.11691e-19	up	PREDICTED: kunitz trypsin inhibitor 2-like [Ipomoea nil]
MSTRG.30087	itf12g03750	itf12g03750.t3;itf12g03750.t1;itf12g03750.t2	19.8189	18.9585	16.2396	43.7452	45.1258	41.7812	1.24778	1.13637e-19	up	PREDICTED: caffeoylshikimate esterase [Ipomoea nil]
MSTRG.14997	itf04g23540	itf04g23540.t3;itf04g23540.t2;itf04g23540.t1;itf04g23540.t4	18.1575	18.4299	21.1401	59.7603	51.4354	45.8055	1.44345	1.1675e-19	up	PREDICTED: pto-interacting protein 1-like isoform X1 [Ipomoea nil]
MSTRG.19844	itf06g20490;itf06g20470	itf06g20490.t1;itf06g20470.t1	3.6515	3.77521	2.59562	9.94271	10.1681	8.48563	1.51262	1.37718e-19	up	PREDICTED: geraniol 8-hydroxylase-like [Ipomoea nil]
MSTRG.32497	itf13g05070	itf13g05070.t1	0.42636	0.225476	0.723294	8.87512	7.73924	14.4496	4.4976	1.52186e-19	up	PREDICTED: kunitz trypsin inhibitor 2-like [Ipomoea nil]
MSTRG.16735	itf05g10800	itf05g10800.t1	0.489144	0.400313	0.298343	2.04817	2.13348	1.98286	2.37569	1.72638e-19	up	PREDICTED: uncharacterized protein LOC109184693 [Ipomoea nil]
MSTRG.33398	itf13g16730	itf13g16730.t1	1.56565	0.938625	1.2758	4.32295	4.53234	5.10808	1.88516	1.96179e-19	up	PREDICTED: ethylene-responsive transcription factor ERF113 [Ipomoea nil]
MSTRG.29990	itf12g02540	itf12g02540.t1	68.9498	78.9456	57.2608	138.951	151.087	150.398	1.10221	2.14187e-19	up	PREDICTED: aspartyl protease family protein 1-like [Ipomoea nil]
MSTRG.30294	itf12g06760	itf12g06760.t1	4.54823	3.31117	4.35657	17.9204	15.1866	11.3858	1.8648	2.30397e-19	up	PREDICTED: aldose 1-epimerase-like [Ipomoea nil]
MSTRG.22981	itf08g08700	itf08g08700.t1	2.72092	2.89844	3.62157	6.0261	6.44778	7.19922	1.09011	2.45527e-19	up	PREDICTED: somatic embryogenesis receptor kinase 4-like isoform X1 [Ipomoea nil]
MSTRG.8034	itf01g32340	itf01g32340.t1	1.82479	1.20384	0.551458	21.708	10.2373	11.0197	3.5851	2.74921e-19	up
MSTRG.27924	itf10g24110;itf10g24100	itf10g24110.t1;itf10g24100.t1	9.42944	8.66182	5.24197	33.3281	30.2535	27.0444	1.95754	3.21183e-19	up	PREDICTED: scopoletin glucosyltransferase-like [Ipomoea nil]
MSTRG.16918	itf05g12750;itf05g12740	itf05g12750.t1;itf05g12740.t1	2.03239	3.53937	4.98873	21.3056	15.4795	21.5759	2.46633	3.24243e-19	up	PREDICTED: uncharacterized protein LOC109151107 [Ipomoea nil]
MSTRG.31868	itf12g25640	itf12g25640.t1	3.6408	3.31301	3.02914	6.65907	8.43679	7.56539	1.18269	3.4763e-19	up	hypothetical protein GOBAR_DD20086 [Gossypium barbadense]
MSTRG.36962	itf15g18040	itf15g18040.t1	3.6414	2.62199	3.65136	10.8581	11.0931	9.25921	1.65438	3.93643e-19	up	PREDICTED: premnaspirodiene oxygenase-like [Ipomoea nil]
MSTRG.8311	itf01g35650	itf01g35650.t1	1.36591	1.69394	1.76018	7.48356	6.25773	5.20484	1.97479	4.25174e-19	up	PREDICTED: uncharacterized protein LOC109169767 [Ipomoea nil]
MSTRG.5966	itf01g06630	itf01g06630.t1	4.68765	2.76882	3.32872	15.6852	16.3449	12.4433	2.04389	4.6199e-19	up	PREDICTED: probable WRKY transcription factor 28 [Ipomoea nil]
MSTRG.27223	itf10g15540	itf10g15540.t1	56.7508	53.0313	42.2773	108.405	101.61	99.0028	1.02305	4.71593e-19	up	PREDICTED: disease resistance response protein 206-like [Ipomoea nil]
MSTRG.29831	itf12g00550	itf12g00550.t1	4.51798	3.15548	2.18123	16.3638	14.1021	15.6897	2.22762	5.02139e-19	up	PREDICTED: cytochrome P450 CYP736A12-like [Ipomoea nil]
MSTRG.17211	itf05g16490	itf05g16490.t2;itf05g16490.t1	11.7013	11.4783	13.0235	36.8313	30.3709	30.5687	1.43329	5.3774e-19	up	PREDICTED: uncharacterized FCP1 homology domain-containing protein C1271.03c-like isoform X1 [Ipomoea nil];PREDICTED: uncharacterized FCP1 homology domain-containing protein C1271.03c-like isoform X2 [Ipomoea nil]
MSTRG.11926	itf03g16480	itf03g16480.t2;itf03g16480.t1	32.5254	35.3028	28.6071	141.253	131.324	74.2607	1.84663	8.40996e-19	up	PREDICTED: probable low-specificity L-threonine aldolase 1 [Ipomoea nil]
MSTRG.20588	itf07g02730	itf07g02730.t1	0	0	0	10.5317	8.0303	9.1819	16.4968	8.45921e-19	up	Lignin-forming anionic peroxidase [Vitis vinifera]
MSTRG.20047	itf06g22880	itf06g22880.t1	2.53639	4.5245	5.01447	20.5785	18.955	15.7982	2.19604	9.4186e-19	up	PREDICTED: ABSCISIC ACID-INSENSITIVE 5-like protein 5 [Ipomoea nil]
MSTRG.16248	itf05g04470	itf05g04470.t1	0.0606306	0.0454377	0.0132593	0.607844	0.546913	0.428377	3.72978	9.69076e-19	up	PREDICTED: WAT1-related protein At2g39510-like [Ipomoea nil]
MSTRG.16031	itf05g02100	itf05g02100.t2;itf05g02100.t1	3.31458	3.10093	2.2695	8.47563	6.90984	8.13318	1.4372	1.17584e-18	up	PREDICTED: serine/threonine-protein kinase AtPK2/AtPK19-like [Ipomoea nil]
MSTRG.5650	itf01g02500	itf01g02500.t1	1.46958	1.95153	1.37264	5.62798	4.23644	5.72038	1.70091	1.17943e-18	up	PREDICTED: caffeic acid 3-O-methyltransferase-like [Ipomoea nil]
MSTRG.15740	itf04g33060	itf04g33060.t1	4.66077	4.79146	5.98011	9.75889	12.1901	10.8671	1.08845	1.34643e-18	up	PREDICTED: protein kinase 2B, chloroplastic-like [Ipomoea nil]
MSTRG.27174	itf10g14840	itf10g14840.t1;itf10g14840.t2	11.0976	9.21853	9.72272	24.3516	24.8643	23.8523	1.28241	1.38645e-18	up	PREDICTED: ethylene-responsive transcription factor ERF003-like [Ipomoea nil]
MSTRG.12045	itf03g17770	itf03g17770.t1;itf03g17770.t2	0.675474	0.578963	0.652583	1.54941	1.78889	1.95139	1.47186	1.55482e-18	up	PREDICTED: heat shock factor protein HSF30-like isoform X1 [Ipomoea nil];PREDICTED: heat stress transcription factor A-2-like isoform X2 [Ipomoea nil]
MSTRG.29939	itf12g01980	itf12g01980.t1	4.29696	4.15811	6.49189	17.9217	13.6345	20.2661	1.79372	1.6547e-18	up	PREDICTED: 2-oxoglutarate-dependent dioxygenase DAO-like [Ipomoea nil]
MSTRG.31244	itf12g18030	itf12g18030.t1	4.90899	2.0986	4.91684	19.7421	24.0755	18.7962	2.39256	2.01957e-18	up	PREDICTED: protein trichome birefringence-like 23 [Ipomoea nil]
MSTRG.13799	itf04g07820;itf04g07830;itf04g07810	itf04g07820.t1;itf04g07830.t1;itf04g07810.t1	0.452883	0.550955	0.419982	1.37718	1.70241	1.49555	1.68405	2.15782e-18	up	PREDICTED: uncharacterized protein LOC109185905 isoform X3 [Ipomoea nil];PREDICTED: uncharacterized protein LOC109185905 isoform X2 [Ipomoea nil]
MSTRG.5610	itf01g02010	itf01g02010.t1	8.54969	6.78136	3.98552	35.0161	25.7362	26.6113	2.17719	2.25347e-18	up	PREDICTED: BRASSINOSTEROID INSENSITIVE 1-associated receptor kinase 1-like [Ipomoea nil]
MSTRG.31943	itf12g26670	itf12g26670.t1;itf12g26670.t2	17.2957	16.549	16.6294	28.557	41.9888	38.3102	1.1088	2.31428e-18	up	PREDICTED: protein NTM1-like 9 [Ipomoea nil]
MSTRG.28241	itf11g02250	itf11g02250.t1	16.8491	15.2248	13.0113	39.2813	43.0151	35.2883	1.38297	2.33603e-18	up	PREDICTED: uncharacterized protein LOC109213650 [Nicotiana attenuata]
MSTRG.14900	itf04g22480	itf04g22480.t1	5.83542	6.47473	7.21375	17.4717	21.6632	22.1215	1.64962	3.39571e-18	up	PREDICTED: MDIS1-interacting receptor like kinase 2-like [Ipomoea nil]
MSTRG.32872	itf13g09840	itf13g09840.t1	1.21085	0.532511	2.68887	78.3323	48.4678	76.4308	5.51894	3.84986e-18	up	hypothetical protein CQW23_00772 [Capsicum baccatum]
MSTRG.19958	itf06g21900	itf06g21900.t1	4.09532	4.88594	6.43549	16.155	20.2521	19.6537	1.86249	4.39653e-18	up	PREDICTED: AAA-ATPase At3g50940-like isoform X1 [Ipomoea nil]
MSTRG.16851	itf05g11980	itf05g11980.t2;itf05g11980.t1	3.18283	1.57585	4.2826	56.8052	42.3469	33.4664	3.87461	5.30156e-18	up	PREDICTED: uncharacterized protein LOC109151045 isoform X1 [Ipomoea nil];PREDICTED: uncharacterized protein LOC109151045 isoform X2 [Ipomoea nil]
MSTRG.13443	itf04g03540	itf04g03540.t1	5.17311	4.86878	7.8222	17.7829	29.1038	21.8329	1.94366	5.35668e-18	up	PREDICTED: protein NRT1/ PTR FAMILY 7.2-like [Ipomoea nil]
MSTRG.32370	itf13g03580	itf13g03580.t1	2.2528	1.43067	2.14655	5.83063	8.19128	8.06444	1.92158	5.89434e-18	up	PREDICTED: ethylene-responsive transcription factor ERF027-like [Ipomoea nil]
MSTRG.1675	itf00g21790	itf00g21790.t1	1.63778	1.63203	1.66055	3.65937	4.24754	3.57655	1.21979	5.94673e-18	up	PREDICTED: pleiotropic drug resistance protein 2-like [Ipomoea nil]
MSTRG.24260	itf09g05460	itf09g05460.t1	1.08283	1.83663	0.859106	13.7671	13.4594	7.2384	3.18922	6.2178e-18	up	PREDICTED: putative receptor-like protein kinase At4g00960 [Ipomoea nil]
MSTRG.6693	itf01g15720	itf01g15720.t1	66.4957	52.1688	97.0017	378.952	412.804	332.639	2.38228	6.37954e-18	up	PREDICTED: non-specific lipid-transfer protein 1-like [Nicotiana sylvestris]
MSTRG.10495	itf02g27320	itf02g27320.t1	0.0822313	0.0529136	0.0340949	1.2223	0.816643	0.681294	4.00659	8.43565e-18	up	PREDICTED: uncharacterized protein LOC109156502 [Ipomoea nil]
MSTRG.20799	itf07g05410	itf07g05410.t1	17.1216	15.824	15.1799	38.9161	50.5249	38.3617	1.40905	9.56317e-18	up	PREDICTED: uncharacterized protein LOC109172054 [Ipomoea nil]
MSTRG.9512	itf02g14540	itf02g14540.t4;itf02g14540.t1;itf02g14540.t3;itf02g14540.t2	44.1301	33.2622	44.2616	76.2983	84.9366	88.7024	1.03878	1.0177e-17	up	PREDICTED: IRK-interacting protein-like [Ipomoea nil]
MSTRG.29266	itf11g15000	itf11g15000.t1	124.463	123.456	99.2888	251.765	247.296	227.459	1.0652	1.10069e-17	up	PREDICTED: uncharacterized protein LOC109162858 [Ipomoea nil]
MSTRG.10839	itf03g02400	itf03g02400.t1	0.312872	0.29716	0.475401	2.65748	2.36349	2.77754	2.84493	1.21956e-17	up	PREDICTED: protein GLUTAMINE DUMPER 2-like [Ipomoea nil]
MSTRG.27659	itf10g20700;itf10g20690	itf10g20700.t1;itf10g20690.t1	3.14181	2.51565	2.29807	6.2353	5.4962	6.22826	1.17474	1.29341e-17	up	PREDICTED: uncharacterized protein LOC109164821 [Ipomoea nil]
MSTRG.35416	itf14g18850	itf14g18850.t1	0.942745	0.650934	1.08823	7.23744	9.80927	5.8943	3.09659	1.59859e-17	up	PREDICTED: aluminum-activated malate transporter 14-like [Ipomoea nil]
MSTRG.33842	itf13g22080	itf13g22080.t1	0.052935	0.1324	0.0980851	1.45201	1.12438	1.40828	3.81345	1.71281e-17	up	PREDICTED: basic leucine zipper 43-like [Ipomoea nil]
MSTRG.9432	itf02g13470;itf02g13460	itf02g13470.t1;itf02g13460.t1	1.3155	0.957371	1.16786	4.52934	4.31126	3.41787	1.83299	1.75691e-17	up	PREDICTED: cytochrome P450 CYP72A219-like [Ipomoea nil]
MSTRG.13227	itf04g00800	itf04g00800.t1	34.9609	19.1205	19.2684	191.817	225.036	152.68	2.95691	1.81437e-17	up	PREDICTED: acidic endochitinase-like [Ipomoea nil]
MSTRG.15256	itf04g27140	itf04g27140.t1	3.24527	1.79027	1.45262	17.5817	18.9877	12.4394	2.91716	1.88014e-17	up	PREDICTED: cytochrome P450 82C4-like [Ipomoea nil]
MSTRG.10919	itf03g03460	itf03g03460.t1	15.0292	14.7193	16.893	33.5805	37.2778	30.3854	1.11815	2.86624e-17	up	PREDICTED: WUSCHEL-related homeobox 8-like [Ipomoea nil]
MSTRG.14133	itf04g12110	itf04g12110.t1	7.49456	6.92823	4.53003	18.574	19.1004	14.8032	1.46929	2.90913e-17	up	PREDICTED: glucan endo-1,3-beta-glucosidase, acidic-like isoform X2 [Ipomoea nil]
MSTRG.15339	itf04g28110	itf04g28110.t1	0.431459	0.940905	0.876791	4.09012	5.39329	3.08364	2.48219	3.85511e-17	up	PREDICTED: cationic peroxidase 1-like [Ipomoea nil]
MSTRG.28348	itf11g03470	itf11g03470.t1	8.42597	6.97204	9.54347	22.9022	27.4958	26.1954	1.61867	5.18412e-17	up	PREDICTED: exopolygalacturonase-like [Ipomoea nil]
MSTRG.8940	itf02g07230	itf02g07230.t1	28.1012	21.9416	33.0727	51.1867	82.7481	77.2861	1.34556	5.46006e-17	up	PREDICTED: probable pectinesterase/pectinesterase inhibitor 12 [Ipomoea nil]
MSTRG.19694	itf06g18600	itf06g18600.t1;itf06g18600.t2	13.1868	13.3677	20.4292	54.3891	47.3797	45.1732	1.64501	5.85856e-17	up	PREDICTED: calcium-transporting ATPase 9, plasma membrane-type-like isoform X2 [Ipomoea nil]
MSTRG.7916	itf01g30850;itf01g30840	itf01g30850.t1;itf01g30840.t1	21.1901	17.8841	14.8269	46.4549	49.0014	37.5435	1.30304	6.27241e-17	up	PREDICTED: laccase-15-like [Ipomoea nil];PREDICTED: laccase-14-like [Ipomoea nil]
MSTRG.21092	itf07g09380	itf07g09380.t1;itf07g09380.t2	0.731293	1.02197	0.974651	4.40129	4.18848	5.83235	2.40241	6.55797e-17	up	PREDICTED: probable serine/threonine-protein kinase WNK4 isoform X1 [Ipomoea nil];PREDICTED: probable serine/threonine-protein kinase WNK4 isoform X2 [Ipomoea nil]
MSTRG.30111	itf12g04160	itf12g04160.t1	5.29564	5.90249	5.19095	19.7153	14.5601	15.276	1.59619	6.70167e-17	up
MSTRG.6043	itf01g07750;itf01g07720	itf01g07750.t1;itf01g07720.t1	7.14351	6.27488	7.70175	12.7714	15.137	15.5416	1.04074	7.98767e-17	up	PREDICTED: laccase-12-like [Ipomoea nil]
MSTRG.24113	itf09g03600	itf09g03600.t1	0.461003	0.322535	0.620054	1.52378	1.59305	2.26945	1.94016	9.03854e-17	up	PREDICTED: aminotransferase ALD1 [Ipomoea nil]
MSTRG.22050	itf07g21460	itf07g21460.t1	0.16873	0.412464	0.149585	2.47086	2.30155	1.6242	3.1298	1.06519e-16	up	PREDICTED: uncharacterized protein LOC109166387 [Ipomoea nil]
MSTRG.6254	itf01g09890	itf01g09890.t1	1.11371	0.479169	0.563216	5.51544	4.41462	4.01785	2.69355	1.14722e-16	up	PREDICTED: 1-aminocyclopropane-1-carboxylate oxidase homolog 1-like [Ipomoea nil]
MSTRG.9692	itf02g16810	itf02g16810.t2;itf02g16810.t1	24.366	21.4071	25.3885	37.5789	57.127	61.2297	1.13178	1.32774e-16	up	PREDICTED: ABC transporter C family member 3-like [Ipomoea nil]
MSTRG.24193	itf09g04410	itf09g04410.t1	1.91821	2.14369	2.34124	3.76125	4.84194	4.76504	1.06195	1.36445e-16	up	PREDICTED: uncharacterized protein LOC109167170 [Ipomoea nil]
MSTRG.22960	itf08g08390	itf08g08390.t1	3.36546	3.67729	6.17081	14.1944	15.7041	17.1702	1.83275	1.49805e-16	up	PREDICTED: cation/H(+) antiporter 18-like [Ipomoea nil]
MSTRG.36230	itf15g08700	itf15g08700.t1	5.3392	5.76673	6.59813	40.3073	23.1009	54.2851	2.73288	1.5043e-16	up	PREDICTED: protein ZINC INDUCED FACILITATOR-LIKE 1-like isoform X1 [Ipomoea nil]
MSTRG.23016	itf08g09240	itf08g09240.t1	0.483414	0.350584	0.657525	8.35543	8.35386	4.06805	3.80015	1.5656e-16	up	PREDICTED: acylsugar acyltransferase 3-like [Ipomoea nil]
MSTRG.24516	itf09g09010	itf09g09010.t1	0.966947	0.635777	0.442791	4.16655	3.96307	2.87626	2.42774	1.8059e-16	up	PREDICTED: uncharacterized protein LOC109159001 [Ipomoea nil]
MSTRG.15829	itf04g34050;itf04g33990	itf04g34050.t1;itf04g33990.t1	0.446382	0.432457	0.450159	1.24767	1.32949	1.22612	1.51691	1.90179e-16	up	PREDICTED: leucine-rich repeat receptor protein kinase EMS1-like [Ipomoea nil]
MSTRG.24330	itf09g06540	itf09g06540.t1	18.4929	19.949	13.2213	40.502	36.5851	37.9435	1.15481	1.97545e-16	up	PREDICTED: CBS domain-containing protein CBSX5-like [Ipomoea nil]
MSTRG.17577	itf05g20870	itf05g20870.t1	1.03701	0.327625	0.546203	5.76744	4.61119	3.4723	2.8577	2.04726e-16	up	PREDICTED: germin-like protein subfamily 1 member 13 [Ipomoea nil]
MSTRG.23926	itf09g01270	itf09g01270.t1	0.591787	0.675004	0.700525	1.55976	1.39023	1.6677	1.23094	3.17929e-16	up
MSTRG.25145	itf09g16380	itf09g16380.t2;itf09g16380.t1	3.17704	2.5604	2.71169	5.53317	5.53321	6.45927	1.05259	3.48464e-16	up	PREDICTED: TMV resistance protein N-like [Ipomoea nil]
MSTRG.23986	itf09g01980	itf09g01980.t1	3.24167	4.62876	4.27171	9.46679	11.7103	11.8692	1.44446	3.7559e-16	up	PREDICTED: uncharacterized protein At4g06744-like [Ipomoea nil]
MSTRG.29906	itf12g01580	itf12g01580.t1	13.4522	13.0829	10.2062	25.7327	25.0555	27.7403	1.09581	4.56676e-16	up	PREDICTED: aspartic proteinase PCS1-like [Ipomoea nil]
MSTRG.15288	itf04g27490	itf04g27490.t1	6.4044	7.22995	11.0452	32.4301	29.7609	25.4565	1.82839	5.2044e-16	up	PREDICTED: dCTP pyrophosphatase 1-like [Ipomoea nil]
MSTRG.8878	itf02g06510	itf02g06510.t1	12.9277	14.2817	10.9197	26.1705	32.6381	29.4483	1.21082	5.56488e-16	up	PREDICTED: leucine-rich repeat extensin-like protein 3 [Ipomoea nil]
MSTRG.20230	itf06g25270	itf06g25270.t1	7.28469	5.21083	3.77694	37.9871	28.2427	19.6404	2.39972	6.13022e-16	up	PREDICTED: ethylene-responsive transcription factor ABR1-like [Ipomoea nil]
MSTRG.20559	itf07g02410	itf07g02410.t1	6.70495	8.59766	13.5147	39.0392	41.5807	32.4794	1.97258	8.13728e-16	up	oxidoreductase [Ipomoea batatas]
MSTRG.7116	itf01g21000	itf01g21000.t1	21.5213	17.7754	25.4239	38.8936	54.5244	47.7297	1.12491	8.19102e-16	up	PREDICTED: polyphenol oxidase I, chloroplastic [Ipomoea nil]
MSTRG.9292	itf02g11270	itf02g11270.t1;itf02g11270.t4;itf02g11270.t3;itf02g11270.t2	3.18566	2.96401	3.84518	7.43404	6.81691	7.87747	1.14664	8.73548e-16	up	PREDICTED: septum-promoting GTP-binding protein 1-like [Ipomoea nil]
MSTRG.10674	itf03g00390	itf03g00390.t1	0.212764	0.209301	0.12108	0.804156	1.01538	0.78914	2.26391	1.09288e-15	up	PREDICTED: uncharacterized protein LOC109180200 [Ipomoea nil]
MSTRG.22628	itf08g04280	itf08g04280.t1	2.5602	2.18606	2.34842	4.96682	5.93488	5.21788	1.184	1.13321e-15	up	PREDICTED: alpha-amylase-like [Ipomoea nil]
MSTRG.27470	itf10g18370	itf10g18370.t1	1.30553	1.09324	1.32878	4.27771	4.84599	4.72626	1.89358	1.17063e-15	up	PREDICTED: two-pore potassium channel 3-like isoform X2 [Ipomoea nil]
MSTRG.24496	itf09g08720	itf09g08720.t1	28.9986	19.8233	18.9805	52.8826	54.9297	48.5004	1.20503	1.36679e-15	up	PREDICTED: tropinone reductase homolog [Ipomoea nil]
MSTRG.17662	itf05g21810	itf05g21810.t2	3.07738	2.53403	1.9903	19.89	14.6699	7.99887	2.48506	1.46223e-15	up	PREDICTED: cellulose synthase-like protein E1 [Ipomoea nil]
MSTRG.25583	itf09g22270	itf09g22270.t1	0.0132266	0.0156787	0	0.283676	0.276145	0.186124	4.68966	1.50409e-15	up	PREDICTED: phospholipase A(1) DAD1, chloroplastic-like [Ipomoea nil]
MSTRG.24200	itf09g04510	itf09g04510.t1;itf09g04510.t2	1.22223	1.09458	1.15554	2.40191	3.95827	2.81496	1.40182	1.6289e-15	up	PREDICTED: protein NRT1/ PTR FAMILY 4.3-like [Ipomoea nil]
MSTRG.24064	itf09g02960	itf09g02960.t1	0.360787	0.267718	0.463586	1.33609	1.87906	3.29472	2.57553	1.99021e-15	up	PREDICTED: uncharacterized protein LOC109161430 [Ipomoea nil]
MSTRG.20315	itf06g26510	itf06g26510.t1	47.2792	39.9525	38.0935	68.1963	97.8981	103.862	1.10705	2.51917e-15	up	PREDICTED: protein NRT1/ PTR FAMILY 2.11-like [Ipomoea nil]
MSTRG.15942	itf05g00900	itf05g00900.t1	11.6181	11.2319	11.0052	23.4773	19.5145	25.9749	1.02652	2.63971e-15	up	PREDICTED: uncharacterized protein At2g33490-like isoform X1 [Ipomoea nil]
MSTRG.2591	itf00g35750	itf00g35750.t1	1.36786	0.550421	0.304376	8.95233	7.37607	6.77559	3.37779	2.67928e-15	up	PREDICTED: germin-like protein subfamily 1 member 13 [Ipomoea nil]
MSTRG.33758	itf13g21080	itf13g21080.t1	2.98826	3.86854	3.64784	17.8875	10.6526	15.3267	2.0621	3.04444e-15	up	PREDICTED: myb-related protein Myb4-like [Ipomoea nil]
MSTRG.27647	itf10g20470	itf10g20470.t1	1.3287	1.70529	1.70267	5.65048	4.60825	4.76757	1.66555	3.19166e-15	up	PREDICTED: F-box protein At1g61340-like [Ipomoea nil]
MSTRG.8121	itf01g33290	itf01g33290.t1	12.4409	14.0748	16.8631	34.863	38.0817	30.7953	1.25791	3.68458e-15	up	PREDICTED: cytochrome P450 81E8-like isoform X1 [Ipomoea nil]
MSTRG.24131	itf09g03810	itf09g03810.t1	5.42477	5.96717	9.19255	16.9057	24.8066	17.3192	1.51993	3.83654e-15	up	PREDICTED: basic blue protein [Ipomoea nil]
MSTRG.3124	itf00g44310	itf00g44310.t6;itf00g44310.t5;itf00g44310.t7;itf00g44310.t4;itf00g44310.t2;itf00g44310.t3;itf00g44310.t1	3.35876	3.38433	2.92505	8.96202	10.8005	7.87152	1.51514	4.11355e-15	up	PREDICTED: septum-promoting GTP-binding protein 1-like [Ipomoea nil]
MSTRG.21939	itf07g20200	itf07g20200.t1	1.08096	1.01552	1.33718	2.84451	2.55791	2.78674	1.25397	4.13432e-15	up	PREDICTED: heavy metal-associated isoprenylated plant protein 3-like [Ipomoea nil]
MSTRG.14194	itf04g12860	itf04g12860.t1	0.0323329	0.0374559	0.0750264	0.567914	0.616907	0.507106	3.54638	4.32196e-15	up	PREDICTED: LEAF RUST 10 DISEASE-RESISTANCE LOCUS RECEPTOR-LIKE PROTEIN KINASE-like 1.1 [Ipomoea nil]
MSTRG.19382	itf06g15140	itf06g15140.t1	1.00869	1.14613	1.00247	2.35662	2.74007	2.32263	1.2326	4.3535e-15	up	PREDICTED: probable LRR receptor-like serine/threonine-protein kinase At1g56140 [Ipomoea nil]
MSTRG.20193	itf06g24700	itf06g24700.t1	3.67345	3.40232	4.05667	9.85174	12.2945	10.533	1.5536	5.61515e-15	up	PREDICTED: transcription factor TGA3-like [Ipomoea nil]
MSTRG.13832	itf04g08280	itf04g08280.t1;itf04g08280.t2;itf04g08280.t3	0.638279	0.800983	0.535012	2.51205	2.35899	2.00949	1.8012	5.67992e-15	up	PREDICTED: cyanate hydratase [Ipomoea nil];PREDICTED: putative disease resistance protein At1g50180 [Ipomoea nil]
MSTRG.2692	itf00g37680	itf00g37680.t1	0.932512	1.28218	0.457419	6.89455	8.30877	5.20444	2.93306	5.84303e-15	up	PREDICTED: IAA-amino acid hydrolase ILR1-like 1 [Ipomoea nil]
MSTRG.35680	itf15g01880	itf15g01880.t1	38.9804	32.1165	28.2166	59.6263	64.9317	84.777	1.07575	6.13446e-15	up	unnamed protein product [Coffea canephora]
MSTRG.11241	itf03g07750	itf03g07750.t1	2.07781	1.80789	1.95671	12.5423	10.6021	4.77042	2.2564	6.16216e-15	up	PREDICTED: probable polyol transporter 6 [Ipomoea nil]
MSTRG.25088	itf09g15760	itf09g15760.t1	0.0654253	0.145558	0.0848233	0.892846	0.601018	0.766248	2.93367	6.26522e-15	up	PREDICTED: umecyanin-like [Ipomoea nil]
MSTRG.32005	itf12g27340	itf12g27340.t3;itf12g27340.t1;itf12g27340.t2	14.0636	13.9715	11.2022	32.2796	34.7993	27.0965	1.26312	7.56165e-15	up	PREDICTED: uncharacterized protein LOC109194124 isoform X5 [Ipomoea nil]
MSTRG.14377	itf04g15110	itf04g15110.t1	0.397542	0.470582	0.427959	2.08147	2.18628	1.36466	2.11959	8.30211e-15	up	PREDICTED: 2-hydroxyisoflavanone dehydratase-like [Ipomoea nil]
MSTRG.26375	itf10g05000	itf10g05000.t1	0.428059	0.0880144	0.135904	6.81151	3.41621	2.48392	4.28518	8.33001e-15	up	PREDICTED: berberine bridge enzyme-like 8 isoform X1 [Ipomoea nil]
MSTRG.3217	itf00g45990	itf00g45990.t1	0.327721	0.287084	0.320906	1.07043	1.11098	1.12436	1.82085	8.55607e-15	up	PREDICTED: WUSCHEL-related homeobox 8 [Daucus carota subsp. sativus]
MSTRG.20186	itf06g24540	itf06g24540.t1	8.65507	8.66167	8.90964	26.8818	31.7192	20.4782	1.59228	1.1466e-14	up	UDP-glycosyltransferase 85A32 [Ipomoea batatas]
MSTRG.26059	itf10g01100	itf10g01100.t1	2.30804	3.30799	3.3639	7.74141	7.73644	8.49511	1.41663	1.36009e-14	up	PREDICTED: uncharacterized protein LOC109184412 [Ipomoea nil]
MSTRG.26393	itf10g05260	itf10g05260.t1	27.1091	22.2198	21.1748	51.7138	49.5766	46.4437	1.06723	1.50725e-14	up	PREDICTED: cationic amino acid transporter 1-like isoform X1 [Ipomoea nil]
MSTRG.8983	itf02g07690	itf02g07690.t1	10.5639	9.80309	11.8186	20.2443	37.5392	31.0918	1.46537	1.53245e-14	up	PREDICTED: uncharacterized protein LOC109178068 [Ipomoea nil]
MSTRG.8602	itf02g03080	itf02g03080.t1	3.92232	3.91822	2.33072	8.75729	9.54604	9.35044	1.44298	1.67354e-14	up	PREDICTED: probable LRR receptor-like serine/threonine-protein kinase At1g74360 [Ipomoea nil]
MSTRG.20835	itf07g05760	itf07g05760.t1	1.45388	0.73789	0.296763	26.5493	19.7233	17.6247	4.68239	1.68513e-14	up	PREDICTED: uncharacterized protein LOC109171832 [Ipomoea nil]
MSTRG.9455	itf02g13840	itf02g13840.t1	3.07876	1.83387	2.4275	8.32019	12.314	9.74024	2.04898	1.75749e-14	up	PREDICTED: probable WRKY transcription factor 71 [Ipomoea nil]
MSTRG.28539	itf11g05910	itf11g05910.t1	11.4019	10.7555	12.0715	22.3719	24.6357	25.9417	1.09168	1.82521e-14	up	PREDICTED: scarecrow-like transcription factor PAT1 [Ipomoea nil]
MSTRG.24647	itf09g10480	itf09g10480.t2;itf09g10480.t1	2.29764	1.63883	1.89113	5.50028	5.46876	4.85035	1.44072	2.0155e-14	up	NAC10 protein [Ipomoea batatas]
MSTRG.30347	itf12g07430	itf12g07430.t1	30.7839	30.0685	23.0916	61.3049	53.1549	56.8087	1.02876	2.2009e-14	up	PREDICTED: uncharacterized protein LOC109158335 [Ipomoea nil]
MSTRG.22713	itf08g05450	itf08g05450.t1	0.36647	0.251748	0.177735	2.3741	1.80245	1.62973	2.86686	2.21191e-14	up	PREDICTED: G-type lectin S-receptor-like serine/threonine-protein kinase At4g27290 [Ipomoea nil]
MSTRG.20885	itf07g06390	itf07g06390.t1;itf07g06390.t2	8.43729	7.64808	7.90349	16.7565	29.9333	24.9432	1.57826	2.58854e-14	up	PREDICTED: LRR receptor-like serine/threonine-protein kinase FLS2 [Ipomoea nil]
MSTRG.24343	itf09g06700	itf09g06700.t1	2.05226	2.16852	1.45178	5.5412	6.28793	4.30142	1.50772	2.76153e-14	up	PREDICTED: E3 ubiquitin-protein ligase RMA1-like [Ipomoea nil]
MSTRG.20829	itf07g05680	itf07g05680.t1	2.35258	2.05689	5.66715	13.2739	15.2661	21.152	2.302	2.79287e-14	up	PREDICTED: glutamate decarboxylase-like [Ipomoea nil]
MSTRG.29422	itf11g17090	itf11g17090.t1	0.00417187	0.328715	0.115714	8.0368	3.997	2.99315	5.06598	2.88072e-14	up	PREDICTED: kunitz trypsin inhibitor 2-like [Ipomoea nil]
MSTRG.20303	itf06g26280	itf06g26280.t1	8.07583	10.5495	7.11122	20.4971	17.7933	23.2888	1.25862	2.88144e-14	up	PREDICTED: glutathione S-transferase U9 [Ipomoea nil]
MSTRG.25411	itf09g19800	itf09g19800.t1	0.24444	0.29145	0.26423	0.774554	1.09897	0.852486	1.7685	2.89725e-14	up	PREDICTED: uncharacterized protein LOC109188599 [Ipomoea nil]
MSTRG.24483	itf09g08510	itf09g08510.t1	0.254099	0.409639	0.439053	1.25907	1.23294	1.32188	1.79011	3.20206e-14	up	putative metallothionin 2 [Ipomoea batatas]
MSTRG.29830	itf12g00540	itf12g00540.t1;itf12g00540.t2	6.93599	7.42777	6.75647	14.14	19.0289	20.7923	1.3533	3.23871e-14	up	PREDICTED: cytochrome P450 CYP736A12-like [Ipomoea nil]
MSTRG.33439	itf13g17140	itf13g17140.t1	0.823507	0.289466	0.437607	3.70401	4.00805	3.23368	2.81949	3.58946e-14	up	PREDICTED: probable WRKY transcription factor 45 isoform X1 [Ipomoea nil]
MSTRG.7743	itf01g28810	itf01g28810.t1	0.642937	0.691906	0.995982	2.09197	2.00317	2.17328	1.42726	3.59998e-14	up	PREDICTED: protein SRG1-like [Ipomoea nil]
MSTRG.17172	itf05g16070	itf05g16070.t1	4.37678	4.27176	3.58812	17.1667	12.1358	12.1224	1.75929	3.91069e-14	up	PREDICTED: NAC domain-containing protein 92-like [Ipomoea nil]
MSTRG.23852	itf09g00430	itf09g00430.t1	3.46906	3.62498	2.40217	8.37952	10.6071	7.87316	1.50002	5.01674e-14	up	PREDICTED: uncharacterized protein LOC102600975 [Solanum tuberosum]
MSTRG.7512	itf01g25900	itf01g25900.t1	4.22002	4.18754	1.67006	18.4197	19.8785	11.5792	2.30723	5.09207e-14	up	NAC3 protein [Ipomoea batatas]
MSTRG.5511	itf01g00620	itf01g00620.t1;itf01g00620.t3;itf01g00620.t2	20.6652	20.6542	20.3913	55.6499	51.902	37.2337	1.23033	5.34531e-14	up	PREDICTED: acyl-coenzyme A oxidase 3, peroxisomal-like [Ipomoea nil]
MSTRG.24361	itf09g06910	itf09g06910.t1	6.38907	9.69399	9.85918	20.7944	22.2513	23.1976	1.35247	6.27277e-14	up	PREDICTED: MACPF domain-containing protein NSL1-like [Ipomoea nil]
MSTRG.12018	itf03g17470	itf03g17470.t1	0.111054	0.138947	0.0759815	0.899538	0.700144	0.650218	2.787	7.17811e-14	up	PREDICTED: cytochrome P450 72A15-like isoform X1 [Ipomoea nil]
MSTRG.17903	itf05g24640	itf05g24640.t1	13.3438	15.5117	19.7133	34.9629	38.7608	31.8479	1.12012	7.32458e-14	up	PREDICTED: formate dehydrogenase, mitochondrial [Ipomoea nil]
MSTRG.31260	itf12g18380	itf12g18380.t1	0.109932	0.142608	0.0432093	1.09042	1.35014	1.14742	3.60073	7.48071e-14	up	PREDICTED: uncharacterized protein LOC109148254 [Ipomoea nil]
MSTRG.27823	itf10g22710	itf10g22710.t1	3.91926	3.20852	3.92179	8.81999	8.92237	8.14179	1.22808	7.48797e-14	up	mitochondrial alternative oxidase 2 [Ipomoea batatas]
MSTRG.24854	itf09g12930	itf09g12930.t1	1.30523	0.978634	0.490568	4.27664	4.56586	3.53062	2.15695	7.60543e-14	up	PREDICTED: E3 ubiquitin-protein ligase PUB24-like [Ipomoea nil]
MSTRG.28591	itf11g06660	itf11g06660.t1	1.93906	1.85929	1.47636	5.28629	4.87609	4.28249	1.4534	8.07135e-14	up	PREDICTED: putative F-box protein PP2-B12 [Ipomoea nil]
MSTRG.12114	itf03g18580	itf03g18580.t1	201.285	209.407	154.282	417.766	403.108	323.544	1.01836	9.0383e-14	up	PREDICTED: sugar transport protein 14-like [Ipomoea nil]
MSTRG.5539	itf01g01010	itf01g01010.t1	0.394985	0.438691	1.23642	4.6973	8.86444	7.86139	3.3714	9.36434e-14	up	PREDICTED: uncharacterized protein LOC109168132 isoform X2 [Ipomoea nil]
MSTRG.3087	itf00g43820	itf00g43820.t1	1.7294	1.69256	1.58702	8.74814	8.98004	7.32887	2.32263	1.02091e-13	up	PREDICTED: 3-hydroxy-3-methylglutaryl-coenzyme A reductase-like [Ipomoea nil]
MSTRG.16898	itf05g12550	itf05g12550.t1	2.65758	3.17459	3.22744	7.11162	7.63737	6.42728	1.22493	1.04391e-13	up	PREDICTED: receptor-like protein kinase 5 [Ipomoea nil]
MSTRG.23989	itf09g02010	itf09g02010.t1	0	0	0.0125393	0.476205	0.372675	0.572616	6.82481	1.06263e-13	up	PREDICTED: uncharacterized protein LOC109161272 [Ipomoea nil]
MSTRG.33193	itf13g13770	itf13g13770.t1	0	0	0	1.1816	1.59651	0.781626	13.5345	1.07842e-13	up	PREDICTED: salicylate carboxymethyltransferase-like [Ipomoea nil]
MSTRG.35683	itf15g01910	itf15g01910.t1	9.36753	9.38644	5.17325	26.8143	21.9463	23.3124	1.59081	1.0827e-13	up	PREDICTED: syntaxin-121-like [Ipomoea nil]
MSTRG.26281	itf10g03830	itf10g03830.t1	5.47363	3.94727	3.76115	11.6202	11.3873	13.0671	1.45241	1.13508e-13	up	PREDICTED: probable purine permease 9 [Ipomoea nil]
MSTRG.28730	itf11g08240	itf11g08240.t1	6.13708	5.21787	5.26291	15.6602	13.1502	11.7509	1.28737	1.31706e-13	up	PREDICTED: RING-H2 finger protein ATL3-like [Ipomoea nil]
MSTRG.12699	itf03g25680	itf03g25680.t1	1.322	1.76642	1.99651	3.31189	4.57562	5.09056	1.35178	1.32371e-13	up	PREDICTED: U-box domain-containing protein 43-like [Ipomoea nil]
MSTRG.5412	itf00g79130	itf00g79130.t1	4.14305	4.86841	6.21837	16.512	12.0436	21.1687	1.70705	1.34793e-13	up	PREDICTED: laccase-3-like [Ipomoea nil]
MSTRG.19301	itf06g14170	itf06g14170.t1	2.62021	3.69958	2.73093	10.4373	8.49086	7.27096	1.53342	1.47566e-13	up	PREDICTED: uncharacterized protein LOC104105502 [Nicotiana tomentosiformis]
MSTRG.31601	itf12g22390	itf12g22390.t1	8.94181	12.1225	14.1396	35.2162	32.2961	26.381	1.41529	1.58254e-13	up	PREDICTED: uncharacterized protein LOC109156685 [Ipomoea nil]
MSTRG.25304	itf09g18410	itf09g18410.t1	6.35429	5.8895	3.74573	12.196	18.1563	14.9491	1.50243	1.58505e-13	up	PREDICTED: protein NRT1/ PTR FAMILY 7.2-like [Ipomoea nil]
MSTRG.4953	itf00g73030	itf00g73030.t1	1.33697	1.24847	1.70789	3.38058	4.61088	3.46456	1.41594	1.75139e-13	up	PREDICTED: G-type lectin S-receptor-like serine/threonine-protein kinase At4g27290 [Ipomoea nil]
MSTRG.14567	itf04g17750	itf04g17750.t1;itf04g17750.t2;itf04g17750.t3	3.47665	2.87599	3.89904	7.62337	8.52199	6.89266	1.16815	1.78054e-13	up	PREDICTED: uncharacterized protein LOC109168322 [Ipomoea nil]
MSTRG.7566	itf01g26550	itf01g26550.t1	1.38863	2.42362	2.26993	9.26198	8.23833	7.89806	2.06207	1.95051e-13	up	PREDICTED: uncharacterized protein LOC109161915 [Ipomoea nil]
MSTRG.11625	itf03g12870	itf03g12870.t1	0.208527	0.0320006	0	1.81531	2.22531	2.80734	4.8314	2.21459e-13	up	PREDICTED: ethylene-responsive transcription factor ERF027 [Ipomoea nil]
MSTRG.3379	itf00g48530	itf00g48530.t1	15.5947	16.504	13.4074	42.6614	36.3737	32.1184	1.28842	2.31833e-13	up	PREDICTED: serine carboxypeptidase-like 45 [Ipomoea nil]
MSTRG.18696	itf06g06240	itf06g06240.t1	0.46066	0.226923	0.524055	4.74433	5.49377	4.0058	3.55531	2.3723e-13	up	PREDICTED: tyramine N-feruloyltransferase 4/11-like [Ipomoea nil]
MSTRG.17669	itf05g21900	itf05g21900.t1	0.0221167	0.0776634	0	0.767924	0.750626	0.758855	4.51249	2.38912e-13	up	PREDICTED: tropinone reductase homolog [Ipomoea nil]
MSTRG.13833	itf04g08290	itf04g08290.t1	9.90549	14.2188	10.638	27.9474	24.309	34.1757	1.31404	2.42225e-13	up	PREDICTED: putative disease resistance protein At1g50180 [Ipomoea nil]
MSTRG.13232	itf04g00890	itf04g00890.t1	9.71343	8.23358	8.4221	23.9729	17.1314	18.3189	1.17218	2.44597e-13	up	late embryogenesis abundant protein 14 [Ipomoea batatas]
MSTRG.29210	itf11g14310	itf11g14310.t1	0	0	0	2.46735	1.8764	2.50814	14.4793	2.62615e-13	up	PREDICTED: vetispiradiene synthase 3-like [Ipomoea nil]
MSTRG.17666	itf05g21860	itf05g21860.t1	3.7695	0.798602	0.900387	26.5958	19.2836	14.646	3.46832	2.89701e-13	up	PREDICTED: tropinone reductase homolog isoform X1 [Ipomoea nil]
MSTRG.2657	itf00g36930;itf00g36940	itf00g36930.t1;itf00g36940.t1	1.51957	1.09682	0.442775	11.4973	8.75794	6.11727	3.10782	3.03976e-13	up	PREDICTED: cytochrome P450 CYP72A219-like [Ipomoea nil]
MSTRG.30238	itf12g06000	itf12g06000.t1	6.66377	6.08494	11.7367	27.948	27.5844	32.0959	1.83947	3.12245e-13	up	PREDICTED: F-box protein PP2-B13-like isoform X1 [Ipomoea nil]
itf12g15880	itf12g15880	itf12g15880.t1	4.89531	5.73456	6.2748	23.38	17.3971	16.0501	1.74916	3.22923e-13	up	PREDICTED: 3-hydroxy-3-methylglutaryl-coenzyme A reductase-like [Ipomoea nil]
MSTRG.22487	itf08g02560	itf08g02560.t1	1.2105	1.06768	0.992977	3.60591	3.29333	3.08845	1.61035	3.26327e-13	up	PREDICTED: wall-associated receptor kinase-like 9 [Ipomoea nil]
MSTRG.12710	itf03g25780	itf03g25780.t1	0.14441	0.196948	0.11828	0.691182	1.1347	1.12112	2.68067	3.3561e-13	up	PREDICTED: homeobox-leucine zipper protein ATHB-12-like [Ipomoea nil]
MSTRG.32740	itf13g08030	itf13g08030.t1	0.475067	0.318791	0.354296	1.66802	2.03995	1.32119	2.131	4.4331e-13	up	PREDICTED: small heat shock protein, chloroplastic [Ipomoea nil]
MSTRG.15358	itf04g28290	itf04g28290.t1	4.94894	5.55326	5.98742	11.9579	9.93101	20.2991	1.35528	4.55139e-13	up	PREDICTED: laccase-3-like [Ipomoea nil]
MSTRG.37108	itf15g19920	itf15g19920.t1	4.39577	4.39535	2.74498	9.90297	9.89446	9.89694	1.36403	4.70804e-13	up	PREDICTED: serine/threonine-protein kinase At5g01020-like [Ipomoea nil]
MSTRG.1213	itf00g15440	itf00g15440.t1	0.0832537	0.271719	0.41317	1.4203	1.99176	2.45149	2.93233	4.81122e-13	up	PREDICTED: F-box/kelch-repeat protein At3g23880-like [Ipomoea nil]
MSTRG.14809	itf04g21380	itf04g21380.t1	17.7885	12.6426	11.9459	39.8416	30.6344	31.15	1.26192	4.97876e-13	up	PREDICTED: serine/threonine-protein kinase-like protein CCR4 [Ipomoea nil]
MSTRG.21149	itf07g10330	itf07g10330.t1	2.43767	1.6215	1.05069	6.41594	6.60528	8.62939	2.08305	6.74521e-13	up	PREDICTED: exocyst complex component EXO70B1-like [Ipomoea nil]
MSTRG.9520	itf02g14660	itf02g14660.t1	14.7132	20.3042	12.4834	41.0201	41.3448	38.6029	1.3486	7.4914e-13	up	PREDICTED: AAA-ATPase At3g50940-like [Ipomoea nil]
MSTRG.8102	itf01g33030	itf01g33030.t1	7.04762	6.98952	4.58406	30.8679	22.3918	14.3481	1.86024	7.7772e-13	up	PREDICTED: uncharacterized protein LOC109207933 [Nicotiana attenuata]
MSTRG.28331	itf11g03280	itf11g03280.t1;itf11g03280.t2	7.08686	8.47779	7.61396	13.2108	22.7482	19.7766	1.26581	8.59843e-13	up	PREDICTED: leucine-rich repeat receptor-like serine/threonine-protein kinase At1g17230 [Ipomoea nil]
MSTRG.11101	itf03g05950	itf03g05950.t1	0.208251	0.227632	0.264545	1.1711	1.58712	1.12574	2.47122	1.08171e-12	up	PREDICTED: dirigent protein 13-like [Ipomoea nil]
MSTRG.35852	itf15g04180	itf15g04180.t1	0.521038	0.748248	0.567435	1.55197	1.66479	1.58045	1.38506	1.1992e-12	up	PREDICTED: putative methyltransferase DDB_G0268948 isoform X1 [Ipomoea nil]
MSTRG.15572	itf04g30950	itf04g30950.t2	0.274917	0.236709	0.489484	1.37514	1.40141	1.46578	2.08326	1.26032e-12	up	PREDICTED: P-loop NTPase domain-containing protein LPA1 homolog 1 [Ipomoea nil]
MSTRG.10637	itf02g28940	itf02g28940.t1	0.348919	0.523752	0.97238	5.45097	5.45507	4.55242	3.06666	1.26999e-12	up	PREDICTED: non-specific lipid-transfer protein 2 [Populus euphratica]
MSTRG.23020	itf08g09290	itf08g09290.t1	0.0479518	0.0368428	0	0.732057	0.549902	0.681592	4.53335	1.27332e-12	up	PREDICTED: wall-associated receptor kinase 2-like [Ipomoea nil]
MSTRG.13225	itf04g00770	itf04g00770.t1	0.415252	0.208034	0.120208	1.56169	1.51155	1.51816	2.62654	1.30205e-12	up	Glycoside hydrolase, catalytic domain-containing protein, partial [Cynara cardunculus var. scolymus]
MSTRG.14114	itf04g11850	itf04g11850.t1	0.0642778	0	0	11.9146	7.45978	2.26427	8.39508	1.34875e-12	up	PREDICTED: transcription factor bHLH36-like isoform X2 [Ipomoea nil]
MSTRG.21080	itf07g09170	itf07g09170.t1	0	0	0	1.70318	1.60799	2.27296	14.1841	1.35455e-12	up	PREDICTED: cytochrome P450 CYP82D47-like [Ipomoea nil]
MSTRG.30293	itf12g06750	itf12g06750.t1	10.0057	10.2364	10.5222	20.3366	26.9702	21.4099	1.1594	1.41389e-12	up	PREDICTED: probable receptor-like protein kinase At5g15080 [Ipomoea nil]
MSTRG.21651	itf07g16480	itf07g16480.t1	0.0590317	0.0680195	0	1.81183	1.45973	1.25559	5.15512	1.4541e-12	up	PREDICTED: putative quinone-oxidoreductase homolog, chloroplastic [Ipomoea nil]
MSTRG.22198	itf07g23340	itf07g23340.t1;itf07g23340.t2	2.72641	3.23303	0.728683	22.5244	14.263	13.1806	2.90133	1.47433e-12	up	PREDICTED: raucaffricine-O-beta-D-glucosidase-like [Ipomoea nil]
MSTRG.30667	itf12g11290	itf12g11290.t2;itf12g11290.t1	7.96941	6.20704	6.51797	13.1939	14.6391	14.2399	1.02365	1.5058e-12	up	PREDICTED: protein SCAR2-like isoform X1 [Ipomoea nil];PREDICTED: protein SCAR2-like isoform X2 [Ipomoea nil]
MSTRG.2502	itf00g34070	itf00g34070.t1	2.35608	2.49606	1.98182	5.34949	5.5936	6.22758	1.32916	1.55993e-12	up	PREDICTED: 3-hydroxy-3-methylglutaryl-coenzyme A reductase-like [Ipomoea nil]
MSTRG.35695	itf15g02100	itf15g02100.t1;itf15g02100.t2	6.10359	6.63668	4.03853	17.4966	14.8987	15.7866	1.52185	1.64371e-12	up	PREDICTED: uncharacterized protein LOC109181502 isoform X1 [Ipomoea nil]
MSTRG.6789	itf01g16970	itf01g16970.t2;itf01g16970.t1	41.1796	37.0797	44.2304	110.406	89.9166	73.313	1.1596	1.68412e-12	up	PREDICTED: adenine phosphoribosyltransferase 5-like [Ipomoea nil]
MSTRG.21944	itf07g20260;itf07g20280	itf07g20260.t1;itf07g20280.t1;itf07g20280.t2	0.935774	0.930687	1.30894	3.2641	3.83277	2.96444	1.66381	1.71535e-12	up	PREDICTED: serine carboxypeptidase-like [Ipomoea nil]
MSTRG.7888	itf01g30480	itf01g30480.t1	0.39367	1.48905	0.444281	25.2987	20.3403	13.3305	4.66342	1.72339e-12	up	PREDICTED: ethylene-responsive transcription factor ABR1-like [Ipomoea nil]
MSTRG.31054	itf12g15890	itf12g15890.t1	1.85141	1.02559	1.76216	7.34164	7.25239	7.5236	2.25326	1.91276e-12	up	PREDICTED: 3-hydroxy-3-methylglutaryl-coenzyme A reductase-like [Ipomoea nil]
MSTRG.28718	itf11g08120	itf11g08120.t1	1.77945	1.41593	1.46039	10.5129	8.19383	10.4991	2.64916	1.9295e-12	up	hypothetical protein DM860_009168 [Cuscuta australis]
MSTRG.28911	itf11g10350	itf11g10350.t2;itf11g10350.t1	2.12933	1.30154	1.56989	4.76841	4.82232	4.5846	1.50316	2.00922e-12	up	PREDICTED: serine/threonine-protein kinase BLUS1-like isoform X1 [Ipomoea nil]
MSTRG.8161	itf01g33790	itf01g33790.t1	1.0135	0.578142	0.289448	6.92779	8.0016	4.37662	3.35941	2.0386e-12	up	PREDICTED: patatin-like protein 2 [Ipomoea nil]
MSTRG.36106	itf15g07150	itf15g07150.t1	19.6076	20.9371	14.5967	41.3122	38.4243	38.055	1.09503	2.37266e-12	up	PREDICTED: putative serine/threonine-protein kinase [Ipomoea nil]
MSTRG.24390	itf09g07400	itf09g07400.t1	0	0	0	1.40942	2.41838	2.8149	14.4345	2.44595e-12	up	PREDICTED: uncharacterized protein LOC109158846 [Ipomoea nil]
MSTRG.13702	itf04g06690	itf04g06690.t1	0.751375	0.83665	0.801073	1.85419	2.15787	2.25254	1.39076	2.57541e-12	up	PREDICTED: exocyst complex component EXO70A1-like [Ipomoea nil]
MSTRG.33741	itf13g20810	itf13g20810.t1	0.853839	1.56104	1.10415	6.84142	5.2079	2.89524	2.08637	2.808e-12	up	PREDICTED: DNA repair protein XRCC4 [Ipomoea nil]
MSTRG.12047	itf03g17810	itf03g17810.t2;itf03g17810.t1	0.834605	0.505886	0.602881	3.58129	3.17867	3.32282	2.37526	2.85623e-12	up	PREDICTED: putative transcription factor bHLH041 isoform X1 [Ipomoea nil];PREDICTED: putative transcription factor bHLH041 isoform X2 [Ipomoea nil]
MSTRG.769	itf00g09130	itf00g09130.t1;itf00g09130.t2	4.33971	4.56516	4.57534	9.70114	9.89241	11.2545	1.19434	3.13226e-12	up	PREDICTED: uncharacterized protein LOC109163754 [Ipomoea nil];PREDICTED: uncharacterized protein LOC109163763 [Ipomoea nil]
MSTRG.35761	itf15g03000	itf15g03000.t1	0.353235	0.260195	0.170396	1.39977	2.09176	1.38963	2.63862	3.34676e-12	up	PREDICTED: cytochrome P450 93A3-like [Ipomoea nil]
MSTRG.9368	itf02g12460	itf02g12460.t1	4.76804	5.89635	3.85947	10.0917	9.74343	11.1976	1.09537	3.42747e-12	up	PREDICTED: probable serine/threonine-protein kinase At1g54610 [Ipomoea nil]
MSTRG.32408	itf13g04170	itf13g04170.t1	11.2497	8.3162	13.2174	22.825	30.6273	27.0337	1.29578	3.56426e-12	up	PREDICTED: subtilisin-like protease SBT1.7 [Ipomoea nil]
MSTRG.31654	itf12g23020	itf12g23020.t1	6.62216	8.23606	6.22036	13.922	17.3541	16.5704	1.18264	3.67763e-12	up	PREDICTED: 7-deoxyloganetic acid glucosyltransferase-like [Ipomoea nil]
MSTRG.32503	itf13g05100	itf13g05100.t1	0.241625	0.0382024	0.38486	11.7848	7.58183	19.8661	5.88324	3.69484e-12	up	PREDICTED: miraculin-like isoform X1 [Ipomoea nil]
MSTRG.6692	itf01g15700	itf01g15700.t1	0.545921	0.251044	1.39116	26.916	17.5157	16.442	4.79805	3.84937e-12	up	PREDICTED: non-specific lipid-transfer protein 1-like [Ipomoea nil]
MSTRG.28187	itf11g01580	itf11g01580.t1	7.6901	10.0939	6.52482	14.6533	18.222	19.6235	1.11081	3.95237e-12	up	PREDICTED: uncharacterized protein LOC109155605 [Ipomoea nil]
MSTRG.15529	itf04g30450	itf04g30450.t1	0.124487	0.0610919	0.0140279	0.810282	0.942676	0.707102	3.62346	3.99679e-12	up	PREDICTED: LOB domain-containing protein 1 [Ipomoea nil]
MSTRG.15367	itf04g28390	itf04g28390.t1	6.62339	8.93209	8.44524	23.283	18.9878	21.4997	1.40981	4.07304e-12	up	PREDICTED: UDP-glycosyltransferase 87A2-like [Ipomoea nil]
MSTRG.27380	itf10g17320	itf10g17320.t1	1.42018	0.549338	1.13662	9.23854	7.98609	4.76831	2.82385	4.18697e-12	up	PREDICTED: LOB domain-containing protein 4-like [Ipomoea nil]
MSTRG.31563	itf12g21870;itf12g21860	itf12g21870.t1;itf12g21860.t1	2.80377	3.03851	4.41618	8.60227	7.90268	11.6991	1.45909	4.21344e-12	up
MSTRG.36913	itf15g17210	itf15g17210.t1	2.90454	2.95835	1.65278	6.90444	6.25101	6.4106	1.38038	4.49981e-12	up	PREDICTED: TMV resistance protein N-like [Ipomoea nil]
MSTRG.30024	itf12g02930	itf12g02930.t1	22.2046	17.9007	29.429	42.9956	53.7867	50.9403	1.08709	4.56917e-12	up	PREDICTED: beta-galactosidase 3-like [Ipomoea nil]
MSTRG.29405	itf11g16830	itf11g16830.t1	0	0.188848	0.623807	25.9305	24.7396	50.5869	6.96116	4.8075e-12	up	PREDICTED: miraculin-like isoform X1 [Ipomoea nil]
MSTRG.19615	itf06g17660	itf06g17660.t1;itf06g17660.t2	0.161486	0.0955457	0	3.7874	2.80953	2.42935	5.13411	4.91804e-12	up	PREDICTED: histidine-containing phosphotransfer protein 4 [Ipomoea nil]
MSTRG.15542	itf04g30580	itf04g30580.t1	4.17162	6.11927	4.07452	24.5894	15.3996	13.5687	1.89849	4.93379e-12	up	PREDICTED: MLO-like protein 6 [Ipomoea nil]
MSTRG.22345	itf08g00870	itf08g00870.t1	10.7966	11.1042	4.47657	92.7356	77.5797	56.3778	3.10337	5.65117e-12	up	PREDICTED: lipid transfer-like protein VAS [Ipomoea nil]
MSTRG.6645	itf01g15050	itf01g15050.t1	2.36051	2.33861	3.23148	11.6735	9.23265	8.08342	1.87003	6.08615e-12	up	PREDICTED: uncharacterized protein LOC109163744 [Ipomoea nil]
MSTRG.26316	itf10g04260	itf10g04260.t1	1.08152	0.357309	1.34159	8.07886	5.67107	6.86978	2.89065	6.58442e-12	up	PREDICTED: cytochrome P450 CYP736A12-like [Ipomoea nil]
MSTRG.21305	itf07g12220	itf07g12220.t1	0.529752	0.489786	0.451853	4.11217	2.31826	2.46656	2.59614	6.88336e-12	up	PREDICTED: protein MIZU-KUSSEI 1-like [Ipomoea nil]
MSTRG.25369	itf09g19290	itf09g19290.t2	0	0	0	0.575893	0.930979	0.654012	12.8144	7.0695e-12	up	PREDICTED: secoisolariciresinol dehydrogenase-like [Ipomoea nil]
MSTRG.8869	itf02g06400	itf02g06400.t1	14.6864	13.2741	15.8653	28.3415	37.1687	27.2636	1.08194	7.22878e-12	up	PREDICTED: probable phospholipid-transporting ATPase 7 isoform X1 [Ipomoea nil]
MSTRG.945	itf00g11080;itf00g11070	itf00g11080.t3;itf00g11070.t2;itf00g11070.t1;itf00g11080.t2;itf00g11080.t1	2.14864	2.19725	2.48146	5.54057	4.09365	5.00525	1.10047	7.56381e-12	up	PREDICTED: TMV resistance protein N-like [Ipomoea nil];PREDICTED: TMV resistance protein N-like isoform X1 [Ipomoea nil]
MSTRG.10354	itf02g25390	itf02g25390.t1	3.43607	3.2956	3.10724	6.48156	9.89422	7.7949	1.29669	7.67309e-12	up	PREDICTED: PTI1-like tyrosine-protein kinase At3g15890 [Ipomoea nil]
MSTRG.30689	itf12g11580	itf12g11580.t1	2.13015	2.21708	2.24978	6.40384	8.04489	9.72582	1.8736	8.43444e-12	up	PREDICTED: transcription repressor OFP1-like isoform X4 [Ipomoea nil]
MSTRG.13919	itf04g09180	itf04g09180.t1	0.899288	1.28492	0.862569	3.42013	4.0726	2.83741	1.7615	9.69064e-12	up	PREDICTED: putative F-box protein PP2-B12 isoform X4 [Ipomoea nil]
MSTRG.29426	itf11g17070	itf11g17070.t1	2.03905	7.78947	1.23246	264.789	147.841	116.437	5.5799	1.05959e-11	up	PREDICTED: kunitz trypsin inhibitor 2-like [Ipomoea nil]
MSTRG.25828	itf09g25520	itf09g25520.t1	0.127622	0.106439	0.107796	1.17315	0.883312	0.854291	3.08993	1.19088e-11	up	PREDICTED: haloacid dehalogenase-like hydrolase domain-containing protein Sgpp [Ipomoea nil]
MSTRG.29980	itf12g02380;itf12g02390	itf12g02380.t1;itf12g02390.t1	125.488	112.032	72.9098	709.955	578.035	372.117	2.41894	1.30528e-11	up	PREDICTED: basic endochitinase-like [Ipomoea nil]
MSTRG.21943	itf07g20250	itf07g20250.t1	4.12199	3.89698	3.07974	10.9516	7.64798	7.75125	1.24746	1.35116e-11	up	PREDICTED: transcription factor RAX2-like [Ipomoea nil]
MSTRG.33272	itf13g15110	itf13g15110.t1;itf13g15110.t2	1.47959	1.59947	0.95367	3.28827	3.80443	4.535	1.52774	1.57181e-11	up	PREDICTED: ethylene receptor 2-like isoform X1 [Ipomoea nil]
MSTRG.14946	itf04g23050	itf04g23050.t1	3.63702	3.10865	2.94158	11.4869	8.97606	6.992	1.50291	1.70551e-11	up	PREDICTED: beta-amyrin 28-oxidase-like isoform X1 [Ipomoea nil]
MSTRG.24573	itf09g09730	itf09g09730.t1	0.201253	0.299572	0.133033	1.35678	1.78719	2.23373	3.08476	1.85236e-11	up	PREDICTED: protein LURP-one-related 15-like [Ipomoea nil]
MSTRG.8294	itf01g35410	itf01g35410.t2;itf01g35410.t1	15.9495	20.0338	15.739	41.352	40.8552	32.2976	1.14655	1.94212e-11	up	PREDICTED: uncharacterized protein LOC109170635 [Ipomoea nil]
MSTRG.31751	itf12g24220;itf12g24230	itf12g24220.t2;itf12g24230.t1;itf12g24220.t1	4.70217	6.20099	3.56262	35.7038	33.5142	18.3623	2.59796	1.96576e-11	up	PREDICTED: glutamate dehydrogenase A isoform X1 [Ipomoea nil];PREDICTED: light-harvesting complex-like protein 3 isotype 1, chloroplastic [Ipomoea nil]
MSTRG.30697	itf12g11780	itf12g11780.t1	2.1534	1.99739	1.25011	4.81118	6.12544	5.40078	1.59691	1.97445e-11	up	PREDICTED: vacuolar-sorting receptor 1-like [Ipomoea nil]
MSTRG.9893	itf02g19300	itf02g19300.t2;itf02g19300.t1;itf02g19300.t4;itf02g19300.t5	1.21326	1.39643	1.22952	2.48309	2.96794	2.71106	1.08813	2.14471e-11	up	PREDICTED: calmodulin-binding protein 60 A-like isoform X1 [Ipomoea nil]
MSTRG.21190	itf07g10980;itf07g10950	itf07g10980.t1;itf07g10950.t1	0.409164	0.442317	0.604313	8.11948	2.75428	4.76066	3.42485	2.17547e-11	up
MSTRG.19715	itf06g18870	itf06g18870.t1	0.961219	1.06123	0.476455	10.491	10.1542	4.72236	3.34362	2.27793e-11	up	PREDICTED: alpha-aminoadipic semialdehyde synthase [Ipomoea nil]
MSTRG.30349	itf12g07450	itf12g07450.t1	5.01045	4.1363	5.46396	13.9633	14.9097	17.1339	1.65482	2.35535e-11	up	PREDICTED: uncharacterized protein LOC109158335 [Ipomoea nil]
MSTRG.31807	itf12g24910	itf12g24910.t1	6.97944	7.84355	6.83016	12.3282	16.8191	14.8621	1.02324	2.58601e-11	up	PREDICTED: probable carboxylesterase 120 [Ipomoea nil]
MSTRG.14929	itf04g22800;itf04g22810	itf04g22800.t1;itf04g22810.t1	6.2625	6.10755	12.9687	25.5115	32.5053	27.6926	1.75811	2.77059e-11	up	PREDICTED: endoglucanase 3-like [Ipomoea nil]
MSTRG.27553	itf10g19380	itf10g19380.t1	2.74489	2.37988	2.4111	5.23691	7.30603	10.0013	1.58091	2.9124e-11	up	PREDICTED: U-box domain-containing protein 7-like [Ipomoea nil]
MSTRG.13625	itf04g05790	itf04g05790.t1	0.37708	0.427554	0.306924	1.65803	1.82671	1.21837	2.08103	2.91466e-11	up	PREDICTED: exocyst complex component EXO70A1-like [Ipomoea nil]
MSTRG.11004	itf03g04660	itf03g04660.t1	0.653148	0.343901	0.406997	2.15823	2.04686	1.67433	2.06608	2.92608e-11	up	PREDICTED: U-box domain-containing protein 21-like [Ipomoea nil]
MSTRG.11847	itf03g15570	itf03g15570.t1	25.7381	28.4685	19.7888	52.1975	50.1124	48.2308	1.02465	3.36529e-11	up	PREDICTED: aspartic proteinase PCS1 [Ipomoea nil]
MSTRG.32012	itf12g27410	itf12g27410.t1	2.14792	4.02814	3.22178	13.1976	10.7774	8.65431	1.79577	3.65173e-11	up	NAC1-like protein [Ipomoea batatas]
MSTRG.26032	itf10g00800	itf10g00800.t1	7.00387	5.71627	7.19999	18.061	14.1216	13.1028	1.18482	3.70197e-11	up	PREDICTED: guanine nucleotide-binding protein subunit gamma 2-like [Ipomoea nil]
MSTRG.18788	itf06g07480	itf06g07480.t1	0.0431058	0.0476467	0.055368	0.763752	0.887664	0.286759	3.72947	3.71646e-11	up	PREDICTED: epidermis-specific secreted glycoprotein EP1-like [Ipomoea nil]
MSTRG.30094	itf12g03850	itf12g03850.t1	3.18052	3.35857	2.52586	6.76925	7.799	10.0222	1.43973	3.72373e-11	up	PREDICTED: ATP synthase subunit beta, mitochondrial isoform X1 [Ipomoea nil]
MSTRG.22515	itf08g02860	itf08g02860.t2;itf08g02860.t3;itf08g02860.t4	17.8752	13.3253	12.141	48.9403	55.7313	27.3839	1.60732	3.80885e-11	up	PREDICTED: pectin acetylesterase 8-like [Ipomoea nil]
MSTRG.22726	itf08g05700	itf08g05700.t1	1.87155	1.69581	1.55246	3.53408	3.0788	3.85299	1.03153	4.99614e-11	up	PREDICTED: transcription factor bHLH61-like [Ipomoea nil]
MSTRG.36272	itf15g09280	itf15g09280.t1	0.167513	0.341902	0.429708	2.26261	3.42157	1.93422	3.0201	5.12587e-11	up	PREDICTED: rop guanine nucleotide exchange factor 1-like [Ipomoea nil]
MSTRG.27159	itf10g14710	itf10g14710.t1	1.91757	1.46092	0.551338	5.64188	6.41215	8.47201	2.38492	5.22702e-11	up	PREDICTED: cinnamoyl-CoA reductase 1-like [Ipomoea nil]
MSTRG.34517	itf14g07710	itf14g07710.t1	1.66691	0.627113	0.475742	10.5723	6.01138	4.17274	2.90572	5.32775e-11	up	PREDICTED: (R,S)-reticuline 7-O-methyltransferase-like [Ipomoea nil]
MSTRG.19867	itf06g20770	itf06g20770.t1	18.2069	17.5405	11.0886	39.67	34.2775	39.5498	1.27697	5.61305e-11	up	PREDICTED: ubiquinol oxidase 2, mitochondrial-like [Ipomoea nil]
MSTRG.2735	itf00g38400	itf00g38400.t1	0.161423	0.413093	0.253012	1.36135	1.68826	1.84839	2.56531	5.68236e-11	up	PREDICTED: probable acyl-activating enzyme 1, peroxisomal [Ipomoea nil]
MSTRG.13730	itf04g06990	itf04g06990.t1	0.0260738	0	0	0.689449	0.661902	0.976456	6.48023	6.08246e-11	up	PREDICTED: gibberellin 2-beta-dioxygenase 8-like [Nicotiana attenuata]
MSTRG.18411	itf06g02800	itf06g02800.t1	0.716094	0.777843	0.835195	1.7037	2.09351	1.70481	1.24017	6.21278e-11	up	PREDICTED: protein tesmin/TSO1-like CXC 6 [Ipomoea nil]
MSTRG.36253	itf15g09050	itf15g09050.t1	0	0	0	0.935012	1.69078	0.533565	13.3624	6.61172e-11	up	PREDICTED: cytochrome P450 82C4-like [Ipomoea nil]
MSTRG.1924	itf00g25340	itf00g25340.t1	8.37765	6.30333	13.9161	36.6481	43.0638	45.6719	2.13241	6.85306e-11	up	PREDICTED: expansin-A2-like [Ipomoea nil]
MSTRG.36175	itf15g08030	itf15g08030.t2	7.42258	5.29698	8.27418	18.3141	18.692	16.9213	1.36106	6.92623e-11	up	PREDICTED: uncharacterized protein LOC109181206 [Ipomoea nil]
MSTRG.27938	itf10g24330	itf10g24330.t1	1.25468	1.02728	0.619314	4.11364	4.98604	5.76438	2.35707	7.24803e-11	up	PREDICTED: 2-hydroxyisoflavanone dehydratase-like [Ipomoea nil]
MSTRG.32348	itf13g03340	itf13g03340.t5;itf13g03340.t4;itf13g03340.t1;itf13g03340.t3;itf13g03340.t2;itf13g03340.t6	1.0124	1.17747	0.627319	4.82623	4.81614	2.84812	2.1485	7.26387e-11	up	PREDICTED: heat stress transcription factor B-2b [Ipomoea nil]
MSTRG.7974	itf01g31570	itf01g31570.t1	2.05147	1.55499	2.30672	5.20472	4.1754	4.5344	1.23458	7.3603e-11	up	hypothetical protein CK203_022185 [Vitis vinifera]
MSTRG.22474	itf08g02350	itf08g02350.t1	1.98999	0.872152	1.98636	6.6134	8.15739	6.48375	2.13216	8.43622e-11	up	PREDICTED: uncharacterized protein LOC109152721 [Ipomoea nil]
MSTRG.20379	itf07g00050	itf07g00050.t1	2.64872	3.99011	1.45261	17.4305	8.90671	10.8042	2.19856	8.45944e-11	up	PREDICTED: uncharacterized protein At1g76070-like [Ipomoea nil]
MSTRG.3525	itf00g50990	itf00g50990.t1	4.213	5.00712	4.42373	15.0521	12.2563	9.06763	1.41474	8.74419e-11	up
MSTRG.35106	itf14g14820	itf14g14820.t1	0.312445	0.22726	0.216053	1.82174	1.61801	1.47966	2.70249	8.75438e-11	up	hypothetical protein A4A49_06179 [Nicotiana attenuata]
MSTRG.17660	itf05g21820;itf05g21790	itf05g21820.t1;itf05g21790.t1	1.46914	1.30689	1.52851	4.79946	4.72513	2.70867	1.50688	8.81037e-11	up	PREDICTED: cellulose synthase-like protein E1 [Ipomoea nil]
MSTRG.31656	itf12g23070	itf12g23070.t1	9.56268	6.68302	8.78352	18.8731	16.7761	17.8281	1.09532	9.40826e-11	up	PREDICTED: myb-related protein 330-like [Ipomoea nil]
MSTRG.10739	itf03g01270	itf03g01270.t1	0.700236	0.756775	0.50619	1.71213	1.9401	2.49804	1.64744	9.71229e-11	up	hypothetical protein CEY00_Acc04093 [Actinidia chinensis var. chinensis]
MSTRG.18421	itf06g02990	itf06g02990.t1	0.0898199	0.179692	0.106593	0.886689	0.666377	0.69241	2.57781	1.02246e-10	up	PREDICTED: protein TIC 20-I, chloroplastic-like [Ipomoea nil]
MSTRG.32096	itf13g00360	itf13g00360.t1	0.0646051	0	0	0.645264	1.09013	2.07883	5.8836	1.07363e-10	up
MSTRG.14450	itf04g15980	itf04g15980.t3;itf04g15980.t4;itf04g15980.t1	0.122452	0.254102	0.203816	0.708486	0.844879	0.753694	1.99101	1.16113e-10	up	PREDICTED: uncharacterized protein LOC109183857 isoform X1 [Ipomoea nil]
MSTRG.23914	itf09g01160	itf09g01160.t1	6.21754	6.33473	7.26455	10.5466	18.9769	13.0904	1.1046	1.53729e-10	up	ADP-glucose pyrophosphorylase beta subunit IbAGPb1A [Ipomoea batatas]
MSTRG.33911	itf14g00090	itf14g00090.t1	4.88708	5.48171	3.84067	10.253	10.611	9.15163	1.07886	1.55976e-10	up	PREDICTED: D-galacturonate reductase-like [Ipomoea nil]
MSTRG.30060	itf12g03460	itf12g03460.t1;itf12g03460.t2	2.48609	3.09316	1.73372	10.15	9.40082	6.03784	1.80698	1.61775e-10	up	PREDICTED: scarecrow-like protein 4 [Ipomoea nil]
MSTRG.24255	itf09g05320	itf09g05320.t1	0	0	0	0.243645	0.407379	0.259952	11.5682	1.65332e-10	up	PREDICTED: uncharacterized protein LOC109167093 isoform X2 [Ipomoea nil]
MSTRG.24578	itf09g09770	itf09g09770.t1	1.04572	1.422	3.04859	11.6895	16.6762	26.6968	3.31929	1.69157e-10	up	PREDICTED: cationic peroxidase 1-like [Ipomoea nil]
MSTRG.7245	itf01g22630	itf01g22630.t1	1.61065	2.01561	1.74508	8.70463	8.39299	4.86874	2.03194	1.94255e-10	up	uncharacterized protein LOC105169569 [Sesamum indicum]
MSTRG.33920	itf14g00200	itf14g00200.t1	6.55265	4.38164	3.25156	22.7182	14.1034	13.9064	1.83833	2.07623e-10	up	PREDICTED: U-box domain-containing protein 21-like [Ipomoea nil]
MSTRG.12464	itf03g22890	itf03g22890.t1	12.2992	5.41599	6.21995	113.253	75.6783	50.5965	3.32299	2.09529e-10	up	PREDICTED: EG45-like domain containing protein [Ipomoea nil]
MSTRG.20327	itf06g26650	itf06g26650.t1	5.05867	4.84345	6.12461	9.14139	12.52	11.3286	1.04155	2.24131e-10	up	PREDICTED: transcription factor MYB1R1-like [Ipomoea nil]
MSTRG.35126	itf14g15090	itf14g15090.t1;itf14g15090.t2	5.99686	4.03966	5.75768	15.5468	11.857	13.4575	1.37134	2.28227e-10	up	PREDICTED: protein UPSTREAM OF FLC-like isoform X2 [Ipomoea nil];PREDICTED: protein UPSTREAM OF FLC-like isoform X1 [Ipomoea nil]
MSTRG.31552	itf12g21690	itf12g21690.t1	11.0517	14.152	11.6533	28.3126	25.2862	23.8884	1.07202	2.44966e-10	up	PREDICTED: AT-hook motif nuclear-localized protein 14-like isoform X1 [Ipomoea nil]
MSTRG.11767	itf03g14650	itf03g14650.t1	1.1482	0.975459	1.68954	3.36665	3.18549	3.35313	1.3772	2.60224e-10	up	PREDICTED: transcription factor bHLH51-like [Ipomoea nil]
MSTRG.30058	itf12g03400	itf12g03400.t7;itf12g03400.t8;itf12g03400.t10;itf12g03400.t6;itf12g03400.t2;itf12g03400.t5;itf12g03400.t9	26.8107	28.9772	22.3297	62.1024	58.8003	43.0162	1.06926	2.73179e-10	up	PREDICTED: uncharacterized protein LOC109177831 [Ipomoea nil]
MSTRG.13488	itf04g04200	itf04g04200.t1	0.737158	0.923012	0.799775	2.25571	2.9634	2.11282	1.57557	2.74503e-10	up	PREDICTED: uncharacterized protein LOC109186382 [Ipomoea nil]
MSTRG.22031	itf07g21190	itf07g21190.t1	2.79889	1.60763	2.54867	9.23364	14.7616	7.39945	2.17436	2.75753e-10	up	PREDICTED: putative methylesterase 11, chloroplastic [Ipomoea nil]
MSTRG.35444	itf14g19080	itf14g19080.t6;itf14g19080.t3;itf14g19080.t7;itf14g19080.t5;itf14g19080.t4	1.21435	1.1072	0.684608	3.69832	4.80195	3.11506	1.95004	2.86893e-10	up	PREDICTED: receptor-like cytosolic serine/threonine-protein kinase RBK2 [Ipomoea nil]
MSTRG.9430	itf02g13500	itf02g13500.t1	0.13036	0.172438	0.0674101	0.719399	0.735425	0.670236	2.5211	2.93462e-10	up	PREDICTED: cytochrome P450 CYP72A219-like isoform X1 [Ipomoea nil]
MSTRG.22004	itf07g20970	itf07g20970.t4;itf07g20970.t3;itf07g20970.t1	0.801015	1.03127	1.14633	2.05738	1.89077	2.07887	1.0168	3.01899e-10	up	PREDICTED: TMV resistance protein N-like [Ipomoea nil];PREDICTED: disease resistance protein TAO1-like [Ipomoea nil]
MSTRG.20136	itf06g23930	itf06g23930.t1	273.734	333.973	206.344	972.6	863.131	684.636	1.63044	3.12221e-10	up	PREDICTED: phosphoenolpyruvate carboxykinase [ATP]-like [Ipomoea nil]
MSTRG.1342	itf00g17090;itf00g17080	itf00g17090.t1;itf00g17080.t1	0.0624808	0	0	3.32345	2.67885	3.0177	7.17357	3.13266e-10	up	hypothetical protein B456_010G045300 [Gossypium raimondii]
MSTRG.13089	itf03g30450;itf03g30440	itf03g30450.t1;itf03g30440.t1	0.234332	0.123446	0.0437893	5.30282	10.1949	2.03179	5.448	3.56149e-10	up	PREDICTED: probable indole-3-acetic acid-amido synthetase GH3.1 [Ipomoea nil]
itf09g06680	itf09g06680	itf09g06680.t1	0	0	0	0.303674	0.315771	0.247009	11.4959	3.64073e-10	up	PREDICTED: heat stress transcription factor B-2a-like [Ipomoea nil]
MSTRG.24584	itf09g09790	itf09g09790.t1	0.432418	0.169648	0.205021	2.14553	2.7418	1.53539	2.99239	3.83564e-10	up	PREDICTED: cationic peroxidase 1-like [Ipomoea nil]
MSTRG.13041	itf03g29660	itf03g29660.t1	26.2428	30.5289	17.5164	60.3103	50.3421	46.0311	1.07665	3.90073e-10	up	PREDICTED: L-ascorbate oxidase-like [Ipomoea nil]
MSTRG.30335	itf12g07310	itf12g07310.t1	13.5177	15.0905	19.4647	26.1053	55.7327	42.8245	1.37473	3.91325e-10	up	PREDICTED: polygalacturonase At1g48100 [Ipomoea nil]
MSTRG.13384	itf04g02850	itf04g02850.t1	1.34	1.89927	1.53802	5.21319	5.10213	6.75831	1.83751	4.16296e-10	up	PREDICTED: uncharacterized protein LOC109182919 [Ipomoea nil]
MSTRG.26138	itf10g02100	itf10g02100.t1	10.8539	13.1174	11.4868	26.0366	30.0536	20.5755	1.11247	4.23924e-10	up	PREDICTED: cysteine-rich repeat secretory protein 38-like [Ipomoea nil]
MSTRG.10325	itf02g25110	itf02g25110.t1	0.189268	0.0876811	0.0319663	1.6056	0.700635	0.942053	3.3944	4.59888e-10	up	PREDICTED: probable LRR receptor-like serine/threonine-protein kinase At4g36180 [Ipomoea nil]
MSTRG.20754	itf07g04890	itf07g04890.t1	0.628402	1.06936	0.621238	3.64086	2.5603	2.75091	1.94872	4.74926e-10	up	PREDICTED: uncharacterized protein LOC109171841 [Ipomoea nil]
MSTRG.11934	itf03g16570	itf03g16570.t1	0.53331	0.160893	0.141387	1.25891	2.27187	2.32597	2.80923	4.80936e-10	up	PREDICTED: protein GAMETE EXPRESSED 1-like [Ipomoea nil]
MSTRG.33192	itf13g13760;itf13g13780	itf13g13760.t1;itf13g13780.t1	11.409	4.55687	5.30993	37.4886	37.2726	42.9099	2.46748	5.02092e-10	up	PREDICTED: salicylate carboxymethyltransferase-like [Ipomoea nil]
MSTRG.26538	itf10g07010	itf10g07010.t1	20.1743	21.0162	16.4413	121.136	96.4715	55.9351	2.24683	5.393e-10	up	PREDICTED: probable galactinol--sucrose galactosyltransferase 6 [Ipomoea nil]
MSTRG.29406	itf11g16820;itf11g16780	itf11g16820.t1;itf11g16780.t1	0.680912	0.87534	2.66708	18.4483	13.7725	28.361	3.84243	5.68722e-10	up	PREDICTED: kunitz trypsin inhibitor 2-like [Ipomoea nil]
MSTRG.8136	itf01g33500	itf01g33500.t1	3.52394	4.22528	4.6854	9.29216	9.45436	9.14629	1.16553	6.19251e-10	up	PREDICTED: uncharacterized protein LOC109170211 [Ipomoea nil]
MSTRG.36254	itf15g09060	itf15g09060.t1	0	0.120309	0	3.69482	3.2612	1.3689	6.11262	6.31281e-10	up	PREDICTED: cytochrome P450 82C4-like [Ipomoea nil]
MSTRG.16257	itf05g04740	itf05g04740.t1	0.833132	0.719092	0.821157	1.82814	2.36473	1.70655	1.31363	6.48578e-10	up	PREDICTED: F-box protein At2g39490-like isoform X2 [Ipomoea nil]
MSTRG.29079	itf11g12490	itf11g12490.t1	0	0.0229791	0	0.870264	0.924296	0.478701	6.6283	6.92974e-10	up	PREDICTED: uncharacterized protein LOC109162818 [Ipomoea nil]
MSTRG.27354	itf10g17050	itf10g17050.t1	0.437647	0.302338	0.192477	1.12215	1.29302	1.499	2.06959	7.47611e-10	up	PREDICTED: uncharacterized protein LOC109165807 [Ipomoea nil]
itf07g11970	itf07g11970	itf07g11970.t1	0	0	0	0.253074	0.214885	0.0663791	10.7986	7.60883e-10	up	PREDICTED: high affinity nitrate transporter 2.4-like [Ipomoea nil]
MSTRG.11912	itf03g16320	itf03g16320.t1	0.0663326	0.0650572	0	2.6309	5.7664	1.74174	6.26993	7.64292e-10	up	PREDICTED: uncharacterized protein LOC109186293 [Ipomoea nil]
MSTRG.30687	itf12g11560	itf12g11560.t1	0.366523	0.085354	0	3.92523	4.10067	2.29523	4.51353	7.68669e-10	up	PREDICTED: pathogenesis-related protein STH-2-like [Ipomoea nil]
itf08g02510	itf08g02510	itf08g02510.t1	0.0975392	0.122541	0.467362	2.62794	2.25435	3.50839	3.60948	8.15445e-10	up	PREDICTED: wall-associated receptor kinase-like 1 [Ipomoea nil]
MSTRG.9280	itf02g11120	itf02g11120.t1	0	0.0138301	0.0620303	0.469348	1.16418	0.397585	4.74278	8.88661e-10	up	PREDICTED: S-type anion channel SLAH4-like [Ipomoea nil]
MSTRG.19539	itf06g16730	itf06g16730.t1	0.345922	0.352804	0.342397	1.01534	1.56117	1.00352	1.78183	9.32535e-10	up	PREDICTED: cytochrome P450 83B1-like [Ipomoea nil]
MSTRG.13836	itf04g08360	itf04g08360.t1	1.26794	1.97989	1.26014	3.34611	3.62413	5.10584	1.4216	9.95575e-10	up	PREDICTED: uncharacterized protein LOC109176504 [Ipomoea nil]
MSTRG.30110	itf12g04150	itf12g04150.t1	4.25956	4.07019	3.20142	13.6765	16.0734	7.2655	1.68259	1.02836e-09	up	PREDICTED: transcription factor GTE7-like isoform X1 [Ipomoea nil]
MSTRG.24708	itf09g11280;itf09g11270	itf09g11280.t1;itf09g11270.t1	0.183773	0.102132	0.0703318	1.04139	0.76294	0.515641	2.7032	1.04422e-09	up	PREDICTED: vacuolar amino acid transporter 1-like [Ipomoea nil]
MSTRG.28159	itf11g01140	itf11g01140.t1	0.155635	0.10292	0.153818	2.85161	1.19788	1.35549	3.71227	1.06045e-09	up	PREDICTED: auxin-responsive protein SAUR36-like [Ipomoea nil]
MSTRG.9581	itf02g15450	itf02g15450.t1	2.62252	4.69084	2.97583	9.18322	10.6848	7.70165	1.42195	1.15134e-09	up	PREDICTED: NAC domain-containing protein 72-like [Ipomoea nil]
MSTRG.17576	itf05g20860	itf05g20860.t1	0.131669	0.0781528	0.033123	0.517808	0.596394	0.606213	2.82406	1.16093e-09	up	PREDICTED: germin-like protein subfamily 1 member 13 [Ipomoea nil]
MSTRG.33986	itf14g01070	itf14g01070.t1	2.63322	1.90495	3.33409	11.2801	9.89606	7.18527	1.84908	1.16269e-09	up	PREDICTED: uncharacterized protein LOC109160832 [Ipomoea nil]
MSTRG.22937	itf08g08090	itf08g08090.t1	1.40269	1.50411	1.25743	2.53049	3.33167	2.92078	1.07665	1.24324e-09	up	PREDICTED: putative RING-H2 finger protein ATL21A [Ipomoea nil]
MSTRG.17848	itf05g24030	itf05g24030.t1	0.514466	0.441826	0.409759	1.14319	1.12216	1.01563	1.26412	1.27789e-09	up	PREDICTED: cytochrome P450 84A1-like [Ipomoea nil]
MSTRG.11002	itf03g04630	itf03g04630.t1	1.93	2.16547	2.66648	4.04373	4.12512	5.68614	1.0349	1.34428e-09	up	PREDICTED: potassium channel SKOR-like isoform X1 [Ipomoea nil]
MSTRG.22834	itf08g07040	itf08g07040.t1	0.328791	0.263923	0.265323	0.945638	0.764359	0.594427	1.42529	1.3623e-09	up	PREDICTED: ankyrin repeat-containing protein NPR4-like [Ipomoea nil]
MSTRG.14679	itf04g19510	itf04g19510.t1	11.3459	3.91614	6.72224	39.9288	47.1391	39.8803	2.5297	1.38908e-09	up	PREDICTED: beta-amyrin 28-oxidase-like [Ipomoea nil]
MSTRG.1086	itf00g13400	itf00g13400.t1	0.0237419	0.098732	0.0120494	1.20229	0.586676	0.410333	4.03112	1.63228e-09	up	PREDICTED: kunitz trypsin inhibitor 2-like [Ipomoea nil]
MSTRG.2823	itf00g39800	itf00g39800.t1	1.16825	0.870617	1.6385	4.35427	3.87594	3.99947	1.73364	1.67851e-09	up	PREDICTED: auxin-induced protein PCNT115-like [Ipomoea nil]
itf04g12950	itf04g12950	itf04g12950.t1	0	0	0	0.729108	0.306759	0.491989	12.3143	1.7058e-09	up	PREDICTED: LEAF RUST 10 DISEASE-RESISTANCE LOCUS RECEPTOR-LIKE PROTEIN KINASE-like 1.1 [Ipomoea nil]
MSTRG.26373	itf10g04950	itf10g04950.t1	1.92352	1.5996	0.255177	10.9419	11.6176	6.40819	2.93863	1.82407e-09	up	PREDICTED: berberine bridge enzyme-like 8 [Ipomoea nil]
MSTRG.29049	itf11g12060	itf11g12060.t1;itf11g12060.t2	3.50869	3.1849	4.21437	8.18644	8.30805	10.257	1.29424	1.89206e-09	up	PREDICTED: ASC1-like protein [Ipomoea nil];PREDICTED: ASC1-like protein isoform X2 [Ipomoea nil]
MSTRG.35656	itf15g01630	itf15g01630.t2;itf15g01630.t3	3.74785	4.26806	4.0525	8.992	9.20182	9.33116	1.18951	2.04892e-09	up	PREDICTED: B3 domain-containing protein At2g36080-like isoform X1 [Ipomoea nil]
MSTRG.5027	itf00g73920	itf00g73920.t1	2.62985	1.47179	2.00374	10.0234	10.518	6.07441	2.12413	2.05174e-09	up	PREDICTED: acidic endochitinase-like [Ipomoea nil]
MSTRG.13920	itf04g09200	itf04g09200.t1	1.07272	0.999567	1.45207	3.55203	3.82845	2.76571	1.5255	2.26245e-09	up	PREDICTED: putative F-box protein PP2-B12 isoform X3 [Ipomoea nil]
MSTRG.27702	itf10g21400	itf10g21400.t1	12.3932	15.1365	19.4239	44.4495	31.6079	29.7229	1.17176	2.46108e-09	up	PREDICTED: 1-aminocyclopropane-1-carboxylate oxidase-like [Ipomoea nil]
itf06g26840	itf06g26840	itf06g26840.t1	0	0.0202913	0	0.237098	0.383134	0.383054	5.62773	2.7091e-09	up	PREDICTED: transcription factor bHLH100-like [Ipomoea nil]
MSTRG.6101	itf01g08440	itf01g08440.t1	2.05878	1.33997	0.421	12.3988	14.7052	13.2045	3.39954	2.80368e-09	up	PREDICTED: E3 ubiquitin-protein ligase PUB23-like [Ipomoea nil]
MSTRG.17488	itf05g19770	itf05g19770.t1	1.29098	1.13992	1.05861	2.67723	2.87912	2.75159	1.25147	2.8196e-09	up	PREDICTED: LEAF RUST 10 DISEASE-RESISTANCE LOCUS RECEPTOR-LIKE PROTEIN KINASE-like 2.5 [Ipomoea nil]
MSTRG.24324	itf09g06430;itf09g06420	itf09g06430.t1;itf09g06420.t1	0.464599	0.701749	0.137485	7.64573	6.69723	4.5663	3.85826	3.37055e-09	up	PREDICTED: polyphenol oxidase, chloroplastic-like [Ipomoea nil]
MSTRG.35971	itf15g05610	itf15g05610.t1	1.07567	1.2751	1.21892	3.62852	3.23852	4.39074	1.65705	3.37714e-09	up	PREDICTED: probable glycosyltransferase At5g03795 isoform X2 [Ipomoea nil]
itf12g05490	itf12g05490	itf12g05490.t1	0.125935	0.10149	0.0374733	0.568169	0.67328	0.536402	2.74662	3.59267e-09	up	PREDICTED: uncharacterized protein LOC109171733 [Ipomoea nil]
MSTRG.32226	itf13g01850	itf13g01850.t1	0.212315	0.22153	0.592039	1.05862	4.52281	2.38441	2.95696	4.176e-09	up	PREDICTED: uncharacterized protein LOC109183906 [Ipomoea nil]
MSTRG.9658	itf02g16350	itf02g16350.t1	0.493795	0.669848	0.461648	1.68105	1.97021	1.56799	1.68314	4.26719e-09	up	PREDICTED: reactive Intermediate Deaminase A, chloroplastic-like [Ipomoea nil]
MSTRG.29509	itf11g18380	itf11g18380.t1	0.0139694	0	0	0.995512	0.910424	0.969034	7.68513	4.70004e-09	up	PREDICTED: kunitz trypsin inhibitor 2-like [Ipomoea nil]
MSTRG.22468	itf08g02330	itf08g02330.t2	1.1116	1.33522	1.08911	2.44757	2.58481	2.17403	1.02719	5.09747e-09	up	PREDICTED: uncharacterized protein LOC109152720 [Ipomoea nil]
MSTRG.33882	itf13g22660	itf13g22660.t2;itf13g22660.t1	2.56112	3.01264	4.15569	8.87747	8.05692	7.28477	1.31572	5.17055e-09	up	PREDICTED: vacuolar protein-sorting protein BRO1 [Ipomoea nil]
MSTRG.17111	itf05g15260	itf05g15260.t1	0.0499034	0.0201397	0	0.543631	0.285473	0.349339	4.07249	5.34257e-09	up	PREDICTED: uncharacterized protein LOC109151214 [Ipomoea nil]
MSTRG.17908	itf05g24710	itf05g24710.t1	1.91594	0.975012	0.810781	4.04648	4.54659	4.72856	1.8475	5.48015e-09	up	PREDICTED: uncharacterized protein LOC109178030 [Ipomoea nil]
MSTRG.9464	itf02g13940	itf02g13940.t1	0.153522	0.102773	0.148177	1.00702	0.851399	0.781514	2.70639	5.61274e-09	up
itf04g30900	itf04g30900	itf04g30900.t1	0	0	0	2.56096	1.19117	1.65038	14.1364	5.68888e-09	up	PREDICTED: kiwellin-like isoform X1 [Ipomoea nil]
MSTRG.12679	itf03g25440	itf03g25440.t1	5.2464	4.54308	5.03433	9.14404	9.95843	12.887	1.10968	5.7665e-09	up	PREDICTED: rust resistance kinase Lr10-like [Ipomoea nil]
MSTRG.14896	itf04g22440	itf04g22440.t1	6.9644	6.91988	6.14114	17.9838	13.9761	13.5864	1.18551	5.80657e-09	up	PREDICTED: probable protein phosphatase 2C 74 [Ipomoea nil]
MSTRG.30450	itf12g08720	itf12g08720.t1	3.29068	2.79532	2.18436	8.85623	6.74529	7.91761	1.50781	5.86067e-09	up	PREDICTED: phototropin-2-like [Ipomoea nil]
MSTRG.23857	itf09g00500	itf09g00500.t1	0.866299	1.06232	0.668497	1.96858	3.30316	2.32209	1.54792	6.12559e-09	up	PREDICTED: protein EARLY-RESPONSIVE TO DEHYDRATION 7, chloroplastic-like [Ipomoea nil]
MSTRG.32954	itf13g10770	itf13g10770.t1	1.00327	0.976731	0.451882	2.70908	3.1099	2.67144	1.80376	6.38621e-09	up	PREDICTED: uncharacterized protein LOC109177370 [Ipomoea nil]
MSTRG.27438	itf10g17990	itf10g17990.t1	14.9473	12.6814	9.45839	29.3675	26.8325	28.2438	1.18707	6.46881e-09	up	PREDICTED: uncharacterized protein LOC109164913 [Ipomoea nil]
MSTRG.9211	itf02g10350	itf02g10350.t1	0.828404	1.07592	1.24468	2.36879	2.44622	2.27209	1.1703	6.69768e-09	up	PREDICTED: uncharacterized protein LOC109188036 isoform X3 [Ipomoea nil]
MSTRG.13703	itf04g06700	itf04g06700.t1	1.2708	1.51587	1.39294	3.84065	5.28235	7.94582	2.02992	6.87991e-09	up	PREDICTED: exocyst complex component EXO70B1-like [Ipomoea nil]
MSTRG.32498	itf13g05080	itf13g05080.t1	7.67181	4.55158	14.5604	93.2944	47.706	134.045	3.36024	6.93311e-09	up	PREDICTED: miraculin-like isoform X1 [Ipomoea nil]
MSTRG.23982	itf09g01930	itf09g01930.t1	1.04557	0.743074	0.747475	2.03972	3.0683	1.9897	1.48474	7.05143e-09	up	PREDICTED: scopoletin glucosyltransferase-like [Ipomoea nil]
MSTRG.27096	itf10g13820	itf10g13820.t1	0.113282	0.662391	0	4.46891	4.26622	5.11575	4.15839	7.26813e-09	up	PREDICTED: ethylene-responsive transcription factor ERF114-like, partial [Ipomoea nil]
MSTRG.13794	itf04g07740	itf04g07740.t1;itf04g07740.t2	5.27894	6.2631	5.07647	13.501	10.9687	9.76797	1.04279	7.85254e-09	up	PREDICTED: electron transfer flavoprotein subunit beta, mitochondrial isoform X1 [Ipomoea nil]
MSTRG.36108	itf15g07210	itf15g07210.t1	4.21022	3.94264	4.76731	8.51812	11.1251	9.10432	1.15381	7.93263e-09	up	PREDICTED: receptor-like protein 12 [Ipomoea nil]
MSTRG.35780	itf15g03250	itf15g03250.t1;itf15g03250.t2	1.58625	1.62201	1.61321	2.73031	3.73264	3.96276	1.1126	7.96207e-09	up	PREDICTED: polyol transporter 5-like [Ipomoea nil]
MSTRG.20889	itf07g06450	itf07g06450.t1;itf07g06450.t2	27.077	29.4773	16.7866	58.0828	52.0351	48.8916	1.11642	8.15216e-09	up	PREDICTED: nudix hydrolase 17, mitochondrial-like [Ipomoea nil]
MSTRG.20966	itf07g07460	itf07g07460.t1	0.393354	0.372294	0.173585	2.50123	1.60218	1.33573	2.53382	8.20893e-09	up	PREDICTED: LEAF RUST 10 DISEASE-RESISTANCE LOCUS RECEPTOR-LIKE PROTEIN KINASE-like 1.1 isoform X3 [Ipomoea nil]
MSTRG.938	itf00g11040	itf00g11040.t3;itf00g11040.t1;itf00g11040.t4	0.940155	0.768609	0.907374	2.20538	2.45719	2.02592	1.35424	8.30705e-09	up	PREDICTED: TMV resistance protein N-like [Ipomoea nil];PREDICTED: TMV resistance protein N-like isoform X1 [Ipomoea nil]
MSTRG.5104	itf00g74960	itf00g74960.t1	0.451633	0.206251	0.136239	2.54851	4.56343	2.19507	3.55088	9.43559e-09	up	PREDICTED: laccase-14-like [Ipomoea nil]
MSTRG.9101	itf02g09020	itf02g09020.t1	0.657449	0.589864	0.667067	1.97568	1.37314	1.9469	1.46795	9.69112e-09	up	PREDICTED: LOB domain-containing protein 1-like [Ipomoea nil]
MSTRG.31682	itf12g23370	itf12g23370.t1	1.33058	0.972863	0.254731	4.09215	5.68539	6.46632	2.66671	1.04539e-08	up	PREDICTED: receptor-like protein 12 [Ipomoea nil]
MSTRG.8766	itf02g05040	itf02g05040.t1	0.112974	0.210214	0.276928	1.47535	0.782553	1.48715	2.64167	1.08702e-08	up	PREDICTED: vacuolar-processing enzyme-like [Ipomoea nil]
MSTRG.26159	itf10g02410	itf10g02410.t1	1.56194	0.533332	0.443459	18.3409	9.56184	8.10509	3.82613	1.1142e-08	up	PREDICTED: GDSL esterase/lipase At1g28600-like [Ipomoea nil]
MSTRG.22080	itf07g21980	itf07g21980.t1	0	0	0	0.37298	0.352048	0.0550032	11.3444	1.12569e-08	up	PREDICTED: cytochrome P450 704B1 [Ipomoea nil]
MSTRG.13644	itf04g06110	itf04g06110.t1	1.30505	3.11609	2.62415	7.80417	7.883	9.55697	1.84122	1.13669e-08	up	PREDICTED: systemin receptor SR160-like [Ipomoea nil]
MSTRG.16904	itf05g12590	itf05g12590.t1	0	0	0	0.23941	0.346493	0.213484	11.3797	1.13709e-08	up	PREDICTED: laccase-15-like [Ipomoea nil]
MSTRG.21876	itf07g19370	itf07g19370.t1;itf07g19370.t2	8.02985	10.4458	4.63621	44.4429	42.0187	25.0753	2.27082	1.23415e-08	up	PREDICTED: probable alpha,alpha-trehalose-phosphate synthase [UDP-forming] 11 [Ipomoea nil]
MSTRG.8980	itf02g07660	itf02g07660.t1	0.380037	0.367116	0.220543	1.44284	1.77443	1.13813	2.17018	1.23453e-08	up	PREDICTED: glutamate receptor 2.8-like isoform X5 [Ipomoea nil]
MSTRG.5742	itf01g03600	itf01g03600.t2;itf01g03600.t1	0.647583	0.612032	0.868998	3.25927	3.18485	3.17619	2.17617	1.25821e-08	up	PREDICTED: homeobox-leucine zipper protein MERISTEM L1-like [Ipomoea nil]
MSTRG.379	itf00g04790	itf00g04790.t1	2.7835	6.46442	14.6412	114.133	72.1924	117.993	3.67115	1.27501e-08	up	PREDICTED: miraculin-like isoform X1 [Ipomoea nil]
MSTRG.21378	itf07g13100	itf07g13100.t4;itf07g13100.t7	6.7846	4.93373	5.89237	13.4021	11.8502	12.1913	1.08827	1.28959e-08	up	PREDICTED: disease resistance protein TAO1-like [Ipomoea nil]
MSTRG.5079	itf00g74590	itf00g74590.t1	2.36603	3.12126	3.14857	6.77298	6.94574	7.24267	1.27932	1.33378e-08	up	PREDICTED: receptor-like protein 12 [Ipomoea nil]
MSTRG.29407	itf11g16790	itf11g16790.t1	0.54215	0.114081	1.71168	28.1693	18.71	55.5549	5.43494	1.39953e-08	up	PREDICTED: miraculin-like isoform X1 [Ipomoea nil]
MSTRG.14200	itf04g12960	itf04g12960.t1	0.789374	0.689141	1.03405	1.56555	2.57802	2.75993	1.45817	1.40886e-08	up	PREDICTED: LEAF RUST 10 DISEASE-RESISTANCE LOCUS RECEPTOR-LIKE PROTEIN KINASE-like 1.1 isoform X1 [Ipomoea nil]
MSTRG.3080	itf00g43620	itf00g43620.t1	1.84422	2.12852	1.38436	5.35637	4.82024	5.31234	1.53171	1.42418e-08	up	PREDICTED: uncharacterized protein LOC109173193 [Ipomoea nil]
MSTRG.35496	itf14g19790	itf14g19790.t1	4.86105	4.5709	2.64277	8.70964	9.50186	11.2857	1.28859	1.42658e-08	up	PREDICTED: uncharacterized protein LOC109191254 [Ipomoea nil]
MSTRG.28056	itf10g25690	itf10g25690.t1	2.71978	1.81417	2.48785	5.87342	5.84829	5.92233	1.32927	1.52881e-08	up	PREDICTED: lysine histidine transporter-like 8 [Ipomoea nil]
itf09g05970	itf09g05970	itf09g05970.t1	0	0	0	0.310432	0.671167	0.215281	11.962	1.53696e-08	up	PREDICTED: vesicle-associated protein 4-2-like [Ipomoea nil]
MSTRG.31481	itf12g20880	itf12g20880.t1	2.19235	2.01973	2.29388	5.04372	4.08326	4.92317	1.11075	1.56511e-08	up	PREDICTED: bark storage protein A-like isoform X1 [Ipomoea nil]
MSTRG.31591	itf12g22230	itf12g22230.t1	0.60632	1.0717	0.543527	4.6139	4.20034	2.93302	2.40269	1.60342e-08	up	PREDICTED: zinc finger protein ZAT12-like [Ipomoea nil]
MSTRG.19931	itf06g21610	itf06g21610.t1;itf06g21610.t3;itf06g21610.t2	2.62237	2.17756	3.29479	6.14578	6.97943	4.99627	1.16265	1.61037e-08	up	PREDICTED: transcription factor RF2a-like [Ipomoea nil]
MSTRG.19196	itf06g12830	itf06g12830.t1	0	0	0	1.40783	2.41673	1.07941	13.9967	1.6725e-08	up	hypothetical protein L195_g027709 [Trifolium pratense]
MSTRG.11066	itf03g05420	itf03g05420.t9;itf03g05420.t2;itf03g05420.t3;itf03g05420.t5;itf03g05420.t4	0.0807158	0.149091	0.129187	0.419051	0.607658	0.626019	2.20282	1.67259e-08	up	PREDICTED: protein PIN-LIKES 3-like isoform X1 [Ipomoea nil]
MSTRG.31285	itf12g18790	itf12g18790.t1	0.682303	0.436958	0.223849	1.85017	1.87042	1.31821	1.9075	1.79113e-08	up	PREDICTED: WRKY transcription factor 22-like isoform X1 [Ipomoea nil]
MSTRG.15943	itf05g00940	itf05g00940.t1	4.2716	2.86355	4.60204	10.7252	11.4034	9.92351	1.44933	1.80864e-08	up	PREDICTED: BAG family molecular chaperone regulator 5, mitochondrial-like [Ipomoea nil]
MSTRG.21686	itf07g16900	itf07g16900.t1	1.27765	0.954913	1.05954	2.09845	2.17774	2.51095	1.04379	1.83952e-08	up	PREDICTED: transcription factor PIF1-like [Ipomoea nil]
MSTRG.36598	itf15g13350	itf15g13350.t3;itf15g13350.t2	1.0214	1.39648	0.611804	2.69964	2.98921	3.87477	1.65839	1.87016e-08	up	PREDICTED: calmodulin-binding protein 60 D-like isoform X2 [Ipomoea nil]
MSTRG.26230	itf10g03230	itf10g03230.t1	8.27316	10.8746	6.93022	19.8295	14.4001	23.2167	1.13938	1.87479e-08	up	PREDICTED: subtilisin-like protease SBT5.6 [Ipomoea nil]
MSTRG.27192	itf10g15120	itf10g15120.t1	1.08219	1.22529	1.56366	6.10962	4.86161	3.69164	1.92134	1.93141e-08	up	PREDICTED: protein LURP-one-related 12-like [Ipomoea nil]
MSTRG.37033	itf15g18910	itf15g18910.t1	0.403083	0.374643	0.0484822	2.46184	1.3081	2.13903	2.83833	2.03163e-08	up	PREDICTED: probable LRR receptor-like serine/threonine-protein kinase At3g47570 [Ipomoea nil]
MSTRG.24282	itf09g05800;itf09g05810	itf09g05800.t1;itf09g05810.t1	0.250871	0.0497276	0.0978078	1.16702	0.943091	1.04674	2.98618	2.05838e-08	up	PREDICTED: G-type lectin S-receptor-like serine/threonine-protein kinase At1g11300 isoform X1 [Ipomoea nil]
MSTRG.11681	itf03g13630	itf03g13630.t1	0.946823	0.789106	1.26188	1.71725	2.14836	2.18208	1.01248	2.16743e-08	up	PREDICTED: hexose carrier protein HEX6-like isoform X2 [Ipomoea nil]
MSTRG.31128	itf12g16620	itf12g16620.t1	32.9013	29.1436	18.9957	229.661	162.787	84.3203	2.55657	2.1867e-08	up	PREDICTED: methionine gamma-lyase [Ipomoea nil]
MSTRG.457	itf00g05720	itf00g05720.t1	6.06449	7.1689	9.16944	15.5418	14.4203	15.8948	1.03346	2.27302e-08	up	PREDICTED: uncharacterized protein LOC109184813 [Ipomoea nil]
MSTRG.13458	itf04g03750	itf04g03750.t1	3.83	2.75068	2.85932	9.05225	10.0426	8.17558	1.53048	2.32552e-08	up	PREDICTED: aspartic proteinase CDR1-like [Ipomoea nil]
MSTRG.15659	itf04g32060	itf04g32060.t1;itf04g32060.t2	0.332414	0.155487	0.0569362	1.24258	1.00816	1.18459	2.65655	2.48315e-08	up	PREDICTED: NAC domain-containing protein 90 [Ipomoea nil]
MSTRG.30526	itf12g09870	itf12g09870.t1	7.07811	8.49568	11.3493	15.1144	19.4669	19.8964	1.01682	2.4904e-08	up	PREDICTED: L-type lectin-domain containing receptor kinase IV.2-like [Ipomoea nil]
MSTRG.14682	itf04g19540	itf04g19540.t1	0.4492	0.166446	0.294314	0.80038	1.49222	1.38356	2.01432	2.49151e-08	up	PREDICTED: beta-amyrin 28-oxidase-like [Ipomoea nil]
MSTRG.36949	itf15g17790	itf15g17790.t1	0.535332	0.36337	0.610878	1.05541	1.58954	1.6121	1.4957	2.6494e-08	up	PREDICTED: transmembrane 9 superfamily member 11-like [Ipomoea nil]
MSTRG.24919	itf09g13520	itf09g13520.t1	0.640409	0.628583	0.424633	1.6991	1.39151	1.34743	1.38981	2.8131e-08	up	PREDICTED: uncharacterized protein LOC109153216 [Ipomoea nil]
MSTRG.9433	itf02g13450	itf02g13450.t1	0.363886	0.0695623	0.132299	2.53712	1.67239	2.37982	3.5419	2.82475e-08	up	PREDICTED: cytochrome P450 CYP72A219-like [Ipomoea nil]
MSTRG.21117	itf07g09880	itf07g09880.t1	5.86733	3.97897	2.53238	19.5543	11.8194	12.9812	1.84123	2.86373e-08	up	PREDICTED: zinc finger protein ZAT11-like [Ipomoea nil]
MSTRG.28024	itf10g25340	itf10g25340.t1	2.90022	1.72392	1.69829	5.29304	6.4789	7.52566	1.60987	2.8688e-08	up	X intrinsic protein [Ipomoea nil]
MSTRG.21027	itf07g08250	itf07g08250.t1	2.11663	0.972186	1.08834	4.22118	5.51012	4.10512	1.72787	2.87675e-08	up	UDP-glycose: glycosyltransferase UGT74T3 [Ipomoea batatas]
MSTRG.11287	itf03g08270;itf03g08290	itf03g08270.t1;itf03g08290.t1	2.48633	1.02538	2.21802	5.09119	4.93958	6.27432	1.50878	3.04158e-08	up	PREDICTED: protein DETOXIFICATION 14-like isoform X1 [Ipomoea nil]
MSTRG.24021	itf09g02410	itf09g02410.t1	0.188779	0.252682	0.1245	1.41253	0.894844	0.63832	2.37983	3.04635e-08	up	hypothetical protein DM860_003171 [Cuscuta australis]
MSTRG.11782	itf03g14790	itf03g14790.t1	3.61453	4.8053	2.14102	12.4412	10.7893	9.89957	1.64942	3.3549e-08	up	PREDICTED: phosphoinositide phospholipase C 2-like [Ipomoea nil]
MSTRG.23773	itf08g18600	itf08g18600.t1	5.25388	6.34697	5.76262	15.903	12.8973	9.60575	1.14528	3.39532e-08	up	PREDICTED: uncharacterized protein LOC109147171 isoform X1 [Ipomoea nil]
MSTRG.36174	itf15g08020	itf15g08020.t1	0.224747	0.319688	0	3.80298	2.36396	1.76163	3.86422	3.74437e-08	up	PREDICTED: uncharacterized protein LOC109181322 [Ipomoea nil]
MSTRG.22486	itf08g02550	itf08g02550.t1	0.768348	0.671151	0.303246	4.65817	4.45418	3.25502	2.8271	3.99059e-08	up	PREDICTED: wall-associated receptor kinase-like 9 [Ipomoea nil]
MSTRG.32182	itf13g01420	itf13g01420.t1	1.56779	0.607882	1.42947	4.23048	8.4381	8.05638	2.52324	4.02275e-08	up	Kunitz-type trypsin inhibitor [Ipomoea batatas]
MSTRG.9325	itf02g11830	itf02g11830.t1	0.249733	0.382676	0.168595	2.09426	1.93472	1.6038	2.81396	4.28028e-08	up	PREDICTED: transcription factor MYB34-like [Ipomoea nil]
MSTRG.27576	itf10g19650	itf10g19650.t1	0.379319	0	0.122735	1.75251	2.26917	6.50343	4.38985	4.41377e-08	up	PREDICTED: GDSL esterase/lipase At5g45960-like [Ipomoea nil]
MSTRG.2353	itf00g31890	itf00g31890.t1	0.487214	0.740177	0.692524	2.77112	3.29513	1.29088	1.9381	4.41569e-08	up	PREDICTED: cytochrome P450 83B1-like [Ipomoea nil]
MSTRG.24265	itf09g05480	itf09g05480.t1	0.376264	0.229817	0.361315	1.34359	0.920903	0.886812	1.70377	4.45426e-08	up	PREDICTED: uncharacterized protein LOC109167071 [Ipomoea nil]
MSTRG.25826	itf09g25510	itf09g25510.t1	0	0	0	1.21111	0.257919	0.793421	12.8806	4.68622e-08	up	PREDICTED: haloacid dehalogenase-like hydrolase domain-containing protein Sgpp [Ipomoea nil]
MSTRG.8131	itf01g33430	itf01g33430.t1;itf01g33430.t2	0.646745	0.527124	0.200329	3.9133	2.34755	2.74979	2.71304	4.75585e-08	up	PREDICTED: transcription factor bHLH155-like isoform X3 [Ipomoea nil];PREDICTED: transcription factor bHLH155-like isoform X2 [Ipomoea nil]
MSTRG.20656	itf07g03540	itf07g03540.t1	1.93638	1.0465	0.437557	9.73731	6.09729	4.87261	2.59788	4.90196e-08	up	PREDICTED: flavonoid 3'-monooxygenase-like [Ipomoea nil]
MSTRG.3654	itf00g53490	itf00g53490.t1	0	0	0	1.4345	0.708607	0.538976	13.1261	5.00492e-08	up	PREDICTED: pathogen-related protein isoform X1 [Ipomoea nil]
MSTRG.23898	itf09g01010	itf09g01010.t1	0.138054	0.0927655	0.122231	0.535317	0.364369	0.44141	1.92547	5.05618e-08	up	PREDICTED: protein SHI RELATED SEQUENCE 1-like [Ipomoea nil]
MSTRG.6650	itf01g15080	itf01g15080.t1	2.48418	4.36637	4.58679	11.4427	9.59057	15.3222	1.66842	5.07738e-08	up	PREDICTED: mitogen-activated protein kinase kinase kinase 1-like isoform X1 [Ipomoea nil]
MSTRG.32347	itf13g03350	itf13g03350.t1	1.61299	2.36054	2.06199	5.86748	8.3808	4.5848	1.64172	5.50395e-08	up	PREDICTED: BON1-associated protein 2-like [Nicotiana sylvestris]
MSTRG.19943	itf06g21760;itf06g21740	itf06g21760.t1;itf06g21740.t1	0.985649	0.643501	0.608359	2.26277	2.16777	2.31834	1.59276	5.69591e-08	up	PREDICTED: uncharacterized acetyltransferase At3g50280-like [Ipomoea nil]
MSTRG.13337	itf04g02250	itf04g02250.t1	2.95631	4.86998	2.57766	9.74026	13.0672	9.33672	1.62743	5.84782e-08	up	PREDICTED: uncharacterized protein LOC109186861 [Ipomoea nil]
MSTRG.31091	itf12g16240	itf12g16240.t1	5.2539	4.50816	5.56667	10.9029	12.4436	10.3192	1.13504	5.90334e-08	up	PREDICTED: uncharacterized protein LOC109160086 isoform X1 [Ipomoea nil]
MSTRG.8312	itf01g35640	itf01g35640.t1	3.88329	2.70917	3.78907	5.93546	8.39312	7.97713	1.10339	5.93752e-08	up	PREDICTED: SH3 domain-containing protein 2-like [Ipomoea nil]
MSTRG.2896	itf00g40890	itf00g40890.t1	0.375421	0.0794524	0	3.79682	2.52439	2.69722	4.30934	6.03864e-08	up	PREDICTED: premnaspirodiene oxygenase-like [Ipomoea nil]
MSTRG.25666	itf09g23180	itf09g23180.t1	0	0	0	0.0321297	0.0699073	0.107184	9.44585	6.96228e-08	up	PREDICTED: pathogenesis-related protein P2-like [Ipomoea nil]
MSTRG.32043	itf12g27780	itf12g27780.t1	2.74516	5.07808	3.43999	9.0038	8.04309	13.2288	1.42654	7.08631e-08	up	PREDICTED: cellulose synthase A catalytic subunit 2 [UDP-forming]-like [Ipomoea nil]
MSTRG.19089	itf06g11390	itf06g11390.t1	1.26988	2.22032	1.01328	5.02502	4.24541	4.02039	1.56132	7.0978e-08	up	PREDICTED: miraculin-like [Ipomoea nil]
MSTRG.4299	itf00g63150	itf00g63150.t1	0.311844	0.182243	0.24145	1.27163	1.46906	1.52228	2.53499	7.2622e-08	up	PREDICTED: vacuolar protein-sorting protein BRO1 [Ipomoea nil]
itf00g29730	itf00g29730	itf00g29730.t1	0.658935	0.555483	0.783402	2.15674	2.25765	2.47554	1.78606	7.37766e-08	up	PREDICTED: putative late blight resistance protein homolog R1B-14 [Ipomoea nil]
MSTRG.9194	itf02g10130	itf02g10130.t1	0.314405	0.0711328	0.249351	3.80105	1.51557	1.1029	3.33789	7.40146e-08	up	PREDICTED: putative two-component response regulator ARR20 [Ipomoea nil]
MSTRG.25602	itf09g22450	itf09g22450.t1	1.06861	1.00061	0.815051	2.45908	2.01337	1.68686	1.09456	7.40555e-08	up	PREDICTED: rac-like GTP-binding protein ARAC9 isoform X2 [Ipomoea nil]
MSTRG.17585	itf05g20950	itf05g20950.t1	2.17571	1.64568	1.61	3.11024	4.55753	3.29816	1.01363	7.50918e-08	up	PREDICTED: AAA-ATPase ASD, mitochondrial-like [Ipomoea nil]
itf13g20420	itf13g20420	itf13g20420.t1	0.164377	0.18633	0.29606	0.62443	0.957887	0.907363	1.94464	7.96253e-08	up	PREDICTED: putative calcium-transporting ATPase 13, plasma membrane-type [Ipomoea nil]
MSTRG.1366	itf00g17510	itf00g17510.t1	0	0	0	0.5369	0	0	10.8055	8.0156e-08	up
MSTRG.25694	itf09g23660	itf09g23660.t1	0.549818	0.82004	0.310138	2.39582	1.78097	1.477	1.75076	8.40764e-08	up	PREDICTED: putative germin-like protein 2-1 [Ipomoea nil]
MSTRG.31394	itf12g20040	itf12g20040.t1	1.56851	1.83366	1.60116	3.52211	4.81786	3.74038	1.2717	8.44657e-08	up	PREDICTED: uncharacterized protein LOC109155605 [Ipomoea nil]
MSTRG.31281	itf12g18750	itf12g18750.t1	0	0	0	2.30205	0.775677	0.688669	13.6159	8.91748e-08	up	PREDICTED: protein LURP-one-related 17 [Ipomoea nil]
itf01g22940	itf01g22940	itf01g22940.t1	0.184114	0.307797	0.231699	0.908785	1.31067	0.790218	2.05632	9.54466e-08	up	PREDICTED: cell division control protein 4-like [Ipomoea nil]
MSTRG.9513	itf02g14590	itf02g14590.t1	0.383131	0.355691	0.427769	3.86693	1.58857	2.06131	2.68782	1.00954e-07	up	PREDICTED: protein DOG1-like 1 [Ipomoea nil]
MSTRG.19190	itf06g12760	itf06g12760.t1	0.60055	0.966081	0.73908	2.66055	4.66776	3.83863	2.27595	1.12333e-07	up	PREDICTED: deSI-like protein At4g17486 [Ipomoea nil]
MSTRG.24217	itf09g04740	itf09g04740.t1	0.283309	0.422559	0.31201	0.7743	0.958107	0.738929	1.27973	1.15571e-07	up	hypothetical protein LSAT_4X61781 [Lactuca sativa]
itf14g01420	itf14g01420	itf14g01420.t1	0	0	0	0.361214	0.256815	0.119007	11.2626	1.15829e-07	up	PREDICTED: LEAF RUST 10 DISEASE-RESISTANCE LOCUS RECEPTOR-LIKE PROTEIN KINASE-like 1.1 [Ipomoea nil]
MSTRG.23988	itf09g02000	itf09g02000.t1;itf09g02000.t3;itf09g02000.t2	3.20748	3.16771	2.26933	7.54017	11.4812	7.08952	1.59479	1.33766e-07	up	PREDICTED: elicitor-responsive protein 3-like [Ipomoea nil]
MSTRG.14331	itf04g14540	itf04g14540.t1	1.09273	0.769962	1.63386	2.52695	6.90285	3.73983	1.91321	1.37875e-07	up	PREDICTED: endoglucanase 8 [Ipomoea nil]
itf14g02770	itf14g02770	itf14g02770.t1	0	0.0261868	0	0.423589	0.598823	0.397954	5.76128	1.41029e-07	up	PREDICTED: basic leucine zipper 8-like [Ipomoea nil]
MSTRG.8347	itf01g36170	itf01g36170.t1	1.53618	1.75393	1.39443	2.44352	3.36903	4.58477	1.15023	1.48192e-07	up	PREDICTED: nuclear poly(A) polymerase 3 [Ipomoea nil]
MSTRG.31613	itf12g22560	itf12g22560.t1	2.05717	1.87811	2.08048	5.48934	4.54072	4.62271	1.28435	1.53812e-07	up	PREDICTED: ENTH domain-containing protein C794.11c-like [Ipomoea nil]
MSTRG.37193	itf15g21170	itf15g21170.t1	1.74983	2.1184	2.26393	5.29194	4.69616	4.36454	1.22685	1.79342e-07	up	PREDICTED: lachrymatory-factor synthase [Ipomoea nil]
MSTRG.29814	itf12g00410	itf12g00410.t1	0.522933	0.884162	0.310704	5.37808	2.79352	2.14418	2.58622	1.83062e-07	up	PREDICTED: PTI1-like tyrosine-protein kinase At3g15890 [Ipomoea nil]
MSTRG.27922	itf10g24090	itf10g24090.t1	0.0940247	0.0950539	0.143066	0.658418	0.621906	2.29926	3.42991	1.93953e-07	up	PREDICTED: scopoletin glucosyltransferase-like [Ipomoea nil]
MSTRG.33421	itf13g16930	itf13g16930.t1	1.11097	0.416269	0.174091	6.14877	3.33481	3.20319	2.89859	1.94057e-07	up	PREDICTED: somatic embryogenesis receptor kinase 2-like [Ipomoea nil]
MSTRG.18193	itf06g00340	itf06g00340.t1	0.637579	0.36846	0.191934	3.72644	2.33439	1.86561	2.72608	1.96268e-07	up	PREDICTED: uncharacterized protein LOC109176807 [Ipomoea nil]
MSTRG.21315	itf07g12370	itf07g12370.t1	1.5232	1.60781	0.860688	3.96975	5.29263	4.34214	1.76901	2.23103e-07	up
MSTRG.29409	itf11g16810	itf11g16810.t1	2.91409	1.57792	5.75468	28.1257	17.2791	46.637	3.16713	2.2499e-07	up	PREDICTED: miraculin-like isoform X1 [Ipomoea nil]
MSTRG.21367	itf07g12990	itf07g12990.t1	0.431324	0.373785	0.194757	1.88286	1.33331	2.11393	2.41436	2.29924e-07	up	hypothetical protein A4A49_54771 [Nicotiana attenuata]
MSTRG.24816	itf09g12470	itf09g12470.t1	0.183381	0.0275741	0.024864	1.79025	1.77598	1.56784	4.44435	2.31864e-07	up	PREDICTED: fatty acyl-CoA reductase 2-like isoform X2 [Ipomoea nil]
MSTRG.23105	itf08g10200	itf08g10200.t1	1.81651	1.26247	0.787594	3.69956	4.60148	3.82271	1.64871	2.3221e-07	up	PREDICTED: protein TIFY 9-like isoform X2 [Ipomoea nil]
MSTRG.27421	itf10g17810	itf10g17810.t1;itf10g17810.t2	3.35294	4.46782	8.2805	22.2514	25.1048	19.3682	2.05104	2.33059e-07	up	PREDICTED: cationic amino acid transporter 1-like [Ipomoea nil]
itf13g00190	itf13g00190	itf13g00190.t1	0.947158	0.485814	0.717969	3.31439	3.74556	3.26191	2.26266	2.45324e-07	up	PREDICTED: transcription factor UPBEAT1 [Ipomoea nil]
MSTRG.5711	itf01g03240	itf01g03240.t2;itf01g03240.t1	0	0	0	1.0312	0.357449	1.02515	12.9741	2.48766e-07	up	PREDICTED: acyl-CoA--sterol O-acyltransferase 1-like [Ipomoea nil]
MSTRG.13516	itf04g04490	itf04g04490.t1	0.313784	0.371769	0.383207	1.42152	1.31605	1.04013	1.82157	2.67192e-07	up	PREDICTED: thaumatin-like protein isoform X1 [Ipomoea nil]
MSTRG.29503	itf11g18340	itf11g18340.t1	0.666641	0.912508	0.766782	1.98612	2.42966	5.09819	2.01989	2.69484e-07	up	PREDICTED: miraculin-like [Ipomoea nil]
MSTRG.24233	itf09g05000	itf09g05000.t1	0.221851	0.0651937	0.042278	1.34794	0.67677	1.20188	3.29244	2.69686e-07	up
MSTRG.12015	itf03g17420	itf03g17420.t2;itf03g17420.t1	3.25276	2.61612	2.58379	8.62054	5.63852	8.03163	1.39896	2.89964e-07	up	PREDICTED: vacuolar protein sorting-associated protein 2 homolog 1-like [Ipomoea nil]
MSTRG.18706	itf06g06330	itf06g06330.t1	0.187655	0.177324	0.10756	1.34533	0.552591	1.03617	2.63441	3.14155e-07	up	PREDICTED: UDP-glycosyltransferase 73C1-like [Ipomoea nil]
itf12g09700	itf12g09700	itf12g09700.t1	0.110463	0.0605572	0.0729279	0.40798	0.36232	0.439004	2.30953	3.23077e-07	up	PREDICTED: L-type lectin-domain containing receptor kinase IV.1-like [Ipomoea nil]
MSTRG.13738	itf04g07090	itf04g07090.t1	0.256574	0.514571	0.401174	1.24651	1.11155	1.0728	1.54921	3.35051e-07	up	PREDICTED: lignin-forming anionic peroxidase-like [Ipomoea nil]
MSTRG.35008	itf14g13600	itf14g13600.t1	0	0.183665	0	2.02	2.28356	2.07637	5.11839	3.38146e-07	up	hypothetical protein CICLE_v10028519mg [Citrus clementina]
MSTRG.2100	itf00g27750	itf00g27750.t1	4.34218	4.12499	2.81597	14.0782	11.8282	6.81845	1.53622	3.40319e-07	up	4-hydroxyphenylpyruvate dioxygenase, partial [Ipomoea batatas]
MSTRG.10845	itf03g02460	itf03g02460.t1	2.63685	3.09074	1.62974	7.03617	7.47988	4.00575	1.33197	3.46677e-07	up	PREDICTED: proline dehydrogenase 2, mitochondrial-like [Ipomoea nil]
MSTRG.15772	itf04g33450	itf04g33450.t1	0.365529	0.268779	0.201936	0.821164	0.563025	0.910688	1.45642	4.40271e-07	up	PREDICTED: LRR receptor-like serine/threonine-protein kinase GSO1 [Ipomoea nil]
MSTRG.32065	itf12g28010	itf12g28010.t1	0.205215	0.285944	0.262442	0.819995	1.27541	0.646588	1.86335	4.43964e-07	up	PREDICTED: flavonol synthase/flavanone 3-hydroxylase-like [Ipomoea nil]
MSTRG.35762	itf15g03010	itf15g03010.t1	0.302302	0.273154	0.151799	1.49401	1.38353	1.0451	2.43129	4.45119e-07	up	PREDICTED: cytochrome P450 93A3-like [Ipomoea nil]
MSTRG.23305	itf08g12990;itf08g12950	itf08g12990.t1;itf08g12950.t1	459.965	448.776	510.843	2852.69	4311.42	948.433	2.51469	4.96167e-07	up
MSTRG.32027	itf12g27650	itf12g27650.t1	1.10744	0.857773	0.876966	1.66206	1.87564	2.38793	1.05997	5.31747e-07	up	PREDICTED: probable pectinesterase/pectinesterase inhibitor 51 [Ipomoea nil]
itf01g30190	itf01g30190	itf01g30190.t1	0	0	0	0.57526	1.08375	0.607403	12.8832	5.6361e-07	up	PREDICTED: (-)-alpha-terpineol synthase-like [Ipomoea nil]
MSTRG.35918	itf15g05030	itf15g05030.t1	0.94554	1.03287	1.13478	2.71857	4.72174	4.81607	1.97707	5.69691e-07	up	PREDICTED: transcription factor MYB44-like [Ipomoea nil]
MSTRG.5503	itf01g00530	itf01g00530.t1	0.14904	0.153626	0.0299239	1.16645	0.432267	1.19556	3.07065	6.51823e-07	up	PREDICTED: O-acyltransferase WSD1-like [Ipomoea nil]
MSTRG.34291	itf14g05000	itf14g05000.t1;itf14g05000.t3	0.0442435	0.196331	0.125323	1.10794	0.34719	0.913504	2.69454	6.55936e-07	up	PREDICTED: L-tryptophan--pyruvate aminotransferase 1-like [Ipomoea nil]
MSTRG.29704	itf11g20990	itf11g20990.t1;itf11g20990.t2	0.996221	0.846555	0.862702	1.9831	2.94396	2.49575	1.45608	6.61949e-07	up	PREDICTED: protein PRD1 [Ipomoea nil]
MSTRG.26212	itf10g03100	itf10g03100.t1	1.0105	0.344967	0.514318	2.89716	3.153	2.15469	2.1336	6.64554e-07	up	PREDICTED: uncharacterized protein LOC104437955 [Eucalyptus grandis]
MSTRG.35804	itf15g03650	itf15g03650.t1	0.629517	0.843721	0.159026	4.94548	3.95205	2.71464	2.83069	6.74381e-07	up	PREDICTED: zeatin O-glucosyltransferase-like [Ipomoea nil]
MSTRG.26813	itf10g10190	itf10g10190.t1	85.4194	68.243	53.8555	381.168	431.421	165.836	2.23723	6.77048e-07	up	PREDICTED: beta-D-xylosidase 1 [Ipomoea nil]
itf00g23060	itf00g23060	itf00g23060.t1	0	0	0	0.241128	0.479062	0.261028	11.6754	6.97828e-07	up	PREDICTED: 7-deoxyloganetin glucosyltransferase-like isoform X1 [Ipomoea nil]
MSTRG.27575	itf10g19640	itf10g19640.t1	10.8395	10.5128	8.3365	12.8677	23.4406	33.4637	1.23273	7.06004e-07	up	PREDICTED: GDSL esterase/lipase At5g45960-like isoform X1 [Ipomoea nil]
itf12g13280	itf12g13280	itf12g13280.t1	0	0	0	0.143009	0.162076	0.118046	10.4619	7.23707e-07	up	PREDICTED: G-type lectin S-receptor-like serine/threonine-protein kinase CES101 isoform X2 [Ipomoea nil]
MSTRG.33677	itf13g19930	itf13g19930.t1	0.0655653	0.123871	0.0319148	0.336719	0.457427	0.630318	2.68601	7.25687e-07	up	PREDICTED: uncharacterized protein LOC109176066 [Ipomoea nil]
MSTRG.2830	itf00g39910	itf00g39910.t1	0.113508	0.26424	0.239685	0.570597	1.0309	1.37506	2.26929	7.57352e-07	up	Autophagy-related protein 16 [Vitis vinifera]
MSTRG.11720	itf03g14070	itf03g14070.t1	0.761852	0.806797	0.582555	1.28	1.29571	1.90356	1.05812	7.61096e-07	up	PREDICTED: U-box domain-containing protein 62-like [Ipomoea nil]
MSTRG.12581	itf03g24290	itf03g24290.t1	0.983946	0.6158	1.06632	1.91554	2.53686	1.84542	1.24014	7.80195e-07	up	PREDICTED: uncharacterized protein LOC109173193 [Ipomoea nil]
MSTRG.26644	itf10g08220	itf10g08220.t1	1.15686	1.66044	1.79321	4.11278	3.51174	3.13649	1.22281	7.89044e-07	up	PREDICTED: uncharacterized protein LOC109164086 [Ipomoea nil]
MSTRG.12054	itf03g17900	itf03g17900.t1	3.22872	3.70889	1.33925	19.9512	20.9328	9.9057	2.61738	8.38963e-07	up	PREDICTED: beta-galactosidase-like [Ipomoea nil]
MSTRG.1046	itf00g12510	itf00g12510.t1	0.0317528	0.322301	0.0501348	6.38129	3.6637	2.50152	4.95612	8.49544e-07	up	PREDICTED: kunitz trypsin inhibitor 2-like [Ipomoea nil]
MSTRG.17497	itf05g19850	itf05g19850.t1	3.04876	3.28803	6.33356	10.3169	14.0932	10.7323	1.47175	8.65388e-07	up	PREDICTED: LEAF RUST 10 DISEASE-RESISTANCE LOCUS RECEPTOR-LIKE PROTEIN KINASE-like 2.4 [Ipomoea nil]
MSTRG.4493	itf00g66180	itf00g66180.t1	0.728869	0.801662	0.883862	1.6705	1.67318	1.82688	1.09866	8.65488e-07	up	PREDICTED: receptor-like protein kinase HSL1 [Ipomoea nil]
MSTRG.7643	itf01g27610	itf01g27610.t1	3.79976	4.02888	2.58506	9.00852	8.10443	5.30126	1.10593	9.22752e-07	up	PREDICTED: electron transfer flavoprotein-ubiquinone oxidoreductase, mitochondrial [Ipomoea nil]
MSTRG.31112	itf12g16510	itf12g16510.t1	1.50111	1.5591	1.75443	4.04585	4.36372	3.30605	1.28293	9.27566e-07	up	PREDICTED: transcription factor bHLH14-like [Ipomoea nil]
MSTRG.19298	itf06g14160	itf06g14160.t1	1.66875	2.1293	1.63637	6.10793	4.41438	3.7428	1.39229	9.46147e-07	up	PREDICTED: uncharacterized protein LOC109221780 [Nicotiana attenuata]
MSTRG.22039	itf07g21360	itf07g21360.t1	2.36051	2.62624	4.00622	6.08891	6.41299	5.61976	1.01084	9.75744e-07	up	PREDICTED: probable WRKY transcription factor 57 [Ipomoea nil]
MSTRG.21306	itf07g12230	itf07g12230.t1	3.62848	3.42689	3.42488	10.2178	8.06168	6.11117	1.21866	9.84387e-07	up	PREDICTED: nudix hydrolase 1-like isoform X2 [Ipomoea nil]
MSTRG.26027	itf10g00710	itf10g00710.t1	23.828	25.2284	11.3596	73.5568	76.6366	56.9633	1.77772	1.08116e-06	up	PREDICTED: L-arabinokinase-like isoform X1 [Ipomoea nil]
itf09g06240	itf09g06240	itf09g06240.t1	0.0462415	0.0301116	0	0.370748	0.443393	0.210693	3.74656	1.11788e-06	up	PREDICTED: putative receptor-like protein kinase At4g00960 [Ipomoea nil]
MSTRG.9977	itf02g20190	itf02g20190.t1	0.635384	0.973689	0.915222	2.51032	2.31467	1.5609	1.339	1.15398e-06	up	PREDICTED: probable WRKY transcription factor 61 isoform X1 [Ipomoea nil]
MSTRG.28322	itf11g03180	itf11g03180.t1	1.71393	0.99585	0.883854	6.14833	3.22554	3.36525	1.82575	1.1749e-06	up	PREDICTED: uncharacterized protein LOC109155663 [Ipomoea nil]
MSTRG.32803	itf13g08920	itf13g08920.t1	0.571518	1.63012	1.4598	9.31386	4.83325	3.89483	2.30087	1.19107e-06	up	PREDICTED: ethylene-responsive transcription factor 2-like [Ipomoea nil]
MSTRG.22323	itf08g00570	itf08g00570.t1	5.8349	6.21925	4.80922	9.47421	12.207	12.5428	1.02111	1.271e-06	up	PREDICTED: copper chaperone for superoxide dismutase, chloroplastic [Ipomoea nil]
MSTRG.24226	itf09g04880	itf09g04880.t1	0.520808	0.637885	0.680693	1.56925	1.39929	1.41963	1.25439	1.27628e-06	up	PREDICTED: probable F-box protein At4g22030 [Ipomoea nil]
itf04g00640	itf04g00640	itf04g00640.t1	0.120889	0.00938425	0	1.79296	1.0753	1.48312	5.06186	1.3232e-06	up	PREDICTED: pathogenesis-related genes transcriptional activator PTI6-like [Ipomoea nil]
MSTRG.24098	itf09g03430	itf09g03430.t2;itf09g03430.t1	0.374474	0.319051	0.596106	1.06711	1.39308	0.921995	1.391	1.33063e-06	up	PREDICTED: metacaspase-3-like [Ipomoea nil]
MSTRG.10661	itf03g00270;itf03g00260	itf03g00270.t1;itf03g00260.t1	0.216047	0.276081	0.0311485	1.24833	1.01194	0.980978	2.6309	1.36211e-06	up	PREDICTED: uncharacterized protein LOC109180199 [Ipomoea nil]
MSTRG.37093	itf15g19710	itf15g19710.t1	0.485255	0.222585	0.60532	1.67272	2.55496	2.4598	2.34842	1.363e-06	up	PREDICTED: EG45-like domain containing protein [Ipomoea nil]
itf07g03220	itf07g03220	itf07g03220.t1	0	0	0	0.202606	0.151834	0.105391	10.5819	1.40307e-06	up	PREDICTED: fructokinase-2 [Ipomoea nil]
MSTRG.7049	itf01g20300	itf01g20300.t1	1.98306	1.03387	2.18837	3.11448	3.992	3.85842	1.07484	1.42176e-06	up	PREDICTED: protein LIGHT-DEPENDENT SHORT HYPOCOTYLS 10-like [Ipomoea nil]
MSTRG.17154	itf05g15840	itf05g15840.t1	10.0517	9.61503	3.88862	55.2288	45.151	27.059	2.43568	1.42874e-06	up	PREDICTED: alpha-dioxygenase 1 isoform X2 [Ipomoea nil]
MSTRG.1996	itf00g26520	itf00g26520.t1	1.54584	2.01093	2.44565	4.89396	6.12863	9.83473	1.79694	1.54306e-06	up	PREDICTED: UDP-glycosyltransferase 82A1 isoform X2 [Ipomoea nil]
MSTRG.5760	itf01g03950	itf01g03950.t1	2.27344	0.592049	2.00693	7.71978	5.60372	6.03522	1.99028	1.5458e-06	up	PREDICTED: cysteine-rich receptor-like protein kinase 25 [Ipomoea nil]
MSTRG.5792	itf01g04400	itf01g04400.t1	1.10583	0.963868	1.3044	6.15864	4.22919	2.79676	1.96628	1.59364e-06	up	PREDICTED: myb-related protein 330-like [Ipomoea nil]
itf00g29740	itf00g29740	itf00g29740.t1	2.07206	1.42765	2.03987	7.33674	4.32342	6.3331	1.69961	1.6177e-06	up	PREDICTED: putative late blight resistance protein homolog R1B-14 [Ipomoea nil]
MSTRG.6965	itf01g19260	itf01g19260.t1	0.472167	0.477257	0.661016	1.70666	1.6954	1.85222	1.70604	1.64691e-06	up	PREDICTED: uncharacterized protein LOC109150365 [Ipomoea nil]
MSTRG.5159	itf00g75850	itf00g75850.t1	5.71776	4.62403	5.4307	7.55032	14.6367	13.3938	1.17369	1.6495e-06	up	PREDICTED: ABC transporter C family member 3-like [Ipomoea nil]
MSTRG.31560	itf12g21810	itf12g21810.t1	1.42642	1.37099	0.49713	4.21706	5.23072	3.86069	2.0142	1.72186e-06	up
itf03g12250	itf03g12250	itf03g12250.t1	0.0146236	0.0123338	0.02011	0.141578	0.0675505	0.111808	2.76949	1.76458e-06	up	PREDICTED: probable cation transporter HKT6 [Ipomoea nil]
MSTRG.27039	itf10g13200	itf10g13200.t1	1.51108	1.7877	1.44043	4.40061	5.71377	2.55103	1.41818	1.79394e-06	up	PREDICTED: pirin-like protein [Ipomoea nil]
MSTRG.12966	itf03g28600	itf03g28600.t1	0.0366896	0	0.0246628	0.249798	0.238954	0.305255	3.69396	1.8011e-06	up	PREDICTED: amino-acid permease BAT1 homolog isoform X1 [Ipomoea nil]
MSTRG.33155	itf13g13250	itf13g13250.t1	13.4925	21.7332	20.2508	39.8117	47.3012	28.4466	1.05869	1.87048e-06	up	PREDICTED: flowering-promoting factor 1-like protein 3 [Ipomoea nil]
itf02g05790	itf02g05790	itf02g05790.t1	0	0	0	0.212626	0.0817989	0.125572	10.4512	1.92301e-06	up	PREDICTED: auxin-responsive protein IAA26-like [Ipomoea nil]
MSTRG.26039	itf10g00860	itf10g00860.t1	1.05857	0.475252	0.721199	1.72433	2.27158	1.86172	1.37718	1.99161e-06	up	PREDICTED: trihelix transcription factor GT-3b-like [Ipomoea nil]
itf06g11450	itf06g11450	itf06g11450.t1	0	0	0	0.052765	0.142998	0.162779	10.223	1.99343e-06	up	PREDICTED: miraculin-like [Ipomoea nil]
MSTRG.26784	itf10g09830	itf10g09830.t1	0.955658	0.526523	0.338569	2.53939	2.41711	2.6558	2.0638	2.0603e-06	up	PREDICTED: AP2/ERF and B3 domain-containing transcription repressor RAV2-like [Ipomoea nil]
MSTRG.29541	itf11g18850	itf11g18850.t1	0.684349	1.14839	1.15395	3.00907	5.1214	3.33769	1.94102	2.06335e-06	up	PREDICTED: VQ motif-containing protein 22-like isoform X2 [Ipomoea nil]
MSTRG.33923	itf14g00220	itf14g00220.t1;itf14g00220.t2	2.89406	3.34719	3.14485	5.74949	5.11523	7.93521	1.00213	2.075e-06	up	PREDICTED: uncharacterized protein LOC109166869 [Ipomoea nil]
MSTRG.10861	itf03g02660	itf03g02660.t1	0.236376	0.300174	0.122777	0.72845	0.553656	0.680657	1.57382	2.10335e-06	up	PREDICTED: protein LYK5-like [Ipomoea nil]
MSTRG.26734	itf10g09100	itf10g09100.t1	2.30182	1.73839	1.59549	6.03636	3.51287	6.75003	1.53214	2.12548e-06	up	PREDICTED: uncharacterized protein LOC109164031 [Ipomoea nil]
MSTRG.11649	itf03g13240	itf03g13240.t1	4.79836	3.02221	3.45534	10.0222	8.43352	9.15161	1.29181	2.19457e-06	up	PREDICTED: 21 kDa protein-like [Ipomoea nil]
itf00g78650	itf00g78650	itf00g78650.t1	0	0	0	0.0152122	0.0576548	0.0449141	8.61693	2.25184e-06	up	PREDICTED: exocyst complex component EXO70A1-like [Ipomoea nil]
itf08g00420	itf08g00420	itf08g00420.t1	0	0	0	0.560427	0.278015	0.317642	11.912	2.30978e-06	up	PREDICTED: ethylene-responsive transcription factor ERF025-like [Ipomoea nil]
MSTRG.27557	itf10g19390;itf10g19410	itf10g19390.t1;itf10g19410.t1	3.93789	3.15644	5.16647	5.79488	10.3701	11.4949	1.17374	2.3434e-06	up	PREDICTED: ervatamin-B-like [Ipomoea nil]
MSTRG.15568	itf04g30910	itf04g30910.t1	5.97524	7.79975	3.89809	17.793	15.1129	10.9485	1.31117	2.41659e-06	up	PREDICTED: kiwellin-like isoform X2 [Ipomoea nil]
MSTRG.13226	itf04g00780	itf04g00780.t1	1.89718	0.371696	1.15274	11.0339	2.6319	6.96096	2.59177	2.47081e-06	up	PREDICTED: acidic endochitinase-like [Ipomoea nil]
MSTRG.25169	itf09g16660	itf09g16660.t2;itf09g16660.t1	0.127662	0.312733	0.303266	0.576286	0.971192	1.04732	1.8029	2.49818e-06	up	PREDICTED: uncharacterized protein LOC109186451 [Ipomoea nil]
MSTRG.30212	itf12g05700	itf12g05700.t1	1.1128	1.24208	1.02441	2.09691	2.46978	2.40312	1.0444	2.74998e-06	up	PREDICTED: protein GLUTAMINE DUMPER 6-like [Solanum tuberosum]
MSTRG.21151	itf07g10350	itf07g10350.t1	9.70782	5.1196	6.32392	17.713	13.7436	15.5687	1.15269	2.76149e-06	up	PREDICTED: exocyst complex component EXO70B1-like isoform X1 [Ipomoea nil]
MSTRG.28001	itf10g25070	itf10g25070.t1	2.24704	1.67425	1.49981	4.81639	4.1242	4.04452	1.2602	2.88395e-06	up	PREDICTED: probable E3 ubiquitin-protein ligase RNF217 [Ipomoea nil]
MSTRG.35482	itf14g19610	itf14g19610.t1;itf14g19610.t2	6.31806	4.89532	4.57895	11.0384	55.4966	49.4645	2.87682	2.92232e-06	up	PREDICTED: probable pectinesterase/pectinesterase inhibitor 7 [Ipomoea nil]
itf10g02700	itf10g02700	itf10g02700.t1	0	0	0	0.781425	1.10985	1.26812	13.3624	2.94782e-06	up	PREDICTED: probable LRR receptor-like serine/threonine-protein kinase At3g47570 [Ipomoea nil]
MSTRG.24772	itf09g11970	itf09g11970.t1	0.261102	0.279107	0.349947	0.614616	0.731607	0.566091	1.10319	2.99381e-06	up	PREDICTED: remorin [Ipomoea nil]
MSTRG.20116	itf06g23680	itf06g23680.t1	0	0	0	0.742149	1.04317	0.328238	12.7824	3.00184e-06	up	PREDICTED: G-type lectin S-receptor-like serine/threonine-protein kinase At4g27290 [Ipomoea nil]
MSTRG.20953	itf07g07300	itf07g07300.t1	5.50068	3.50319	3.31296	8.62644	9.5941	10.9257	1.24268	3.05659e-06	up	PREDICTED: probable LRR receptor-like serine/threonine-protein kinase At3g47570 [Ipomoea nil]
itf09g08190	itf09g08190	itf09g08190.t1	0.429461	0.580972	0.540553	1.03902	1.32012	1.1682	1.18539	3.08625e-06	up	PREDICTED: LRR receptor-like serine/threonine-protein kinase FLS2 isoform X1 [Ipomoea nil]
MSTRG.14255	itf04g13650	itf04g13650.t1	0.660797	0.356366	0.413645	0.999571	1.24013	1.431	1.35922	3.21577e-06	up	PREDICTED: uncharacterized protein LOC104222520 [Nicotiana sylvestris]
MSTRG.25363	itf09g19230	itf09g19230.t1	0.0273085	0	0	0.402516	0.692044	0.297065	5.67127	3.26465e-06	up	PREDICTED: secoisolariciresinol dehydrogenase-like [Ipomoea nil]
MSTRG.24364	itf09g06980	itf09g06980.t2;itf09g06980.t1;itf09g06980.t3	0.761164	0.697521	0.273899	1.53964	1.5183	1.61519	1.43146	3.31275e-06	up	PREDICTED: NAC domain-containing protein 73-like [Ipomoea nil]
MSTRG.5314	itf00g78000	itf00g78000.t1	0.0244636	0.0375721	0.276182	0.946601	0.828926	1.75266	3.3829	3.46473e-06	up	PREDICTED: kunitz trypsin inhibitor 2-like [Ipomoea nil]
MSTRG.26227	itf10g03240	itf10g03240.t1	1.98972	0.405621	0.549155	5.97203	7.20957	4.89145	2.61775	3.75695e-06	up	PREDICTED: subtilisin-like protease SBT5.6 [Ipomoea nil]
MSTRG.18689	itf06g06110	itf06g06110.t2	1.13661	1.53962	0.922261	3.3835	2.11749	4.40491	1.46089	3.81661e-06	up	PREDICTED: uncharacterized protein LOC109160782 [Ipomoea nil]
MSTRG.33141	itf13g13150	itf13g13150.t1	1.69968	2.64277	1.72527	5.99931	4.83434	5.06688	1.38985	3.84848e-06	up	PREDICTED: purine permease 3-like [Ipomoea nil]
MSTRG.18785	itf06g07460	itf06g07460.t1	0.0747167	0.148656	0.0307711	0.478467	0.381955	0.330894	2.22884	3.93331e-06	up	PREDICTED: epidermis-specific secreted glycoprotein EP1-like [Ipomoea nil]
itf01g04900	itf01g04900	itf01g04900.t1	0	0	0	0.113586	0.184337	0.13465	10.4938	4.02295e-06	up	PREDICTED: heat stress transcription factor B-2a-like [Ipomoea nil]
MSTRG.23417	itf08g14110	itf08g14110.t1	750.532	514.038	505.427	1565.97	1514.86	1050.43	1.22284	4.25699e-06	up
itf15g08930	itf15g08930	itf15g08930.t1	0.433625	0.564625	0.695498	1.16118	1.61175	1.29522	1.26415	4.38107e-06	up	PREDICTED: LRR receptor-like serine/threonine-protein kinase HSL2 isoform X1 [Ipomoea nil]
MSTRG.33490	itf13g17740	itf13g17740.t1	2.59078	3.13803	1.48289	6.53435	6.67156	6.22841	1.4302	4.3844e-06	up	PREDICTED: transcription factor MYB108-like [Ipomoea nil]
MSTRG.29903	itf12g01530	itf12g01530.t1	2.50277	3.04257	4.41585	5.72113	8.69174	8.18479	1.18178	4.45646e-06	up	PREDICTED: uncharacterized protein LOC109177711 [Ipomoea nil]
MSTRG.32663	itf13g07190	itf13g07190.t1	0.228593	0.263776	0.303753	0.668265	0.454314	0.775941	1.25381	4.69961e-06	up	PREDICTED: uncharacterized protein LOC109185335 isoform X1 [Ipomoea nil]
MSTRG.5455	itf00g79680	itf00g79680.t1	0.530072	0.263603	0.63393	1.2047	2.53895	2.26488	2.07342	4.73233e-06	up	heat shock cognate 70 kDa protein 2 [Ricinus communis]
MSTRG.8137	itf01g33510	itf01g33510.t1	0.9333	0.574595	0.580834	1.9605	1.78849	1.34091	1.28501	4.92159e-06	up	PREDICTED: ethylene-responsive transcription factor RAP2-1-like [Ipomoea nil]
MSTRG.34137	itf14g02890	itf14g02890.t1	0	0	0	0.227687	0.0501521	0.086485	10.246	4.98956e-06	up	PREDICTED: RING-H2 finger protein ATL1-like [Ipomoea nil]
MSTRG.16988	itf05g13600	itf05g13600.t2	0.108285	0.119594	0.147633	0.704889	0.541823	0.398227	2.1311	5.01874e-06	up	PREDICTED: putative leucine-rich repeat receptor-like protein kinase At2g19210 isoform X1 [Ipomoea nil]
itf09g01670	itf09g01670	itf09g01670.t1	0	0	0	0.0389281	0.182481	0.0835115	9.98926	5.11262e-06	up	PREDICTED: cyclin-dependent kinase inhibitor 7-like isoform X1 [Ipomoea nil]
MSTRG.18012	itf05g26050;itf05g26060	itf05g26050.t2;itf05g26060.t1;itf05g26050.t1	0.82813	0.680767	0.612131	1.85647	2.18629	2.8679	1.70406	5.32503e-06	up	PREDICTED: GDSL esterase/lipase At5g55050 [Ipomoea nil]
MSTRG.27842	itf10g22980	itf10g22980.t1	6.47751	7.30663	3.99971	17.4249	17.3365	8.4121	1.27958	5.41465e-06	up	PREDICTED: beta carbonic anhydrase 5, chloroplastic isoform X1 [Ipomoea nil]
MSTRG.10898	itf03g03170	itf03g03170.t1	0.502106	0.273777	0.209136	1.16081	1.09682	0.992824	1.72242	5.42503e-06	up	PREDICTED: mitogen-activated protein kinase kinase kinase 1-like [Ipomoea nil]
MSTRG.35430	itf14g18950	itf14g18950.t1	0.844263	0.754932	0.625789	2.92341	2.44001	3.79608	2.04147	5.49602e-06	up	PREDICTED: CSC1-like protein At4g02900 [Ipomoea nil]
itf07g21250	itf07g21250	itf07g21250.t1	0	0	0	0.994356	0.493199	0.777636	12.8824	5.5896e-06	up	PREDICTED: putative G3BP-like protein [Ipomoea nil]
MSTRG.35579	itf15g00640	itf15g00640.t1	2.163	1.80225	1.82845	3.38146	4.99893	4.10047	1.10716	5.63341e-06	up	PREDICTED: RING-H2 finger protein ATL52-like [Ipomoea nil]
MSTRG.27559	itf10g19430	itf10g19430.t1	1.46277	0.727446	0.441761	4.43271	3.02437	2.41643	1.90741	5.65638e-06	up	PREDICTED: ervatamin-B-like [Ipomoea nil]
MSTRG.24256	itf09g05360;itf09g05380	itf09g05360.t1;itf09g05380.t1	1.6542	1.38077	0.461188	2.63916	4.31522	4.81138	1.75075	5.96229e-06	up	PREDICTED: cysteine-rich receptor-like protein kinase 10 [Ipomoea nil];PREDICTED: cysteine-rich receptor-like protein kinase 10 isoform X1 [Ipomoea nil]
MSTRG.19381	itf06g15150	itf06g15150.t1;itf06g15150.t2	0	0.0585519	0	0.84713	0.442499	0.303674	4.76616	5.98064e-06	up	PREDICTED: transcription factor JUNGBRUNNEN 1-like isoform X2 [Ipomoea nil];PREDICTED: transcription factor JUNGBRUNNEN 1-like isoform X1 [Ipomoea nil]
MSTRG.7195	itf01g21910;itf01g21900	itf01g21910.t1;itf01g21900.t1	0.82827	0.661084	0.887005	3.31148	2.42844	2.16656	1.73428	6.05208e-06	up	uncharacterized protein LOC8268931 [Ricinus communis];hypothetical protein MANES_10G086400 [Manihot esculenta]
MSTRG.24574	itf09g09700;itf09g09720	itf09g09700.t1;itf09g09720.t1	0.656093	1.15189	0.85585	4.6217	3.39938	1.73074	1.87217	6.4433e-06	up	PREDICTED: protein LURP-one-related 15-like [Ipomoea nil]
MSTRG.27539	itf10g19100	itf10g19100.t1	0.32539	0.818001	1.12723	9.74645	3.26943	1.45385	2.67188	7.08525e-06	up	hypothetical protein BC332_10774 [Capsicum chinense]
itf12g05820	itf12g05820	itf12g05820.t1	0	0	0	0.740264	0.226105	0.340715	12.0891	7.16918e-06	up	PREDICTED: myb-related protein 340-like [Ipomoea nil]
MSTRG.9723	itf02g17150	itf02g17150.t1	0	0	0	0.374578	0.125652	0.403905	11.5574	8.02379e-06	up	PREDICTED: ABC transporter G family member 26 [Ipomoea nil]
MSTRG.8205	itf01g34370	itf01g34370.t1	3.57709	3.6262	2.70377	5.2488	10.524	10.5503	1.4098	8.17075e-06	up	PREDICTED: wall-associated receptor kinase-like 14 [Ipomoea nil]
MSTRG.26198	itf10g02900	itf10g02900.t1	1.77521	1.67773	0.86785	5.29403	4.27628	3.57518	1.6052	8.17773e-06	up	PREDICTED: uncharacterized protein LOC109162439 [Ipomoea nil]
MSTRG.10735	itf03g01160	itf03g01160.t1	0.508324	0.522557	0.207138	0.810719	1.00752	1.97114	1.61393	8.23229e-06	up	PREDICTED: ABC transporter B family member 15 [Ipomoea nil]
itf01g27800	itf01g27800	itf01g27800.t1	0	0	0	0.0458921	0.0269629	0.0480063	8.65418	8.32383e-06	up	hypothetical protein JCGZ_05738 [Jatropha curcas]
MSTRG.4123	itf00g60540	itf00g60540.t1	1.82086	2.67815	1.6137	3.94148	6.14732	5.65252	1.36467	8.34388e-06	up	PREDICTED: stress enhanced protein 2, chloroplastic-like [Ipomoea nil]
MSTRG.9651	itf02g16250	itf02g16250.t1	1.36884	1.03871	1.51394	2.935	2.33165	3.06996	1.08806	8.57303e-06	up	PREDICTED: uncharacterized protein LOC104230126 [Nicotiana sylvestris]
MSTRG.2324	itf00g31410	itf00g31410.t1	0.0529175	0.0462657	0.0245767	0.210188	0.196343	0.101081	2.03618	8.77052e-06	up	PREDICTED: cysteine-rich receptor-like protein kinase 2 isoform X2 [Ipomoea nil]
itf02g18130	itf02g18130	itf02g18130.t1	0	0	0	1.06462	0.901782	0.831677	13.1872	9.89443e-06	up	PREDICTED: 11-beta-hydroxysteroid dehydrogenase 1B-like [Ipomoea nil]
MSTRG.30142	itf12g04690	itf12g04690.t1	3.79955	0.359293	1.71517	12.5835	9.79841	9.32365	2.43232	9.94566e-06	up
itf09g22660	itf09g22660	itf09g22660.t1	0.0132338	0.046701	0.0271304	0.120333	0.183205	0.18135	2.47749	1.04477e-05	up	PREDICTED: uncharacterized protein LOC109180758 [Ipomoea nil]
MSTRG.8775	itf02g05230	itf02g05230.t1	6.40199	8.49707	6.51745	12.0716	13.3896	30.3689	1.38232	1.07578e-05	up	hypothetical protein DM860_008914 [Cuscuta australis]
MSTRG.20744	itf07g04680;itf07g04690	itf07g04680.t2;itf07g04690.t1;itf07g04680.t1	0.730411	0.401746	1.22426	2.55308	3.18851	2.07252	1.72948	1.10732e-05	up	PREDICTED: homeobox protein knotted-1-like 6 [Ipomoea nil]
MSTRG.33713	itf13g20470	itf13g20470.t1	0.0379851	0.0810435	0	0.217209	0.583503	0.458749	3.40342	1.12797e-05	up	PREDICTED: uncharacterized protein LOC109175355 [Ipomoea nil]
MSTRG.22625	itf08g04260	itf08g04260.t1	1.60022	1.85051	0.55947	4.31846	5.16771	3.88197	1.73705	1.15254e-05	up	PREDICTED: alpha-amylase-like isoform X2 [Ipomoea nil]
MSTRG.24263	itf09g05450	itf09g05450.t1	0.0286317	0	0.0196093	0.193394	0.105217	0.327403	3.69787	1.15424e-05	up	alpha-amylase SPAMY [Ipomoea batatas]
itf09g05510	itf09g05510	itf09g05510.t1	0.0416835	0.0260167	0.0428539	0.318819	0.203303	0.154516	2.61363	1.16889e-05	up	PREDICTED: putative receptor-like protein kinase At4g00960 [Ipomoea nil]
MSTRG.32895	itf13g10090	itf13g10090.t1	1.09572	2.61467	2.23588	3.22164	5.37842	6.49751	1.34426	1.17531e-05	up	PREDICTED: bidirectional sugar transporter SWEET12-like [Ipomoea nil]
MSTRG.18101	itf05g27190	itf05g27190.t1	0.0273147	0.0104816	0	0.233088	0.457017	0.163135	4.49663	1.18112e-05	up	PREDICTED: transcription factor JUNGBRUNNEN 1-like [Ipomoea nil]
MSTRG.36813	itf15g15920	itf15g15920.t1	1.05746	0.778438	0.9306	1.70441	1.96818	2.32565	1.11648	1.27227e-05	up	PREDICTED: GTP-binding protein OBGC, chloroplastic [Ipomoea nil]
MSTRG.26152	itf10g02230	itf10g02230.t1	0.796253	1.37585	2.23713	5.70338	4.50296	3.89844	1.67758	1.28395e-05	up	PREDICTED: probable beta-1,3-galactosyltransferase 2 [Ipomoea nil]
MSTRG.1652	itf00g21410	itf00g21410.t1	0.614821	0.492881	0.810088	9.05231	29.4907	1.603	4.38774	1.30581e-05	up
MSTRG.15354	itf04g28220	itf04g28220.t1;itf04g28220.t2	0.679524	0.549518	0.313296	0.999174	1.07848	1.39491	1.17088	1.32368e-05	up	PREDICTED: probable WRKY transcription factor 26 [Ipomoea nil]
MSTRG.23104	itf08g10140	itf08g10140.t1;itf08g10140.t2	1.77231	1.17186	1.41693	2.49133	3.66446	3.65995	1.1704	1.33469e-05	up	PREDICTED: GEM-like protein 5 isoform X1 [Ipomoea nil]
MSTRG.12848	itf03g27310	itf03g27310.t1	0.454783	0.305437	0.6983	1.71997	3.80142	2.26816	2.41703	1.40953e-05	up	PREDICTED: uncharacterized protein LOC109181374 [Ipomoea nil]
MSTRG.10276	itf02g24230	itf02g24230.t1	0.105199	0.186648	0.184704	1.07855	0.529372	1.06651	2.48853	1.42044e-05	up	PREDICTED: uncharacterized protein LOC109155293 [Ipomoea nil]
itf03g18550	itf03g18550	itf03g18550.t1	0.0417849	0	0.0152278	0.235038	0.240902	0.221264	3.61223	1.42597e-05	up	PREDICTED: ethylene-responsive transcription factor TINY-like [Ipomoea nil]
itf03g09160	itf03g09160	itf03g09160.t1	0	0	0	0.0874268	0.0339291	0.0931764	9.48202	1.43796e-05	up	PREDICTED: ethylene-responsive transcription factor ERF110-like [Ipomoea nil]
MSTRG.14111	itf04g11830	itf04g11830.t1	0.212246	0.162188	0.139635	1.85395	1.46728	2.06092	3.38815	1.48745e-05	up	PREDICTED: F-box/kelch-repeat protein At3g23880-like [Ipomoea nil]
MSTRG.24497	itf09g08770	itf09g08770.t1	0.0739874	0.364696	0	15.8056	8.39693	5.2967	6.07135	1.52483e-05	up	PREDICTED: tropinone reductase homolog [Ipomoea nil]
MSTRG.17736	itf05g22670	itf05g22670.t1	1.09335	1.19289	0.598246	1.60845	2.51383	2.56255	1.21258	1.56285e-05	up	PREDICTED: uncharacterized protein LOC109172756 [Ipomoea nil]
MSTRG.10147	itf02g22350	itf02g22350.t1	0.315039	0.243742	0.200694	0.498735	1.15511	0.845203	1.7183	1.6334e-05	up	PREDICTED: uncharacterized protein LOC109169227 [Ipomoea nil]
itf09g20000	itf09g20000	itf09g20000.t1	0	0	0	0.158486	0.136354	0.0713487	10.2534	1.67589e-05	up	PREDICTED: uncharacterized protein LOC109188619 [Ipomoea nil]
MSTRG.24963	itf09g14060	itf09g14060.t1	0.054961	0.0480705	0.0648968	0.128727	0.241616	0.219387	1.81221	1.68124e-05	up	PREDICTED: cytochrome P450 76A2-like [Ipomoea nil]
MSTRG.26374	itf10g04960;itf10g04970	itf10g04960.t1;itf10g04970.t1	9.44079	4.71067	1.20473	62.1021	56.8008	34.387	3.31937	1.69714e-05	up	PREDICTED: berberine bridge enzyme-like 8 [Ipomoea nil]
MSTRG.1087	itf00g13410	itf00g13410.t1	0.505432	0.0826985	0.0626788	6.86484	3.54297	1.89869	4.24104	1.87146e-05	up	PREDICTED: kunitz trypsin inhibitor 2-like [Ipomoea nil]
itf03g16930	itf03g16930	itf03g16930.t1	0.00669557	0.0159955	0	0.186583	0.101968	0.286535	4.66358	1.90076e-05	up	uncharacterized protein LOC101266780 [Solanum lycopersicum]
itf05g08040	itf05g08040	itf05g08040.t1	0.296969	0.436892	0.578845	0.991202	2.60788	2.16323	2.1341	1.95227e-05	up	PREDICTED: uncharacterized protein LOC109184739 [Ipomoea nil]
itf06g25070	itf06g25070	itf06g25070.t1	0.0282761	0	0	0.151615	0.48438	0.339258	5.10812	1.9659e-05	up	PREDICTED: suppressor protein MPT5-like [Ipomoea nil]
MSTRG.24322	itf09g06370;itf09g06400;itf09g06380	itf09g06370.t1;itf09g06400.t1;itf09g06380.t1	0.813353	0.555592	0.20206	4.67364	4.59961	1.83751	2.8222	1.98828e-05	up	PREDICTED: 1-aminocyclopropane-1-carboxylate oxidase 3 [Ipomoea nil];1-aminocyclopropane-1-carboxylate oxidase [Ipomoea batatas]
MSTRG.14370	itf04g15040	itf04g15040.t1	0.212084	0.0374954	0	1.02566	1.02845	0.555611	3.38632	2.07947e-05	up	PREDICTED: sugar transport protein 8-like [Ipomoea nil]
itf02g01560	itf02g01560	itf02g01560.t1	0	0	0	0.222705	0.424161	0.331831	11.6717	2.16694e-05	up
MSTRG.24683	itf09g10930	itf09g10930.t1	1.60975	2.46587	2.57131	6.27329	4.97339	5.23791	1.31036	2.27114e-05	up
MSTRG.10894	itf03g03090	itf03g03090.t1	0.0676044	0.169533	0.0694447	0.287817	0.358488	0.597181	2.02005	2.28609e-05	up	PREDICTED: uncharacterized membrane protein At3g27390-like [Ipomoea nil]
MSTRG.10079	itf02g21760	itf02g21760.t2;itf02g21760.t1	0.80383	0.871331	1.1198	2.3079	1.72455	2.76667	1.28252	2.29097e-05	up	PREDICTED: aldose 1-epimerase-like [Ipomoea nil]
MSTRG.7175	itf01g21670	itf01g21670.t1	0.147409	0.695926	0.20939	1.97821	1.02563	1.73936	2.17173	2.33773e-05	up	PREDICTED: glycerol-3-phosphate acyltransferase 1-like [Ipomoea nil]
MSTRG.19603	itf06g17480	itf06g17480.t1;itf06g17480.t3;itf06g17480.t4;itf06g17480.t2	3.13293	3.63803	2.91635	8.20345	4.87298	8.42768	1.15044	2.36104e-05	up	PREDICTED: probable plastidic glucose transporter 2 [Ipomoea nil]
MSTRG.35448	itf14g19180	itf14g19180.t2;itf14g19180.t1	1.1079	0.832082	0.764925	2.79662	3.17622	2.61884	1.66736	2.41388e-05	up	PREDICTED: uncharacterized protein LOC109191240 [Ipomoea nil]
MSTRG.28441	itf11g04680	itf11g04680.t1	0.372271	0.296511	0.419447	1.88933	1.08388	0.893096	1.82898	2.58485e-05	up	hypothetical protein DM860_014743 [Cuscuta australis]
MSTRG.5737	itf01g03550	itf01g03550.t1	2.48687	1.69737	1.40279	3.88181	5.07445	6.95592	1.50998	2.6322e-05	up	PREDICTED: probable LRR receptor-like serine/threonine-protein kinase At3g47570 [Ipomoea nil]
itf13g11100	itf13g11100	itf13g11100.t1	0.0689036	0	0.284554	1.79459	2.01302	0.687292	3.66868	2.7783e-05	up	PREDICTED: uncharacterized protein LOC109177309 [Ipomoea nil]
MSTRG.34417	itf14g06500	itf14g06500.t1	0.474973	0.426408	0.350919	1.52426	0.960509	2.82314	2.08357	2.82739e-05	up	PREDICTED: GDSL esterase/lipase At1g71691-like [Ipomoea nil]
MSTRG.17425	itf05g19070	itf05g19070.t1	0.214285	0.0456859	0.00657656	2.10655	1.8498	1.52792	4.36284	2.94221e-05	up	PREDICTED: uncharacterized protein LOC109189025 [Ipomoea nil]
MSTRG.3759	itf00g55180	itf00g55180.t1	1.08848	0.846253	1.67844	1.86194	3.93488	3.66443	1.38876	2.98501e-05	up	PREDICTED: rho GDP-dissociation inhibitor 1 [Ipomoea nil]
MSTRG.11018	itf03g04870	itf03g04870.t1	3.13499	1.88019	1.89382	6.03049	5.01174	5.1982	1.23304	3.03833e-05	up	PREDICTED: cysteine-rich receptor-like protein kinase 3 [Ipomoea nil]
MSTRG.22997	itf08g08940	itf08g08940.t1	0.172442	0.223025	0.127571	5.23945	2.51482	0.371492	3.95752	3.04782e-05	up	hypothetical protein CCACVL1_01356 [Corchorus capsularis]
MSTRG.17094	itf05g15060	itf05g15060.t1	1.72733	2.93035	1.392	6.43619	4.59234	7.38858	1.60612	3.12878e-05	up	PREDICTED: LEAF RUST 10 DISEASE-RESISTANCE LOCUS RECEPTOR-LIKE PROTEIN KINASE-like 2.5 [Ipomoea nil]
MSTRG.36987	itf15g18310	itf15g18310.t1	4.01798	3.29941	2.14686	12.6111	8.31948	5.64701	1.48965	3.21586e-05	up	PREDICTED: putative late blight resistance protein homolog R1A-10 isoform X1 [Ipomoea nil]
MSTRG.29005	itf11g11400	itf11g11400.t1	0.772607	0.917892	0.576958	1.95131	2.80489	2.32773	1.64348	3.24116e-05	up	PREDICTED: LEAF RUST 10 DISEASE-RESISTANCE LOCUS RECEPTOR-LIKE PROTEIN KINASE-like 2.1 isoform X2 [Ipomoea nil]
MSTRG.10896	itf03g03130	itf03g03130.t1	0.136414	0.45346	0.0905964	1.01775	1.18378	0.810773	2.14627	3.28401e-05	up	PREDICTED: heat shock factor protein HSF24-like [Ipomoea nil]
MSTRG.27353	itf10g17030	itf10g17030.t1	0.659481	0.452126	0.369509	2.96553	0.952467	1.39277	1.84224	3.31613e-05	up	PREDICTED: uncharacterized protein LOC104234333 [Nicotiana sylvestris]
itf01g28470	itf01g28470	itf01g28470.t1	0.0762656	0.0147552	0.170652	0.837844	0.645193	0.308573	2.77542	3.34351e-05	up	PREDICTED: serine hydroxymethyltransferase 4-like [Ipomoea nil]
MSTRG.14861	itf04g21970	itf04g21970.t1	0.562297	0.470583	0.650355	1.56118	0.948682	0.948602	1.0389	3.44295e-05	up	MBP9 [Ipomoea batatas]
MSTRG.1580	itf00g20220	itf00g20220.t1	0.0354748	0.0284078	0.0491447	0.41098	0.203737	0.0411871	2.53681	3.49879e-05	up	hypothetical protein CR513_00089, partial [Mucuna pruriens]
MSTRG.31015	itf12g15390	itf12g15390.t1	17.2547	16.2015	20.4777	25.8776	29.168	84.2314	1.36869	3.53974e-05	up	PREDICTED: endoglucanase 1-like [Ipomoea nil]
MSTRG.1819	itf00g23530	itf00g23530.t1	0.360744	0.45556	0.226582	1.31764	1.08063	1.14151	1.76308	3.75265e-05	up	PREDICTED: glutamate receptor 1.3-like isoform X1 [Ipomoea nil]
MSTRG.772	itf00g09160	itf00g09160.t1	2.54719	1.93769	1.7448	3.54675	5.13334	4.3407	1.06359	3.75767e-05	up	PREDICTED: uncharacterized protein LOC109163744 [Ipomoea nil]
MSTRG.11685	itf03g13650	itf03g13650.t1	1.69025	1.36142	1.47468	4.12278	3.13006	2.33996	1.0836	4.15696e-05	up	PREDICTED: hexose carrier protein HEX6 isoform X2 [Ipomoea nil]
itf03g24520	itf03g24520	itf03g24520.t1;itf03g24520.t2	0	0	0	0.0579884	0.0457097	0.178535	9.87771	4.41712e-05	up	PREDICTED: probable polygalacturonase [Ipomoea nil]
MSTRG.17079	itf05g14900	itf05g14900.t1	0.268776	0.199804	0.25972	0.69957	0.656413	0.655681	1.46578	4.52514e-05	up	PREDICTED: LEAF RUST 10 DISEASE-RESISTANCE LOCUS RECEPTOR-LIKE PROTEIN KINASE-like 2.5 [Ipomoea nil]
itf01g16580	itf01g16580	itf01g16580.t1	0	0	0	0.0376049	0.0456093	0.198697	9.87606	4.66249e-05	up	AT-hook motif nuclear-localized protein 10 [Sorghum bicolor]
MSTRG.25241	itf09g17530	itf09g17530.t1	0.210607	0.214232	0.0593429	1.72144	1.42599	0.714867	2.99584	4.71278e-05	up	PREDICTED: uncharacterized protein LOC109181759 [Ipomoea nil]
MSTRG.18728	itf06g06660	itf06g06660.t1	0.242156	0.250758	0.187776	0.514229	0.577145	0.433682	1.16379	4.76702e-05	up	PREDICTED: transcription factor RAX2-like [Ipomoea nil]
MSTRG.31233	itf12g17940	itf12g17940.t1	1.20034	1.19551	0.726183	2.26283	2.55186	3.00559	1.32474	4.83673e-05	up	PREDICTED: uncharacterized protein LOC109147980 [Ipomoea nil]
MSTRG.21363	itf07g12930	itf07g12930.t1	8.68755	9.92665	5.56164	23.652	17.9104	11.1616	1.12489	4.85108e-05	up	COPII coat assembly protein [Actinidia chinensis var. chinensis]
MSTRG.24625	itf09g10270	itf09g10270.t1	0.596521	0.187874	0.304181	1.80324	2.06108	2.2194	2.48251	4.95483e-05	up	PREDICTED: dehydrin HIRD11 [Nicotiana tomentosiformis]
MSTRG.17806	itf05g23570	itf05g23570.t1	6.4394	10.0425	3.61888	37.392	30.3669	16.2349	2.06303	4.97471e-05	up	PREDICTED: thiosulfate sulfurtransferase 16, chloroplastic-like [Ipomoea nil]
MSTRG.37289	itf15g22400	itf15g22400.t1	0.671532	0.640655	0.527275	1.34787	2.63357	1.22979	1.50234	4.99694e-05	up	PREDICTED: gibberellin 3-beta-dioxygenase 1-like [Ipomoea nil]
MSTRG.11452	itf03g10530	itf03g10530.t1	4.6476	4.5521	5.87452	6.64853	11.9955	15.1325	1.16394	5.36833e-05	up	PREDICTED: CDT1-like protein a, chloroplastic [Ipomoea nil]
MSTRG.15292	itf04g27480	itf04g27480.t1	0.433963	0	0.687562	16.8399	8.73077	10.5603	5.0097	5.45491e-05	up	PREDICTED: ras-related protein RABA5b-like [Ipomoea nil]
MSTRG.24309	itf09g06180	itf09g06180.t1	0.606893	0.204637	0.665988	2.15674	2.41874	2.82401	2.32425	5.50857e-05	up	PREDICTED: PAP-specific phosphatase HAL2-like [Ipomoea nil]
MSTRG.31556	itf12g21770	itf12g21770.t1	0.0995044	0	0.102466	0.643942	0.816115	0.810385	3.49076	5.62322e-05	up
MSTRG.16919	itf05g12760	itf05g12760.t1	0	0.0399409	0.088085	2.12212	1.09816	1.27764	5.13475	5.88272e-05	up	PREDICTED: uncharacterized protein LOC109151407 [Ipomoea nil]
MSTRG.28818	itf11g09260	itf11g09260.t1	0.389124	0.54094	0.486165	1.73321	1.05364	1.45919	1.58406	5.92215e-05	up	PREDICTED: proteinase inhibitor PSI-1.2-like isoform X2 [Ipomoea nil]
itf02g18140	itf02g18140	itf02g18140.t1	1.69405	1.81619	1.24155	2.98163	4.32453	3.84273	1.23036	6.04054e-05	up	PREDICTED: uncharacterized protein LOC109180010 [Ipomoea nil]
MSTRG.32632	itf13g06860	itf13g06860.t1	0.0802482	0	0	2.79268	2.40987	2.73188	6.62751	6.60392e-05	up	hypothetical protein BC332_00664 [Capsicum chinense]
MSTRG.5131	itf00g75480	itf00g75480.t1	0.211334	0.0836005	0.167352	1.22268	1.21554	1.08192	2.92877	6.64056e-05	up	PREDICTED: protein DMR6-LIKE OXYGENASE 2-like isoform X1 [Ipomoea nil]
MSTRG.16464	itf05g07450	itf05g07450.t1	4.21389	5.15845	2.50595	7.48548	10.7715	8.50975	1.17212	6.67812e-05	up	PREDICTED: IQ domain-containing protein IQM5-like [Ipomoea nil]
MSTRG.22352	itf08g01000	itf08g01000.t1	1.04916	1.93581	3.10236	7.54614	4.7355	5.42068	1.54006	7.18565e-05	up	PREDICTED: uncharacterized protein LOC109153251 [Ipomoea nil]
MSTRG.12127	itf03g18680	itf03g18680.t2	0.265013	0.315417	0.279276	0.897547	0.497508	0.699518	1.28474	7.42331e-05	up	PREDICTED: putative E3 ubiquitin-protein ligase LIN [Ipomoea nil]
MSTRG.33779	itf13g21300;itf13g21280	itf13g21300.t1;itf13g21280.t1	0.356698	0.35734	0.0842685	1.57239	1.53412	0.455189	2.15755	7.92315e-05	up	PREDICTED: mannose/glucose-specific lectin-like [Ipomoea nil]
MSTRG.17230	itf05g16750	itf05g16750.t1	3.86665	4.48196	4.16162	10.6476	6.60232	8.04581	1.01578	8.39605e-05	up	PREDICTED: transcription factor BIM2 isoform X1 [Ipomoea nil]
MSTRG.7029	itf01g20090	itf01g20090.t1	4.95262	2.66325	4.28508	5.86466	7.75032	14.265	1.22815	8.84647e-05	up	PREDICTED: disease resistance protein RPM1-like isoform X1 [Ipomoea nil]
MSTRG.12788	itf03g26660	itf03g26660.t1	0.212864	0.368514	0.514267	0.771373	0.814062	1.62693	1.55185	8.99086e-05	up	PREDICTED: uncharacterized protein LOC109157539 [Ipomoea nil]
MSTRG.25035	itf09g14920	itf09g14920.t1	0	0.0245452	0.0300176	0.278629	0.13327	0.115513	3.27294	9.37281e-05	up	PREDICTED: putative serine/threonine-protein kinase [Ipomoea nil]
MSTRG.11249	itf03g07830	itf03g07830.t1	0.066777	0.114309	0.0828937	0.302434	0.215419	0.296657	1.6255	9.51002e-05	up	PREDICTED: serine/threonine-protein kinase HT1-like [Ipomoea nil]
MSTRG.24264	itf09g05470	itf09g05470.t1;itf09g05470.t7;itf09g05470.t8	0.718113	0.36032	0.511005	0.972133	1.48343	1.23997	1.21726	9.78576e-05	up	PREDICTED: putative receptor-like protein kinase At4g00960 [Ipomoea nil]
MSTRG.28346	itf11g03460	itf11g03460.t1	0.263065	0.171655	0	0.919325	0.965678	1.48839	2.95604	9.87237e-05	up	PREDICTED: probable WRKY transcription factor 71 [Ipomoea nil]
MSTRG.33889	itf13g22750	itf13g22750.t1	2.41568	0.673783	0.988207	5.22191	4.70532	4.25616	1.79839	0.000102386	up	PREDICTED: uncharacterized protein LOC109175598 isoform X1 [Ipomoea nil]
itf12g05360	itf12g05360	itf12g05360.t1	0	0	0	0.173489	0.230156	0.205937	10.9886	0.000102828	up	PREDICTED: myb family transcription factor EFM-like [Ipomoea nil]
MSTRG.13085	itf03g30370	itf03g30370.t1	1.07039	1.29069	1.25669	3.26929	4.02584	2.85175	1.48786	0.000103257	up	PREDICTED: uncharacterized protein LOC109151879 [Ipomoea nil]
itf04g08640	itf04g08640	itf04g08640.t1	1.86521	2.0724	2.3169	4.49611	4.54917	4.18327	1.08068	0.000103737	up	PREDICTED: putative late blight resistance protein homolog R1B-14 [Ipomoea nil]
MSTRG.33256	itf13g14940	itf13g14940.t1	1.58017	1.0524	0.545398	3.76275	3.07282	3.58533	1.7133	0.000105159	up	PREDICTED: ethylene-responsive transcription factor 1B-like [Ipomoea nil]
MSTRG.24825	itf09g12600	itf09g12600.t1	0.98089	1.39466	1.37422	3.29269	1.90737	2.54906	1.04723	0.000109444	up	PREDICTED: uncharacterized protein LOC105123549 [Populus euphratica]
MSTRG.16007	itf05g01820	itf05g01820.t1	0.087084	0.17636	0.263804	0.552056	0.791353	0.52032	1.82164	0.000115586	up	PREDICTED: NAC domain-containing protein 30-like [Ipomoea nil]
MSTRG.6119	itf01g08600	itf01g08600.t1	1.46402	2.1199	0.814307	4.00649	4.6415	5.05896	1.63992	0.000115712	up
MSTRG.5778	itf01g04100	itf01g04100.t1	0.537708	0.0863071	0.208707	1.69361	1.55552	1.08051	2.37834	0.000116614	up	PREDICTED: G-type lectin S-receptor-like serine/threonine-protein kinase At4g27290 [Ipomoea nil]
MSTRG.17774	itf05g23160	itf05g23160.t1	0.329385	0.209119	0.189672	0.944097	1.48214	1.26025	2.33988	0.000119263	up	protein FAR1-RELATED SEQUENCE 5-like [Prunus yedoensis var. nudiflora]
MSTRG.8087	itf01g32850	itf01g32850.t1;itf01g32850.t2;itf01g32850.t3	1.63299	1.17404	0.140771	16.5937	13.5325	5.56936	3.59803	0.000120131	up	PREDICTED: branched-chain-amino-acid aminotransferase 2, chloroplastic-like isoform X1 [Ipomoea nil];PREDICTED: branched-chain-amino-acid aminotransferase 2, chloroplastic-like isoform X2 [Ipomoea nil]
MSTRG.15982	itf05g01520	itf05g01520.t1	0.561406	0.270864	0.420985	1.5925	1.1012	0.913281	1.52512	0.000125993	up	PREDICTED: proteinase inhibitor type-2 CEVI57-like [Ipomoea nil]
MSTRG.14681	itf04g19530	itf04g19530.t1	0.0771339	0.0861488	0.071909	0.245129	0.475488	0.446918	2.31156	0.000127926	up	PREDICTED: beta-amyrin 28-oxidase-like [Ipomoea nil]
itf01g04050	itf01g04050	itf01g04050.t1	0	0	0	0.0668505	0.0640902	0.125995	9.74223	0.00013134	up	PREDICTED: transcription factor DYT1 [Ipomoea nil]
itf11g03710	itf11g03710	itf11g03710.t1	0	0	0	0.0556443	0.116915	0.049839	9.53397	0.000133939	up	PREDICTED: probable alpha,alpha-trehalose-phosphate synthase [UDP-forming] 7 [Ipomoea nil]
itf13g11930	itf13g11930	itf13g11930.t1	0.0378519	0	0	0.297781	0.337878	0.253033	4.55325	0.000134157	up	PREDICTED: isoflavone reductase homolog [Ipomoea nil]
MSTRG.13742	itf04g07100	itf04g07100.t1	0.0235599	0.0871797	0.0335949	0.192342	0.324673	0.235774	2.38283	0.000134506	up	PREDICTED: lignin-forming anionic peroxidase-like [Ipomoea nil]
MSTRG.11103	itf03g05940	itf03g05940.t3;itf03g05940.t1	0.291953	0.266116	0.291025	0.48382	0.645987	0.889023	1.24952	0.000134668	up	PREDICTED: probable serine/threonine-protein kinase Cx32, chloroplastic isoform X3 [Ipomoea nil]
MSTRG.36466	itf15g11600	itf15g11600.t1	0.295434	0.480809	0.515755	0.882288	2.12802	3.32529	2.29388	0.000135741	up	PREDICTED: transcription factor bHLH96-like [Ipomoea nil]
MSTRG.11819	itf03g15200	itf03g15200.t1	0.186171	0.115555	0.180192	0.760861	0.622386	0.893854	2.24034	0.000136178	up	PREDICTED: 17.3 kDa class I heat shock protein-like [Ipomoea nil]
MSTRG.9187	itf02g10050	itf02g10050.t1	0.410846	0.479994	0.23745	0.670056	0.792823	1.13494	1.20317	0.000138327	up	PREDICTED: heavy metal-associated isoprenylated plant protein 9-like [Ipomoea nil]
MSTRG.18709	itf06g06370	itf06g06370.t1	0.687849	0.443755	0.744658	1.58244	0.914808	1.45141	1.0735	0.000138599	up	PREDICTED: UDP-glycosyltransferase 73C1-like [Ipomoea nil]
MSTRG.17596	itf05g21040	itf05g21040.t1	0.300512	0.459748	0.484843	0.848203	0.885944	0.966879	1.11724	0.000143227	up	PREDICTED: nuclear transcription factor Y subunit B-7-like [Ipomoea nil]
MSTRG.918	itf00g10920	itf00g10920.t1	1.24091	0.903401	0.792199	2.15178	2.03404	2.03016	1.08188	0.000147837	up
itf15g18940	itf15g18940	itf15g18940.t1	0.09163	0	0	0.948684	0.375448	0.447572	4.27317	0.000150902	up	PREDICTED: receptor kinase-like protein Xa21 [Ipomoea nil]
MSTRG.30090	itf12g03800	itf12g03800.t1	1.39126	0.933241	1.07923	2.54184	2.55157	2.51581	1.16063	0.000151302	up	PREDICTED: LEAF RUST 10 DISEASE-RESISTANCE LOCUS RECEPTOR-LIKE PROTEIN KINASE-like 1.4 [Ipomoea nil]
MSTRG.13777	itf04g07580	itf04g07580.t1	0	0	0.0417334	0.215225	0.265553	0.229442	4.08899	0.000155479	up	putative proteinase inhibitor I13, potato inhibitor I [Rosa chinensis]
MSTRG.27841	itf10g22970	itf10g22970.t1	0.184607	0.108923	0.0665864	1.7088	0.754247	0.216563	2.89549	0.000156384	up
MSTRG.8197	itf01g34360	itf01g34360.t1	0.230525	0.21038	0.179416	0.567666	0.659391	0.60674	1.56375	0.000156385	up	PREDICTED: myosin heavy chain kinase B-like [Ipomoea nil]
MSTRG.5592	itf01g01790;itf01g01810	itf01g01790.t1;itf01g01810.t1	0.918084	1.38241	1.66332	1.74734	7.64796	4.03783	1.76084	0.00015707	up	PREDICTED: sporamin B-like [Ipomoea nil]
itf01g18860	itf01g18860	itf01g18860.t1	0	0.0215025	0.0158089	0.131237	0.156504	0.150907	3.55538	0.000158868	up	PREDICTED: ankyrin repeat-containing protein ITN1-like [Ipomoea nil]
itf14g15160	itf14g15160	itf14g15160.t1	1.12207	0.760047	0.304582	3.4993	2.04768	2.18646	1.82235	0.000159048	up	PREDICTED: uncharacterized protein LOC109172590 [Ipomoea nil]
MSTRG.9221	itf02g10400	itf02g10400.t1	0.646787	0.451989	0.176942	1.77483	1.25209	1.53831	1.83938	0.000174776	up	PREDICTED: nudix hydrolase 2-like [Ipomoea nil]
MSTRG.23360	itf08g13510	itf08g13510.t1	0.0709399	0.0568662	0.134921	0.757295	0.379425	0.586092	2.71313	0.000176005	up	PREDICTED: uncharacterized protein LOC109166781 [Ipomoea nil]
itf14g12360	itf14g12360	itf14g12360.t3	0.110399	0	0.232506	1.47298	0.727158	1.57218	3.45957	0.000183219	up	PREDICTED: secoisolariciresinol dehydrogenase-like [Ipomoea nil]
MSTRG.11927	itf03g16500	itf03g16500.t1	0.127875	0	0	0.782389	0.347703	0.979149	4.04392	0.000186107	up	PREDICTED: transcription repressor MYB6-like [Ipomoea nil]
MSTRG.13139	itf03g31050	itf03g31050.t1	0.0946025	0.0789373	0.214446	0.322895	0.430488	0.357229	1.51728	0.000186768	up	PREDICTED: uncharacterized protein LOC109168885 [Ipomoea nil]
MSTRG.32132	itf13g00770	itf13g00770.t1	6.75212	6.97104	3.17575	19.8087	13.9138	12.8176	1.46155	0.000189913	up	PREDICTED: chitotriosidase-1-like [Ipomoea nil]
MSTRG.23315	itf08g12930	itf08g12930.t1	56.5756	71.456	68.943	528.492	230.31	136.728	2.18473	0.000190125	up
itf06g23710	itf06g23710	itf06g23710.t1	0	0.0561741	0	0.600659	0.268766	0.307727	4.38925	0.000201459	up	PREDICTED: uncharacterized protein LOC109149193 [Ipomoea nil]
MSTRG.28549	itf11g06060	itf11g06060.t1	1.05984	1.24873	1.98546	3.76865	3.72311	4.81234	1.51873	0.00020715	up	PREDICTED: vinorine synthase-like [Ipomoea nil]
MSTRG.34361	itf14g06090	itf14g06090.t2;itf14g06090.t5	1.98665	1.75003	2.99376	5.11128	5.51287	4.35684	1.15436	0.000212412	up	PREDICTED: uncharacterized protein LOC109160078 [Ipomoea nil]
MSTRG.30598	itf12g10470	itf12g10470.t2;itf12g10470.t1	5.28953	4.44757	7.27766	13.9233	10.7031	12.049	1.10803	0.000215381	up	PREDICTED: NHP2-like protein 1 [Ipomoea nil]
itf06g26850	itf06g26850	itf06g26850.t1	0	0	0	0.0875577	0.0780657	0.0757017	9.6518	0.00021562	up	PREDICTED: uncharacterized protein LOC109149171 [Ipomoea nil]
MSTRG.24577	itf09g09740	itf09g09740.t1	2.08138	1.80797	1.53425	5.62402	3.88053	2.89183	1.1926	0.000217414	up	PREDICTED: protein LURP-one-related 10-like [Ipomoea nil]
MSTRG.17468	itf05g19590	itf05g19590.t1;itf05g19590.t2	0.99561	1.02749	0.943544	3.47695	2.44632	1.45458	1.31437	0.000220008	up	PREDICTED: histone-lysine N-methyltransferase ATXR6-like [Ipomoea nil]
MSTRG.33710	itf13g20430	itf13g20430.t1	1.57813	1.48508	1.41198	3.1711	2.57869	3.24327	1.00686	0.000227658	up	PREDICTED: calmodulin-like protein 8 [Ipomoea nil]
MSTRG.26337	itf10g04400	itf10g04400.t1	0	0.0244148	0	0.255887	0.509511	0.0817273	5.11675	0.000234933	up	PREDICTED: berberine bridge enzyme-like 8 [Ipomoea nil]
MSTRG.30636	itf12g10930	itf12g10930.t1	2.24331	1.69736	2.99646	4.46429	5.26524	5.02753	1.08899	0.000243628	up	PREDICTED: uncharacterized protein LOC109189632 [Ipomoea nil]
MSTRG.2144	itf00g28540	itf00g28540.t1;itf00g28540.t2	1.64132	1.10252	1.44346	2.0844	3.42569	3.62361	1.12518	0.000245854	up	PREDICTED: scarecrow-like transcription factor PAT1 [Ipomoea nil]
itf11g03200	itf11g03200	itf11g03200.t1	0.244005	0.10462	0.203322	0.425623	0.820469	0.494632	1.65709	0.00024672	up	PREDICTED: 9-cis-epoxycarotenoid dioxygenase NCED3, chloroplastic-like [Ipomoea nil]
MSTRG.24281	itf09g05790	itf09g05790.t1	0	0.113672	0	0.590237	0.677869	0.37819	3.85628	0.00024854	up	PREDICTED: G-type lectin S-receptor-like serine/threonine-protein kinase At1g11300 isoform X1 [Ipomoea nil]
MSTRG.4143	itf00g60830	itf00g60830.t1	0	0.046525	0.112651	1.10356	0.965983	0.295273	3.89304	0.00024987	up	PREDICTED: LOB domain-containing protein 1-like [Ipomoea nil]
MSTRG.33120	itf13g12860	itf13g12860.t1	1.08045	0.680675	2.12728	3.80811	3.60797	4.71588	1.64156	0.000250907	up	PREDICTED: uncharacterized protein LOC109173046 [Ipomoea nil]
MSTRG.19188	itf06g12740	itf06g12740.t2;itf06g12740.t1	0.614128	0.421414	1.47041	2.16513	2.332	2.88141	1.55798	0.000267879	up	PREDICTED: ethylene-responsive transcription factor ERF003-like [Ipomoea nil]
itf03g30330	itf03g30330	itf03g30330.t1	0	0	0	0.0658923	0.0655923	0.0187062	8.96762	0.000279978	up
MSTRG.20117	itf06g23690	itf06g23690.t1	0.973108	0.592537	0	19.831	6.98786	6.56562	4.41435	0.000283858	up	PREDICTED: G-type lectin S-receptor-like serine/threonine-protein kinase At4g27290 [Ipomoea nil]
MSTRG.12367	itf03g21560;itf03g21570	itf03g21560.t1;itf03g21570.t1	2.25572	3.30276	1.70444	5.92893	4.62183	5.3843	1.13358	0.000284294	up	PREDICTED: SKP1-like protein 1A [Ipomoea nil]
MSTRG.27616	itf10g20100	itf10g20100.t1	36.2103	52.8062	31.6589	160.515	112.745	68.181	1.50051	0.000285314	up	PREDICTED: stem-specific protein TSJT1-like [Ipomoea nil]
itf10g14450	itf10g14450	itf10g14450.t1	0	0	0	0.1721	0.0344003	0.232423	10.5148	0.000292925	up	PREDICTED: uncharacterized protein LOC109164549 isoform X2 [Ipomoea nil]
itf03g10620	itf03g10620	itf03g10620.t1	0	0	0	0.369863	0.124451	0.221471	11.2203	0.000295162	up	PREDICTED: zinc-finger homeodomain protein 4-like [Ipomoea nil]
MSTRG.1649	itf00g21310	itf00g21310.t1	0.215293	0.365165	0.410628	0.980208	0.640263	0.715235	1.23678	0.000303179	up	PREDICTED: crocetin glucosyltransferase, chloroplastic-like [Ipomoea nil]
MSTRG.14591	itf04g18170	itf04g18170.t1	0	0.0805287	0.0832497	0.409221	0.723058	0.264075	3.09185	0.000308221	up	uncharacterized protein LOC111378143 [Olea europaea var. sylvestris]
MSTRG.29245	itf11g14800	itf11g14800.t1	4.90602	4.1353	5.4105	14.4873	7.0695	9.20653	1.08996	0.000336881	up	PREDICTED: B3 domain-containing protein Os03g0184500-like [Ipomoea nil]
MSTRG.33783	itf13g21350	itf13g21350.t1	0.0614349	0.0459066	0	0.546189	0.189527	1.36276	4.28906	0.000339499	up	PREDICTED: uncharacterized protein LOC109175947 [Ipomoea nil]
MSTRG.29910	itf12g01620	itf12g01620.t1	0.88153	0.364696	0	8.09564	9.35438	5.42413	4.19808	0.000343459	up
MSTRG.13156	itf03g31280	itf03g31280.t1	0.0348458	0	0.0461043	0.452768	0.21065	0.176834	3.37572	0.000345387	up	PREDICTED: uncharacterized protein LOC109168497 [Ipomoea nil]
MSTRG.23860	itf09g00550	itf09g00550.t1	1.00201	1.52991	2.22292	3.04735	4.85415	4.49898	1.38293	0.00034788	up	PREDICTED: uncharacterized protein LOC109161257 [Ipomoea nil]
MSTRG.15955	itf05g01070	itf05g01070.t1;itf05g01070.t3	0.171187	0.304568	0.174901	0.645259	0.548585	0.428864	1.31843	0.000349152	up	MBP3 [Ipomoea batatas];PREDICTED: agamous-like MADS-box protein AGL27 [Ipomoea nil]
MSTRG.12032	itf03g17610	itf03g17610.t1	0.273523	0.332134	0.153522	0.51922	0.653123	0.940616	1.47675	0.000352602	up	PREDICTED: pre-mRNA cleavage factor Im 25 kDa subunit 1 isoform X1 [Ipomoea nil]
MSTRG.20952	itf07g07360	itf07g07360.t1	0.448972	1.47997	0	21.3225	11.1321	9.11977	4.42982	0.000355441	up	PREDICTED: uncharacterized protein LOC109156890 [Ipomoea nil]
MSTRG.32807	itf13g08980	itf13g08980.t1	0.669876	0.222478	0.132919	2.77512	1.77258	0.793155	2.38106	0.000361731	up	PREDICTED: ethylene-responsive transcription factor 2-like [Ipomoea nil]
MSTRG.21294	itf07g12090	itf07g12090.t1	0.455165	1.17283	0.546976	1.90842	2.37182	1.81489	1.48666	0.000368681	up	PREDICTED: putative phytosulfokines 6 [Ipomoea nil]
itf14g18110	itf14g18110	itf14g18110.t1	0.168356	0.11224	0.178626	0.717318	0.682698	1.52525	2.6713	0.00037046	up	PREDICTED: LOB domain-containing protein 29-like [Ipomoea nil]
MSTRG.11626	itf03g12890	itf03g12890.t1	1.38085	1.72478	1.21847	3.47778	1.9343	3.73336	1.08065	0.00037378	up	DRE-binding transcription factor swDREB1 [Ipomoea batatas]
MSTRG.10274	itf02g24200	itf02g24200.t1	0.22471	0.224567	0.0377108	0.497287	0.742668	0.847203	2.09958	0.000394164	up	PREDICTED: uncharacterized protein LOC109155293 [Ipomoea nil]
MSTRG.37066	itf15g19420	itf15g19420.t1	2.37386	1.28482	1.15373	4.33135	3.44251	2.60833	1.10928	0.000408943	up	PREDICTED: uncharacterized protein LOC109169600 [Ipomoea nil]
MSTRG.8003	itf01g31950	itf01g31950.t1	0.0597175	0.105407	0	1.74517	0.62067	0.360156	4.04516	0.000414012	up	PREDICTED: purine permease 3-like [Ipomoea nil]
MSTRG.14086	itf04g11550	itf04g11550.t1	0.0950114	0.112971	0.0596064	0.235292	0.208498	0.461935	1.75906	0.000414218	up	PREDICTED: protein SRG1 [Ipomoea nil]
itf02g03460	itf02g03460	itf02g03460.t1	0.419829	0.577743	0.160857	0.998823	1.66039	0.995283	1.6575	0.000426961	up	PREDICTED: probable receptor-like protein kinase At5g61350 [Ipomoea nil]
itf01g26450	itf01g26450	itf01g26450.t1	0.603608	0.252222	0.4402	1.64854	1.49177	1.61541	1.87556	0.000430253	up	PREDICTED: probable indole-3-pyruvate monooxygenase YUCCA3 [Ipomoea nil]
itf00g25550	itf00g25550	itf00g25550.t1	0.34691	0	0.544004	2.53538	1.56842	3.16129	3.02762	0.000435563	up	PREDICTED: MDIS1-interacting receptor like kinase 2-like [Ipomoea nil]
MSTRG.10884	itf03g02960	itf03g02960.t1	0.0422535	0.101927	0	0.419299	0.331934	0.289239	2.85128	0.000436118	up	PREDICTED: myb family transcription factor EFM-like [Ipomoea nil]
itf11g20700	itf11g20700	itf11g20700.t1	0	0	0	0.0157008	0.172822	0.0931197	9.87469	0.000438918	up	PREDICTED: probable inactive poly [ADP-ribose] polymerase SRO5 [Ipomoea nil]
itf00g40630	itf00g40630	itf00g40630.t1	0.129425	0.0826357	0.103147	0.249303	0.33126	0.319036	1.51298	0.000471775	up
MSTRG.22395	itf08g01510	itf08g01510.t1	0.460594	1.3597	1.4056	2.92886	3.28068	2.67726	1.46196	0.00047571	up	PREDICTED: eukaryotic translation initiation factor 4G-like [Ipomoea nil]
itf09g13920	itf09g13920	itf09g13920.t1	0.283405	0.306949	0.316404	1.14925	0.805095	0.58588	1.48617	0.000477118	up	PREDICTED: trihelix transcription factor PTL-like [Ipomoea nil]
itf03g30580	itf03g30580	itf03g30580.t1	0.152578	0.111681	0.0764445	0.233219	0.557309	0.398005	1.80259	0.000478652	up	PREDICTED: rho GTPase-activating protein gacGG-like isoform X3 [Ipomoea nil]
MSTRG.21736	itf07g17640	itf07g17640.t1	0.610155	0.507558	0.577206	1.20774	1.32282	1.36992	1.20244	0.000483117	up	PREDICTED: GABA transporter 1-like [Ipomoea nil]
itf13g13910	itf13g13910	itf13g13910.t1	0	0	0	0.0106891	0.0520859	0.0677195	8.76481	0.0004882	up	PREDICTED: mitogen-activated protein kinase kinase kinase NPK1-like [Ipomoea nil]
MSTRG.29820	itf12g00490	itf12g00490.t1	0.32827	0.111249	0	1.73963	0.997846	0.711611	2.97222	0.000492785	up	PREDICTED: cytochrome P450 CYP736A12-like [Ipomoea nil]
MSTRG.8826	itf02g05880	itf02g05880.t1	0.285431	0	0.300456	1.25323	1.77067	1.04504	2.79596	0.000503695	up
MSTRG.11930	itf03g16520	itf03g16520.t1	3.48858	4.75944	5.59018	11.2389	8.6637	7.98716	1.01108	0.00050403	up	PREDICTED: phosphoenolpyruvate carboxylase kinase 2-like [Ipomoea nil]
MSTRG.10387	itf02g25660	itf02g25660.t1	648.101	2101.09	873.985	6021.17	9625	2846.71	2.35164	0.00050712	up
MSTRG.17489	itf05g19780	itf05g19780.t1	0.883143	0.586279	0.497748	1.37396	1.43194	1.49335	1.12796	0.00050722	up	PREDICTED: LEAF RUST 10 DISEASE-RESISTANCE LOCUS RECEPTOR-LIKE PROTEIN KINASE-like 2.1 isoform X2 [Ipomoea nil]
itf15g01870	itf15g01870	itf15g01870.t1	0	0	0.0452971	0.162014	0.34306	0.143241	3.8392	0.00051136	up	PREDICTED: exocyst complex component EXO70A1-like [Ipomoea nil]
MSTRG.36386	itf15g10580;itf15g10590	itf15g10580.t4;itf15g10580.t2;itf15g10590.t1;itf15g10590.t2;itf15g10580.t3;itf15g10580.t1	2.19416	2.24103	1.96354	5.62871	4.46054	4.66361	1.20514	0.00051184	up	PREDICTED: WAT1-related protein At3g28050-like isoform X1 [Ipomoea nil];PREDICTED: WAT1-related protein At3g28050-like isoform X2 [Ipomoea nil]
MSTRG.31520	itf12g21380	itf12g21380.t1	1.06537	1.25771	1.37913	2.95534	2.7369	2.20191	1.0924	0.000528606	up	PREDICTED: putative RING-H2 finger protein ATL71 isoform X1 [Ipomoea nil]
MSTRG.9906	itf02g19450	itf02g19450.t1	4.07043	2.94309	6.12857	11.4281	5.67182	9.46952	1.01557	0.000530945	up	PREDICTED: microtubule-associated protein TORTIFOLIA1-like [Ipomoea nil]
MSTRG.16044	itf05g02300	itf05g02300.t1	0.349749	0.397426	0.151344	1.19016	0.908208	1.64536	2.05886	0.000543389	up
MSTRG.17491	itf05g19790	itf05g19790.t1	0.87468	0.680923	0.43531	1.30713	1.63167	1.50608	1.15872	0.000543793	up	PREDICTED: rust resistance kinase Lr10-like isoform X2 [Ipomoea nil]
MSTRG.20008	itf06g22400	itf06g22400.t1	2.00051	1.58466	0.873056	4.0441	2.40793	2.53967	1.01213	0.000556434	up	PREDICTED: elongation of fatty acids protein 3-like [Ipomoea nil]
MSTRG.17401	itf05g18810	itf05g18810.t1	1.17006	1.68592	1.61957	5.26489	2.53996	4.14008	1.41626	0.00055993	up	PREDICTED: uncharacterized protein LOC109189153 [Ipomoea nil]
MSTRG.29004	itf11g11390	itf11g11390.t1	0.519085	0.348233	0.555124	1.80578	1.62021	0.833788	1.58241	0.000561008	up	PREDICTED: LEAF RUST 10 DISEASE-RESISTANCE LOCUS RECEPTOR-LIKE PROTEIN KINASE-like 2.1 isoform X2 [Ipomoea nil]
MSTRG.12160	itf03g19070	itf03g19070.t1	0.436664	0.47532	0.495284	2.11938	1.31404	1.62368	1.84542	0.000576098	up	hypothetical protein DM860_004130 [Cuscuta australis]
itf00g46490	itf00g46490	itf00g46490.t1	0.02296	0	0	0.173321	0.236834	0.121665	4.53375	0.000582679	up	PREDICTED: monothiol glutaredoxin-S3-like [Ipomoea nil]
MSTRG.19711	itf06g18880	itf06g18880.t1	0.023637	0	0	0.717461	0.414787	0.173086	5.78723	0.000584528	up	PREDICTED: pectinesterase-like [Ipomoea nil]
MSTRG.2411	itf00g32670	itf00g32670.t1	0	0.113666	0.0540909	0.390777	0.219685	0.622299	2.87745	0.000592911	up	PREDICTED: glutamate receptor 2.7-like [Ipomoea nil]
MSTRG.13318	itf04g01870	itf04g01870.t1	0.884125	0.782719	0.975802	2.10412	2.4015	2.93094	1.49265	0.000594256	up	PREDICTED: BON1-associated protein 2-like [Ipomoea nil]
MSTRG.33784	itf13g21340	itf13g21340.t1	1.69657	2.609	1.37005	3.98049	4.2285	3.24787	1.01336	0.00060212	up	PREDICTED: mannose/glucose-specific lectin-like [Ipomoea nil]
MSTRG.26425	itf10g05710	itf10g05710.t1	0.560466	0.744659	0.755138	1.66105	1.55783	1.4611	1.18367	0.000613082	up	dihydroceramide fatty acyl 2-hydroxylase FAH1 [Morus notabilis]
MSTRG.5761	itf01g03960	itf01g03960.t1	0.504306	0.167877	0.281188	1.28877	1.24778	0.821691	1.8166	0.000636168	up	PREDICTED: cysteine-rich receptor-like protein kinase 25 [Ipomoea nil]
MSTRG.8827	itf02g05890	itf02g05890.t1	0.3144	0.12583	0	0.690059	1.83269	0.754653	2.89622	0.000676385	up
MSTRG.17131	itf05g15560	itf05g15560.t1	1.47283	1.522	1.12467	2.51514	3.12386	4.17441	1.25229	0.000684944	up	PREDICTED: F-box protein At5g49610-like isoform X2 [Ipomoea nil]
itf00g30100	itf00g30100	itf00g30100.t1	0	0	0	0.154196	0.405564	1.04819	12.388	0.000725931	up	PREDICTED: uncharacterized protein LOC109148721 [Ipomoea nil]
itf07g19190	itf07g19190	itf07g19190.t1	1.26038	0.256637	0.690448	5.05656	2.5896	1.44421	2.04195	0.000774709	up	PREDICTED: lysine histidine transporter 2-like [Ipomoea nil]
MSTRG.3613	itf00g52890	itf00g52890.t1	1.65525	1.35897	0.982288	2.16665	3.83002	3.41611	1.23588	0.000783715	up	PREDICTED: probable sodium/metabolite cotransporter BASS3, chloroplastic [Ipomoea nil]
itf03g27300	itf03g27300	itf03g27300.t1	0.0232581	0.023053	0.0209144	0.0925163	0.199714	0.0486969	2.34238	0.000791309	up	PREDICTED: uncharacterized protein LOC109181374 [Ipomoea nil]
MSTRG.32231	itf13g01880	itf13g01880.t1	1.1423	1.00629	0	23.7232	13.3805	12.4712	4.52815	0.000805928	up	glutathione S-transferase [Ipomoea batatas]
MSTRG.12635	itf03g24890	itf03g24890.t1	1.27884	0.543792	1.79334	1.71943	3.95302	3.37583	1.32326	0.000807451	up	PREDICTED: ethylene-responsive transcription factor CRF1-like [Ipomoea nil]
MSTRG.22256	itf07g23830	itf07g23830.t3;itf07g23830.t2	2.52682	3.73902	2.61878	4.38701	6.34378	9.68363	1.20021	0.000829128	up	PREDICTED: homeobox protein knotted-1-like LET12 [Ipomoea nil]
MSTRG.33258	itf13g14960	itf13g14960.t1	0.253087	0.217764	0.14889	0.325449	0.489548	0.491764	1.07626	0.000844601	up	PREDICTED: RING-H2 finger protein ATL16-like [Ipomoea nil]
MSTRG.10329	itf02g25120	itf02g25120.t1	0.314502	0.0905683	0.0780344	0.70044	0.746541	0.426817	1.95556	0.000855083	up	PREDICTED: probable LRR receptor-like serine/threonine-protein kinase At4g36180 [Ipomoea nil]
MSTRG.32504	itf13g05110	itf13g05110.t1	0	0	0.0468448	0.728564	0.43594	1.05012	5.56303	0.000860318	up	PREDICTED: kunitz trypsin inhibitor 2-like [Ipomoea nil]
itf13g17930	itf13g17930	itf13g17930.t1	0.0683975	0.0661836	0.0680611	0.130395	0.425338	0.27489	2.03526	0.000869707	up	PREDICTED: probable WRKY transcription factor 48 isoform X1 [Ipomoea nil]
MSTRG.22664	itf08g04810	itf08g04810.t1	0.00724314	0	0.00459217	0.053631	0.0712482	0.0153885	3.56701	0.00088008	up	PREDICTED: putative pumilio homolog 8, chloroplastic [Ipomoea nil]
MSTRG.16379	itf05g06470	itf05g06470.t1	0.621501	0.685057	0.881154	0.938112	1.92788	1.60338	1.03065	0.000880345	up	PREDICTED: bark storage protein A-like isoform X2 [Ipomoea nil]
itf12g07880	itf12g07880	itf12g07880.t1	0.273801	0.296835	0.191927	1.06784	0.525412	0.447515	1.42018	0.000893941	up	PREDICTED: protein LYK2 [Ipomoea nil]
itf05g02310	itf05g02310	itf05g02310.t1	0	0	0	0.101508	0.034123	0.077469	9.47235	0.000927409	up
itf13g17000	itf13g17000	itf13g17000.t1	0	0	0	0.257555	0.186531	0.280505	11.238	0.000936769	up	PREDICTED: bidirectional sugar transporter SWEET15-like [Ipomoea nil]
MSTRG.8332	itf01g35860	itf01g35860.t1	0.3156	0.22547	0.324932	0.753615	0.682443	0.868677	1.41216	0.000952242	up	PREDICTED: DELLA protein RGL1-like [Ipomoea nil]
itf01g18370	itf01g18370	itf01g18370.t1	0	0	0	0.132102	0.0117254	0.0557584	9.37783	0.000954168	up
MSTRG.30389	itf12g07870	itf12g07870.t1	1.08231	0.808246	0.231202	5.73995	2.54776	2.3155	2.32117	0.000979996	up	PREDICTED: putative calcium-binding protein CML19 [Ipomoea nil]
MSTRG.18347	itf06g01870	itf06g01870.t1	0.303437	0.147264	0.225787	0.372693	0.515902	0.571405	1.10983	0.000980215	up	PREDICTED: uncharacterized protein LOC109190899 [Ipomoea nil]
MSTRG.25665	itf09g23170	itf09g23170.t1	0	0.0304434	0.0996317	0.269929	0.387963	0.203782	2.7278	0.000988069	up	PREDICTED: pathogenesis-related protein P2-like [Ipomoea nil]
MSTRG.24949	itf09g13890	itf09g13890.t1	0.438202	0.0836968	0.212793	1.12597	0.652072	0.713245	1.76168	0.00100368	up
MSTRG.22934	itf08g08080	itf08g08080.t1	0.148151	0.0886083	0.17364	0.468494	0.202044	0.292358	1.23035	0.00101288	up	PREDICTED: uncharacterized protein LOC104114970 [Nicotiana tomentosiformis]
itf08g15460	itf08g15460	itf08g15460.t1	0	0	0	0.0869886	0.0321984	0.165938	9.89242	0.00101408	up	PREDICTED: uncharacterized protein LOC109176846 [Ipomoea nil]
MSTRG.5369	itf00g78570	itf00g78570.t1	0.458862	0.801563	0.441776	1.26454	1.28366	1.3875	1.20922	0.00102944	up	PREDICTED: zinc finger protein ZAT12-like [Ipomoea nil]
itf00g40860	itf00g40860	itf00g40860.t1	0	0	0	0.0123088	0.0174279	0.0303541	7.64604	0.00103691	up
MSTRG.33266	itf13g15020;itf13g15030	itf13g15020.t1;itf13g15030.t1	1.22253	0.612179	1.13924	1.70839	1.79934	3.67937	1.27303	0.00106565	up	PREDICTED: 1-aminocyclopropane-1-carboxylate oxidase homolog 1-like [Ipomoea nil]
MSTRG.30055	itf12g03380	itf12g03380.t2;itf12g03380.t1;itf12g03380.t3	3.9516	1.80912	3.82383	6.8382	7.66069	5.69143	1.07488	0.00109691	up	PREDICTED: random slug protein 5-like isoform X3 [Ipomoea nil];PREDICTED: random slug protein 5-like isoform X1 [Ipomoea nil]
itf08g00430	itf08g00430	itf08g00430.t1	0	0.076012	0.0679909	0.436391	0.508212	0.537855	3.36382	0.00110254	up	PREDICTED: dehydration-responsive element-binding protein 1E-like [Ipomoea nil]
MSTRG.7480	itf01g25490	itf01g25490.t1	1.78529	1.00848	0.699591	3.62214	3.78921	1.96298	1.4241	0.00110973	up	PREDICTED: uncharacterized protein LOC109161697 [Ipomoea nil]
MSTRG.26800	itf10g09980	itf10g09980.t1	2.02963	1.14382	2.22039	3.14981	4.02125	3.81453	1.02623	0.00111579	up	PREDICTED: receptor-like protein 12 [Ipomoea nil]
MSTRG.1139	itf00g14100	itf00g14100.t1	0.152206	0.147979	0	0.68078	0.486046	0.469799	2.4468	0.00112926	up	PREDICTED: gibberellin 2-beta-dioxygenase [Ipomoea nil]
MSTRG.15840	itf04g34100	itf04g34100.t1	0.303556	0.251625	0.402411	0.822368	1.01807	1.21938	1.67597	0.00113799	up	PREDICTED: leucine-rich repeat receptor protein kinase EMS1-like [Ipomoea nil]
MSTRG.31438	itf12g20440;itf12g20450	itf12g20440.t1;itf12g20450.t1	0.378984	0	0.811298	1.6675	2.88708	2.55608	2.57868	0.00114603	up	PREDICTED: cytokinin dehydrogenase 3-like [Ipomoea nil]
itf02g13110	itf02g13110	itf02g13110.t2	0	0	0	0.0512077	0.0363436	0.0521853	8.86353	0.00114782	up	PREDICTED: uncharacterized protein LOC109187786 isoform X1 [Ipomoea nil]
itf10g18500	itf10g18500	itf10g18500.t1	0	0.128146	0	0.546535	0.535356	0.562929	3.68207	0.00114933	up	PREDICTED: ABC transporter B family member 9-like [Ipomoea nil]
MSTRG.24863	itf09g13020	itf09g13020.t2;itf09g13020.t4;itf09g13020.t1	0.75341	0.22182	0.539164	2.3446	2.32717	1.34139	1.98938	0.00119679	up	PREDICTED: cytokinin riboside 5'-monophosphate phosphoribohydrolase LOG7-like [Ipomoea nil]
MSTRG.37335	itf15g22930	itf15g22930.t1	0.598779	0.0883574	0	6.90123	5.93353	3.73672	4.59196	0.00122776	up	PREDICTED: premnaspirodiene oxygenase-like [Ipomoea nil]
itf12g26230	itf12g26230	itf12g26230.t1	0.353366	0.125929	0.240687	0.878298	1.04745	1.19573	2.1162	0.00123456	up	PREDICTED: uncharacterized protein At4g00950 [Ipomoea nil]
MSTRG.5332	itf00g78190	itf00g78190.t1	0	0.204297	0	0.775246	1.30618	0.715748	3.77523	0.00124847	up	PREDICTED: expansin-A10-like [Ipomoea nil]
MSTRG.28033	itf10g25440	itf10g25440.t1	5.43421	1.13276	4.19299	8.91466	19.0466	17.0569	2.06484	0.00124883	up	PREDICTED: repetitive proline-rich cell wall protein 2-like [Ipomoea nil]
MSTRG.6690	itf01g15680	itf01g15680.t1	0.282994	0.07302	0.131242	1.93693	1.17492	0.401635	2.85015	0.00127367	up	PREDICTED: non-specific lipid-transfer protein 1-like [Ipomoea nil]
MSTRG.31587	itf12g22180	itf12g22180.t1	0	0	0	0.0679851	0.13499	0.0340024	9.62557	0.00127375	up	PREDICTED: uncharacterized protein LOC109148275 isoform X2 [Ipomoea nil]
MSTRG.4451	itf00g65780	itf00g65780.t1	0.291053	0.084988	0	0.690303	1.32665	0.606442	2.80247	0.00129364	up	PREDICTED: patatin-like protein 2 [Ipomoea nil]
MSTRG.5297	itf00g77690	itf00g77690.t1	0.012604	0.0249327	0.0355084	3.70387	0.0256934	0.086646	5.70721	0.0012966	up
MSTRG.22165	itf07g22940	itf07g22940.t1	0	0.178469	0.356231	2.2273	0.874587	0.868264	2.8924	0.0013209	up	PREDICTED: IAA-amino acid hydrolase ILR1-like 1 [Ipomoea nil]
MSTRG.21376	itf07g13080	itf07g13080.t1	37.8133	39.3187	19.9074	80.6427	88.809	51.2338	1.18535	0.00133303	up	PREDICTED: sodium-coupled neutral amino acid transporter 2-like isoform X1 [Ipomoea nil]
MSTRG.11408	itf03g10020	itf03g10020.t1	0.248516	0	0.105491	3.45519	5.79568	3.0627	5.12033	0.00134485	up	PREDICTED: putative expansin-B2 [Ipomoea nil]
MSTRG.13802	itf04g07850	itf04g07850.t1	0.141412	0.0425128	0.155114	0.495342	0.544564	0.219755	1.89351	0.00135748	up	PREDICTED: germin-like protein subfamily 1 member 17 [Ipomoea nil]
MSTRG.2779	itf00g39160	itf00g39160.t1	3.72051	4.69844	1.29231	9.32462	6.69271	7.12213	1.25262	0.00136674	up	PREDICTED: alpha-dioxygenase 1 isoform X2 [Ipomoea nil]
MSTRG.7885	itf01g30460	itf01g30460.t1	0	0.120981	0	0.680914	0.702873	0.464638	3.93345	0.00139832	up	PREDICTED: MDIS1-interacting receptor like kinase 2-like [Ipomoea nil]
itf10g02450	itf10g02450	itf10g02450.t1	0.0432089	0.0420412	0.00149821	0.361549	0.335346	0.221305	3.4039	0.00140029	up	PREDICTED: uncharacterized protein LOC109157187 [Ipomoea nil]
itf00g26490	itf00g26490	itf00g26490.t1	0	0	0	0.0296056	0.0547459	0.0824665	9.1191	0.00141	up	PREDICTED: uncharacterized protein LOC109177267 [Ipomoea nil]
itf04g11450	itf04g11450	itf04g11450.t1	0	0.232078	0.405836	1.8226	1.28954	1.25629	2.77568	0.00141313	up	PREDICTED: probable leucine-rich repeat receptor-like protein kinase At1g35710 isoform X2 [Ipomoea nil]
MSTRG.19900	itf06g21260	itf06g21260.t1	0.265616	0.1341	0.124207	0.30469	0.494017	0.497388	1.30674	0.00144435	up	CO(2)-response secreted protease, partial [Mucuna pruriens]
itf06g23210	itf06g23210	itf06g23210.t1	0	0.142405	0	1.06447	0.654688	0.48575	3.95264	0.00146686	up	PREDICTED: pumilio homolog 9-like isoform X1 [Ipomoea nil]
MSTRG.31594	itf12g22250	itf12g22250.t1	0.45339	0.16958	0.467356	0.867472	0.749956	0.805784	1.15216	0.0015281	up	PREDICTED: ras-related protein RABE1c-like [Ipomoea nil]
MSTRG.28556	itf11g06170	itf11g06170.t1	9.80384	8.74818	5.30546	24.3854	30.2216	11.3461	1.467	0.00155507	up	PREDICTED: malate synthase, glyoxysomal [Ipomoea nil]
MSTRG.4870	itf00g71960	itf00g71960.t1	0.0262359	0	0	0.383279	0.297078	0.412825	5.38085	0.00156629	up
MSTRG.5576	itf01g01510	itf01g01510.t2;itf01g01510.t1	0.419823	0.384552	0.306143	0.917236	0.688047	0.673848	1.03725	0.00158818	up	PREDICTED: guanosine nucleotide diphosphate dissociation inhibitor At5g09550-like [Ipomoea nil]
MSTRG.21666	itf07g16680	itf07g16680.t1	0.326304	0.227418	0.156725	0.529878	0.4333	0.576644	1.11596	0.0015952	up	PREDICTED: uncharacterized protein LOC109182756 [Ipomoea nil]
MSTRG.18330	itf06g01750;itf06g01740	itf06g01750.t1;itf06g01750.t2;itf06g01740.t1	0.158884	0.284504	0.180533	0.658923	0.553686	0.378936	1.35099	0.00160092	up	PREDICTED: alcohol dehydrogenase-like 6 [Ipomoea nil]
itf14g18720	itf14g18720	itf14g18720.t1	0.089095	0.320596	0.298233	0.869436	1.7607	1.54411	2.55985	0.00171028	up	PREDICTED: protein FANTASTIC FOUR 3-like [Ipomoea nil]
itf12g00290	itf12g00290	itf12g00290.t1	0.0315462	0.039334	0.0361488	0.162414	0.222309	0.402039	2.87793	0.00171666	up	unnamed protein product, partial [Vitis vinifera]
MSTRG.3051	itf00g43200	itf00g43200.t1	10.3204	2.32643	1.85137	35.449	23.9883	18.3412	2.42349	0.00178812	up	PREDICTED: beta-amyrin 28-oxidase-like [Ipomoea nil]
MSTRG.28759	itf11g08600	itf11g08600.t1	0.71802	1.10584	0.871857	1.57561	3.00361	2.01731	1.29104	0.00179197	up	PREDICTED: putative receptor-like protein kinase At1g72540 [Ipomoea nil]
MSTRG.23981	itf09g01920	itf09g01920.t1	0.0240346	0.0137081	0.0195816	0.0381289	0.0821117	0.0857283	1.84521	0.00181112	up	PREDICTED: scopoletin glucosyltransferase-like [Ipomoea nil]
MSTRG.16078	itf05g02620	itf05g02620.t1	13.7265	17.7283	9.8542	47.0595	44.8821	18.8456	1.42326	0.00181129	up	PREDICTED: arogenate dehydrogenase 1, chloroplastic-like isoform X1 [Ipomoea nil]
itf14g01410	itf14g01410	itf14g01410.t1	0.871701	0.743611	0.60527	2.04364	2.0968	1.56757	1.36205	0.00181379	up	PREDICTED: rust resistance kinase Lr10-like isoform X2 [Ipomoea nil]
MSTRG.20137	itf06g23950	itf06g23950.t1	0.34401	0.497862	0.734511	2.53354	1.07194	1.17518	1.60059	0.00182599	up	PREDICTED: transcription factor bHLH93-like [Ipomoea nil]
MSTRG.5768	itf01g03990	itf01g03990.t1	1.65149	0.6315	2.35415	4.57853	2.67778	5.96838	1.51192	0.00187402	up	PREDICTED: cysteine-rich receptor-like protein kinase 25 [Ipomoea nil]
MSTRG.2240	itf00g30050	itf00g30050.t1	0.0771186	0.0439824	0.0521843	0.253616	0.334537	0.145515	2.08198	0.00191466	up	PREDICTED: uncharacterized protein LOC109178152 [Ipomoea nil]
MSTRG.24310	itf09g06190	itf09g06190.t1	0.0756921	0.08243	0.180295	0.237106	0.341919	0.199332	1.20163	0.00193831	up	PREDICTED: glycine-rich cell wall structural protein-like [Ipomoea nil]
itf01g33260	itf01g33260	itf01g33260.t1	0.314052	0	0.0736539	1.2501	0.560514	1.15965	2.93755	0.00198823	up	PREDICTED: probable LRR receptor-like serine/threonine-protein kinase At3g47570 [Ipomoea nil]
MSTRG.35986	itf15g05770	itf15g05770.t4;itf15g05770.t1;itf15g05770.t3;itf15g05770.t2	0.682678	1.3088	1.75217	2.85558	2.68998	4.26664	1.39013	0.00202202	up	PREDICTED: V-type proton ATPase subunit E-like isoform X2 [Ipomoea nil]
MSTRG.22214	itf07g23540	itf07g23540.t1	1.3627	1.98626	2.99803	4.06398	3.39945	6.98984	1.18725	0.00202995	up	PREDICTED: leucine aminopeptidase 2, chloroplastic-like isoform X2 [Ipomoea nil]
MSTRG.5921	itf01g06160	itf01g06160.t1	0.866693	0.29351	0	6.32919	5.92711	4.42391	3.84569	0.00203876	up	PREDICTED: aquaporin NIP1-1-like [Ipomoea nil]
MSTRG.10726	itf03g01000	itf03g01000.t1	0.125197	0.104337	0.0870332	0.239641	0.213642	0.441006	1.49823	0.0020389	up	PREDICTED: zinc finger AN1 domain-containing stress-associated protein 12 [Ipomoea nil]
MSTRG.30679	itf12g11440	itf12g11440.t1	2.57507	0	1.37776	7.8121	8.16889	6.67088	2.51867	0.00207346	up	PREDICTED: uncharacterized protein LOC109153907 isoform X1 [Ipomoea nil]
MSTRG.7465	itf01g25320	itf01g25320.t1	0.347115	0.412997	0.940704	1.53914	1.18748	1.25779	1.22814	0.00208964	up	PREDICTED: probable BOI-related E3 ubiquitin-protein ligase 3 [Ipomoea nil]
MSTRG.29423	itf11g17040;itf11g17080	itf11g17040.t1;itf11g17080.t1	6.24533	1.91541	0.109657	90.0349	28.6059	18.3174	4.04964	0.00215416	up	PREDICTED: kunitz trypsin inhibitor 2-like [Ipomoea nil]
MSTRG.30396	itf12g07970	itf12g07970.t1	0.421228	0.148206	0.245632	0.721965	1.21479	1.01361	1.8559	0.00215943	up	PREDICTED: SWI/SNF complex component SNF12 homolog [Nicotiana sylvestris]
MSTRG.25509	itf09g21280	itf09g21280.t1	0.162122	0.170012	0.175152	0.608079	0.323085	0.692608	1.67848	0.0021701	up	transposase [Ipomoea nil]
MSTRG.29724	itf11g21190	itf11g21190.t2	1.99366	0.719426	1.14932	2.79547	2.64305	2.76416	1.0866	0.00219455	up	PREDICTED: transcription factor bHLH79-like [Ipomoea nil]
MSTRG.17606	itf05g21120	itf05g21120.t1	0.205908	0.448429	0.54566	1.1424	0.637618	1.10047	1.26328	0.00220943	up	PREDICTED: uncharacterized protein LOC109172467 [Ipomoea nil]
itf08g15090	itf08g15090	itf08g15090.t1	0	0	0	0.0194845	0.0905839	0.0312678	8.87995	0.00224692	up	PREDICTED: uncharacterized protein LOC109177283 [Ipomoea nil]
itf03g13520	itf03g13520	itf03g13520.t1	0	0.000993	0	0.195534	0.122096	0.26301	9.19163	0.00226641	up	PREDICTED: oleosin 1-like [Ipomoea nil]
MSTRG.7146	itf01g21330	itf01g21330.t1	0.158252	0	0.0697431	0.449854	0.273951	0.727916	2.67069	0.00229474	up	PREDICTED: leucine-rich repeat receptor-like serine/threonine-protein kinase At1g17230 [Ipomoea nil]
MSTRG.15639	itf04g31780	itf04g31780.t1	0.385763	0.299122	0.373409	0.53845	0.758421	0.923107	1.06881	0.0022997	up	PREDICTED: zinc finger protein WIP3-like [Ipomoea nil]
itf14g19990	itf14g19990	itf14g19990.t1	0.831584	1.0807	0.47602	1.64945	1.62985	1.72524	1.06725	0.00230732	up	PREDICTED: DELLA protein RGL1-like [Ipomoea nil]
itf09g27120	itf09g27120	itf09g27120.t1	0.0519315	0.0633777	0	0.333414	0.160238	0.431209	3.00373	0.0023354	up	PREDICTED: polygalacturonase-like [Ipomoea nil]
MSTRG.14201	itf04g12970	itf04g12970.t2	0.0250839	0.0609469	0	0.353864	0.276244	0.129428	3.14219	0.00234316	up	PREDICTED: LEAF RUST 10 DISEASE-RESISTANCE LOCUS RECEPTOR-LIKE PROTEIN KINASE-like 2.5 [Ipomoea nil]
itf02g11700	itf02g11700	itf02g11700.t1	0.208661	0.114261	0.0277867	0.505822	0.493569	0.296972	1.88613	0.00238563	up	PREDICTED: uncharacterized protein LOC109155677 [Ipomoea nil]
MSTRG.35898	itf15g04750	itf15g04750.t1	0.185192	0.126746	0.436024	0.454901	0.815016	0.804498	1.47167	0.0024306	up	PREDICTED: WAT1-related protein At5g07050-like isoform X1 [Ipomoea nil]
MSTRG.28474	itf11g05110	itf11g05110.t1	1.19182	0.967143	0.549102	2.61279	2.41051	1.71387	1.31488	0.00246693	up	PREDICTED: zinc finger protein CONSTANS-LIKE 2-like isoform X2 [Ipomoea nil]
MSTRG.27414	itf10g17710	itf10g17710.t1	0.462954	0.141822	0.147254	2.27195	0.518746	1.1701	2.39693	0.00246844	up	PREDICTED: LRR receptor-like serine/threonine-protein kinase FLS2 [Ipomoea nil]
MSTRG.14921	itf04g22720	itf04g22720.t1	0	0	0.0172678	0.052642	0.163654	0.0800108	4.10093	0.00246974	up	PREDICTED: intraflagellar transport protein 74 homolog isoform X1 [Ipomoea nil]
MSTRG.12174	itf03g19260	itf03g19260.t1	0.384755	0.141154	0.240697	0.813123	0.893528	1.17466	1.91016	0.00247649	up	PREDICTED: heavy metal-associated isoprenylated plant protein 7-like [Ipomoea nil]
MSTRG.29421	itf11g17020	itf11g17020.t1	1.24025	0.237062	0	18.7629	16.3778	7.20683	4.84123	0.00247985	up	PREDICTED: kunitz trypsin inhibitor 2-like [Ipomoea nil]
MSTRG.32877	itf13g09930	itf13g09930.t1	1.32516	1.80861	2.21316	3.31673	4.3119	3.91684	1.11055	0.00254764	up	PREDICTED: transcription factor MYB39-like [Ipomoea nil]
itf14g14510	itf14g14510	itf14g14510.t1	0.0462895	0.0364947	0.0468629	0.135947	0.197737	0.0916332	1.71395	0.00257403	up	PREDICTED: 17.8 kDa class I heat shock protein-like isoform X1 [Ipomoea nil]
itf14g14660	itf14g14660	itf14g14660.t1	0	0.210274	0.490174	1.73921	1.57692	1.50931	2.78431	0.00259522	up	LOB domain-containing protein 1-like [Olea europaea var. sylvestris]
itf00g19570	itf00g19570	itf00g19570.t1	0	0	0	0.0217549	0.180509	0.0908788	9.93243	0.00266404	up	PREDICTED: MDIS1-interacting receptor like kinase 1-like [Ipomoea nil]
itf01g36100	itf01g36100	itf01g36100.t1	0.22333	0.591412	0.138947	2.73255	0.493159	1.93942	2.43722	0.00268884	up	PREDICTED: Werner syndrome ATP-dependent helicase homolog [Ipomoea nil]
MSTRG.34059	itf14g01960	itf14g01960.t1	4.65099	3.29344	1.76626	7.34702	5.12123	7.52854	1.04212	0.0026902	up	PREDICTED: uncharacterized protein LOC109160865 isoform X1 [Ipomoea nil]
itf05g24000	itf05g24000	itf05g24000.t1	0.137814	0	0.0871192	0.31536	0.726554	0.509489	2.786	0.00269402	up	PREDICTED: uncharacterized protein LOC109172708 [Ipomoea nil]
MSTRG.33038	itf13g11860	itf13g11860.t1	0	0.522934	0.38347	4.42209	3.37081	5.26696	3.84884	0.00269683	up	PREDICTED: AAA-ATPase At3g50940-like [Ipomoea nil]
itf05g26920	itf05g26920	itf05g26920.t2	0.06726	0	0.0594063	0.17214	0.219928	0.292544	2.43425	0.00272391	up	PREDICTED: ubiquitin-conjugating enzyme E2 5B-like [Ipomoea nil]
MSTRG.30969	itf12g14810	itf12g14810.t2;itf12g14810.t1	0.236335	0.229312	0.71482	1.66547	0.95858	1.11248	1.66234	0.00276107	up	PREDICTED: perakine reductase-like isoform X2 [Ipomoea nil]
itf14g18080	itf14g18080	itf14g18080.t1	0	0	0.0248325	0.124374	0.234765	0.299055	4.72821	0.00276788	up	PREDICTED: ethylene-responsive transcription factor 1B-like [Ipomoea nil]
itf05g05160	itf05g05160	itf05g05160.t1	0	0.0505315	0	0.124027	0.207149	0.167439	3.30267	0.00283036	up	PREDICTED: cytochrome P450 87A3-like isoform X1 [Ipomoea nil]
MSTRG.33760	itf13g21100	itf13g21100.t1	0.848209	1.69398	1.05669	3.19321	2.34155	3.12644	1.26702	0.00284138	up	PREDICTED: glutathione transferase GST 23-like [Ipomoea nil]
MSTRG.18661	itf06g05810	itf06g05810.t1	2.14325	1.91783	1.68512	2.55849	5.12123	4.47305	1.0806	0.00284227	up
itf06g19950	itf06g19950	itf06g19950.t1	0.0128973	0	0	0.070557	0.177083	0.0441729	4.4999	0.00288309	up	PREDICTED: dehydration-responsive element-binding protein 2D-like [Ipomoea nil]
MSTRG.34141	itf14g02960	itf14g02960.t2;itf14g02960.t1	1.5326	2.05374	2.33739	2.59522	4.83499	5.46913	1.12272	0.00293293	up	PREDICTED: cyclic dof factor 1-like [Ipomoea nil]
itf15g06960	itf15g06960	itf15g06960.t1	0	0	0	0	0.0515554	0.0303035	8.09203	0.00298385	up	PREDICTED: wall-associated receptor kinase 2-like [Ipomoea nil]
MSTRG.27912	itf10g23960	itf10g23960.t1	1.99251	2.79833	0.939805	3.43127	4.77244	3.26343	1.00074	0.00302137	up	PREDICTED: uncharacterized protein LOC109165176 [Ipomoea nil]
MSTRG.37126	itf15g20120	itf15g20120.t1	1.12175	1.12384	1.35404	5.33049	2.34033	2.23673	1.46068	0.00302602	up	PREDICTED: caffeoylshikimate esterase-like [Ipomoea nil]
itf12g11350	itf12g11350	itf12g11350.t1	0.0202066	0.0538096	0.0248535	0.111818	0.184064	0.150388	2.17431	0.00304208	up	PREDICTED: protein LURP-one-related 15-like isoform X2 [Ipomoea nil]
MSTRG.11874	itf03g15900	itf03g15900.t1	1.56431	2.93978	1.1071	5.32654	6.27013	3.0377	1.38298	0.00305961	up	PREDICTED: uncharacterized protein LOC109186254 [Ipomoea nil]
MSTRG.37037	itf15g18930	itf15g18930.t1	0.251458	0.273663	0.32138	0.6429	0.680733	0.767013	1.30436	0.00311607	up	PREDICTED: receptor kinase-like protein Xa21 [Ipomoea nil]
itf15g04060	itf15g04060	itf15g04060.t1	0.0336736	0.0177455	0.0670788	0.233927	0.335237	0.312124	2.89475	0.00314252	up
itf02g15460	itf02g15460	itf02g15460.t1	1.18863	0.151072	1.27896	2.26189	3.30878	3.34498	1.76751	0.00317562	up	PREDICTED: NAC transcription factor 56-like [Ipomoea nil]
MSTRG.11098	itf03g05900	itf03g05900.t2;itf03g05900.t1	0.186111	0.214993	0.0413312	0.401096	0.430483	0.400331	1.47736	0.0032401	up	PREDICTED: serine/threonine-protein kinase BIK1-like [Camelina sativa]
MSTRG.15701	itf04g32570;itf04g32540;itf04g32560	itf04g32570.t1;itf04g32540.t1;itf04g32560.t1	11.9806	11.3697	7.17514	35.7184	28.1492	13.2791	1.3376	0.00326286	up	PREDICTED: uncharacterized protein LOC109193047 [Ipomoea nil]
MSTRG.23205	itf08g11760	itf08g11760.t1	0.36007	0.180286	0.247391	0.844651	0.721644	0.352126	1.28411	0.00335894	up	PREDICTED: receptor-like protein 12 isoform X1 [Ipomoea nil]
MSTRG.28603	itf11g06790	itf11g06790.t1	0.260529	0.341499	0	1.22701	1.45624	0.752904	2.51289	0.00337167	up	PREDICTED: LOB domain-containing protein 1-like [Ipomoea nil]
MSTRG.23070	itf08g09810	itf08g09810.t1	0.115407	0.416775	0.0340439	2.10676	1.1707	0.731542	2.82379	0.00340392	up	PREDICTED: stem-specific protein TSJT1-like [Ipomoea nil]
itf00g65480	itf00g65480	itf00g65480.t1	0	0	0	0.0261395	0.00480099	0.0241104	7.51966	0.00347641	up
MSTRG.11398	itf03g09950	itf03g09950.t1	0	0	0.255054	2.331	2.82169	5.90898	5.43862	0.00347742	up	PREDICTED: putative expansin-B2 [Ipomoea nil]
itf11g09080	itf11g09080	itf11g09080.t1	0	0	0	0.487517	0.855852	0	12.1286	0.00347753	up	PREDICTED: uncharacterized protein LOC109192218 [Ipomoea nil]
itf12g05730	itf12g05730	itf12g05730.t1	0	0	0	0.0787373	0.0281591	0	8.47704	0.0034821	up	PREDICTED: protein GLUTAMINE DUMPER 6-like [Ipomoea nil]
itf15g10560	itf15g10560	itf15g10560.t1	0	0.190666	0	0.765089	0.939878	0.432124	3.48653	0.00351105	up	PREDICTED: WAT1-related protein At3g28050-like isoform X1 [Ipomoea nil]
MSTRG.31395	itf12g20050	itf12g20050.t1	1.38945	0.861547	1.0639	3.70035	1.71744	1.278	1.01429	0.00351297	up	PREDICTED: uncharacterized protein LOC109193195 [Ipomoea nil]
MSTRG.15672	itf04g32250	itf04g32250.t1	0.122603	0.119689	0.194126	0.301433	0.375205	0.272879	1.12148	0.00357244	up	PREDICTED: NDR1/HIN1-like protein 12 [Ipomoea nil]
itf03g08850	itf03g08850	itf03g08850.t1	0.0600669	0.0388125	0.00502456	0.297164	0.0821094	0.124716	2.27814	0.00374355	up	PREDICTED: uncharacterized protein LOC109168453 [Ipomoea nil]
MSTRG.30631	itf12g10870	itf12g10870.t1	0.142989	0.828465	0.464004	1.42134	1.18906	2.00042	1.68351	0.00375555	up	40S ribosomal protein S13-like [Coffea arabica]
MSTRG.18141	itf05g27660	itf05g27660.t1	0.169476	0.22668	0.325064	0.876403	0.318997	0.568363	1.29015	0.00387626	up	PREDICTED: high mobility group B protein 15-like isoform X1 [Ipomoea nil]
MSTRG.33460	itf13g17360	itf13g17360.t1	0.81343	0.5592	0.0865433	1.37365	1.65855	1.5077	1.63751	0.0038821	up	PREDICTED: probable glycosyltransferase At3g07620 isoform X1 [Ipomoea nil]
MSTRG.35368	itf14g18030	itf14g18030.t1	1.47901	1.22878	0.723206	1.75605	2.88941	3.51924	1.25077	0.00394194	up	PREDICTED: legumin A-like [Ipomoea nil]
itf01g12410	itf01g12410	itf01g12410.t1	0	0	0	0.24612	0.134059	0.239029	11.0112	0.00396813	up	hypothetical protein CFOL_v3_31075 [Cephalotus follicularis]
itf11g12290	itf11g12290	itf11g12290.t1	0	0	0	0.09651	0.0220997	0.0171248	8.82161	0.00410694	up	PREDICTED: flavonol 3-sulfotransferase-like isoform X1 [Ipomoea nil]
MSTRG.33726	itf13g20640	itf13g20640.t1	1.30394	1.06555	0.803145	1.49646	2.61832	2.43746	1.04631	0.00415619	up	PREDICTED: phospholipase A1-Igamma2, chloroplastic-like isoform X1 [Ipomoea nil]
MSTRG.10979	itf03g04200;itf03g04190	itf03g04200.t1;itf03g04190.t1	0.0360351	0.0274339	0	0.245219	0.0899991	0.0727772	2.68443	0.00417673	up	PREDICTED: 8-hydroxygeraniol dehydrogenase-like [Ipomoea nil];PREDICTED: 8-hydroxygeraniol dehydrogenase-like isoform X1 [Ipomoea nil]
MSTRG.13819	itf04g08090	itf04g08090.t1	0.169	0.149558	0.183406	0.385503	0.225381	0.458071	1.09055	0.00423901	up	PREDICTED: protein LIGHT-DEPENDENT SHORT HYPOCOTYLS 4-like [Ipomoea nil]
MSTRG.11780	itf03g14800	itf03g14800.t1	0.2042	0.123828	0.20577	0.809097	0.495646	0.245771	1.53838	0.00430623	up	PREDICTED: phosphoinositide phospholipase C 2-like [Ipomoea nil]
MSTRG.27739	itf10g21790	itf10g21790.t2	0.0436666	0.0510379	0	0.725191	0.205214	0.257082	3.64833	0.00434146	up	PREDICTED: probable serine/threonine-protein kinase At1g54610 [Ipomoea nil]
itf06g23900	itf06g23900	itf06g23900.t1	0.0477848	0.0433953	0.0251345	0.0815098	0.173157	0.155534	1.8183	0.00436992	up	PREDICTED: protein DETOXIFICATION 48-like [Ipomoea nil]
MSTRG.34856	itf14g11890	itf14g11890.t1	0.738357	0.81681	0.594312	1.48218	2.22223	2.08264	1.42884	0.00441529	up	PREDICTED: P-loop NTPase domain-containing protein LPA1 homolog 1 [Ipomoea nil]
MSTRG.5411	itf00g79120	itf00g79120.t1	0.496546	0.817237	0.787916	1.4001	1.56127	1.91006	1.21279	0.00441586	up	PREDICTED: ferrochelatase-1, chloroplastic/mitochondrial isoform X1 [Ipomoea nil]
itf05g11330	itf05g11330	itf05g11330.t1	0.636831	0.804527	0.687925	2.27693	3.1923	1.26766	1.66172	0.00443516	up	PREDICTED: protein MKS1-like [Ipomoea nil]
itf09g24380	itf09g24380	itf09g24380.t1	0	0	0	0.150048	0.21827	0.574018	11.6171	0.00446397	up	PREDICTED: serine/threonine-protein phosphatase 7 long form homolog [Ipomoea nil]
MSTRG.27255	itf10g15900	itf10g15900.t1	0.305235	0.328315	0.743773	1.10739	0.954931	0.987645	1.14693	0.00447064	up	PREDICTED: uncharacterized protein LOC109165874 [Ipomoea nil]
MSTRG.30023	itf12g02920	itf12g02920.t1	0	0	0	0.28149	0.0818904	0.245379	10.9867	0.00448556	up	PREDICTED: thioredoxin H1 isoform X2 [Ipomoea nil]
MSTRG.9184	itf02g10040	itf02g10040.t1	0.815211	1.36584	0.560672	2.7451	2.1257	1.79645	1.28201	0.00451093	up	PREDICTED: heavy metal-associated isoprenylated plant protein 9-like [Ipomoea nil]
itf12g00250	itf12g00250	itf12g00250.t1	0.0280375	0.0325166	0.0144574	0.130985	0.0783656	0.0689544	1.89148	0.00468238	up	PREDICTED: uncharacterized protein DDB_G0271670-like [Nicotiana attenuata]
itf09g17290	itf09g17290	itf09g17290.t2	0.0551406	0.06704	0.0323947	0.364042	0.0742255	0.266854	2.18956	0.00470131	up	PREDICTED: zeatin O-glucosyltransferase-like [Ipomoea nil]
MSTRG.15504	itf04g30080	itf04g30080.t1	0.0516232	0	0	0.236062	0.208301	0.0627463	3.29621	0.00470788	up	PREDICTED: uncharacterized protein LOC109193181 [Ipomoea nil]
itf06g08870	itf06g08870	itf06g08870.t1	0	0	0	0	0.0309822	0.0922584	8.6823	0.004727	up	PREDICTED: protein SCARECROW-like [Ipomoea nil]
itf11g06520	itf11g06520	itf11g06520.t1	0	0	0	0.132659	0.0282526	0	9.06709	0.00477302	up	PREDICTED: F-box protein SNE-like [Ipomoea nil]
MSTRG.22691	itf08g05150	itf08g05150.t1	0	0	0	0.126163	0.0303768	0	9.02735	0.00477302	up	PREDICTED: phytosulfokines-like [Ipomoea nil]
itf00g66280	itf00g66280	itf00g66280.t1	0.342883	0.243881	0.325745	0.958442	0.384567	0.533591	1.04021	0.00478888	up
MSTRG.8030	itf01g32270	itf01g32270.t4;itf01g32270.t8;itf01g32270.t6;itf01g32270.t1;itf01g32270.t7	0.393887	0.540937	0.943107	1.66494	1.11078	2.20496	1.4072	0.0049962	up	PREDICTED: NADPH--cytochrome P450 reductase-like [Ipomoea nil]
MSTRG.22485	itf08g02540	itf08g02540.t1	1.30316	1.00052	0.420208	1.85587	2.18548	1.93928	1.13463	0.00501591	up	PREDICTED: wall-associated receptor kinase-like 1 [Ipomoea nil]
MSTRG.35570	itf15g00510	itf15g00510.t1	0.160255	0	0.101817	0.674333	0.797997	0.21632	2.68783	0.00505001	up	hypothetical protein Pyn_36682 [Prunus yedoensis var. nudiflora]
itf11g14620	itf11g14620	itf11g14620.t1	0	0	0	0.224853	0	0.0384203	9.77738	0.00506256	up	PREDICTED: myb-related protein 305-like [Ipomoea nil]
MSTRG.3396	itf00g48760	itf00g48760.t1	0.117083	0.0682335	0.0178165	0.234679	0.370232	0.177352	1.94523	0.00509588	up
itf10g13630	itf10g13630	itf10g13630.t1	0	0.377893	0	0.94866	0.79742	2.09492	3.34543	0.00511782	up	PREDICTED: serine/threonine-protein kinase 11-interacting protein-like isoform X1 [Ipomoea nil]
MSTRG.27610	itf10g20060	itf10g20060.t1	1.39885	1.70445	0.954683	4.17419	1.51591	3.26481	1.14192	0.00513478	up	PREDICTED: CASP-like protein 1C1 [Ipomoea nil]
MSTRG.5102	itf00g74900	itf00g74900.t1	0.0505299	0.0140138	0.0321114	0.172897	0.138527	0.524642	3.1127	0.00520001	up
MSTRG.20118	itf06g23700	itf06g23700.t1	1.10896	0.358558	1.10981	1.80975	2.64032	2.5459	1.44065	0.00521925	up	PREDICTED: uncharacterized protein LOC109149193 [Ipomoea nil]
MSTRG.24201	itf09g04540	itf09g04540.t1	0.227114	0.174039	0.273999	0.506331	0.385795	0.474837	1.01769	0.00522629	up	PREDICTED: cysteine proteinase inhibitor 1-like [Ipomoea nil]
MSTRG.1966	itf00g26090	itf00g26090.t1	0.0180782	0.0128377	0	0.213332	0.05099	0.0635578	3.40675	0.0052288	up	hypothetical protein CDL12_01351 [Handroanthus impetiginosus]
MSTRG.27466	itf10g18320	itf10g18320.t1	0.946989	1.26942	0.993477	2.59096	2.50248	1.9905	1.14203	0.0052293	up	PREDICTED: probable purine permease 9 [Ipomoea nil]
itf14g00710	itf14g00710	itf14g00710.t1	0.127946	0.0919345	0.0961509	0.269212	0.263992	0.22302	1.25875	0.00534843	up	PREDICTED: MLP-like protein 423 [Ipomoea nil]
itf09g07120	itf09g07120	itf09g07120.t1	0.013111	0.0236309	0.0314385	0.26881	0.101726	0.0618609	2.66493	0.00547548	up	PREDICTED: ethylene-responsive transcription factor ERF105 [Ipomoea nil]
MSTRG.16015	itf05g01910	itf05g01910.t1	0.770917	0.11532	0.129808	1.96648	1.77601	1.34865	2.32502	0.00550292	up	PREDICTED: beta-amyrin 28-oxidase-like [Ipomoea nil]
itf01g07700	itf01g07700	itf01g07700.t1	0.116831	0.0324701	0.0992582	0.181031	0.202061	0.310303	1.48009	0.00605355	up	PREDICTED: dehydration-responsive element-binding protein 3-like [Ipomoea nil]
MSTRG.28920	itf11g10430	itf11g10430.t1	306.822	368.319	220.291	886.034	638.053	367.498	1.07894	0.00606232	up	JA-domain [Ipomoea batatas]
MSTRG.3312	itf00g47220	itf00g47220.t1	0.634084	0.544988	0.660128	5.19119	2.44349	0.57351	2.15799	0.00616908	up	hypothetical protein LSAT_5X16680 [Lactuca sativa]
MSTRG.36025	itf15g06270	itf15g06270.t1	0	0	0	0.133854	1.07606	0	11.9777	0.00619645	up	PREDICTED: cationic peroxidase 1-like [Ipomoea nil]
MSTRG.27749	itf10g21890	itf10g21890.t1	0	0.0328371	0	23.8183	5.71394	0	9.81275	0.00620048	up
itf01g25820	itf01g25820	itf01g25820.t1	0	0.00454654	0.0150109	0.0781159	0.0123936	0.095222	3.24743	0.00628029	up	PREDICTED: E3 ubiquitin-protein ligase RING1-like [Ipomoea nil]
itf03g04780	itf03g04780	itf03g04780.t1	0	0	0	0.0312112	0.0166616	0.00787955	7.53793	0.00633684	up	Zinc finger protein 1 [Capsicum baccatum]
MSTRG.1341	itf00g17070	itf00g17070.t1	0.265725	0.168706	0.188836	0.655734	0.329856	0.479273	1.23285	0.00649274	up
itf05g19400	itf05g19400	itf05g19400.t2;itf05g19400.t1	0.0644815	0.0519652	0.0265284	0.174336	0.190891	0.0960908	1.69	0.00656572	up	PREDICTED: probable WRKY transcription factor 53 [Ipomoea nil]
itf07g12510	itf07g12510	itf07g12510.t1	0.0146962	0	0	0.0541127	0.0579202	0.0362115	3.33447	0.00661124	up	PREDICTED: RING-H2 finger protein ATL67-like [Ipomoea nil]
MSTRG.10851	itf03g02580	itf03g02580.t3;itf03g02580.t1;itf03g02580.t2	0.02186	0.0736058	0.0695228	0.0504924	0.302368	0.344307	2.07914	0.00663529	up	PREDICTED: cinnamoyl-CoA reductase-like SNL6 [Ipomoea nil]
MSTRG.20173	itf06g24400	itf06g24400.t1	0.303308	0.423934	0.219111	0.676081	0.714028	0.648045	1.10681	0.00665103	up	PREDICTED: uncharacterized protein LOC109149305 [Ipomoea nil]
MSTRG.33271	itf13g15100	itf13g15100.t1	0	0	0	0.349738	0.449872	0	11.3801	0.00666595	up	PREDICTED: ethylene receptor 2-like isoform X1 [Ipomoea nil]
MSTRG.14132	itf04g12080	itf04g12080.t1	0.261853	0.318946	0	0.639051	1.07399	0.955367	2.19987	0.00669505	up	PREDICTED: uncharacterized protein LOC109167071 [Ipomoea nil]
itf04g31140	itf04g31140	itf04g31140.t1	0.0771704	0.141451	0.267269	0.712023	0.347202	0.659428	1.82258	0.00684876	up	PREDICTED: secoisolariciresinol dehydrogenase-like [Ipomoea nil]
MSTRG.3215	itf00g45930	itf00g45930.t1	0.0168756	1.11561	0	15.3703	9.03027	6.3236	4.76181	0.00692882	up	PREDICTED: kunitz trypsin inhibitor 2-like [Ipomoea nil]
itf09g18750	itf09g18750	itf09g18750.t1	0	0	0	0.0885984	0	0.0115624	8.38314	0.00698601	up
MSTRG.5751	itf01g03850	itf01g03850.t1;itf01g03850.t4	1.94671	1.46725	2.98275	2.86833	5.03588	4.94983	1.00682	0.00699855	up	PREDICTED: putative receptor-like protein kinase At4g00960 [Ipomoea nil]
MSTRG.21362	itf07g12920	itf07g12920.t1	0.73759	0.93872	0.287771	1.94957	1.5134	1.26473	1.26729	0.00713718	up	hypothetical protein CDL15_Pgr009501 [Punica granatum]
MSTRG.3428	itf00g49350	itf00g49350.t1	0.288919	0.28252	0.362863	0.527003	0.852581	0.674068	1.13623	0.00723011	up	PREDICTED: receptor-like protein kinase 5 [Ipomoea nil]
MSTRG.2410	itf00g32660	itf00g32660.t1	0.043986	0	0.0196891	0.0857816	0.142737	0.161802	2.61586	0.00725329	up	PREDICTED: glutamate receptor 2.7-like [Ipomoea nil]
itf05g14980	itf05g14980	itf05g14980.t1	0.0602948	0	0.0869858	0.152549	0.469755	0.279879	2.61485	0.00727713	up	PREDICTED: LEAF RUST 10 DISEASE-RESISTANCE LOCUS RECEPTOR-LIKE PROTEIN KINASE-like 2.4 [Ipomoea nil]
itf15g04170	itf15g04170	itf15g04170.t2;itf15g04170.t1	0.84707	0.278635	0.927859	4.27906	1.14234	2.01701	1.85686	0.00732369	up	PREDICTED: putative methyltransferase DDB_G0268948 [Ipomoea nil]
itf05g24200	itf05g24200	itf05g24200.t1	0.0581847	0.0473065	0.13033	0.279684	0.222973	0.294996	1.75806	0.00752619	up	PREDICTED: uncharacterized protein LOC109168348 isoform X1 [Ipomoea nil]
MSTRG.26303	itf10g04080	itf10g04080.t1	0.690057	1.1767	0	7.4009	10.5067	7.3059	3.75559	0.00755	up	PREDICTED: hydroquinone glucosyltransferase-like [Ipomoea nil]
itf04g01060	itf04g01060	itf04g01060.t1	0	0.111581	0	0.162954	0.369988	0.716714	3.48537	0.00757634	up	PREDICTED: ent-kaurenoic acid oxidase 1-like [Ipomoea nil]
itf02g03490	itf02g03490	itf02g03490.t2	0.00599626	0	0	0.0302427	0.0409268	0.0100026	3.75885	0.00768744	up	PREDICTED: uncharacterized protein LOC109193516 [Ipomoea nil]
MSTRG.11522	itf03g11550	itf03g11550.t1	3.45838	3.5244	0.46619	8.2502	7.7882	5.99166	1.56436	0.007813	up	PREDICTED: uncharacterized protein LOC109193319 [Ipomoea nil]
itf08g12820	itf08g12820	itf08g12820.t1	0	0	0	0	0.0764006	0.0819679	9.04411	0.0078271	up	PREDICTED: uncharacterized protein LOC109153947 [Ipomoea nil]
MSTRG.6935	itf01g18910;itf01g18890	itf01g18910.t1;itf01g18890.t1	0	0.0458536	0.109885	0.143622	0.455567	0.317533	2.55735	0.0078712	up	PREDICTED: 17.2 kDa class II heat shock protein-like [Ipomoea nil]
itf06g06460	itf06g06460	itf06g06460.t1	0	0	0	0.193536	0.464757	0	11.0996	0.00788524	up	PREDICTED: DNA repair protein REV1 [Ipomoea nil]
itf11g20870	itf11g20870	itf11g20870.t1	0.132406	0.0840275	0.0572801	0.281806	0.154972	0.323246	1.47338	0.00805498	up	PREDICTED: RING-H2 finger protein ATL64-like [Ipomoea nil]
MSTRG.20560	itf07g02420	itf07g02420.t1	0.0103592	0.0272636	0	0.0885005	0.26286	0.122877	3.65593	0.00806324	up	oxidoreductase [Ipomoea batatas]
itf05g13020	itf05g13020	itf05g13020.t1	0.0164782	0	0	0.0233917	0.110949	0.0557427	3.528	0.00807295	up	hypothetical protein B456_010G045300 [Gossypium raimondii]
itf00g37950	itf00g37950	itf00g37950.t1	0.0368803	0.0264395	0.0535649	0.157348	0.152063	0.140641	1.94501	0.0080971	up	uncharacterized protein LOC113855545 [Abrus precatorius]
itf12g04510	itf12g04510	itf12g04510.t1	0	0	0.0278533	0.0349349	0.147606	0.160675	3.6232	0.0081164	up	PREDICTED: uncharacterized protein LOC109168885 [Ipomoea nil]
MSTRG.2062	itf00g27200	itf00g27200.t1	1.57138	4.83753	1.31971	5.15138	6.67658	4.06129	1.03977	0.00819765	up	PREDICTED: L-arabinokinase-like isoform X1 [Ipomoea nil]
MSTRG.8460	itf02g01300	itf02g01300.t1	0.0477496	0.0622878	0.115821	0.364278	0.418364	0.396997	2.38486	0.00825724	up
itf09g12340	itf09g12340	itf09g12340.t1	0.0963117	0.0700263	0.0714352	0.364291	0.273264	0.13673	1.70328	0.00826273	up	PREDICTED: putative germin-like protein 2-1 [Ipomoea nil]
MSTRG.6973	itf01g19350	itf01g19350.t1	0.537154	1.30444	1.65555	3.76287	3.76383	1.1403	1.30936	0.00837678	up	PREDICTED: uncharacterized protein LOC109150650 [Ipomoea nil]
itf01g01550	itf01g01550	itf01g01550.t1	0.103408	0.131703	0.0824226	0.289524	0.141769	0.305069	1.21351	0.00854683	up	PREDICTED: uncharacterized protein LOC109165637 [Ipomoea nil]
MSTRG.26165	itf10g02550	itf10g02550.t1	0.596151	0.147315	0.575621	0.799481	1.32657	1.01368	1.2511	0.00870536	up	PREDICTED: protein LIGHT-DEPENDENT SHORT HYPOCOTYLS 10-like [Ipomoea nil]
MSTRG.35357	itf14g17930	itf14g17930.t1	0	0	0	0.224129	0	0.624725	11.4663	0.00875808	up	PREDICTED: probable leucine-rich repeat receptor-like protein kinase At1g35710 [Ipomoea nil]
MSTRG.11021	itf03g04990	itf03g04990.t1	0.752708	0.713537	0.996845	1.13413	2.02454	3.16172	1.35955	0.00882567	up	PREDICTED: NAC domain-containing protein 86-like [Ipomoea nil]
MSTRG.37199	itf15g21300	itf15g21300.t1	0.228298	0	0	0.965835	0.628552	0.601015	3.26549	0.00890273	up	PREDICTED: receptor like protein 30-like [Ipomoea nil]
itf10g21200	itf10g21200	itf10g21200.t1	0.391495	0.536224	1.11286	2.77523	0.879394	2.33859	1.55435	0.0089392	up	PREDICTED: aspartic proteinase-like [Ipomoea nil]
itf14g04420	itf14g04420	itf14g04420.t1	0	0.0660256	0	0.36047	0.175174	0.0829091	3.2278	0.00915458	up	PREDICTED: pectinesterase-like [Ipomoea nil]
MSTRG.17661	itf05g21800	itf05g21800.t1	0	0	0	0	0.732522	0.116827	11.4672	0.00921207	up	PREDICTED: cellulose synthase-like protein E1 [Ipomoea nil]
MSTRG.20827	itf07g05650	itf07g05650.t3	0.403415	0.514232	0	2.79094	2.63252	2.97536	3.19418	0.00921393	up	PREDICTED: histidine decarboxylase-like [Ipomoea nil]
itf02g07520	itf02g07520	itf02g07520.t1	0.165937	0.322433	0.17966	0.72749	0.316273	0.883097	1.52827	0.00926141	up	hypothetical protein CDL12_29586 [Handroanthus impetiginosus]
MSTRG.13239	itf04g00970	itf04g00970.t1;itf04g00970.t2;itf04g00970.t3	0.759079	1.02618	0.262071	1.75945	1.20951	2.61252	1.4469	0.00928643	up	PREDICTED: protein REVEILLE 6 [Ipomoea nil]
MSTRG.20969	itf07g07480	itf07g07480.t1	0	0	0	0.599508	0	0.124128	11.2361	0.00938979	up	PREDICTED: LEAF RUST 10 DISEASE-RESISTANCE LOCUS RECEPTOR-LIKE PROTEIN KINASE-like 1.1 isoform X3 [Ipomoea nil]
MSTRG.24232	itf09g04990	itf09g04990.t1	0.00897651	0	0	0.0508717	0.0215071	0.114108	4.37678	0.00946787	up
itf12g21640	itf12g21640	itf12g21640.t1	0	0.155853	0	0.381294	0.471869	0.519545	3.13877	0.00950248	up	hypothetical protein F511_06728 [Dorcoceras hygrometricum]
itf10g18110	itf10g18110	itf10g18110.t1	0.138404	0.104911	0.145654	0.611662	0.188378	0.469539	1.70662	0.00950781	up	PREDICTED: probable 9-cis-epoxycarotenoid dioxygenase NCED5, chloroplastic [Ipomoea nil]
MSTRG.29461	itf11g17750	itf11g17750.t1	2.23624	1.55409	1.7088	3.47529	3.30596	5.06111	1.10668	0.00964462	up	PREDICTED: probable leucine-rich repeat receptor-like protein kinase At1g68400 [Ipomoea nil]
MSTRG.8108	itf01g33100	itf01g33100.t1	0.528189	0.860065	0.511761	1.29531	1.21221	1.52081	1.08417	0.00965243	up	PREDICTED: uncharacterized protein LOC109169793 [Ipomoea nil]
itf09g22570	itf09g22570	itf09g22570.t1	0.214827	0.115931	0	0.317353	1.49618	0.384339	2.73226	0.00965837	up	PREDICTED: mucin-2-like isoform X1 [Ipomoea nil]
MSTRG.35963	itf15g05540	itf15g05540.t1	0.638021	0.790926	1.57597	0.75554	2.66915	5.14144	1.51132	0.00969132	up	PREDICTED: myb-related protein 306 [Ipomoea nil]
itf01g36110	itf01g36110	itf01g36110.t1	0	0	0	0.0476969	0.0820779	0.0476152	9.20775	0.0097148	up	PREDICTED: exonuclease 3'-5' domain-containing protein 2-like [Ipomoea nil]
itf08g05210	itf08g05210	itf08g05210.t1	0.048377	0.0291868	0.0207854	0.26646	0.135644	0.0453144	2.18564	0.00973226	up	hypothetical protein A4A49_28490 [Nicotiana attenuata]
itf03g02910	itf03g02910	itf03g02910.t1	0	0	0	0.0720564	0	0.123819	9.35076	0.00974175	up	PREDICTED: methylesterase 10 [Ipomoea nil]
MSTRG.11014	itf03g04840	itf03g04840.t1	0.163716	0.123264	0.11087	0.275248	0.312659	0.250466	1.07537	0.00982317	up	PREDICTED: cysteine-rich receptor-like protein kinase 2 [Ipomoea nil]
itf14g08100	itf14g08100	itf14g08100.t1	1.75131	1.13994	1.00775	2.99557	2.65432	2.76392	1.10966	0.00985568	up	PREDICTED: G-type lectin S-receptor-like serine/threonine-protein kinase RLK1 [Ipomoea nil]
MSTRG.15668	itf04g32170	itf04g32170.t1	0.577415	0	0.299779	1.46503	2.05385	1.25614	2.44454	0.00985956	up	PREDICTED: uncharacterized protein LOC104211299 [Nicotiana sylvestris]
itf01g03250	itf01g03250	itf01g03250.t1	0	0	0.303542	1.37625	0.752305	0.606767	3.17174	0.0101239	up	PREDICTED: acyl-CoA--sterol O-acyltransferase 1-like [Ipomoea nil]
itf15g09100	itf15g09100	itf15g09100.t1	0	0.048764	0	0.308809	0.187741	0.219329	3.87583	0.0101663	up
itf05g13010	itf05g13010	itf05g13010.t1	0.0559901	0.0921324	0	0.396676	0.246173	0.359623	2.7587	0.0103303	up
itf01g32670	itf01g32670	itf01g32670.t1	0	0	0.0363032	0.0701339	0.25805	0.190275	3.83606	0.010364	up	PREDICTED: protein DOG1-like 4 [Ipomoea nil]
MSTRG.9312	itf02g11670	itf02g11670.t1	0.126184	0.0415034	0.0956449	0.992567	0.223625	0.106115	2.3281	0.0104242	up	PREDICTED: calcium-binding protein PBP1-like [Ipomoea nil]
MSTRG.7667	itf01g27900	itf01g27900.t1	51.4217	49.4045	44.7097	3.4876	3.35689	4.98544	-3.62086	9.00204e-151	down	PREDICTED: anthocyanidin 3-O-glucosyltransferase 2-like [Ipomoea nil]
MSTRG.26662	itf10g08440	itf10g08440.t1	100.268	90.6763	92.7729	19.6207	22.3491	23.9476	-2.10572	5.85351e-126	down	PREDICTED: nucleotide pyrophosphatase/phosphodiesterase-like [Ipomoea nil]
MSTRG.32010	itf12g27390	itf12g27390.t1	391.068	341.925	440.438	61.5773	73.8297	74.8711	-2.48036	7.69838e-102	down	PREDICTED: amino acid permease 4 [Ipomoea nil]
MSTRG.35018	itf14g13680	itf14g13680.t1	2739.09	2546.44	2228.45	461.791	424.687	552.791	-2.38424	5.21528e-99	down	PREDICTED: probable aquaporin TIP1-1 [Ipomoea nil]
MSTRG.22686	itf08g05080	itf08g05080.t1	51.1201	49.3664	40.3334	6.32229	6.00113	7.99608	-2.79291	1.35194e-98	down	PREDICTED: serine carboxypeptidase-like 11 isoform X1 [Ipomoea nil]
MSTRG.29195	itf11g14170;itf11g14160;itf11g14180	itf11g14170.t1;itf11g14160.t1;itf11g14180.t1	192.541	191.858	161.783	20.3697	18.2566	28.6059	-3.02216	3.66799e-91	down	PREDICTED: salutaridinol 7-O-acetyltransferase-like [Ipomoea nil]
MSTRG.17762	itf05g23060	itf05g23060.t2;itf05g23060.t3;itf05g23060.t1	25.6785	21.75	23.6653	5.67244	5.29436	6.14009	-2.05515	4.21955e-91	down	PREDICTED: probable polyamine oxidase 4 [Ipomoea nil]
MSTRG.15640	itf04g31810	itf04g31810.t1	45.6805	44.8633	39.4249	5.39965	6.06106	8.14009	-2.72918	3.20467e-88	down	PREDICTED: zeatin O-glucosyltransferase-like [Ipomoea nil]
MSTRG.9780	itf02g17820	itf02g17820.t1	675.241	733.393	637.532	77.5184	122.045	115.105	-2.70102	5.51387e-87	down	PREDICTED: BTB/POZ and TAZ domain-containing protein 1-like [Ipomoea nil]
MSTRG.7668	itf01g27880;itf01g27890	itf01g27880.t1;itf01g27890.t1	415.555	405.876	373.528	30.0912	31.0323	54.98	-3.36348	1.11716e-84	down	PREDICTED: anthocyanidin 3-O-glucosyltransferase 6-like [Ipomoea nil];PREDICTED: anthocyanidin 3-O-glucosyltransferase 2-like [Ipomoea nil]
MSTRG.27949	itf10g24420	itf10g24420.t1	170.953	170.04	145.266	20.4426	28.5109	22.3219	-2.77025	1.14702e-84	down	PREDICTED: peroxidase 10 [Ipomoea nil]
MSTRG.5685	itf01g02910	itf01g02910.t1	74.7492	66.6135	66.6531	7.05143	4.61617	4.98754	-3.64265	8.30786e-84	down	PREDICTED: S-type anion channel SLAH4-like [Ipomoea nil]
MSTRG.5509	itf01g00660	itf01g00660.t1	67.583	56.3697	50.9538	7.03736	5.0664	7.96331	-3.12368	4.67825e-83	down	PREDICTED: fasciclin-like arabinogalactan protein 9 isoform X1 [Ipomoea nil]
MSTRG.9199	itf02g10190	itf02g10190.t1	50.1971	43.1227	39.6522	2.75093	2.89583	2.05697	-4.10942	8.41987e-83	down	PREDICTED: glucan 1,3-beta-glucosidase A-like [Ipomoea nil]
MSTRG.28619	itf11g06960	itf11g06960.t1	638.226	602.101	561.413	150.786	132.75	146.584	-2.06658	1.78416e-82	down	PREDICTED: aquaporin PIP2-1-like [Ipomoea nil]
MSTRG.7677	itf01g27970	itf01g27970.t1	58.2671	57.1089	49.5388	5.61363	7.75633	9.26598	-2.86503	1.77283e-81	down	PREDICTED: anthocyanidin 3-O-glucosyltransferase 2-like [Ipomoea nil]
MSTRG.8779	itf02g05220;itf02g05200;itf02g05190	itf02g05220.t1;itf02g05200.t1;itf02g05190.t1	2684.76	2942.7	2730.73	355.275	388.402	587.896	-2.65006	7.02697e-80	down	PREDICTED: wound-responsive protein GWIN3-like isoform X1 [Ipomoea nil];PREDICTED: wound-responsive protein GWIN3-like [Ipomoea nil]
MSTRG.33562	itf13g18640	itf13g18640.t1	366.928	359.205	254.292	34.4711	34.1225	49.8903	-3.04872	1.82929e-79	down	PREDICTED: ABC transporter C family member 4-like [Ipomoea nil]
MSTRG.13049	itf03g29970	itf03g29970.t1	334.272	262.479	275.527	36.4456	52.3514	49.7551	-2.65436	6.27721e-78	down	PREDICTED: ethylene-responsive transcription factor ERF060-like [Ipomoea nil]
MSTRG.24991	itf09g14430	itf09g14430.t1	157.803	151.128	145.366	41.1556	38.5474	49.825	-1.81037	4.85996e-75	down	PREDICTED: aquaporin TIP1-1-like [Ipomoea nil]
MSTRG.26345	itf10g04580;itf10g04550	itf10g04580.t1;itf10g04550.t1	75.8247	77.2567	60.6736	8.20587	6.85756	11.0549	-3.03283	1.82824e-74	down	PREDICTED: serine carboxypeptidase-like 11 [Ipomoea nil]
MSTRG.28490	itf11g05300	itf11g05300.t1	112.284	110.464	108.088	24.8143	26.2382	33.7649	-1.96368	3.71323e-74	down	PREDICTED: xyloglucan endotransglucosylase/hydrolase protein 9-like [Ipomoea nil]
MSTRG.1793	itf00g23020;itf00g23040	itf00g23020.t2;itf00g23040.t1;itf00g23020.t1	15.2034	14.893	11.6228	1.14138	1.23258	1.90696	-3.28472	3.83264e-73	down	PREDICTED: uncharacterized oxidoreductase At4g09670-like [Ipomoea nil]
MSTRG.2173	itf00g28970	itf00g28970.t1	5.72974	5.06134	4.8676	0.606548	0.484072	0.396421	-3.39645	2.60209e-72	down	PREDICTED: S-type anion channel SLAH4-like [Ipomoea nil]
MSTRG.11334	itf03g08910	itf03g08910.t1	40.5553	41.5242	37.9248	7.87569	10.5455	11.0796	-2.02426	3.89127e-72	down	PREDICTED: probable xyloglucan endotransglucosylase/hydrolase protein 6 [Ipomoea nil]
MSTRG.21285	itf07g11940;itf07g11920;itf07g11930	itf07g11940.t1;itf07g11920.t1;itf07g11930.t1	631.02	614.923	507.351	121.301	121.192	106.942	-2.32697	2.7808e-71	down	PREDICTED: high affinity nitrate transporter 2.4-like [Ipomoea nil]
MSTRG.31257	itf12g18290	itf12g18290.t1	16.2811	15.9341	15.456	3.96594	4.05991	4.14675	-1.96948	2.64224e-70	down	PREDICTED: probable inactive receptor kinase At4g23740 [Ipomoea nil]
MSTRG.24116	itf09g03630	itf09g03630.t1	29.7247	29.0885	32.7097	8.07758	7.85593	8.40478	-1.9109	6.64791e-70	down	PREDICTED: beta-xylosidase/alpha-L-arabinofuranosidase 2-like [Ipomoea nil]
MSTRG.8774	itf02g05180	itf02g05180.t1	39.548	43.9693	36.74	3.91385	5.32628	6.29006	-2.95298	1.45907e-67	down	PREDICTED: wound-responsive protein GWIN3-like isoform X1 [Ipomoea nil]
MSTRG.28150	itf11g01010	itf11g01010.t1	510.458	417.532	447.743	107.437	100.567	133.129	-2.01179	2.25063e-67	down	PREDICTED: fasciclin-like arabinogalactan protein 8 [Ipomoea nil]
MSTRG.29857	itf12g00880	itf12g00880.t1	171.645	158.316	182.683	44.55	44.2554	45.2125	-1.93553	3.81573e-67	down	PREDICTED: asparagine synthetase [glutamine-hydrolyzing] 2 [Ipomoea nil]
MSTRG.33690	itf13g20090	itf13g20090.t1	29.7972	25.3257	26.8576	6.44928	6.13056	6.74334	-2.08495	5.62289e-67	down	PREDICTED: sulfate transporter 3.1-like [Ipomoea nil]
MSTRG.5914	itf01g06050;itf01g06000	itf01g06050.t1;itf01g06000.t1	33.6696	38.1224	36.5909	3.74453	2.50925	2.45127	-3.63814	9.05216e-66	down	PREDICTED: phospholipase A1-IIgamma-like [Ipomoea nil];PREDICTED: phospholipase A1-IIalpha-like [Ipomoea nil]
MSTRG.10990	itf03g04510	itf03g04510.t1	164.37	155.781	135.77	33.2067	36.8883	45.6575	-1.97774	1.82898e-65	down	PREDICTED: probable inactive receptor kinase At1g48480 isoform X1 [Ipomoea nil]
MSTRG.24240	itf09g05090	itf09g05090.t1	2583.48	2522.64	2621.38	768.123	895.792	1033.4	-1.51848	5.3954e-65	down	PREDICTED: peroxidase 42 [Ipomoea nil]
MSTRG.28949	itf11g10710	itf11g10710.t2	43.3788	42.6997	40.3363	5.25589	5.19702	8.55372	-2.73359	8.66764e-64	down	PREDICTED: uncharacterized protein LOC109163136 [Ipomoea nil]
MSTRG.14948	itf04g23080	itf04g23080.t1;itf04g23080.t2	30.017	30.2133	30.9219	7.94213	7.56494	8.86531	-1.90303	1.33002e-63	down	PREDICTED: uncharacterized protein LOC109148845 [Ipomoea nil]
MSTRG.24379	itf09g07270	itf09g07270.t1	18.7643	19.8228	15.6247	3.60547	3.60368	4.07302	-2.26456	2.07607e-63	down	PREDICTED: GDSL esterase/lipase At1g28590-like [Ipomoea nil]
MSTRG.35242	itf14g16620	itf14g16620.t2;itf14g16620.t1;itf14g16620.t3	70.402	69.5057	70.3519	16.5854	17.0817	19.1864	-1.9921	3.37892e-61	down	PREDICTED: probable inactive receptor kinase At5g58300 isoform X1 [Ipomoea nil]
MSTRG.3707	itf00g54330	itf00g54330.t1	44.4499	41.0707	40.124	10.6458	10.7809	12.6277	-1.88344	3.40999e-61	down	PREDICTED: aquaporin PIP2-1-like [Ipomoea nil]
MSTRG.15648	itf04g31880	itf04g31880.t1	16.6345	16.8001	13.3316	1.10155	0.90197	1.93432	-3.56999	3.87174e-61	down	PREDICTED: zeatin O-glucosyltransferase-like [Ipomoea nil]
MSTRG.28312	itf11g03010	itf11g03010.t1	646.191	665.17	569.933	68.8637	80.1722	128.775	-2.75955	2.15479e-60	down	PREDICTED: trifunctional UDP-glucose 4,6-dehydratase/UDP-4-keto-6-deoxy-D-glucose 3,5-epimerase/UDP-4-keto-L-rhamnose-reductase RHM1-like [Ipomoea nil]
MSTRG.33311	itf13g15570	itf13g15570.t1	30.2834	30.06	25.253	4.3041	4.27662	5.7338	-2.58007	2.60011e-59	down	PREDICTED: nodulation-signaling pathway 2 protein-like [Ipomoea nil]
MSTRG.35933	itf15g05200	itf15g05200.t2;itf15g05200.t1	54.1371	48.1395	50.4182	13.3624	15.369	15.1942	-1.79752	2.93222e-59	down	PREDICTED: protein QUIRKY isoform X1 [Ipomoea nil]
MSTRG.31201	itf12g17330;itf12g17340	itf12g17330.t1;itf12g17340.t2;itf12g17340.t1	16.9622	18.1565	13.1744	1.3616	1.96373	1.86513	-3.21788	3.08619e-59	down	PREDICTED: 3-oxoacyl-[acyl-carrier-protein] synthase I, chloroplastic-like [Ipomoea nil]
MSTRG.16325	itf05g05590	itf05g05590.t1	11.2471	11.5252	12.0962	3.03074	2.96956	2.8095	-1.98474	1.16539e-58	down	PREDICTED: cationic amino acid transporter 6, chloroplastic-like isoform X2 [Ipomoea nil]
MSTRG.20585	itf07g02710	itf07g02710.t2;itf07g02710.t1	229.529	203.959	257.928	55.8636	54.7829	65.6866	-1.97125	6.20495e-58	down	PREDICTED: delta(12)-acyl-lipid-desaturase-like [Ipomoea nil]
MSTRG.27069	itf10g13540	itf10g13540.t1	49.5834	45.6881	41.9637	10.003	9.23881	10.5503	-2.20364	1.09649e-57	down	PREDICTED: phosphomethylethanolamine N-methyltransferase-like isoform X1 [Ipomoea nil]
MSTRG.18767	itf06g07230	itf06g07230.t1	123.141	98.4087	90.4413	10.9185	9.87283	18.4619	-2.99062	3.3721e-57	down	PREDICTED: aquaporin PIP2-4-like [Ipomoea nil]
MSTRG.28317	itf11g03060	itf11g03060.t1	283.301	272.873	309.657	78.5474	96.8936	86.9027	-1.72263	2.52759e-56	down	PREDICTED: 60S ribosomal protein L18a-like protein isoform X1 [Ipomoea nil]
MSTRG.30427	itf12g08360	itf12g08360.t1	307.608	397.24	363.952	71.8082	72.2479	59.7929	-2.39042	4.8394e-56	down	PREDICTED: glycerophosphodiester phosphodiesterase GDPD1, chloroplastic-like [Ipomoea nil]
MSTRG.33608	itf13g19190	itf13g19190.t1	45.2682	45.5	24.37	2.93258	3.37905	3.88583	-3.49709	1.61456e-54	down	PREDICTED: uncharacterized protein LOC109175506 [Ipomoea nil]
MSTRG.23997	itf09g02090	itf09g02090.t1	27.6259	26.8209	23.6847	2.02889	3.71221	4.06695	-2.99387	2.6489e-54	down	PREDICTED: limonoid UDP-glucosyltransferase-like [Ipomoea nil]
MSTRG.14603	itf04g18250	itf04g18250.t1	124.663	106.211	111.153	17.5607	18.6178	28.4492	-2.40389	2.67068e-54	down	PREDICTED: bidirectional sugar transporter SWEET17-like [Ipomoea nil]
MSTRG.31266	itf12g18420	itf12g18420.t1	4.59576	4.18764	3.28396	0.311694	0.215178	0.250111	-3.95708	4.3047e-54	down	PREDICTED: dirigent protein 6-like [Ipomoea nil]
MSTRG.20395	itf07g00170	itf07g00170.t2;itf07g00170.t1	465.244	520.555	469.955	175.47	192.104	200.096	-1.35864	1.64242e-53	down	PREDICTED: Niemann-Pick C1 protein [Ipomoea nil]
MSTRG.15948	itf05g00990	itf05g00990.t1	27.2401	25.0976	25.4299	7.18558	8.87863	9.67566	-1.59517	3.18365e-53	down	PREDICTED: glucose-6-phosphate 1-dehydrogenase, chloroplastic [Ipomoea nil]
MSTRG.22637	itf08g04370	itf08g04370.t1	643.195	626.937	678.659	241.95	216.285	244.681	-1.47115	4.13712e-53	down	PREDICTED: tubulin alpha-3 chain [Ipomoea nil]
MSTRG.12412	itf03g22200	itf03g22200.t1	33.22	32.0084	34.7822	8.84221	6.90494	8.6203	-2.03713	4.35651e-53	down	PREDICTED: pectinesterase-like [Ipomoea nil]
MSTRG.24225	itf09g04870	itf09g04870.t1	3.70575	3.77018	3.22602	0.674865	0.830223	0.920162	-2.14167	4.60706e-53	down	PREDICTED: aspartic proteinase-like [Ipomoea nil]
MSTRG.18306	itf06g01480	itf06g01480.t1	72.2775	75.888	63.2992	22.2528	21.2134	22.8101	-1.67385	8.24938e-53	down	PREDICTED: protein LURP-one-related 8 [Ipomoea nil]
MSTRG.8935	itf02g07130	itf02g07130.t3;itf02g07130.t1;itf02g07130.t2	4425.24	4226.33	4281.73	1532.56	1763.85	1994.97	-1.28937	8.82681e-53	down	PREDICTED: sucrose synthase [Ipomoea nil]
MSTRG.36176	itf15g08000;itf15g07970;itf15g07980;itf15g07990	itf15g08000.t1;itf15g07970.t1;itf15g07980.t1;itf15g07990.t1	149.524	163.136	123.389	35.22	32.2961	36.7021	-2.06489	3.83288e-52	down	PREDICTED: tropinone reductase homolog [Ipomoea nil]
MSTRG.33767	itf13g21170	itf13g21170.t1	20.6054	20.9552	18.9672	4.30832	6.0459	4.96945	-1.98184	6.40452e-52	down	PREDICTED: phosphate transporter PHO1 [Ipomoea nil]
MSTRG.27383	itf10g17340	itf10g17340.t1	880.797	800.787	868.517	286.452	250.209	315.989	-1.58053	2.03174e-51	down	PREDICTED: delta(24)-sterol reductase [Ipomoea nil]
MSTRG.24230	itf09g04960	itf09g04960.t1;itf09g04960.t2	29.7904	28.5053	25.5239	5.89711	5.2901	7.06893	-2.19891	2.94659e-51	down	PREDICTED: glucan endo-1,3-beta-glucosidase 1-like [Ipomoea nil]
MSTRG.28136	itf11g00840	itf11g00840.t2;itf11g00840.t1	3.8341	5.16639	4.50931	0.525471	0.408352	0.445893	-3.29156	4.10575e-51	down	PREDICTED: SPX domain-containing membrane protein At4g22990-like isoform X2 [Ipomoea nil]
MSTRG.17649	itf05g21680	itf05g21680.t3;itf05g21680.t1;itf05g21680.t2	8.40698	7.48529	8.40127	2.21027	1.83202	2.16785	-1.96788	6.73103e-50	down	PREDICTED: alanine--glyoxylate aminotransferase 2 homolog 1, mitochondrial [Ipomoea nil]
MSTRG.22363	itf08g01050;itf08g01080	itf08g01050.t1;itf08g01080.t1	544.825	558.582	489.727	92.6348	51.1243	89.4009	-2.77248	2.81152e-48	down	PREDICTED: 14 kDa proline-rich protein DC2.15-like [Ipomoea nil]
MSTRG.8714	itf02g04510;itf02g04520;itf02g04530	itf02g04510.t1;itf02g04520.t1;itf02g04530.t1	158.083	160.221	114.416	30.8924	35.915	33.4395	-2.10988	4.42912e-48	down	PREDICTED: uncharacterized protein LOC109188125 [Ipomoea nil];PREDICTED: uncharacterized protein LOC109188126 [Ipomoea nil];hypothetical protein CTI12_AA130750 [Artemisia annua]
MSTRG.11008	itf03g04670;itf03g04710	itf03g04670.t1;itf03g04710.t1	445.616	445.776	399.061	143.704	145.242	176.801	-1.47026	4.90125e-48	down	PREDICTED: receptor protein kinase TMK1-like [Ipomoea nil]
MSTRG.20376	itf07g00010	itf07g00010.t2;itf07g00010.t1;itf07g00010.t4;itf07g00010.t3	27.7675	41.4059	46.3074	2.48639	3.35361	2.27743	-3.83049	5.72665e-48	down	PREDICTED: prolyl endopeptidase-like isoform X2 [Ipomoea nil]
MSTRG.11659	itf03g13380	itf03g13380.t1	239.773	248.799	289.876	87.2935	89.9285	94.6855	-1.51749	8.15979e-48	down	PREDICTED: putative glycerol-3-phosphate transporter 1 [Ipomoea nil]
MSTRG.35562	itf15g00430	itf15g00430.t1	742.228	691.401	586.536	164.931	138.886	204.134	-1.99171	1.12381e-47	down	PREDICTED: S-adenosylmethionine synthase 3 [Ipomoea nil]
MSTRG.8132	itf01g33440	itf01g33440.t1	6.57776	6.71162	4.73299	0.731378	0.933949	0.98022	-2.76815	1.16541e-47	down	PREDICTED: low-temperature-induced cysteine proteinase-like [Ipomoea nil]
MSTRG.12321	itf03g21060	itf03g21060.t1	195.549	140.033	157.717	24.1488	15.6847	29.1143	-2.83889	5.1318e-47	down	PREDICTED: 36.4 kDa proline-rich protein-like isoform X2 [Ipomoea nil]
MSTRG.25882	itf09g26380	itf09g26380.t1	255.86	221.74	229.084	35.8402	19.6246	39.2698	-2.8991	5.58624e-47	down	PREDICTED: 14 kDa proline-rich protein DC2.15-like [Ipomoea nil]
MSTRG.18965	itf06g09900	itf06g09900.t1	4.57098	5.1322	3.64667	0.591492	0.669755	0.879764	-2.64046	8.64886e-47	down	PREDICTED: protein NRT1/ PTR FAMILY 1.2-like [Ipomoea nil]
MSTRG.22730	itf08g05730	itf08g05730.t1	47.7004	50.3962	47.1449	7.36078	10.5087	12.4083	-2.26212	1.23189e-46	down	PREDICTED: oligopeptide transporter 4-like [Ipomoea nil]
MSTRG.27143	itf10g14480	itf10g14480.t1	39.5445	34.8477	36.5692	5.2015	7.82287	8.81737	-2.3449	1.27679e-46	down	PREDICTED: lamin-like protein [Ipomoea nil]
MSTRG.9099	itf02g08990	itf02g08990.t1;itf02g08990.t3;itf02g08990.t2	44.1082	36.9962	36.5494	4.85099	3.697	6.49092	-2.96778	1.6882e-46	down	PREDICTED: probable RNA-binding protein ARP1 isoform X1 [Ipomoea nil];PREDICTED: probable RNA-binding protein ARP1 isoform X2 [Ipomoea nil]
MSTRG.27564	itf10g19500;itf10g19490;itf10g19480	itf10g19500.t1;itf10g19490.t1;itf10g19480.t2;itf10g19480.t1	130.272	128.246	104.414	31.4767	24.9843	29.7438	-2.07386	2.09629e-46	down	PREDICTED: phospholipase A1-IIgamma-like [Ipomoea nil];PREDICTED: phospholipase A1-II 1-like [Ipomoea nil]
MSTRG.7639	itf01g27520	itf01g27520.t1	17.9236	16.7656	14.5263	2.43596	1.75817	2.94215	-2.78587	2.89557e-46	down	PREDICTED: anthocyanidin 3-O-glucosyltransferase 2-like [Ipomoea nil]
MSTRG.5738	itf01g03560	itf01g03560.t1	47.3055	47.9855	41.488	5.30788	4.83164	8.69155	-2.86066	2.94785e-46	down	PREDICTED: beta-glucosidase 46-like [Ipomoea nil]
MSTRG.6908	itf01g18400	itf01g18400.t1	248.929	230.895	252.416	86.0272	96.3155	107.075	-1.33916	5.06896e-46	down	PREDICTED: protein PYRICULARIA ORYZAE RESISTANCE 21-like isoform X1 [Ipomoea nil]
MSTRG.19903	itf06g21290	itf06g21290.t1	18.8267	15.4025	14.4226	3.18692	3.16454	4.19653	-2.20552	7.05562e-46	down	PREDICTED: uncharacterized protein LOC109149222 [Ipomoea nil]
MSTRG.9659	itf02g16280;itf02g16270	itf02g16280.t1;itf02g16270.t1	68.9712	64.236	39.6756	8.47851	8.19956	9.47391	-2.7248	1.0207e-45	down	PREDICTED: uncharacterized protein LOC109188126 [Ipomoea nil];PREDICTED: uncharacterized protein LOC109188125 [Ipomoea nil]
MSTRG.22561	itf08g03430	itf08g03430.t1	15.0261	15.4681	16.0086	4.48485	4.01783	5.17295	-1.76571	1.16117e-45	down	PREDICTED: probable LRR receptor-like serine/threonine-protein kinase At4g36180 [Ipomoea nil]
MSTRG.20190	itf06g24650;itf06g24660	itf06g24650.t1;itf06g24660.t1	38.7773	38.9214	32.1828	5.58948	4.93698	8.50772	-2.52928	1.3186e-44	down	PREDICTED: uncharacterized oxidoreductase At4g09670-like [Ipomoea nil]
MSTRG.17916	itf05g24830	itf05g24830.t1	8.0377	8.81	6.59125	1.40855	1.03422	1.37011	-2.61995	1.8158e-44	down	PREDICTED: anthranilate phosphoribosyltransferase, chloroplastic-like isoform X1 [Ipomoea nil]
MSTRG.15967	itf05g01250	itf05g01250.t1	168.416	169.679	135.633	43.3633	52.1613	56.0849	-1.6437	4.48201e-44	down	PREDICTED: patellin-3-like isoform X1 [Ipomoea nil]
MSTRG.19377	itf06g15080;itf06g15070	itf06g15080.t1;itf06g15070.t1;itf06g15070.t2	31.2567	32.3218	28.564	11.1113	12.8308	13.1842	-1.31142	1.05454e-43	down	PREDICTED: probable LRR receptor-like serine/threonine-protein kinase At1g56130 [Ipomoea nil]
MSTRG.37154	itf15g20620	itf15g20620.t1;itf15g20620.t2	317.594	319.7	328.258	138.768	153.022	160.802	-1.09314	2.47052e-43	down	PREDICTED: glycine dehydrogenase (decarboxylating), mitochondrial-like [Ipomoea nil]
MSTRG.37119	itf15g20080	itf15g20080.t1	347.634	403.696	341.821	109.81	121.128	145.805	-1.53684	1.7081e-42	down	PREDICTED: thermospermine synthase ACAULIS5-like [Ipomoea nil]
MSTRG.27939	itf10g24310;itf10g24300;itf10g24290	itf10g24310.t1;itf10g24300.t1;itf10g24290.t1	145.593	134.813	145.562	22.5194	27.6489	41.3739	-2.21824	3.19027e-42	down	PREDICTED: probable carboxylesterase 2 [Ipomoea nil]
MSTRG.15649	itf04g31900;itf04g31890	itf04g31900.t1;itf04g31890.t1	30.7496	32.9811	20.2925	3.99694	3.22426	3.19407	-3.01209	4.78147e-42	down	PREDICTED: beta-D-glucosyl crocetin beta-1,6-glucosyltransferase-like [Ipomoea nil]
MSTRG.5828	itf01g04870	itf01g04870.t1	26.7935	20.9393	26.1515	2.728	2.85741	4.7709	-2.83476	7.7801e-42	down	PREDICTED: allantoinase [Ipomoea nil]
MSTRG.33390	itf13g16640	itf13g16640.t1	274.859	260.374	163.824	37.695	40.4978	48.2302	-2.46715	7.882e-42	down	PREDICTED: probable beta-1,4-xylosyltransferase IRX10L [Ipomoea nil]
MSTRG.11073	itf03g05540	itf03g05540.t2;itf03g05540.t1	8.07544	4.72084	5.36305	0.378788	0.280568	0.574631	-3.87931	8.30828e-42	down	PREDICTED: monosaccharide-sensing protein 2-like [Ipomoea nil]
MSTRG.20848	itf07g05910	itf07g05910.t1;itf07g05910.t2	29.8607	26.4015	32.381	4.92173	4.36961	4.96804	-2.6361	1.99033e-41	down	PREDICTED: purple acid phosphatase 3-like [Ipomoea nil]
MSTRG.13111	itf03g30700	itf03g30700.t3;itf03g30700.t2;itf03g30700.t1	817.446	830.235	846.646	286.227	315.323	389.789	-1.3312	2.65722e-41	down	PREDICTED: BTB/POZ domain-containing protein NPY3 isoform X1 [Ipomoea nil]
MSTRG.25887	itf09g26430	itf09g26430.t1	34.6509	33.1182	30.5155	6.49928	8.78117	10.9115	-1.90784	4.95104e-41	down	PREDICTED: monocopper oxidase-like protein SKU5 [Ipomoea nil]
MSTRG.12258	itf03g20400	itf03g20400.t1	48.6465	41.809	29.0723	4.80493	3.36639	6.36649	-3.03947	5.67612e-41	down	PREDICTED: uncharacterized protein LOC109186511 [Ipomoea nil]
MSTRG.31291	itf12g18840;itf12g18830;itf12g18820	itf12g18840.t1;itf12g18830.t1;itf12g18820.t1	27.6843	30.1669	17.124	4.03934	4.09409	4.41207	-2.57924	6.9276e-41	down	PREDICTED: 1-aminocyclopropane-1-carboxylate synthase-like [Ipomoea nil]
MSTRG.20264	itf06g25700	itf06g25700.t1	348.281	303.732	305.095	117.04	124.141	137.743	-1.33677	8.45043e-41	down	PREDICTED: alpha-1,4-glucan-protein synthase [UDP-forming] 2-like [Ipomoea nil]
MSTRG.27807	itf10g22580;itf10g22570	itf10g22580.t1;itf10g22570.t1	84.6679	83.737	86.1602	31.5065	28.8564	32.2258	-1.45913	8.52063e-40	down	PREDICTED: beta-xylosidase/alpha-L-arabinofuranosidase 2-like [Ipomoea nil]
MSTRG.26350	itf10g04640;itf10g04600;itf10g04610;itf10g04590	itf10g04640.t1;itf10g04600.t2;itf10g04600.t1;itf10g04610.t1;itf10g04590.t1	116.582	106.353	83.2318	10.2048	7.12944	16.9336	-3.15939	1.06148e-39	down	PREDICTED: serine carboxypeptidase-like 12 isoform X1 [Ipomoea nil];PREDICTED: serine carboxypeptidase-like 11 [Ipomoea nil]
MSTRG.30141	itf12g04660	itf12g04660.t1	445.57	477.182	795.345	98.7505	107.17	112.486	-2.43187	2.26902e-39	down	PREDICTED: metal transporter Nramp3 [Ipomoea nil]
MSTRG.19915	itf06g21420	itf06g21420.t1	200.875	178.202	157.874	46.7616	40.0975	59.4218	-1.87605	2.7532e-39	down	PREDICTED: tubulin beta chain-like [Ipomoea nil]
MSTRG.24432	itf09g07930	itf09g07930.t1	177.593	161.14	154.105	46.9428	56.8847	68.1128	-1.51921	9.2689e-39	down	PREDICTED: fasciclin-like arabinogalactan protein 2 [Ipomoea nil]
MSTRG.15276	itf04g27370	itf04g27370.t1	262.562	265.421	277.127	88.4139	109.097	123.169	-1.32805	1.29325e-38	down	PREDICTED: probable glucan endo-1,3-beta-glucosidase A6 [Ipomoea nil]
MSTRG.11169	itf03g06810	itf03g06810.t1	7.35602	6.76751	6.61389	1.87316	2.05479	2.48	-1.6943	1.44012e-38	down	PREDICTED: thaumatin-like protein 1b [Ipomoea nil]
MSTRG.31198	itf12g17310	itf12g17310.t1;itf12g17310.t2	29.3584	30.657	29.4789	9.27136	11.5073	12.9691	-1.407	1.96552e-38	down	PREDICTED: auxin response factor 9-like [Ipomoea nil]
MSTRG.7529	itf01g26070	itf01g26070.t1	56.9385	55.9147	55.8109	21.4991	23.2513	22.249	-1.33193	2.61007e-38	down	PREDICTED: nodulin-related protein 1-like [Ipomoea nil]
MSTRG.30092	itf12g03840	itf12g03840.t1	244.585	253.383	234.932	71.3025	70.18	99.3415	-1.60564	2.71821e-38	down	PREDICTED: protein DETOXIFICATION 14-like [Ipomoea nil]
MSTRG.10985	itf03g04450	itf03g04450.t1	11.7572	11.2921	12.3777	3.53789	3.85034	3.50844	-1.70096	4.48677e-38	down	PREDICTED: glucan endo-1,3-beta-glucosidase 2-like [Ipomoea nil]
MSTRG.12333	itf03g21190	itf03g21190.t1;itf03g21190.t2	6.34925	7.87581	9.15077	0.323142	0.483643	0.479447	-4.18379	4.8362e-38	down	PREDICTED: monogalactosyldiacylglycerol synthase 2, chloroplastic [Ipomoea nil]
MSTRG.37216	itf15g21470	itf15g21470.t1;itf15g21470.t2	37.8068	39.46	33.2561	8.91876	6.42348	10.0625	-2.12118	7.40757e-38	down	PREDICTED: carotenoid 9,10(9',10')-cleavage dioxygenase 1-like isoform X2 [Ipomoea nil];PREDICTED: carotenoid 9,10(9',10')-cleavage dioxygenase 1-like isoform X1 [Ipomoea nil]
MSTRG.28795	itf11g09000	itf11g09000.t1	31.4045	24.0566	40.8949	3.62249	3.42995	2.88535	-3.27738	7.99487e-38	down	PREDICTED: inorganic pyrophosphatase 2-like [Ipomoea nil]
MSTRG.24229	itf09g04950	itf09g04950.t1;itf09g04950.t3	23.9318	19.7872	20.1789	5.20082	3.79849	4.76238	-2.21511	1.46843e-37	down	PREDICTED: L-ascorbate oxidase homolog [Ipomoea nil]
MSTRG.36058	itf15g06560	itf15g06560.t1;itf15g06560.t2	87.9866	90.3424	96.1474	21.3284	30.8236	29.1793	-1.7548	2.18644e-37	down	PREDICTED: protein DETOXIFICATION 44, chloroplastic [Ipomoea nil]
MSTRG.32939	itf13g10600	itf13g10600.t1	229.946	245.767	237.239	45.7395	75.8095	58.6918	-1.98388	4.39522e-37	down	PREDICTED: WAT1-related protein At4g08300-like [Ipomoea nil]
MSTRG.36124	itf15g07390;itf15g07400	itf15g07390.t1;itf15g07400.t1	185.77	243.096	124.382	24.1329	28.9494	35.8429	-2.63726	6.81142e-37	down	PREDICTED: putative glycine-rich cell wall structural protein 1 isoform X1 [Ipomoea nil]
MSTRG.30704	itf12g11930	itf12g11930.t1	25.869	23.7073	22.4436	6.23647	6.46186	7.7003	-1.81992	7.66771e-37	down	PREDICTED: uncharacterized protein LOC109189876 [Ipomoea nil]
MSTRG.27515	itf10g18790	itf10g18790.t1;itf10g18790.t2	44.3034	40.8585	58.4647	10.4433	11.8091	12.9208	-2.02977	1.07537e-36	down	PREDICTED: probable LRR receptor-like serine/threonine-protein kinase At3g47570 [Ipomoea nil]
MSTRG.27813	itf10g22620	itf10g22620.t1	53.5643	53.239	62.0355	16.9703	15.3391	20.3954	-1.67964	1.3611e-36	down	PREDICTED: non-specific lipid-transfer protein-like protein At2g13820 [Ipomoea nil]
MSTRG.12172	itf03g19210	itf03g19210.t1	734.836	648.531	640.328	192.194	205.395	282.41	-1.57339	1.50024e-36	down	PREDICTED: leucine-rich repeat extensin-like protein 4 isoform X1 [Ipomoea nil]
MSTRG.35566	itf15g00460	itf15g00460.t1	26.4219	25.7441	25.5337	10.215	11.1258	10.8611	-1.27076	1.53352e-36	down	PREDICTED: ACT domain-containing protein ACR10 [Ipomoea nil]
MSTRG.33389	itf13g16610	itf13g16610.t1	848.889	738.135	837.115	311.089	289.498	361.209	-1.33367	2.04302e-36	down	PREDICTED: sterol 14-demethylase [Ipomoea nil]
MSTRG.22794	itf08g06440	itf08g06440.t1	47.6621	46.6601	51.9329	17.1094	21.0376	22.5483	-1.26883	2.5536e-36	down	PREDICTED: ferredoxin--NADP reductase, root-type isozyme, chloroplastic-like [Ipomoea nil]
MSTRG.12262	itf03g20440	itf03g20440.t1	33.5117	43.8473	46.7616	5.97149	4.69958	7.53831	-2.76899	2.84413e-36	down	PREDICTED: SPX domain-containing protein 1-like [Ipomoea nil]
MSTRG.31639	itf12g22870	itf12g22870.t1	782.667	791.318	806.682	340.86	320.659	394.112	-1.17326	3.54571e-36	down	PREDICTED: mannose-1-phosphate guanylyltransferase 1 [Ipomoea nil]
MSTRG.24823	itf09g12560	itf09g12560.t1;itf09g12560.t2	16.5037	15.2933	11.617	3.88284	3.83083	3.88564	-1.90412	3.76237e-36	down	PREDICTED: uncharacterized protein LOC109150580 [Ipomoea nil]
MSTRG.23587	itf08g16420	itf08g16420.t1	3.51933	3.94127	2.67716	0.621881	0.649552	0.827262	-2.27217	4.31611e-36	down	PREDICTED: TMV resistance protein N-like isoform X1 [Nicotiana attenuata]
MSTRG.28604	itf11g06800	itf11g06800.t3;itf11g06800.t1	56.7328	50.1247	38.4969	8.57176	7.01483	7.13539	-2.67741	6.04879e-36	down	PREDICTED: probable RNA-binding protein ARP1 [Ipomoea nil]
MSTRG.2551	itf00g35050	itf00g35050.t1	70.9322	69.4555	59.981	17.988	15.7526	14.2108	-2.06301	1.12172e-35	down	PREDICTED: kunitz trypsin inhibitor 2-like [Ipomoea nil]
MSTRG.35860	itf15g04350	itf15g04350.t1	89.0461	96.9271	99.499	35.2909	37.5266	37.6279	-1.37002	1.3381e-35	down	PREDICTED: two-component response regulator ARR9-like [Ipomoea nil]
MSTRG.20401	itf07g00310	itf07g00310.t1	53.6411	46.0368	52.6152	12.5743	14.29	17.9629	-1.76441	2.5342e-35	down	PREDICTED: fatty acyl-CoA reductase 3-like [Ipomoea nil]
MSTRG.26426	itf10g05700	itf10g05700.t1	60.4416	57.6942	50.8641	17.1399	13.2511	16.4226	-1.85202	3.33466e-35	down	PREDICTED: dihydroceramide fatty acyl 2-hydroxylase FAH1-like [Ipomoea nil]
MSTRG.30150	itf12g04840	itf12g04840.t1	90.1122	83.6835	88.3492	20.6198	23.5447	31.5086	-1.79251	4.65885e-35	down	PREDICTED: uncharacterized protein At4g06744-like [Ipomoea nil]
MSTRG.5733	itf01g03510	itf01g03510.t1	83.0455	75.6742	87.8588	26.5284	28.6601	34.7892	-1.45441	7.03772e-35	down	PREDICTED: 15.4 kDa class V heat shock protein [Ipomoea nil]
MSTRG.17524	itf05g20230;itf05g20240	itf05g20230.t1;itf05g20240.t1	94.8161	89.9705	111.858	36.9633	38.5257	39.3651	-1.36893	7.37056e-35	down	PREDICTED: cell division cycle 20.1, cofactor of APC complex-like [Ipomoea nil]
MSTRG.15739	itf04g33050;itf04g33040	itf04g33050.t1;itf04g33040.t1	17.1085	18.2996	18.0082	7.08496	6.55069	6.89794	-1.3793	7.87236e-35	down	PREDICTED: CBL-interacting protein kinase 32-like [Ipomoea nil]
MSTRG.5918	itf01g06040	itf01g06040.t1	20.2674	32.7021	55.2536	2.81662	2.6585	3.59932	-3.57605	1.24573e-34	down	PREDICTED: phospholipase A1-II 4-like [Ipomoea nil]
MSTRG.31494	itf12g21090	itf12g21090.t1	6.88548	6.68438	5.42799	0.269482	0.417272	0.296762	-4.27174	2.17591e-34	down	PREDICTED: GDSL esterase/lipase At5g03610-like isoform X1 [Ipomoea nil]
MSTRG.22575	itf08g03640	itf08g03640.t1	11.8939	11.5285	9.24594	2.83546	3.1631	3.35691	-1.80401	3.86678e-34	down	PREDICTED: cytokinin dehydrogenase 5 [Ipomoea nil]
MSTRG.14415	itf04g15560	itf04g15560.t1	18.2609	17.3508	16.4356	5.71895	5.84713	7.47301	-1.45086	5.60842e-34	down	PREDICTED: glutamine synthetase leaf isozyme, chloroplastic [Ipomoea nil]
MSTRG.11979	itf03g17120	itf03g17120.t1	13.8735	20.7209	16.1139	2.06725	1.13305	2.124	-3.25156	6.13237e-34	down	PREDICTED: peroxidase 5-like [Ipomoea nil]
MSTRG.16998	itf05g13850	itf05g13850.t2;itf05g13850.t1	108.662	112.663	83.1508	28.7626	25.1446	28.1878	-1.89096	6.37744e-34	down	PREDICTED: trehalose-phosphate phosphatase A-like [Ipomoea nil]
MSTRG.33327	itf13g15800	itf13g15800.t1	10.0538	8.58506	8.81897	1.91362	2.4913	2.45141	-2.00171	6.49612e-34	down	PREDICTED: protein DETOXIFICATION 54-like [Ipomoea nil]
MSTRG.26278	itf10g03790;itf10g03800	itf10g03790.t1;itf10g03800.t1	160.613	162.134	156.627	46.4478	65.6249	62.6835	-1.45581	7.17034e-34	down	PREDICTED: probable purine permease 10 [Ipomoea nil]
MSTRG.35693	itf15g02160	itf15g02160.t1	373.441	344.298	348.196	105.449	115.239	157.218	-1.49602	1.10682e-33	down	PREDICTED: fasciclin-like arabinogalactan protein 17 [Ipomoea nil]
MSTRG.24211	itf09g04680	itf09g04680.t1	4.85668	4.26826	3.18468	0.577132	0.396114	0.682512	-2.89422	1.44304e-33	down	PREDICTED: uncharacterized protein LOC109167303 [Ipomoea nil]
MSTRG.36162	itf15g07870	itf15g07870.t1	58.1034	54.6639	57.6583	11.4446	16.5035	17.5392	-1.9056	1.72551e-33	down	PREDICTED: protein NRT1/ PTR FAMILY 5.6-like [Ipomoea nil]
MSTRG.35690	itf15g02030	itf15g02030.t1	23.2172	22.363	17.0011	5.61253	4.63311	4.68512	-2.06744	1.74559e-33	down	PREDICTED: putative phosphatidylglycerol/phosphatidylinositol transfer protein DDB_G0278295 [Ipomoea nil]
MSTRG.7247	itf01g22660;itf01g22670	itf01g22660.t1;itf01g22670.t1	11.289	12.5472	11.9188	2.53184	2.99425	2.43893	-2.16639	4.00973e-33	down	PREDICTED: putative serine carboxypeptidase-like 23 isoform X2 [Ipomoea nil];PREDICTED: putative serine carboxypeptidase-like 23 isoform X1 [Ipomoea nil]
MSTRG.37150	itf15g20530	itf15g20530.t1	43.7287	45.4628	47.4259	19.0722	19.9169	22.803	-1.14465	5.2426e-33	down	PREDICTED: acyl-lipid (9-3)-desaturase-like [Ipomoea nil]
MSTRG.8123	itf01g33380	itf01g33380.t1	19.4837	20.8449	24.0396	6.46147	6.52499	6.86106	-1.69739	6.74248e-33	down	PREDICTED: probable isoaspartyl peptidase/L-asparaginase 2 [Ipomoea nil]
MSTRG.4122	itf00g60530	itf00g60530.t1	12.8004	13.6104	14.1762	2.67956	3.34123	4.10322	-2.00324	7.62632e-33	down	PREDICTED: pectinesterase-like [Ipomoea nil]
MSTRG.24926	itf09g13650	itf09g13650.t1;itf09g13650.t2	13.8473	14.7127	8.88377	2.09492	2.16679	2.4624	-2.47731	9.41015e-33	down	PREDICTED: purple acid phosphatase 22-like [Ipomoea nil]
MSTRG.21388	itf07g13280	itf07g13280.t1	351.099	307.256	312.838	129.696	126.899	151.119	-1.2522	1.02995e-32	down	PREDICTED: protein NRT1/ PTR FAMILY 6.3-like [Ipomoea nil]
MSTRG.9769	itf02g17680;itf02g17700	itf02g17680.t1;itf02g17700.t1	300.881	343.835	240.703	58.7469	41.4791	76.4947	-2.32489	1.04012e-32	down	PREDICTED: extensin-2-like, partial [Ipomoea nil];PREDICTED: extensin-2-like [Ipomoea nil]
MSTRG.5611	itf01g02030	itf01g02030.t1	752.681	643.211	685.862	267.702	298.225	344.95	-1.19247	1.2505e-32	down	PREDICTED: beta-xylosidase/alpha-L-arabinofuranosidase 2-like [Ipomoea nil]
MSTRG.21250	itf07g11530	itf07g11530.t1	430.798	386.793	343.12	98.5807	77.4133	131.034	-1.91857	1.43443e-32	down	PREDICTED: aquaporin PIP2-7-like [Ipomoea nil]
MSTRG.31707	itf12g23660	itf12g23660.t1	112.954	113.783	115.692	39.7704	52.0967	52.5982	-1.24508	1.44453e-32	down	PREDICTED: ferritin-2, chloroplastic-like isoform X1 [Ipomoea nil]
MSTRG.30154	itf12g04860	itf12g04860.t1	28.3921	30.0028	19.8298	5.03887	4.35187	5.23178	-2.41943	2.50735e-32	down	PREDICTED: protein IRX15-LIKE-like [Ipomoea nil]
MSTRG.18880	itf06g08520	itf06g08520.t1	12.6325	13.3233	11.509	4.04228	4.7872	5.69879	-1.36667	3.18683e-32	down	PREDICTED: chloride channel protein CLC-b [Ipomoea nil]
MSTRG.30015	itf12g02840	itf12g02840.t1	182.452	170.26	175.826	76.2232	81.7183	92.8129	-1.07573	7.5356e-32	down	PREDICTED: probable LRR receptor-like serine/threonine-protein kinase At4g36180 [Ipomoea nil]
MSTRG.11976	itf03g17080	itf03g17080.t1	7.03167	9.67387	11.1545	1.19831	1.50748	1.05886	-2.88761	8.07402e-32	down	copper transport protein ATX1 [Populus trichocarpa]
MSTRG.4673	itf00g69080	itf00g69080.t1	32.2346	29.1461	30.05	5.789	3.55543	7.50566	-2.43992	9.3624e-32	down	PREDICTED: aquaporin TIP2-1-like [Ipomoea nil]
MSTRG.15006	itf04g23650	itf04g23650.t1	38.197	35.4516	40.1578	13.9719	15.3788	18.4313	-1.25204	1.02869e-31	down	PREDICTED: boron transporter 1-like [Ipomoea nil]
MSTRG.2744	itf00g38530	itf00g38530.t1	72.5147	78.2252	97.664	22.4029	23.8284	21.023	-1.88499	1.22727e-31	down	metallothionein-like protein [Ipomoea batatas]
MSTRG.27546	itf10g19210;itf10g19220	itf10g19210.t1;itf10g19220.t1	30.9561	27.7817	39.9777	7.33009	8.53695	9.57674	-1.95596	1.56307e-31	down	PREDICTED: uncharacterized protein LOC109165085 [Ipomoea nil];PREDICTED: probable LRR receptor-like serine/threonine-protein kinase At3g47570 [Ipomoea nil]
MSTRG.34440	itf14g07210	itf14g07210.t1	229.908	224.568	209.81	91.0788	95.3268	116.566	-1.13262	1.69441e-31	down	PREDICTED: tubulin alpha-3 chain [Ipomoea nil]
MSTRG.29848	itf12g00780	itf12g00780.t1;itf12g00780.t2	47.0831	42.3624	33.6341	10.0919	12.0614	10.2417	-1.92575	1.86794e-31	down	PREDICTED: probable trehalose-phosphate phosphatase H [Ipomoea nil]
MSTRG.7367	itf01g24130	itf01g24130.t1	48.5325	39.5127	42.2082	13.7833	12.0523	14.8222	-1.67972	2.77839e-31	down	PREDICTED: actin-97 [Ipomoea nil]
MSTRG.15503	itf04g30070	itf04g30070.t1	4685.41	3876.92	3890.88	1005.15	668.244	1254.73	-2.08847	2.79145e-31	down	PREDICTED: aquaporin TIP1-1-like [Ipomoea nil]
MSTRG.14165	itf04g12410	itf04g12410.t1	429.116	425.486	362.755	123.679	142.525	183.559	-1.43652	4.08562e-31	down	PREDICTED: extensin-2-like isoform X1 [Ipomoea nil]
MSTRG.33691	itf13g20100	itf13g20100.t1	7.72137	7.2442	6.61098	2.11091	1.66269	1.93372	-1.91858	4.45956e-31	down	PREDICTED: protein IQ-DOMAIN 14 [Ipomoea nil]
MSTRG.17345	itf05g18140	itf05g18140.t1	54.9952	49.4673	53.9084	18.9499	18.9062	24.1175	-1.35358	5.42325e-31	down	PREDICTED: probable esterase KAI2 [Ipomoea nil]
MSTRG.36159	itf15g07840	itf15g07840.t1	215.802	198.429	194.392	74.3204	64.8982	58.7684	-1.62014	5.63035e-31	down	PREDICTED: uncharacterized protein LOC109181021 [Ipomoea nil]
MSTRG.13034	itf03g29500	itf03g29500.t1;itf03g29500.t2	120.552	117.049	104.394	46.7248	47.9641	51.6416	-1.22474	7.14719e-31	down	PREDICTED: TGACG-sequence-specific DNA-binding protein TGA-1A-like isoform X1 [Ipomoea nil];PREDICTED: TGACG-sequence-specific DNA-binding protein TGA-1A-like isoform X3 [Ipomoea nil]
MSTRG.25811	itf09g25270;itf09g25230;itf09g25240;itf09g25250;itf09g25280	itf09g25270.t1;itf09g25230.t1;itf09g25240.t1;itf09g25250.t1;itf09g25280.t1	10.9638	11.0892	11.0263	2.26842	2.22153	3.81235	-1.99435	1.05626e-30	down	PREDICTED: germin-like protein subfamily 1 member 13 [Ipomoea nil]
MSTRG.30378	itf12g07700	itf12g07700.t2;itf12g07700.t1	496.177	432.365	385.523	112.892	107.839	166.938	-1.76114	1.49582e-30	down	PREDICTED: uncharacterized protein LOC109158152 isoform X1 [Ipomoea nil]
MSTRG.36094	itf15g07020	itf15g07020.t1	17.2284	13.7871	16.8805	1.74441	1.77493	3.33099	-2.80566	1.7676e-30	down	PREDICTED: acyl-coenzyme A oxidase 4, peroxisomal-like [Ipomoea nil]
MSTRG.29517	itf11g18540	itf11g18540.t1	15.583	17.2569	12.9099	1.80467	2.02155	3.39474	-2.6635	1.96048e-30	down	PREDICTED: vinorine synthase-like isoform X1 [Ipomoea nil]
MSTRG.24381	itf09g07300;itf09g07290	itf09g07300.t1;itf09g07290.t1	2.88908	3.27497	2.04483	0.447514	0.513554	0.610678	-2.38482	3.65389e-30	down	PREDICTED: GDSL esterase/lipase At1g28600-like [Ipomoea nil]
MSTRG.27082	itf10g13670	itf10g13670.t1	55.268	54.7396	53.5602	16.1343	13.0577	19.0181	-1.76248	3.84821e-30	down	PREDICTED: probable inactive receptor kinase RLK902 [Ipomoea nil]
MSTRG.5791	itf01g04370	itf01g04370.t1	328.579	253.061	260.695	78.4598	59.8023	92.8717	-1.86567	4.75397e-30	down	PREDICTED: uncharacterized protein LOC109170482 [Ipomoea nil]
MSTRG.24254	itf09g05280	itf09g05280.t1	95.3408	93.421	133.021	6.30119	12.3048	9.9178	-3.49585	4.91559e-30	down	PREDICTED: thiamine thiazole synthase 2, chloroplastic-like [Ipomoea nil]
MSTRG.11655	itf03g13310	itf03g13310.t1	12.5879	8.56945	9.58931	0.385636	0.415904	1.1827	-3.95377	5.13917e-30	down	soluble acid invertase FRUCT2 [Ipomoea batatas]
MSTRG.11797	itf03g14970	itf03g14970.t1	143.056	101.92	105.298	31.9436	29.3126	41.2092	-1.77335	5.32566e-30	down	PREDICTED: aquaporin PIP1-2-like [Ipomoea nil]
MSTRG.22264	itf07g23910	itf07g23910.t1	17.225	16.737	16.0012	5.9466	7.00004	8.45878	-1.22289	5.87851e-30	down	PREDICTED: 3-hydroxy-3-methylglutaryl-coenzyme A reductase 1-like isoform X2 [Ipomoea nil]
MSTRG.31215	itf12g17600	itf12g17600.t1	114.658	118.751	102.326	38.8643	33.4095	39.9685	-1.58071	5.97193e-30	down	PREDICTED: UDP-glucose 4-epimerase GEPI48-like [Ipomoea nil]
MSTRG.35432	itf14g18990	itf14g18990.t1	54.3761	47.4487	48.6998	8.87852	15.3488	13.363	-2.00157	7.78053e-30	down	PREDICTED: uncharacterized protein LOC109191313 isoform X1 [Ipomoea nil]
MSTRG.20265	itf06g25710	itf06g25710.t1	24.3715	26.5496	26.6226	4.35574	5.67898	2.96701	-2.57631	8.0671e-30	down	PREDICTED: cytochrome P450 78A5-like [Ipomoea nil]
MSTRG.9711	itf02g17000	itf02g17000.t1	137.943	121.382	133.948	54.5447	57.0356	60.7453	-1.19039	8.22675e-30	down	PREDICTED: classical arabinogalactan protein 4-like [Ipomoea nil]
MSTRG.20734	itf07g04520	itf07g04520.t1	70.1835	65.1921	67.5969	25.8412	31.9679	31.3233	-1.18726	1.09165e-29	down	PREDICTED: protein DETOXIFICATION 29-like [Ipomoea nil]
MSTRG.17502	itf05g19980;itf05g19970;itf05g19960	itf05g19980.t1;itf05g19970.t1;itf05g19960.t1	73.278	51.8524	101.931	10.6545	10.405	14.9297	-2.65744	1.45768e-29	down	PREDICTED: subtilisin-like protease SBT3.5 [Ipomoea nil];PREDICTED: subtilisin-like protease SBT3.10 [Ipomoea nil]
MSTRG.11746	itf03g14380	itf03g14380.t1	15.0282	14.5619	15.8726	4.39326	5.80944	6.41266	-1.45216	1.70992e-29	down	PREDICTED: probably inactive leucine-rich repeat receptor-like protein kinase IMK2 [Ipomoea nil]
MSTRG.29843	itf12g00690	itf12g00690.t1	300.888	307.378	319.724	115.482	84.4611	111.933	-1.57313	1.74009e-29	down	PREDICTED: inositol-3-phosphate synthase [Ipomoea nil]
MSTRG.21283	itf07g11950	itf07g11950.t1	86.9274	82.2081	68.5349	23.8743	26.3812	22.4336	-1.70915	1.97743e-29	down	PREDICTED: high affinity nitrate transporter 2.4-like [Ipomoea nil]
MSTRG.12203	itf03g19570	itf03g19570.t2;itf03g19570.t1	158.674	151.284	125.359	34.4364	40.0203	53.6958	-1.7642	2.77025e-29	down	PREDICTED: palmitoyl-acyl carrier protein thioesterase, chloroplastic-like [Ipomoea nil]
MSTRG.5744	itf01g03650	itf01g03650.t1	79.7242	61.5367	65.9175	18.1663	17.3585	26.2119	-1.74667	3.65342e-29	down	PREDICTED: probable xyloglucan endotransglucosylase/hydrolase protein 8 [Ipomoea nil]
MSTRG.9739	itf02g17490	itf02g17490.t1	218.971	228.653	249.209	97.7326	112.839	114.123	-1.10173	4.34676e-29	down	PREDICTED: uncharacterized protein LOC109188075 [Ipomoea nil]
MSTRG.27544	itf10g19200	itf10g19200.t1	20.7396	22.5433	26.2213	4.10966	5.02807	6.31591	-2.16915	6.99262e-29	down	PREDICTED: uncharacterized protein LOC109165085 [Ipomoea nil]
MSTRG.36055	itf15g06530	itf15g06530.t1	86.8045	77.0954	89.1042	32.3151	38.3868	38.6913	-1.20964	8.93323e-29	down	PREDICTED: probably inactive leucine-rich repeat receptor-like protein kinase IMK2 [Ipomoea nil]
MSTRG.21828	itf07g18690	itf07g18690.t1	111.302	107.705	111.73	45.0321	55.4176	57.1397	-1.06951	9.5222e-29	down	PREDICTED: cellulose synthase-like protein D5 [Ipomoea nil]
MSTRG.22389	itf08g01450	itf08g01450.t1	43.4469	36.2884	48.5526	14.6339	15.1241	17.0891	-1.45335	1.06419e-28	down	PREDICTED: cationic amino acid transporter 6, chloroplastic-like [Ipomoea nil]
MSTRG.15930	itf05g00780	itf05g00780.t1	184.935	231.365	186.675	42.9978	55.7436	74.1728	-1.80204	1.21688e-28	down	PREDICTED: light-regulated protein [Ipomoea nil]
MSTRG.10892	itf03g03060	itf03g03060.t2;itf03g03060.t1	6.05904	5.70501	5.01163	1.43018	0.949802	1.19766	-2.22929	3.09082e-28	down	PREDICTED: patatin-like protein 1 isoform X1 [Ipomoea nil]
MSTRG.31668	itf12g23230	itf12g23230.t1	798.059	653.772	619.394	226.238	175.254	256.757	-1.65378	3.78708e-28	down	PREDICTED: aquaporin PIP1-2 [Ipomoea nil]
MSTRG.21314	itf07g12340	itf07g12340.t1	31.998	37.1908	38.569	10.6332	10.8108	11.9704	-1.68925	4.0742e-28	down	PREDICTED: ABC transporter G family member 21 [Ipomoea nil]
MSTRG.8772	itf02g05160	itf02g05160.t1	7.53493	8.9144	5.95208	0.858611	0.389992	0.870725	-3.40191	4.23392e-28	down	PREDICTED: uncharacterized protein LOC109170774 [Ipomoea nil]
MSTRG.28335	itf11g03340	itf11g03340.t1	147.237	124.57	124.824	36.8835	30.489	48.5397	-1.77477	4.70756e-28	down	PREDICTED: transmembrane 9 superfamily member 12 [Ipomoea nil]
MSTRG.22796	itf08g06470	itf08g06470.t1	52.5577	57.68	64.2999	18.9877	24.5422	22.6325	-1.39946	6.12859e-28	down	PREDICTED: probable LRR receptor-like serine/threonine-protein kinase At4g20940 [Ipomoea nil]
MSTRG.22359	itf08g01030	itf08g01030.t1	56.7301	52.0001	43.5692	8.61654	14.6368	15.4416	-1.9767	6.98884e-28	down	PREDICTED: protein NRT1/ PTR FAMILY 6.3-like [Ipomoea nil]
MSTRG.31618	itf12g22620	itf12g22620.t1	46.6239	46.8634	48.4074	21.2659	21.2925	20.9586	-1.15961	7.02431e-28	down	PREDICTED: protein FIZZY-RELATED 3 [Ipomoea nil]
MSTRG.13319	itf04g01880	itf04g01880.t1	64.1689	59.6059	74.2294	21.0881	23.6083	25.5166	-1.49572	9.10265e-28	down	PREDICTED: fasciclin-like arabinogalactan protein 8 [Ipomoea nil]
MSTRG.8219	itf01g34550	itf01g34550.t1	6.97643	6.39647	5.29916	1.11617	1.31796	1.0974	-2.40251	1.19535e-27	down	PREDICTED: lysophospholipid acyltransferase LPEAT1-like [Ipomoea nil]
MSTRG.28430	itf11g04540	itf11g04540.t2;itf11g04540.t1	62.3894	70.2795	57.6533	20.2869	20.9395	26.2138	-1.49676	1.31638e-27	down	PREDICTED: two pore calcium channel protein 1A-like [Ipomoea nil]
MSTRG.37147	itf15g20490	itf15g20490.t1	17.8134	16.6408	19.391	5.88631	5.09233	7.21712	-1.56522	1.44324e-27	down	PREDICTED: acyl-lipid (9-3)-desaturase-like [Ipomoea nil]
MSTRG.16023	itf05g02020	itf05g02020.t1;itf05g02020.t2	2.61158	2.75764	3.16079	0.6534	0.563164	0.839369	-2.05275	1.77443e-27	down	PREDICTED: superoxide dismutase [Fe], chloroplastic-like [Ipomoea nil]
MSTRG.16418	itf05g06850	itf05g06850.t1	0.970352	1.19341	1.08453	0.0168448	0.0336531	0.0159388	-5.61156	1.9283e-27	down	PREDICTED: auxin-binding protein ABP19a-like [Ipomoea nil]
MSTRG.27400	itf10g17490;itf10g17480	itf10g17490.t1;itf10g17480.t1	37.2936	35.5257	39.9093	11.6959	14.7345	16.4895	-1.39313	2.1027e-27	down	PREDICTED: dihydroceramide fatty acyl 2-hydroxylase FAH1-like [Ipomoea nil]
MSTRG.15031	itf04g24010	itf04g24010.t3;itf04g24010.t4	28.7713	26.8353	20.2758	8.29892	7.7748	9.32684	-1.5789	2.28691e-27	down	PREDICTED: probable galacturonosyltransferase-like 7 [Ipomoea nil]
MSTRG.16137	itf05g03200;itf05g03210	itf05g03200.t1;itf05g03210.t1	8.22184	7.39217	7.375	1.80889	1.99234	1.69777	-2.0637	2.2906e-27	down	PREDICTED: 7-deoxyloganetic acid glucosyltransferase-like [Ipomoea nil]
MSTRG.3450	itf00g49750	itf00g49750.t1	16.9716	17.7783	19.4599	6.09269	7.45689	7.80707	-1.34387	2.36001e-27	down	PREDICTED: probable esterase KAI2 [Ipomoea nil]
MSTRG.27213	itf10g15440	itf10g15440.t1	11.2438	12.6923	7.95546	1.28264	0.79481	1.15568	-3.30217	2.7109e-27	down	PREDICTED: 1-aminocyclopropane-1-carboxylate synthase-like [Ipomoea nil]
MSTRG.24350	itf09g06820	itf09g06820.t1	67.3421	71.4787	69.8647	29.1398	25.8637	33.349	-1.23999	4.12027e-27	down	PREDICTED: non-classical arabinogalactan protein 30-like [Ipomoea nil]
MSTRG.19099	itf06g11620	itf06g11620.t1	56.2868	60.7638	65.7097	21.6016	22.8686	23.2544	-1.4322	4.17289e-27	down	PREDICTED: SPX domain-containing protein 1-like [Ipomoea nil]
MSTRG.10346	itf02g25310	itf02g25310.t1;itf02g25310.t4	85.8741	77.1569	80.1962	26.0619	35.2329	37.5252	-1.29943	4.4767e-27	down	PREDICTED: uncharacterized protein LOC109163885 isoform X1 [Ipomoea nil]
MSTRG.16350	itf05g06020	itf05g06020.t1	93.3356	96.0824	109.478	45.2272	50.1233	51.8369	-1.02199	4.61837e-27	down	PREDICTED: hippocampus abundant transcript-like protein 1 [Ipomoea nil]
MSTRG.17344	itf05g18120	itf05g18120.t1	513.155	398.362	378.947	133.388	93.8848	137.404	-1.8232	5.8637e-27	down	PREDICTED: lysine-rich arabinogalactan protein 18-like [Ipomoea nil]
MSTRG.22156	itf07g22850	itf07g22850.t1	62.4331	62.0977	63.7951	15.2717	15.5109	25.4545	-1.74364	6.20072e-27	down	PREDICTED: probable galacturonosyltransferase-like 9 [Ipomoea nil]
MSTRG.16278	itf05g04940	itf05g04940.t1	4.62397	3.43175	3.64972	1.01469	1.05272	1.37228	-1.76683	6.51669e-27	down	PREDICTED: ABC transporter G family member 6-like [Ipomoea nil]
MSTRG.28296	itf11g02840	itf11g02840.t1	19.428	27.5133	21.2972	1.29458	3.37196	2.32905	-3.28607	7.70248e-27	down	PREDICTED: purple acid phosphatase 17-like [Ipomoea nil]
MSTRG.20535	itf07g02100;itf07g02110	itf07g02100.t1;itf07g02110.t1	10.4078	8.7461	8.86068	1.27846	1.11852	1.53448	-2.83304	8.66374e-27	down	PREDICTED: salutaridinol 7-O-acetyltransferase-like [Ipomoea nil];PREDICTED: vinorine synthase-like [Ipomoea nil]
MSTRG.28637	itf11g07170	itf11g07170.t1	405.565	418.833	533.161	95.1153	149.276	158.609	-1.75216	9.6172e-27	down	PREDICTED: endoplasmic reticulum metallopeptidase 1-like [Ipomoea nil]
MSTRG.19072	itf06g11210	itf06g11210.t1	10.8085	8.90126	10.0841	3.6098	4.09025	4.30006	-1.31197	9.89865e-27	down	PREDICTED: pentatricopeptide repeat-containing protein At1g62350-like [Ipomoea nil]
MSTRG.21403	itf07g13590	itf07g13590.t1;itf07g13590.t2	66.5615	62.5984	60.3594	26.9989	28.9354	32.1104	-1.10604	1.345e-26	down	PREDICTED: probable inactive receptor kinase At5g58300 [Ipomoea nil]
MSTRG.17747	itf05g22850	itf05g22850.t1	47.3857	37.7453	49.6477	14.3955	17.2672	15.8222	-1.50505	1.74967e-26	down	PREDICTED: importin-5-like [Ipomoea nil]
MSTRG.12029	itf03g17580	itf03g17580.t2	9.11277	9.98516	7.61856	2.0905	2.50355	3.26085	-1.76606	1.99466e-26	down	PREDICTED: threonine synthase 1, chloroplastic-like [Ipomoea nil]
MSTRG.16263	itf05g04780	itf05g04780.t1;itf05g04780.t2	105.795	115.334	107.304	44.221	50.78	57.7057	-1.10483	2.0279e-26	down	PREDICTED: metal tolerance protein 11 isoform X1 [Ipomoea nil];PREDICTED: metal tolerance protein 11 isoform X2 [Ipomoea nil]
MSTRG.8081	itf01g32760	itf01g32760.t1	157.855	159.231	149.9	60.1133	59.2653	77.9898	-1.24249	2.07743e-26	down	PREDICTED: uncharacterized protein LOC109170038 [Ipomoea nil]
MSTRG.35682	itf15g01900	itf15g01900.t1	34.7985	37.7789	31.4802	11.6503	12.1849	13.3255	-1.48553	3.51526e-26	down	PREDICTED: nuclear transcription factor Y subunit A-10-like isoform X1 [Ipomoea nil]
MSTRG.24410	itf09g07610	itf09g07610.t1;itf09g07610.t2	30.8132	27.387	32.0671	11.2908	9.49677	12.8767	-1.42299	4.03264e-26	down	PREDICTED: glucan endo-1,3-beta-glucosidase 12-like [Ipomoea nil]
MSTRG.8106	itf01g33090	itf01g33090.t1	85.9601	90.0212	99.2479	36.2594	40.1044	41.9319	-1.21824	6.55419e-26	down	PREDICTED: LIM domain-containing protein WLIM1-like [Ipomoea nil]
MSTRG.3687	itf00g54080	itf00g54080.t1	18.249	18.3121	19.2855	6.46322	4.85034	5.51355	-1.73068	6.6813e-26	down	PREDICTED: polyphenol oxidase I, chloroplastic-like [Ipomoea nil]
MSTRG.19446	itf06g15800	itf06g15800.t1	255.905	211.991	228.373	62.4563	66.5805	100.645	-1.60001	7.84791e-26	down	PREDICTED: fasciclin-like arabinogalactan protein 1 [Ipomoea nil]
MSTRG.19184	itf06g12690	itf06g12690.t1	172.079	161.76	131.7	54.4056	54.1838	68.7948	-1.39202	1.20796e-25	down
MSTRG.9405	itf02g13130	itf02g13130.t1	14.5797	15.2266	11.8987	4.43004	5.04803	5.15748	-1.51074	1.34342e-25	down	PREDICTED: transcription factor bHLH30-like [Ipomoea nil]
MSTRG.18770	itf06g07270;itf06g07250	itf06g07270.t1;itf06g07250.t1	101.692	78.0016	76.8249	6.91253	5.15481	11.2066	-3.46227	1.7468e-25	down	PREDICTED: aquaporin PIP2-4-like [Ipomoea nil]
MSTRG.9076	itf02g08680;itf02g08700	itf02g08680.t1;itf02g08700.t1;itf02g08680.t2	71.3094	72.2582	83.3938	34.4213	36.8153	41.0663	-1.01505	1.91304e-25	down	PREDICTED: MLO-like protein 12 isoform X2 [Ipomoea nil];PREDICTED: MLO-like protein 12 [Ipomoea nil]
MSTRG.9499	itf02g14360	itf02g14360.t1;itf02g14360.t2	117.262	106.716	60.573	19.1315	21.8614	24.152	-2.12696	2.82655e-25	down	PREDICTED: trifunctional UDP-glucose 4,6-dehydratase/UDP-4-keto-6-deoxy-D-glucose 3,5-epimerase/UDP-4-keto-L-rhamnose-reductase RHM1-like [Ipomoea nil]
MSTRG.3887	itf00g56970	itf00g56970.t1	727.778	716.303	667.221	234.014	272.473	358.485	-1.28741	3.45314e-25	down
MSTRG.25192	itf09g16920	itf09g16920.t1	51.869	41.0138	44.957	15.291	10.0495	13.3662	-1.83234	3.88073e-25	down	PREDICTED: DNA-damage-repair/toleration protein DRT100-like [Ipomoea nil]
MSTRG.32589	itf13g06130	itf13g06130.t2;itf13g06130.t1;itf13g06130.t3	21.7129	21.5685	19.1171	8.77822	9.48205	9.4105	-1.17315	4.05278e-25	down	PREDICTED: type I inositol polyphosphate 5-phosphatase 2 [Ipomoea nil]
MSTRG.16934	itf05g12890	itf05g12890.t1	2.25453	1.9142	2.21882	0.603075	0.662721	0.684194	-1.7118	4.24699e-25	down	PREDICTED: transcription factor TGA7-like isoform X2 [Ipomoea nil]
MSTRG.27333	itf10g16810	itf10g16810.t1	23.2353	20.256	15.5799	4.10278	3.1434	4.76235	-2.2984	5.23221e-25	down	PREDICTED: plasma membrane-associated cation-binding protein 1-like [Ipomoea nil]
MSTRG.27880	itf10g23550;itf10g23540;itf10g23530	itf10g23550.t1;itf10g23540.t1;itf10g23530.t1	2474.45	2582.4	1846.87	683.173	925.562	827.956	-1.50245	6.21427e-25	down	PREDICTED: pathogenesis-related protein 1A-like [Ipomoea nil];PREDICTED: pathogenesis-related leaf protein 4-like [Ipomoea nil]
MSTRG.22974	itf08g08600;itf08g08590	itf08g08600.t1;itf08g08590.t1	2.88278	2.5869	2.75136	0.610096	0.445037	0.72914	-2.20398	6.37351e-25	down	PREDICTED: 21 kDa protein-like [Ipomoea nil]
MSTRG.9584	itf02g15510	itf02g15510.t4;itf02g15510.t3	49.3694	53.8922	42.8911	6.50155	7.99664	13.7202	-2.37277	7.59114e-25	down	PREDICTED: receptor-like protein kinase THESEUS 1 isoform X1 [Ipomoea nil]
MSTRG.23827	itf09g00120	itf09g00120.t1	16.1719	12.6395	13.8748	1.25999	3.06805	2.96428	-2.54932	8.71706e-25	down	PREDICTED: protein NLP2-like [Ipomoea nil]
MSTRG.31717	itf12g23820	itf12g23820.t1	101.736	91.6039	86.19	3.71226	8.71268	9.23769	-3.68972	9.7162e-25	down	PREDICTED: wound-induced protein 1-like, partial [Nicotiana attenuata]
MSTRG.16390	itf05g06550	itf05g06550.t1	328.041	319.785	325.269	128.181	126.657	171.675	-1.18999	1.57789e-24	down	PREDICTED: subtilisin-like protease SBT1.8 [Ipomoea nil]
MSTRG.10940	itf03g03760	itf03g03760.t1	29.063	26.5048	21.9727	9.36649	6.98139	9.30115	-1.59604	1.66305e-24	down
MSTRG.28779	itf11g08850	itf11g08850.t1	33.4318	35.5614	23.094	4.90343	6.80985	7.16841	-2.28601	1.7705e-24	down	PREDICTED: protein YLS9-like [Ipomoea nil]
MSTRG.7793	itf01g29470	itf01g29470.t1	54.4718	47.7153	40.5179	12.1922	7.44826	11.7176	-2.18613	1.89805e-24	down	PREDICTED: 1-aminocyclopropane-1-carboxylate oxidase 5 [Ipomoea nil]
MSTRG.32102	itf13g00450	itf13g00450.t1	10.8484	15.3732	9.31209	2.25782	2.88228	2.96711	-2.13191	1.90422e-24	down	PREDICTED: probable xyloglucan endotransglucosylase/hydrolase protein 23 [Ipomoea nil]
MSTRG.7712	itf01g28410;itf01g28390	itf01g28410.t1;itf01g28390.t1	104.666	99.2311	96.1083	37.9124	40.4198	51.6289	-1.20691	2.44805e-24	down	PREDICTED: receptor-like kinase TMK4 [Ipomoea nil]
MSTRG.34159	itf14g03190	itf14g03190.t1	31.2816	34.0926	31.0871	6.51699	7.60356	10.5689	-1.96606	2.56297e-24	down	PREDICTED: PLASMODESMATA CALLOSE-BINDING PROTEIN 3-like [Ipomoea nil]
MSTRG.23027	itf08g09360	itf08g09360.t1	5.97928	6.73912	5.78843	0.489135	0.460177	0.989989	-3.25445	2.99418e-24	down	PREDICTED: vinorine synthase-like [Ipomoea nil]
MSTRG.20973	itf07g07570	itf07g07570.t1	67.4566	69.8954	75.1046	28.374	30.2918	37.5779	-1.14241	3.03176e-24	down	PREDICTED: probable leucine-rich repeat receptor-like protein kinase At1g68400 [Ipomoea nil]
MSTRG.8776	itf02g05240	itf02g05240.t1	31.7304	34.9546	25.5713	2.93906	3.38908	6.76549	-2.81678	3.7826e-24	down	hypothetical protein DM860_008914 [Cuscuta australis]
MSTRG.17742	itf05g22790	itf05g22790.t1	24.1973	26.3915	22.0454	5.80394	6.84056	10.0145	-1.68056	4.1728e-24	down	PREDICTED: receptor protein kinase TMK1-like [Ipomoea nil]
MSTRG.7235	itf01g22400	itf01g22400.t1	24.0878	21.0706	23.8248	3.59475	6.3366	6.92318	-2.03311	4.62716e-24	down	PREDICTED: ferredoxin--nitrite reductase, chloroplastic-like [Ipomoea nil]
MSTRG.8987	itf02g07740	itf02g07740.t1	60.9518	63.1725	54.4748	18.5933	14.6283	13.5602	-1.9327	4.71799e-24	down	PREDICTED: D-3-phosphoglycerate dehydrogenase 1, chloroplastic-like [Ipomoea nil]
MSTRG.1648	itf00g21300	itf00g21300.t1	3.43731	3.42721	3.38944	1.08045	1.35405	1.23096	-1.48411	4.90359e-24	down	PREDICTED: xyloglucan endotransglucosylase/hydrolase 2-like isoform X1 [Ipomoea nil]
MSTRG.9293	itf02g11280	itf02g11280.t1	23.404	22.5465	22.6475	8.00484	7.4882	10.4761	-1.40137	6.19439e-24	down	PREDICTED: transmembrane protein 97 [Ipomoea nil]
MSTRG.8153	itf01g33670	itf01g33670.t1	67.8413	68.2505	60.1849	19.6021	22.0882	29.1317	-1.47062	7.21068e-24	down	PREDICTED: UDP-glucuronate:xylan alpha-glucuronosyltransferase 2 isoform X1 [Ipomoea nil]
MSTRG.24841	itf09g12790	itf09g12790.t1;itf09g12790.t2	318.791	305.288	246.09	99.3317	108.758	134.796	-1.34357	7.58568e-24	down	PREDICTED: fasciclin-like arabinogalactan protein 15 [Ipomoea nil]
MSTRG.14166	itf04g12440;itf04g12430	itf04g12440.t1;itf04g12430.t1	1516.19	1373.93	1350.13	535.63	621.335	767.56	-1.13964	7.65382e-24	down	PREDICTED: chitinase-like protein 1 [Ipomoea nil]
MSTRG.17166	itf05g15990	itf05g15990.t4;itf05g15990.t2	11.4759	9.99162	7.85688	2.46748	1.74631	1.57023	-2.34196	9.19229e-24	down	PREDICTED: aquaporin NIP2-1-like [Ipomoea nil]
MSTRG.25525	itf09g21550	itf09g21550.t1;itf09g21550.t2	3.22829	3.23661	3.18322	0.904624	1.06196	0.954852	-1.72357	1.01855e-23	down	PREDICTED: UDP-galactose/UDP-glucose transporter 4-like [Ipomoea nil]
MSTRG.34858	itf14g11930	itf14g11930.t1	27.3389	27.497	21.3662	4.53039	2.49723	5.0994	-2.65161	1.24336e-23	down	PREDICTED: beta-D-glucosyl crocetin beta-1,6-glucosyltransferase-like [Ipomoea nil]
MSTRG.22873	itf08g07380	itf08g07380.t1	9.54096	10.0428	8.35917	2.99531	2.98304	3.73485	-1.52447	1.274e-23	down	PREDICTED: galactan beta-1,4-galactosyltransferase GALS3-like [Ipomoea nil]
MSTRG.15966	itf05g01190;itf05g01180;itf05g01160;itf05g01170	itf05g01190.t1;itf05g01180.t1;itf05g01160.t1;itf05g01170.t1	232.318	235.166	249.324	94.0705	72.0824	109.377	-1.37938	1.45337e-23	down	PREDICTED: patatin-like protein 2 [Ipomoea nil];PREDICTED: patatin-like protein 1 [Ipomoea nil]
MSTRG.32478	itf13g04850	itf13g04850.t1	145.053	112.077	89.9587	33.3764	22.8611	31.5983	-1.98242	1.55351e-23	down	PREDICTED: acid beta-fructofuranosidase-like isoform X2 [Ipomoea nil]
MSTRG.17696	itf05g22170	itf05g22170.t1	14.3971	14.7069	10.4449	3.37853	2.05523	2.77656	-2.26813	1.58705e-23	down
MSTRG.23077	itf08g09910	itf08g09910.t1	250.087	306.342	287.521	72.7543	120.217	97.9123	-1.53671	3.37382e-23	down	PREDICTED: polygalacturonase non-catalytic subunit AroGP3-like isoform X1 [Ipomoea nil]
MSTRG.15285	itf04g27460	itf04g27460.t1	149.753	132.157	153.842	50.3305	65.0536	54.9994	-1.35472	4.08967e-23	down	PREDICTED: cytochrome b561 and DOMON domain-containing protein At3g25290-like [Ipomoea nil]
MSTRG.28854	itf11g09630	itf11g09630.t1	182.135	149.548	137.746	3.35162	1.91555	7.28314	-5.22511	4.59755e-23	down	PREDICTED: probable 2-oxoglutarate-dependent dioxygenase AOP1 [Ipomoea nil]
MSTRG.10027	itf02g21100	itf02g21100.t1	19.2475	17.6723	18.8494	8.65098	8.08304	7.99712	-1.17314	5.40295e-23	down	PREDICTED: phosphomethylethanolamine N-methyltransferase-like [Ipomoea nil]
MSTRG.7673	itf01g27950	itf01g27950.t1	15.3938	14.9772	14.6329	2.30042	1.18587	1.44093	-3.1912	5.83372e-23	down	PREDICTED: anthocyanidin 3-O-glucosyltransferase 2-like [Ipomoea nil]
MSTRG.9297	itf02g11380	itf02g11380.t1	7.69456	7.61183	5.71806	0.723021	0.630584	1.06649	-3.11893	6.35725e-23	down	PREDICTED: peroxidase 27-like [Ipomoea nil]
MSTRG.33877	itf13g22610	itf13g22610.t1	4.05142	4.23043	3.48678	0.927541	1.0193	0.757243	-2.12173	6.76401e-23	down	PREDICTED: myb family transcription factor EFM-like [Ipomoea nil]
MSTRG.26288	itf10g03860;itf10g03900	itf10g03860.t1;itf10g03900.t1	264.151	293.274	350.129	103.405	127.277	144.622	-1.27392	7.01232e-23	down	PREDICTED: chlorophyll a-b binding protein of LHCII type 1-like [Ipomoea nil];PREDICTED: chlorophyll a-b binding protein of LHCII type 1 [Ipomoea nil]
MSTRG.11884	itf03g16000	itf03g16000.t1	187.6	132.388	169.836	11.397	8.31299	19.7358	-3.63432	7.03496e-23	down	PREDICTED: probable aquaporin TIP1-2 [Ipomoea nil]
MSTRG.11078	itf03g05600	itf03g05600.t1	152.279	158.265	144.52	55.616	68.6745	76.4246	-1.18092	7.07244e-23	down	PREDICTED: lanC-like protein GCL1 [Ipomoea nil]
MSTRG.18127	itf05g27450;itf05g27440	itf05g27450.t1;itf05g27440.t1	34.9747	36.7982	42.5684	12.7342	17.4436	15.8903	-1.3115	7.8772e-23	down	PREDICTED: uncharacterized protein LOC109178136 [Ipomoea nil];PREDICTED: zinc transporter 5-like [Ipomoea nil]
MSTRG.25815	itf09g25340	itf09g25340.t1	12.9279	12.5878	13.1961	5.10626	5.51533	6.4986	-1.17708	8.5759e-23	down	PREDICTED: glucomannan 4-beta-mannosyltransferase 9-like [Ipomoea nil]
MSTRG.28792	itf11g08980	itf11g08980.t1;itf11g08980.t2;itf11g08980.t3	13.6173	12.3587	15.5922	1.86745	2.27946	3.26871	-2.48684	1.07701e-22	down	PREDICTED: inorganic pyrophosphatase 1-like [Ipomoea nil]
MSTRG.8781	itf02g05270	itf02g05270.t1	3.41986	3.20478	2.24129	0.230151	0.172316	0.407961	-3.45152	1.09526e-22	down	PREDICTED: serine protease inhibitor 2-like [Ipomoea nil]
MSTRG.27699	itf10g21340	itf10g21340.t1	4.72067	5.16486	4.11226	1.13409	1.54571	1.52712	-1.73437	1.0982e-22	down	PREDICTED: lysM domain receptor-like kinase 3 isoform X1 [Ipomoea nil]
MSTRG.31262	itf12g18370	itf12g18370.t1	56.3652	54.8719	53.3523	22.8435	29.6831	28.3602	-1.02489	1.27919e-22	down	PREDICTED: 6-phosphogluconate dehydrogenase, decarboxylating 2, chloroplastic-like [Ipomoea nil]
MSTRG.9450	itf02g13700	itf02g13700.t1	37.7577	46.8922	39.0306	13.1225	10.8605	13.757	-1.71245	1.28694e-22	down	PREDICTED: xyloglucan endotransglucosylase/hydrolase protein 24-like [Ipomoea nil]
MSTRG.27465	itf10g18310	itf10g18310.t1	235.461	302.364	302.062	85.3057	119.418	113.017	-1.40235	1.32346e-22	down	PREDICTED: chlorophyll a-b binding protein of LHCII type 1-like [Ipomoea nil]
MSTRG.23233	itf08g12090	itf08g12090.t1;itf08g12090.t2	5.58754	5.65167	5.38256	0.922292	0.356807	0.357751	-3.34408	1.33122e-22	down	PREDICTED: WAT1-related protein At1g70260-like [Ipomoea nil]
MSTRG.20421	itf07g00680	itf07g00680.t1	143.718	135.011	126.909	58.7844	58.2263	69.6713	-1.11961	1.38924e-22	down	PREDICTED: serine/threonine-protein kinase Nek5-like [Ipomoea nil]
MSTRG.19359	itf06g14930	itf06g14930.t1	4.52946	4.14979	4.83989	1.09658	1.28188	1.77707	-1.7019	2.11511e-22	down	PREDICTED: organic cation/carnitine transporter 3-like isoform X1 [Ipomoea nil]
MSTRG.7538	itf01g26150	itf01g26150.t1	35.5907	33.4783	38.3573	15.6633	15.1469	14.8686	-1.23375	2.61193e-22	down	PREDICTED: beta-glucosidase 40-like [Ipomoea nil]
MSTRG.16980	itf05g13530;itf05g13540	itf05g13530.t1;itf05g13540.t1	55.7638	55.517	62.2388	21.5826	24.0116	22.9846	-1.33926	2.62607e-22	down	PREDICTED: protein disulfide-isomerase-like [Ipomoea nil];PREDICTED: cell division cycle 20.1, cofactor of APC complex-like [Ipomoea nil]
MSTRG.7433	itf01g24870	itf01g24870.t1	10.7993	9.90805	10.1294	0.85059	2.08876	1.91688	-2.66674	2.99444e-22	down	PREDICTED: 3-oxoacyl-[acyl-carrier-protein] synthase III, chloroplastic-like isoform X1 [Ipomoea nil]
MSTRG.18416	itf06g02860	itf06g02860.t1	15.1741	14.9143	16.5272	3.7872	2.91397	5.91079	-1.88602	5.20598e-22	down	PREDICTED: uncharacterized protein LOC109190909 [Ipomoea nil]
MSTRG.9817	itf02g18450;itf02g18440	itf02g18450.t1;itf02g18440.t1	452.271	439.247	423.748	169.44	137.379	212.421	-1.34088	8.6837e-22	down	PREDICTED: probable LRR receptor-like serine/threonine-protein kinase At4g26540 [Ipomoea nil]
MSTRG.24786	itf09g12110	itf09g12110.t2;itf09g12110.t1;itf09g12110.t3	91.6153	83.2886	95.148	25.7088	37.1272	39.157	-1.40477	8.83392e-22	down	PREDICTED: serine/threonine-protein kinase Nek6-like [Ipomoea nil]
MSTRG.20438	itf07g00950	itf07g00950.t1	470.728	444.782	527.746	226.959	224.087	263.937	-1.01335	1.25292e-21	down	PREDICTED: uncharacterized protein LOC109191663 isoform X1 [Ipomoea nil]
MSTRG.33341	itf13g15970	itf13g15970.t1	421.969	397.915	408.159	14.1615	37.6588	20.3403	-4.08901	1.45277e-21	down	PREDICTED: nitrate reductase [NADH]-like isoform X2 [Ipomoea nil]
MSTRG.37218	itf15g21520	itf15g21520.t1	17.8101	13.9481	15.3288	2.06885	2.41233	1.83338	-2.89858	1.5042e-21	down	PREDICTED: bark storage protein A-like [Ipomoea nil]
MSTRG.28679	itf11g07680	itf11g07680.t1	178.441	169.62	158.043	78.1462	86.2139	88.5382	-1.00088	1.51872e-21	down	PREDICTED: glycosyltransferase family protein 64 protein C5-like [Ipomoea nil]
MSTRG.9296	itf02g11390;itf02g11370	itf02g11390.t1;itf02g11370.t1	64.9344	68.2283	48.3026	7.07321	4.89072	10.2846	-3.02791	1.90153e-21	down	PREDICTED: peroxidase 27-like [Ipomoea nil]
MSTRG.9524	itf02g14700	itf02g14700.t2;itf02g14700.t1	97.0245	95.4216	89.0381	41.3914	35.4423	39.0142	-1.28082	2.09305e-21	down	PREDICTED: TPR repeat-containing thioredoxin TTL1-like [Ipomoea nil]
MSTRG.15915	itf05g00430	itf05g00430.t1	7.62318	6.45898	10.5529	0.749145	0.259155	0.900351	-3.69009	2.11411e-21	down	PREDICTED: wall-associated receptor kinase 2-like [Ipomoea nil]
MSTRG.5939	itf01g06240	itf01g06240.t1	34.2034	27.1195	52.4304	5.9547	4.57211	7.84636	-2.63024	2.61198e-21	down	PREDICTED: probable LRR receptor-like serine/threonine-protein kinase At1g07650 isoform X1 [Ipomoea nil]
MSTRG.11200	itf03g07180	itf03g07180.t1	9.60868	9.64082	5.0443	0.672677	0.497435	1.42187	-3.22846	4.12531e-21	down	PREDICTED: receptor-like protein kinase 5 [Ipomoea nil]
MSTRG.35486	itf14g19670	itf14g19670.t1	118.251	97.1849	90.0278	29.8169	30.6765	44.3118	-1.54329	4.33038e-21	down	PREDICTED: probable polygalacturonase isoform X1 [Ipomoea nil]
MSTRG.25070	itf09g15510	itf09g15510.t1	54.0547	39.9387	45.1305	17.1655	14.2093	20.4704	-1.42409	5.08501e-21	down	PREDICTED: aspartyl protease AED3-like [Ipomoea nil]
MSTRG.4061	itf00g59540	itf00g59540.t1	2.82777	2.07499	2.32945	0.0896123	0.209632	0.171654	-3.94095	5.36259e-21	down	PREDICTED: uncharacterized protein LOC109167303 [Ipomoea nil]
MSTRG.25135	itf09g16300	itf09g16300.t2;itf09g16300.t1;itf09g16300.t3	1.88022	2.30671	1.80862	0.489469	0.510723	0.626531	-1.88192	6.23933e-21	down	PREDICTED: polyamine oxidase 1-like [Ipomoea nil]
MSTRG.9219	itf02g10430	itf02g10430.t1	31.1645	34.4646	19.6586	5.76174	5.94153	9.02052	-2.04105	6.84808e-21	down	PREDICTED: fasciclin-like arabinogalactan protein 2 [Ipomoea nil]
MSTRG.5551	itf01g01170	itf01g01170.t1	16.3163	16.6164	15.7549	6.27734	7.23676	6.47973	-1.284	8.79377e-21	down	PREDICTED: uncharacterized protein LOC109168283 [Ipomoea nil]
MSTRG.20234	itf06g25290	itf06g25290.t1	1816.98	1853.71	1696.98	648.248	829.693	987.791	-1.12228	8.98741e-21	down	PREDICTED: cellulose synthase A catalytic subunit 2 [UDP-forming]-like [Ipomoea nil]
MSTRG.33465	itf13g17420	itf13g17420.t1;itf13g17420.t6;itf13g17420.t8;itf13g17420.t2;itf13g17420.t5;itf13g17420.t9	38.0908	41.1404	29.4162	11.9643	12.6167	13.7475	-1.50316	9.95998e-21	down	PREDICTED: CBL-interacting serine/threonine-protein kinase 1 [Ipomoea nil]
MSTRG.9159	itf02g09750	itf02g09750.t1	10.4532	10.2429	10.4897	4.16287	5.10185	5.30842	-1.09758	1.01847e-20	down	PREDICTED: uncharacterized protein LOC104101017 [Nicotiana tomentosiformis]
MSTRG.33107	itf13g12600	itf13g12600.t1	1738.07	1707.7	1582.09	396.816	700.466	669.558	-1.50877	1.04131e-20	down	PREDICTED: plasma membrane ATPase 4-like [Ipomoea nil]
MSTRG.8149	itf01g33640	itf01g33640.t1	16.4941	17.1584	18.5349	6.50221	5.41537	6.32089	-1.51672	1.4938e-20	down	PREDICTED: uncharacterized protein LOC109170013 [Ipomoea nil]
MSTRG.16666	itf05g10040	itf05g10040.t1	207.178	210.017	187.84	93.6874	84.3712	107.08	-1.08536	1.70161e-20	down
MSTRG.11602	itf03g12580;itf03g12560;itf03g12540	itf03g12580.t1;itf03g12560.t1;itf03g12540.t1	3.03498	5.02065	5.20112	0.45031	0.404118	0.248799	-3.58693	1.76916e-20	down	PREDICTED: cycloartenol synthase 2-like [Ipomoea nil];PREDICTED: cycloartenol synthase 2-like isoform X1 [Ipomoea nil]
MSTRG.12331	itf03g21170	itf03g21170.t1	19.0016	19.2271	18.3526	6.00654	7.02273	7.44957	-1.46619	1.80456e-20	down	hypothetical protein A4A49_13090 [Nicotiana attenuata]
MSTRG.18043	itf05g26400	itf05g26400.t1	59.6756	60.6868	64.4244	25.2436	30.1333	25.7668	-1.18731	1.83243e-20	down	PREDICTED: kinesin-like protein KIN-12F [Ipomoea nil]
MSTRG.20121	itf06g23760	itf06g23760.t1	22.6076	29.3469	23.7332	1.54781	2.48131	4.48783	-3.15165	1.86017e-20	down	PREDICTED: branched-chain-amino-acid aminotransferase 2, chloroplastic-like [Ipomoea nil]
MSTRG.21801	itf07g18410	itf07g18410.t1	6.14449	7.43346	3.97105	0.768736	1.307	1.27829	-2.38742	1.9178e-20	down	PREDICTED: probable indole-3-pyruvate monooxygenase YUCCA10 [Ipomoea nil]
MSTRG.11194	itf03g07150	itf03g07150.t1	15.6028	15.9548	9.66876	2.81693	3.91502	4.5411	-1.87069	2.47847e-20	down	PREDICTED: cytochrome P450 84A1-like [Ipomoea nil]
MSTRG.21960	itf07g20560	itf07g20560.t1;itf07g20560.t2	15.1367	13.6249	10.799	1.5735	2.16606	3.09808	-2.53249	2.69354e-20	down	PREDICTED: lysosomal Pro-X carboxypeptidase-like [Ipomoea nil]
MSTRG.30390	itf12g07890	itf12g07890.t1	47.7717	52.6879	41.4145	3.33812	9.95649	8.68459	-2.6904	3.44482e-20	down	PREDICTED: uncharacterized protein LOC109158176 [Ipomoea nil]
MSTRG.8091	itf01g32890	itf01g32890.t1	88.8571	87.8074	83.6781	31.1988	31.2471	44.1398	-1.2884	3.50865e-20	down	PREDICTED: squalene monooxygenase-like [Ipomoea nil]
MSTRG.27666	itf10g20810	itf10g20810.t1	35.4496	35.2756	31.5895	9.47191	11.3381	14.4819	-1.5356	3.54659e-20	down	PREDICTED: BTB/POZ domain-containing protein At3g22104-like [Ipomoea nil]
MSTRG.3959	itf00g58100	itf00g58100.t1	4.00256	4.61126	3.1169	0.318006	0.64273	0.262286	-3.26177	4.56719e-20	down	PREDICTED: uncharacterized protein LOC109188125 [Ipomoea nil]
MSTRG.12660	itf03g25200	itf03g25200.t1	57.222	50.8385	45.8725	18.8517	19.3816	24.914	-1.28551	4.75926e-20	down	PREDICTED: probable pectinesterase/pectinesterase inhibitor 34 [Capsicum annuum]
MSTRG.13998	itf04g10450	itf04g10450.t1	22.0377	21.3072	20.3127	5.78065	8.87619	8.343	-1.46871	5.1742e-20	down	PREDICTED: apyrase-like [Ipomoea nil]
MSTRG.22607	itf08g04010	itf08g04010.t1	6.98897	6.41162	5.12709	1.88264	1.8482	2.36588	-1.60358	5.25362e-20	down	PREDICTED: protein DETOXIFICATION 33 [Ipomoea nil]
MSTRG.36030	itf15g06340	itf15g06340.t1	2.26111	2.44596	2.25895	0.225624	0.206894	0.0527343	-3.84353	6.29673e-20	down	PREDICTED: uncharacterized protein LOC109181343 [Ipomoea nil]
MSTRG.7989	itf01g31790	itf01g31790.t1	40.2772	36.1241	22.7841	6.01823	5.87582	8.24671	-2.30001	7.72621e-20	down	PREDICTED: RNA-binding protein 24-A [Ipomoea nil]
MSTRG.30249	itf12g06220	itf12g06220.t1	100.604	91.4601	90.3969	36.6016	27.7658	30.1909	-1.57878	8.25517e-20	down	PREDICTED: uncharacterized protein LOC109153629 [Ipomoea nil]
MSTRG.8146	itf01g33610	itf01g33610.t1	117.736	120.334	97.1427	22.2561	31.2404	45.3166	-1.76231	1.26164e-19	down	PREDICTED: subtilisin-like protease SBT1.9 [Ipomoea nil]
MSTRG.16373	itf05g06380	itf05g06380.t1	172.254	161.684	129.454	55.0255	35.9388	52.077	-1.6958	1.5734e-19	down	PREDICTED: glucomannan 4-beta-mannosyltransferase 9-like [Ipomoea nil]
MSTRG.32099	itf13g00430	itf13g00430.t1	15.2889	13.922	11.274	2.84161	5.03913	3.85077	-1.78699	2.37401e-19	down
MSTRG.30623	itf12g10710	itf12g10710.t1;itf12g10710.t2	29.8762	33.6097	33.5431	8.18249	13.2409	12.6266	-1.51076	2.6895e-19	down	PREDICTED: sulfoquinovosyl transferase SQD2-like [Ipomoea nil]
MSTRG.16417	itf05g06830	itf05g06830.t1	22.6817	32.3207	29.3595	6.11561	3.86927	7.14643	-2.29996	2.83885e-19	down	PREDICTED: auxin-binding protein ABP20-like [Ipomoea nil]
MSTRG.27214	itf10g15430	itf10g15430.t2;itf10g15430.t1	1058.9	992.188	1192.79	311.764	491.507	480.864	-1.33692	2.96099e-19	down	PREDICTED: monodehydroascorbate reductase 5, mitochondrial [Ipomoea nil]
MSTRG.24688	itf09g10970	itf09g10970.t1	9.50905	8.23542	10.3925	2.79328	3.87493	3.03828	-1.53544	3.09362e-19	down	unnamed protein product [Coffea canephora]
MSTRG.2754	itf00g38690	itf00g38690.t1	41.5582	35.4291	31.2191	6.75677	9.63395	12.0358	-1.92848	3.14302e-19	down
MSTRG.19728	itf06g19070;itf06g19080	itf06g19070.t1;itf06g19080.t1	86.2761	96.0893	60.5625	25.8635	21.138	28.5034	-1.68589	3.26211e-19	down	PREDICTED: probable polygalacturonase [Ipomoea nil]
MSTRG.35402	itf14g18490	itf14g18490.t1	30.3897	20.4838	27.5752	5.19544	4.6026	7.53762	-2.17801	5.16158e-19	down	PREDICTED: vicilin-like antimicrobial peptides 2-3 [Ipomoea nil]
MSTRG.13668	itf04g06320	itf04g06320.t1;itf04g06320.t5;itf04g06320.t3;itf04g06320.t2	7.2617	8.54194	8.45844	3.0522	3.38504	3.94701	-1.22431	5.46774e-19	down	PREDICTED: interactor of constitutive active ROPs 2, chloroplastic-like [Ipomoea nil]
MSTRG.228	itf00g02810	itf00g02810.t1	30.5573	30.8545	30.1166	13.0228	10.7322	13.05	-1.31432	6.49646e-19	down	PREDICTED: ATP-dependent 6-phosphofructokinase 6-like isoform X1 [Ipomoea nil]
MSTRG.33756	itf13g21040	itf13g21040.t1	599.744	748.55	421.024	169.548	159.345	227.796	-1.66825	7.71672e-19	down	PREDICTED: probable inorganic phosphate transporter 1-3 [Ipomoea nil]
MSTRG.15541	itf04g30610	itf04g30610.t1	4.21121	3.51574	3.82357	1.20523	1.34877	1.67888	-1.44825	8.27919e-19	down	PREDICTED: fasciclin-like arabinogalactan protein 12 [Ipomoea nil]
MSTRG.17220	itf05g16580	itf05g16580.t1	14.956	18.4707	16.9604	5.27415	5.43276	7.28373	-1.48581	9.31969e-19	down	PREDICTED: COBRA-like protein 4 [Ipomoea nil]
MSTRG.8734	itf02g04770	itf02g04770.t1	15.0292	14.7577	16.4967	5.2341	3.2036	5.50991	-1.73048	9.40435e-19	down	PREDICTED: bidirectional sugar transporter SWEET12-like [Ipomoea nil]
MSTRG.27925	itf10g24130	itf10g24130.t1	233.865	212.985	237.685	72.5274	100.398	119.211	-1.22849	9.45605e-19	down	PREDICTED: uncharacterized protein At4g06744-like isoform X2 [Ipomoea nil]
MSTRG.23821	itf09g00060	itf09g00060.t1	1.97996	1.77578	1.64775	0.517891	0.511572	0.512942	-1.80871	9.628e-19	down	PREDICTED: uncharacterized protein LOC109161256 [Ipomoea nil]
MSTRG.25861	itf09g25980	itf09g25980.t1	0.654316	0.519226	0.633184	0.100177	0.065615	0.136156	-2.58101	1.04938e-18	down	PREDICTED: homeobox-leucine zipper protein HAT4-like [Ipomoea nil]
MSTRG.27731	itf10g21690	itf10g21690.t1	41.2296	23.467	29.7281	5.04246	3.05119	7.3373	-2.61334	1.07072e-18	down
MSTRG.5730	itf01g03460	itf01g03460.t1	7.25368	7.80346	6.76028	0.229277	0.426946	0.873418	-3.83421	1.09056e-18	down	PREDICTED: protein DETOXIFICATION 40-like isoform X1 [Ipomoea nil]
MSTRG.22364	itf08g01110;itf08g01100	itf08g01110.t1;itf08g01100.t1	743.239	621.923	659.024	100.213	53.2604	122.348	-2.87553	1.23528e-18	down	PREDICTED: 14 kDa proline-rich protein DC2.15-like [Ipomoea nil]
MSTRG.17039	itf05g14340;itf05g14350	itf05g14340.t1;itf05g14350.t1	16.0865	18.5483	13.9989	4.82238	5.8463	6.69742	-1.48568	1.25569e-18	down	PREDICTED: probable methyltransferase PMT15 [Ipomoea nil]
MSTRG.13247	itf04g01020	itf04g01020.t1	6.1915	6.85007	6.00617	2.9428	3.05404	3.46535	-1.00937	1.29413e-18	down	PREDICTED: probable serine/threonine-protein kinase At1g01540 [Ipomoea nil]
MSTRG.36377	itf15g10470	itf15g10470.t1	78.3415	64.8823	57.3827	23.9266	16.3814	24.1628	-1.63765	1.45586e-18	down	PREDICTED: uncharacterized protein LOC109181231 [Ipomoea nil]
MSTRG.28226	itf11g02000	itf11g02000.t1	104.272	89.3307	98.8412	46.3221	36.151	46.6243	-1.1797	1.46023e-18	down	PREDICTED: cycloartenol-C-24-methyltransferase 1-like isoform X1 [Ipomoea nil]
MSTRG.6688	itf01g15670	itf01g15670.t1	32.0849	33.5672	27.6527	11.4721	10.2775	11.4683	-1.48999	1.56049e-18	down	PREDICTED: non-specific lipid-transfer protein 1-like [Ipomoea nil]
MSTRG.14008	itf04g10550	itf04g10550.t1	10.8823	13.0087	11.4215	3.87822	4.13258	3.95849	-1.56085	1.64866e-18	down	PREDICTED: apyrase-like [Ipomoea nil]
MSTRG.9491	itf02g14280	itf02g14280.t1	80.0414	68.9058	78.7188	24.1341	33.2075	33.6913	-1.32246	1.81702e-18	down	PREDICTED: cytochrome P450 CYP72A219-like [Ipomoea nil]
MSTRG.15642	itf04g31820	itf04g31820.t1	1.45987	1.90735	1.34626	0.202337	0.143682	0.164143	-3.20777	1.92594e-18	down	PREDICTED: uncharacterized protein LOC109192790 [Ipomoea nil]
MSTRG.8208	itf01g34430	itf01g34430.t1	7.14093	8.58323	5.82627	0.909429	1.36704	1.32163	-2.58241	1.97035e-18	down	PREDICTED: BEL1-like homeodomain protein 4 isoform X1 [Ipomoea nil]
MSTRG.9253	itf02g10730	itf02g10730.t1	83.5307	62.68	57.1639	14.6008	16.7884	25.8256	-1.82968	2.22993e-18	down	PREDICTED: fasciclin-like arabinogalactan protein 7 [Ipomoea nil]
MSTRG.11962	itf03g16940	itf03g16940.t1	40.6521	34.0395	43.1048	10.9315	16.7709	15.9141	-1.43335	2.45788e-18	down	PREDICTED: ferredoxin, root R-B2-like [Ipomoea nil]
MSTRG.23893	itf09g00970	itf09g00970.t1	25.0154	24.5571	24.1629	12.3083	12.0341	10.8662	-1.06643	3.56447e-18	down	PREDICTED: uncharacterized protein LOC109161469 [Ipomoea nil]
MSTRG.35593	itf15g00830	itf15g00830.t1	13.7298	14.5654	8.43644	1.46914	1.87781	2.42951	-2.66877	3.58004e-18	down	PREDICTED: probable glycosyltransferase At5g03795 isoform X3 [Ipomoea nil]
MSTRG.7426	itf01g24800	itf01g24800.t1	67.7332	70.1524	63.9584	31.3671	27.369	27.3814	-1.22886	3.82296e-18	down	PREDICTED: G2/mitotic-specific cyclin S13-7-like isoform X3 [Ipomoea nil]
MSTRG.35441	itf14g19070	itf14g19070.t1;itf14g19070.t2	40.792	36.2706	40.3507	16.1189	14.182	14.5296	-1.38904	4.35641e-18	down	PREDICTED: sugar transporter ERD6-like 7 [Ipomoea nil]
MSTRG.15487	itf04g29860	itf04g29860.t1	59.029	72.6557	70.7829	31.7142	32.1047	36.7465	-1.00956	4.43018e-18	down	PREDICTED: osmotin-like protein [Ipomoea nil]
MSTRG.2534	itf00g34760	itf00g34760.t1	2.42383	2.27981	2.13029	0.282277	0.191488	0.403469	-2.96168	4.44866e-18	down	PREDICTED: lysophospholipid acyltransferase LPEAT1-like [Ipomoea nil]
MSTRG.29007	itf11g11380	itf11g11380.t1;itf11g11380.t2	24.9769	23.4533	23.5529	8.60408	11.2349	11.9475	-1.17925	5.64014e-18	down	PREDICTED: kinesin-like protein NACK1 [Ipomoea nil]
MSTRG.15587	itf04g31200	itf04g31200.t1	84.8667	75.2912	82.8534	32.2198	41.7803	46.532	-1.01161	6.27014e-18	down	PREDICTED: xyloglucan endotransglucosylase/hydrolase protein 31-like isoform X1 [Ipomoea nil]
MSTRG.22011	itf07g21040	itf07g21040.t1;itf07g21040.t2	373.023	352.21	355.004	152.994	158.196	213.74	-1.04115	7.19307e-18	down	PREDICTED: ACT domain-containing protein ACR4-like isoform X1 [Ipomoea nil]
MSTRG.28191	itf11g01600	itf11g01600.t1	32.3078	29.9812	26.6134	8.00884	5.83619	11.6272	-1.8033	7.57991e-18	down	PREDICTED: cyclin-U4-1 [Ipomoea nil]
MSTRG.15212	itf04g26580	itf04g26580.t1	102.526	87.5313	82.3086	35.0852	23.5204	37.2676	-1.50635	7.72793e-18	down	PREDICTED: MDIS1-interacting receptor like kinase 1-like [Ipomoea nil]
MSTRG.7327	itf01g23630	itf01g23630.t1	42.0252	37.1757	26.4449	11.4469	7.98035	11.6303	-1.76622	8.61301e-18	down
MSTRG.25115	itf09g16040	itf09g16040.t1	41.4405	40.0453	37.6128	14.3647	18.2552	19.2741	-1.19852	1.26423e-17	down	PREDICTED: cell division cycle 20.1, cofactor of APC complex-like [Ipomoea nil]
MSTRG.5681	itf01g02830	itf01g02830.t1	20.9003	17.6766	21.8714	7.34557	6.00369	7.8767	-1.50987	1.28296e-17	down	PREDICTED: L-ascorbate oxidase homolog [Ipomoea nil]
MSTRG.30994	itf12g15130	itf12g15130.t1	105.791	72.6903	100.413	22.5246	30.9502	21.4547	-1.89611	1.35583e-17	down	PREDICTED: glucan endo-1,3-beta-glucosidase 11-like [Ipomoea nil]
MSTRG.7715	itf01g28430	itf01g28430.t1	7.63546	8.39159	7.78037	2.36838	2.49979	2.03053	-1.78702	1.399e-17	down	PREDICTED: polyphenol oxidase I, chloroplastic-like [Ipomoea nil]
MSTRG.16363	itf05g06230	itf05g06230.t1	4.87197	5.13278	5.40246	1.84506	1.45203	1.38001	-1.71992	2.19365e-17	down	PREDICTED: E3 ubiquitin-protein ligase ATL9-like [Ipomoea nil]
MSTRG.2224	itf00g29770	itf00g29770.t1	22.5765	21.0659	19.2457	6.37834	5.08121	3.71238	-2.05138	3.6671e-17	down	PREDICTED: uncharacterized protein LOC109176466 [Ipomoea nil]
MSTRG.17844	itf05g23980	itf05g23980.t1;itf05g23980.t2;itf05g23980.t3	12.0977	13.6727	10.6711	4.31329	4.5213	4.81142	-1.4171	4.09322e-17	down	PREDICTED: kinesin-like protein KIN-7F isoform X2 [Ipomoea nil]
MSTRG.18898	itf06g08860	itf06g08860.t1	6.63121	6.57415	6.98018	1.67744	2.41203	3.00333	-1.5089	4.2631e-17	down	PREDICTED: uncharacterized protein LOC109178929 [Ipomoea nil]
MSTRG.29587	itf11g19590	itf11g19590.t1	55.7711	52.3356	62.5433	24.993	28.9359	27.1365	-1.07388	4.3752e-17	down	PREDICTED: protein SIEVE ELEMENT OCCLUSION B-like [Ipomoea nil]
MSTRG.9570	itf02g15320	itf02g15320.t2;itf02g15320.t1	85.5622	84.2182	87.6925	34.3008	44.2656	38.0127	-1.14311	4.97018e-17	down	PREDICTED: F-box protein At3g26010-like [Ipomoea nil]
MSTRG.16518	itf05g08170	itf05g08170.t1;itf05g08170.t2	14.9348	13.503	12.391	6.22385	6.59721	6.50692	-1.0789	4.98601e-17	down	PREDICTED: probable glutamate carboxypeptidase 2 [Ipomoea nil]
MSTRG.25609	itf09g22550	itf09g22550.t1	3.14207	2.68528	2.70361	0.907305	0.628705	0.541695	-2.03772	5.01566e-17	down	PREDICTED: aluminum-activated malate transporter 10-like [Ipomoea nil]
MSTRG.24358	itf09g06930	itf09g06930.t1	3.90372	3.50331	2.97093	0.745645	0.868189	1.14542	-1.91117	5.32827e-17	down	PREDICTED: uncharacterized protein LOC109158839 [Ipomoea nil]
MSTRG.5748	itf01g03720	itf01g03720.t1	175.878	204.425	160.457	76.7862	73.3692	96.9046	-1.13012	6.08454e-17	down	anionic peroxidase swpa9 [Ipomoea batatas]
MSTRG.34050	itf14g02070	itf14g02070.t1	7.63476	8.67369	6.74598	1.73135	2.67161	2.72173	-1.69415	6.19553e-17	down	PREDICTED: putative late blight resistance protein homolog R1B-14 [Ipomoea nil]
MSTRG.28666	itf11g07550	itf11g07550.t1	17.1855	14.5841	15.2759	6.67636	6.2159	6.77624	-1.25817	6.52791e-17	down	PREDICTED: probable pectate lyase 5 [Ipomoea nil]
MSTRG.2405	itf00g32630	itf00g32630.t1	10.3233	9.4633	7.64647	1.36883	0.852327	0.927348	-3.12318	7.20497e-17	down	PREDICTED: vinorine synthase-like [Ipomoea nil]
MSTRG.21657	itf07g16530	itf07g16530.t1	37.7293	30.1338	29.3351	11.558	6.98335	10.7927	-1.72835	1.01538e-16	down	PREDICTED: cytochrome P450 CYP82D47-like [Ipomoea nil]
MSTRG.27591	itf10g19860	itf10g19860.t1	84.0133	85.3974	47.134	17.0327	15.406	19.7473	-2.05293	1.05482e-16	down	PREDICTED: uncharacterized protein LOC109165377 [Ipomoea nil]
MSTRG.1940	itf00g25670	itf00g25670.t1	2.29359	2.85403	3.49972	0.197844	0.171575	0.353267	-3.58082	1.13699e-16	down	PREDICTED: uncharacterized protein LOC109173449 [Ipomoea nil]
MSTRG.33164	itf13g13340	itf13g13340.t1	14.1661	13.0157	15.3722	5.76416	6.22946	6.44407	-1.20663	1.57365e-16	down	PREDICTED: protein disulfide-isomerase-like [Ipomoea nil]
MSTRG.26782	itf10g09780	itf10g09780.t1	114.032	93.9568	101.435	25.6546	15.25	37.6645	-1.97755	1.61633e-16	down	PREDICTED: DNA (cytosine-5)-methyltransferase DRM2-like isoform X2 [Ipomoea nil]
MSTRG.9447	itf02g13690	itf02g13690.t1	7.20803	6.76224	5.98692	2.58578	2.33715	2.95847	-1.34038	1.62501e-16	down	PREDICTED: xyloglucan endotransglucosylase/hydrolase protein 24-like [Ipomoea nil]
MSTRG.27227	itf10g15560	itf10g15560.t1;itf10g15560.t2	57.5275	39.9269	62.9638	16.3699	18.6094	21.4364	-1.50767	1.80307e-16	down	PREDICTED: cation/H(+) antiporter 18-like [Ipomoea nil]
MSTRG.25477	itf09g20670	itf09g20670.t1	8.88193	8.5807	8.33939	3.79685	3.46521	4.21093	-1.16924	1.94664e-16	down	PREDICTED: uncharacterized protein LOC109171644 [Ipomoea nil]
MSTRG.1125	itf00g13890	itf00g13890.t1	2.54402	1.72312	1.21669	0.202424	0.261186	0.233354	-2.97603	2.1657e-16	down	PREDICTED: probable RNA-binding protein ARP1 [Ipomoea nil]
MSTRG.35501	itf14g19840	itf14g19840.t1	102.484	121.935	96.2574	50.7358	49.7289	55.4014	-1.04081	2.47078e-16	down	PREDICTED: uncharacterized protein LOC109191260 [Ipomoea nil]
MSTRG.14969	itf04g23280	itf04g23280.t2;itf04g23280.t1	158.353	154.249	135.333	55.5953	74.9272	74.8795	-1.12484	2.553e-16	down	PREDICTED: uncharacterized protein LOC109148839 [Ipomoea nil]
MSTRG.31813	itf12g24980	itf12g24980.t1	13.7729	16.5618	15.0432	3.99016	3.20553	5.11334	-1.88227	2.56402e-16	down	PREDICTED: uncharacterized protein LOC109193830 [Ipomoea nil]
MSTRG.23728	itf08g18040	itf08g18040.t6;itf08g18040.t4;itf08g18040.t1;itf08g18040.t5;itf08g18040.t7;itf08g18040.t3	4.8525	5.36364	6.13092	2.13129	2.61479	2.4763	-1.17849	2.89426e-16	down	PREDICTED: putative ABC transporter C family member 15 isoform X1 [Ipomoea nil];PREDICTED: putative ABC transporter C family member 15 isoform X2 [Ipomoea nil]
MSTRG.35362	itf14g17960	itf14g17960.t1	10.8824	9.4604	9.96856	0.627844	1.55443	1.65093	-2.98323	3.13041e-16	down	PREDICTED: NAC domain-containing protein 21/22-like [Ipomoea nil]
MSTRG.35866	itf15g04410	itf15g04410.t1	3.34082	2.79682	2.61454	0.591363	0.229061	0.513604	-2.71385	3.37206e-16	down	PREDICTED: transcription factor ORG3-like [Ipomoea nil]
MSTRG.23965	itf09g01760	itf09g01760.t1;itf09g01760.t2	374.021	354.582	354.889	124.885	178.287	199.351	-1.10843	3.46563e-16	down	PREDICTED: ferredoxin--nitrite reductase, chloroplastic-like [Ipomoea nil]
MSTRG.31599	itf12g22360	itf12g22360.t1;itf12g22360.t3	145.511	160.46	138.555	71.937	57.6576	72.9247	-1.13421	3.7204e-16	down	PREDICTED: UDP-glucuronic acid decarboxylase 6-like [Ipomoea nil]
MSTRG.29951	itf12g02200	itf12g02200.t1	18.9307	27.1697	25.1856	3.62694	7.02182	5.69167	-2.12517	3.95927e-16	down	PREDICTED: haloacid dehalogenase-like hydrolase domain-containing protein At4g39970 [Ipomoea nil]
MSTRG.6028	itf01g07360	itf01g07360.t1	10.8218	10.1543	9.94961	3.02829	2.40321	1.46813	-2.16422	4.20888e-16	down	PREDICTED: secoisolariciresinol dehydrogenase-like [Ipomoea nil]
MSTRG.22979	itf08g08660	itf08g08660.t1	0.538333	0.382616	0.521323	0.0307656	0.0764838	0.0423063	-3.26959	4.21017e-16	down	PREDICTED: angelicin synthase-like [Ipomoea nil]
MSTRG.15785	itf04g33640	itf04g33640.t1	1.99086	2.19492	2.56867	0.42341	0.78814	0.688472	-1.82982	4.49641e-16	down	PREDICTED: phospholipase A1-Igamma3, chloroplastic-like [Ipomoea nil]
MSTRG.30520	itf12g09640	itf12g09640.t1;itf12g09640.t2	10.4477	13.7131	12.1885	4.04769	3.94088	4.15818	-1.58136	4.66601e-16	down	PREDICTED: uncharacterized protein LOC109157981 [Ipomoea nil]
MSTRG.24979	itf09g14220	itf09g14220.t1	1.19718	1.58944	1.55646	0.36864	0.201471	0.219748	-2.45905	4.80254e-16	down	PREDICTED: threonine dehydratase biosynthetic, chloroplastic-like [Ipomoea nil]
MSTRG.17017	itf05g14110	itf05g14110.t1;itf05g14110.t2	13.2295	12.2181	14.4588	6.10433	7.07791	6.24125	-1.03882	5.07729e-16	down	PREDICTED: 65-kDa microtubule-associated protein 3 [Ipomoea nil]
MSTRG.21132	itf07g10220	itf07g10220.t1	42.8064	36.7839	43.5769	14.5058	17.4145	21.1262	-1.21529	5.12707e-16	down	PREDICTED: protein SODIUM POTASSIUM ROOT DEFECTIVE 1-like [Ipomoea nil]
MSTRG.5490	itf01g00350	itf01g00350.t3;itf01g00350.t2;itf01g00350.t1	4.13202	4.09974	3.43034	1.29346	1.39349	1.47525	-1.48641	5.20101e-16	down	PREDICTED: protein STRUBBELIG-RECEPTOR FAMILY 3-like [Ipomoea nil]
MSTRG.21302	itf07g12160	itf07g12160.t1	14.0049	11.8447	15.0748	3.78925	2.72601	4.4591	-1.89882	5.75759e-16	down	PREDICTED: stress-response A/B barrel domain-containing protein At5g22580 [Ipomoea nil]
MSTRG.24383	itf09g07330;itf09g07320	itf09g07330.t1;itf09g07320.t1	18.5304	18.6877	14.9828	7.77203	7.28338	8.39298	-1.15458	6.85303e-16	down	PREDICTED: GDSL esterase/lipase At1g28610-like [Ipomoea nil];PREDICTED: GDSL esterase/lipase At1g28590-like [Ipomoea nil]
MSTRG.18680	itf06g06010;itf06g06000	itf06g06010.t1;itf06g06000.t1	3.09606	3.34776	2.62323	0.492128	0.12709	0.443458	-3.09293	6.95091e-16	down	PREDICTED: vetispiradiene synthase 3-like [Ipomoea nil]
MSTRG.3236	itf00g46320	itf00g46320.t1	7.55534	7.17878	6.94621	0.854818	0.536129	1.22365	-3.05173	7.81582e-16	down	PREDICTED: probable carboxylesterase 2 [Ipomoea nil]
MSTRG.35176	itf14g15870	itf14g15870.t1	9.24642	7.32029	7.19425	2.18869	2.51284	3.02133	-1.62139	8.06241e-16	down	PREDICTED: uncharacterized protein LOC109173449 [Ipomoea nil]
MSTRG.24326	itf09g06470	itf09g06470.t1	3.63587	5.01235	3.28026	1.14388	1.21891	1.14972	-1.76383	8.09823e-16	down	PREDICTED: uncharacterized protein At4g19900 [Ipomoea nil]
MSTRG.20900	itf07g06560	itf07g06560.t1	62.0046	62.2576	79.3323	27.8419	28.4249	31.1663	-1.21945	8.12656e-16	down	PREDICTED: glucan endo-1,3-beta-glucosidase 3-like [Ipomoea nil]
MSTRG.13898	itf04g08940	itf04g08940.t1	37.6855	42.8367	46.1369	19.1915	16.7046	22.6661	-1.11291	8.2268e-16	down	PREDICTED: receptor-like protein kinase 2 [Ipomoea nil]
MSTRG.16999	itf05g13870	itf05g13870.t1;itf05g13870.t2	2.46627	2.13916	1.61282	0.167155	0.326394	0.108022	-3.3697	8.55381e-16	down	PREDICTED: pectinesterase 2-like [Ipomoea nil]
MSTRG.27284	itf10g16260	itf10g16260.t3;itf10g16260.t2	15.7891	17.8439	17.9902	5.90648	6.93299	6.77409	-1.39617	8.65368e-16	down	PREDICTED: auxin response factor 9-like isoform X1 [Ipomoea nil]
MSTRG.12250	itf03g20310	itf03g20310.t1	3.43187	3.89004	2.65725	0.495271	0.759052	1.01121	-2.13907	8.85897e-16	down	PREDICTED: probable polygalacturonase At1g80170 [Ipomoea nil]
MSTRG.29064	itf11g12240	itf11g12240.t1	41.374	37.5037	41.136	16.2447	13.6556	16.0883	-1.38385	8.96838e-16	down	PREDICTED: heavy metal-associated isoprenylated plant protein 7-like [Ipomoea nil]
MSTRG.15652	itf04g31930	itf04g31930.t1;itf04g31930.t2	23.1851	22.4954	21.5622	10.6335	7.72769	9.46986	-1.27268	9.33764e-16	down	PREDICTED: uncharacterized protein LOC109192900 isoform X1 [Ipomoea nil]
MSTRG.27506	itf10g18710	itf10g18710.t3;itf10g18710.t1	16.1797	16.1405	16.0376	5.86758	8.02185	7.99461	-1.14387	9.35635e-16	down	PREDICTED: protein STICHEL-like 3 isoform X2 [Ipomoea nil]
MSTRG.31368	itf12g19790	itf12g19790.t1	20.8607	23.175	18.3112	7.80843	8.26084	7.95543	-1.3758	1.00746e-15	down	PREDICTED: uncharacterized protein LOC109193649 [Ipomoea nil]
MSTRG.31924	itf12g26430	itf12g26430.t1	43.8461	37.408	38.5113	18.471	18.0716	21.5996	-1.04255	1.05828e-15	down	PREDICTED: molybdate-anion transporter-like [Ipomoea nil]
MSTRG.37317	itf15g22690;itf15g22720	itf15g22690.t1;itf15g22720.t1	19.9938	19.9563	23.9759	5.77141	4.95843	8.49359	-1.73354	1.23538e-15	down	PREDICTED: non-specific lipid-transfer protein 2-like [Ipomoea nil]
MSTRG.36015	itf15g06100	itf15g06100.t1	299.51	294.345	292.02	96.0884	156.414	129.131	-1.21491	1.24679e-15	down	PREDICTED: probable serine/threonine-protein kinase WNK5 [Ipomoea nil]
MSTRG.37359	itf15g23280	itf15g23280.t1	168.688	98.9921	158.026	25.375	15.6101	27.2873	-2.64048	1.41636e-15	down	PREDICTED: pEARLI1-like lipid transfer protein 1 [Ipomoea nil]
MSTRG.32359	itf13g03470	itf13g03470.t1	42.6527	48.5484	46.2145	14.6874	21.4175	21.0781	-1.26489	1.51094e-15	down	PREDICTED: scarecrow-like protein 28 [Ipomoea nil]
MSTRG.25724	itf09g24420	itf09g24420.t1	34.7331	34.4584	26.8999	12.7644	15.5848	16.41	-1.10222	1.52155e-15	down	PREDICTED: soluble inorganic pyrophosphatase 4-like isoform X3 [Ipomoea nil]
MSTRG.28980	itf11g11130	itf11g11130.t1	129.064	130.384	154.389	50.6541	67.9917	74.1332	-1.10211	1.55393e-15	down	PREDICTED: uncharacterized GPI-anchored protein At4g28100-like [Ipomoea nil]
MSTRG.24710	itf09g11300	itf09g11300.t1	43.4303	44.6212	44.1417	18.0088	19.5692	21.1571	-1.17035	1.70425e-15	down	PREDICTED: uncharacterized protein LOC109158988 [Ipomoea nil]
MSTRG.22428	itf08g01940	itf08g01940.t1	11.6143	9.0743	12.0059	4.4386	3.78562	4.17169	-1.39918	1.78353e-15	down	PREDICTED: uncharacterized protein LOC109152968 [Ipomoea nil]
MSTRG.37169	itf15g20830;itf15g20840	itf15g20830.t1;itf15g20840.t1	123.543	120.3	93.311	48.9201	40.7503	49.0863	-1.28085	2.00489e-15	down	PREDICTED: uncharacterized protein LOC109179735 [Ipomoea nil]
MSTRG.16040	itf05g02240	itf05g02240.t1	5.16167	3.89904	3.65944	0.926452	0.63159	0.731532	-2.47396	2.16378e-15	down	PREDICTED: uncharacterized protein LOC109179309 [Ipomoea nil]
MSTRG.15698	itf04g32580	itf04g32580.t1	6.05636	6.919	6.29682	1.98392	2.2639	3.07728	-1.3956	2.17046e-15	down	PREDICTED: putative receptor-like protein kinase At3g47110 [Ipomoea nil]
MSTRG.33066	itf13g12180	itf13g12180.t1	10.492	7.8932	4.88024	0.938726	0.355537	1.00482	-3.33906	2.30082e-15	down	PREDICTED: (+)-neomenthol dehydrogenase-like isoform X2 [Ipomoea nil]
MSTRG.34527	itf14g07810	itf14g07810.t1	23.2135	24.1653	21.9758	9.84773	11.1366	12.8499	-1.03551	2.47318e-15	down	PREDICTED: dirigent protein 22-like [Ipomoea nil]
MSTRG.14941	itf04g22960	itf04g22960.t1	38.2052	41.812	46.5703	17.395	18.171	23.3424	-1.10359	2.64177e-15	down	PREDICTED: LRR receptor-like serine/threonine-protein kinase RCH1 [Ipomoea nil]
MSTRG.11777	itf03g14750	itf03g14750.t1	15.453	9.58275	13.642	1.97156	3.58622	2.49741	-2.26351	2.67341e-15	down	PREDICTED: protein SMAX1-LIKE 8-like [Ipomoea nil]
MSTRG.25490	itf09g20900	itf09g20900.t1	14.2777	14.653	17.6076	3.3468	5.40233	5.98805	-1.65896	3.15293e-15	down	PREDICTED: probable LRR receptor-like serine/threonine-protein kinase At1g34110 [Ipomoea nil]
MSTRG.6757	itf01g16380;itf01g16360	itf01g16380.t1;itf01g16360.t1	40.7935	38.372	36.4044	18.361	19.218	18.256	-1.04952	3.94579e-15	down	PREDICTED: transcription factor E2FB-like [Ipomoea nil];PREDICTED: kinesin-like protein KIN-12B isoform X1 [Ipomoea nil]
MSTRG.11007	itf03g04730	itf03g04730.t1	13.5741	12.9097	13.2775	3.01678	4.32505	4.79461	-1.71202	4.04793e-15	down	PREDICTED: ethylene-responsive transcription factor 15-like [Ipomoea nil]
[truncated: 1,177 more rows]
