# Supplementary material for: Identification and Network Construction of mRNAs, miRNAs, lncRNAs, and circRNAs in Sweetpotato (Ipomoea batatas L.) Adventitious Roots Under Salt Stress via Whole-Transcriptome RNA Sequencing
Source: Int J Mol Sci. 2025 Feb 15;26(4):1660. doi: 10.3390/ijms26041660 (PMC11854956; doi:10.3390/ijms26041660)
Supplement: Supplementary file 1 [file ijms-26-01660-s001.zip › Table S4. The identified transcription factors differentially expressed in sweetpotato under salt stress..xlsx]

## Sheet: Sheet2
Table S4. The identified transcription factors differentially expressed in sweetpotato under salt stress.
Gene_id	FPKM.CTRL_1	FPKM.CTRL_2	FPKM.CTRL_3	FPKM.NaCl_1	FPKM.NaCl_2	FPKM.NaCl_3	log2(fc)	pval	Regulation	Significant	Description
MSTRG.13049	334.272	262.479	275.527	36.4456	52.3514	49.7551	-2.65436	6.27721e-78	down	yes	PREDICTED: ethylene-responsive transcription factor ERF060-like [Ipomoea nil]
MSTRG.26270	1.3224	1.55049	1.73604	26.9061	28.6102	19.1777	4.01849	1.22483e-74	up	yes	PREDICTED: probable WRKY transcription factor 28 [Ipomoea nil]
MSTRG.17330	39.686	41.2063	36.3157	157.409	133.737	117.19	1.80069	3.85986e-40	up	yes	PREDICTED: probable WRKY transcription factor 7 isoform X2 [Ipomoea nil]
MSTRG.24224	0.72003	0.64058	0.652151	1.69947	1.97594	2.13595	1.5297	1.76562e-37	up	yes	PREDICTED: probable WRKY transcription factor 31 [Ipomoea nil]
MSTRG.7535	88.9642	86.0799	98.0276	171.047	186.693	193.346	1.013	2.04386e-36	up	yes	PREDICTED: probable WRKY transcription factor 57 isoform X1 [Ipomoea nil]
MSTRG.35801	6.09627	6.19754	8.76657	35.4982	34.7584	27.8809	2.22027	1.16824e-35	up	yes	PREDICTED: heat stress transcription factor B-3 [Ipomoea nil]
MSTRG.8458	0.515341	0.606051	0.429198	4.24522	3.12099	3.20984	2.76991	1.85967e-35	up	yes	PREDICTED: transcription factor MYB21-like [Ipomoea nil]
MSTRG.22413	1.09345	1.01683	0.896165	5.35581	6.00637	4.60281	2.40879	3.28272e-33	up	yes	PREDICTED: NAC transcription factor 29-like [Ipomoea nil]
MSTRG.22556	68.2006	69.5998	73.6515	175.211	177.215	150.434	1.24983	6.66129e-28	up	yes	PREDICTED: transcription factor RF2a-like isoform X2 [Ipomoea nil]
MSTRG.8345	3.17432	3.86038	2.93491	16.1053	15.3583	14.9666	2.21946	1.41567e-26	up	yes	PREDICTED: probable WRKY transcription factor 48 [Ipomoea nil]
MSTRG.35682	34.7985	37.7789	31.4802	11.6503	12.1849	13.3255	-1.48553	3.51526e-26	down	yes	PREDICTED: nuclear transcription factor Y subunit A-10-like isoform X1 [Ipomoea nil]
MSTRG.9405	14.5797	15.2266	11.8987	4.43004	5.04803	5.15748	-1.51074	1.34342e-25	down	yes	PREDICTED: transcription factor bHLH30-like [Ipomoea nil]
MSTRG.30016	15.8258	16.7531	19.4772	52.1202	46.1711	47.5884	1.48664	1.63845e-25	up	yes	PREDICTED: GATA transcription factor 5-like [Ipomoea nil]
MSTRG.16934	2.25453	1.9142	2.21882	0.603075	0.662721	0.684194	-1.7118	4.24699e-25	down	yes	PREDICTED: transcription factor TGA7-like isoform X2 [Ipomoea nil]
MSTRG.15953	0.085704	0.0685944	0	2.58055	3.11187	1.69993	5.58224	1.33697e-24	up	yes	PREDICTED: probable WRKY transcription factor 75 [Ipomoea nil]
MSTRG.27693	55.1708	49.0372	35.8278	134.26	133.537	124.939	1.48777	4.13015e-24	up	yes	PREDICTED: probable WRKY transcription factor 31 isoform X1 [Ipomoea nil]
MSTRG.15178	4.85896	5.5921	6.63346	12.1684	14.0237	13.253	1.20715	2.4718e-23	up	yes	PREDICTED: transcription factor EMB1444-like [Ipomoea nil]
MSTRG.33877	4.05142	4.23043	3.48678	0.927541	1.0193	0.757243	-2.12173	6.76401e-23	down	yes	PREDICTED: myb family transcription factor EFM-like [Ipomoea nil]
MSTRG.5687	7.43133	7.61961	3.59186	36.038	35.2826	26.8773	2.39707	7.87677e-22	up	yes	PREDICTED: probable WRKY transcription factor 31 [Ipomoea nil]
MSTRG.33398	1.56565	0.938625	1.2758	4.32295	4.53234	5.10808	1.88516	1.96179e-19	up	yes	PREDICTED: ethylene-responsive transcription factor ERF113 [Ipomoea nil]
MSTRG.5966	4.68765	2.76882	3.32872	15.6852	16.3449	12.4433	2.04389	4.6199e-19	up	yes	PREDICTED: probable WRKY transcription factor 28 [Ipomoea nil]
MSTRG.27174	11.0976	9.21853	9.72272	24.3516	24.8643	23.8523	1.28241	1.38645e-18	up	yes	PREDICTED: ethylene-responsive transcription factor ERF003-like [Ipomoea nil]
MSTRG.12045	0.675474	0.578963	0.652583	1.54941	1.78889	1.95139	1.47186	1.55482e-18	up	yes	PREDICTED: heat shock factor protein HSF30-like isoform X1 [Ipomoea nil];PREDICTED: heat stress transcription factor A-2-like isoform X2 [Ipomoea nil]
MSTRG.32370	2.2528	1.43067	2.14655	5.83063	8.19128	8.06444	1.92158	5.89434e-18	up	yes	PREDICTED: ethylene-responsive transcription factor ERF027-like [Ipomoea nil]
MSTRG.35866	3.34082	2.79682	2.61454	0.591363	0.229061	0.513604	-2.71385	3.37206e-16	down	yes	PREDICTED: transcription factor ORG3-like [Ipomoea nil]
MSTRG.20230	7.28469	5.21083	3.77694	37.9871	28.2427	19.6404	2.39972	6.13022e-16	up	yes	PREDICTED: ethylene-responsive transcription factor ABR1-like [Ipomoea nil]
MSTRG.6757	40.7935	38.372	36.4044	18.361	19.218	18.256	-1.04952	3.94579e-15	down	yes	PREDICTED: transcription factor E2FB-like [Ipomoea nil];PREDICTED: kinesin-like protein KIN-12B isoform X1 [Ipomoea nil]
MSTRG.11007	13.5741	12.9097	13.2775	3.01678	4.32505	4.79461	-1.71202	4.04793e-15	down	yes	PREDICTED: ethylene-responsive transcription factor 15-like [Ipomoea nil]
MSTRG.20193	3.67345	3.40232	4.05667	9.85174	12.2945	10.533	1.5536	5.61515e-15	up	yes	PREDICTED: transcription factor TGA3-like [Ipomoea nil]
MSTRG.9455	3.07876	1.83387	2.4275	8.32019	12.314	9.74024	2.04898	1.75749e-14	up	yes	PREDICTED: probable WRKY transcription factor 71 [Ipomoea nil]
MSTRG.28539	11.4019	10.7555	12.0715	22.3719	24.6357	25.9417	1.09168	1.82521e-14	up	yes	PREDICTED: scarecrow-like transcription factor PAT1 [Ipomoea nil]
MSTRG.31762	17.9932	21.8079	22.0055	8.48506	9.48306	8.7802	-1.20831	2.37775e-14	down	yes	PREDICTED: ethylene-responsive transcription factor ERF107-like [Ipomoea nil]
MSTRG.9347	7.0774	6.82656	6.68301	1.75451	3.02546	2.89168	-1.42412	2.99217e-14	down	yes	PREDICTED: ethylene-responsive transcription factor ERF054 [Ipomoea nil]
MSTRG.33439	0.823507	0.289466	0.437607	3.70401	4.00805	3.23368	2.81949	3.58946e-14	up	yes	PREDICTED: probable WRKY transcription factor 45 isoform X1 [Ipomoea nil]
MSTRG.18278	0.847843	0.69593	0.495268	0.12732	0.109671	0.100179	-2.59634	6.61799e-14	down	yes	PREDICTED: GATA transcription factor 9-like [Ipomoea nil]
MSTRG.11625	0.208527	0.0320006	0	1.81531	2.22531	2.80734	4.8314	2.21459e-13	up	yes	PREDICTED: ethylene-responsive transcription factor ERF027 [Ipomoea nil]
MSTRG.34441	13.2111	12.0068	14.7349	4.61076	4.77274	6.17955	-1.36017	2.70941e-13	down	yes	PREDICTED: ethylene-responsive transcription factor RAP2-11-like [Ipomoea nil]
MSTRG.29845	11.3024	9.17589	9.20196	1.05497	1.79123	2.65248	-2.43235	1.10966e-12	down	yes	PREDICTED: ethylene-responsive transcription factor RAP2-4-like [Ipomoea nil]
MSTRG.14114	0.0642778	0	0	11.9146	7.45978	2.26427	8.39508	1.34875e-12	up	yes	PREDICTED: transcription factor bHLH36-like isoform X2 [Ipomoea nil]
MSTRG.7888	0.39367	1.48905	0.444281	25.2987	20.3403	13.3305	4.66342	1.72339e-12	up	yes	PREDICTED: ethylene-responsive transcription factor ABR1-like [Ipomoea nil]
MSTRG.11715	5.59011	4.71048	4.56991	1.62045	1.426	2.15217	-1.51625	2.37532e-12	down	yes	PREDICTED: probable WRKY transcription factor 70 isoform X1 [Ipomoea nil];PREDICTED: probable WRKY transcription factor 70 isoform X2 [Ipomoea nil]
MSTRG.12047	0.834605	0.505886	0.602881	3.58129	3.17867	3.32282	2.37526	2.85623e-12	up	yes	PREDICTED: putative transcription factor bHLH041 isoform X1 [Ipomoea nil];PREDICTED: putative transcription factor bHLH041 isoform X2 [Ipomoea nil]
MSTRG.24357	92.9269	82.1817	72.5483	44.1147	40.2425	39.2961	-1.00204	8.49213e-12	down	yes	PREDICTED: ethylene-responsive transcription factor 4-like [Ipomoea nil]
MSTRG.21943	4.12199	3.89698	3.07974	10.9516	7.64798	7.75125	1.24746	1.35116e-11	up	yes	PREDICTED: transcription factor RAX2-like [Ipomoea nil]
MSTRG.19608	8.89056	8.55594	8.22915	3.48248	1.7529	3.54961	-1.54729	3.38278e-11	down	yes	PREDICTED: GATA transcription factor 9-like [Ipomoea nil]
MSTRG.22726	1.87155	1.69581	1.55246	3.53408	3.0788	3.85299	1.03153	4.99614e-11	up	yes	PREDICTED: transcription factor bHLH61-like [Ipomoea nil]
MSTRG.32348	1.0124	1.17747	0.627319	4.82623	4.81614	2.84812	2.1485	7.26387e-11	up	yes	PREDICTED: heat stress transcription factor B-2b [Ipomoea nil]
MSTRG.28511	17.8611	18.7347	15.3465	7.00998	6.10325	8.45642	-1.26791	8.02368e-11	down	yes	PREDICTED: probable WRKY transcription factor 31 [Ipomoea nil]
MSTRG.20327	5.05867	4.84345	6.12461	9.14139	12.52	11.3286	1.04155	2.24131e-10	up	yes	PREDICTED: transcription factor MYB1R1-like [Ipomoea nil]
MSTRG.11767	1.1482	0.975459	1.68954	3.36665	3.18549	3.35313	1.3772	2.60224e-10	up	yes	PREDICTED: transcription factor bHLH51-like [Ipomoea nil]
MSTRG.20307	13.0324	10.8203	12.9952	3.67098	2.54881	4.90026	-1.72842	2.91137e-10	down	yes	PREDICTED: transcription factor PRE3-like [Ipomoea nil]
itf09g06680	0	0	0	0.303674	0.315771	0.247009	11.4959	3.64073e-10	up	yes	PREDICTED: heat stress transcription factor B-2a-like [Ipomoea nil]
MSTRG.31883	71.6898	83.4371	86.0867	37.2772	31.8625	48.3112	-1.03825	5.09184e-10	down	yes	PREDICTED: ethylene-responsive transcription factor CRF4-like [Ipomoea nil]
MSTRG.30110	4.25956	4.07019	3.20142	13.6765	16.0734	7.2655	1.68259	1.02836e-09	up	yes	PREDICTED: transcription factor GTE7-like isoform X1 [Ipomoea nil]
MSTRG.17411	40.6407	37.3143	18.7085	10.6646	9.52034	10.0361	-1.67742	1.13241e-09	down	yes	PREDICTED: transcription factor LAF1-like [Ipomoea nil]
MSTRG.12024	17.4723	18.3629	13.7013	5.94302	8.19668	7.23543	-1.21256	2.11117e-09	down	yes	PREDICTED: nuclear transcription factor Y subunit A-4-like isoform X2 [Ipomoea nil]
itf06g26840	0	0.0202913	0	0.237098	0.383134	0.383054	5.62773	2.7091e-09	up	yes	PREDICTED: transcription factor bHLH100-like [Ipomoea nil]
MSTRG.27096	0.113282	0.662391	0	4.46891	4.26622	5.11575	4.15839	7.26813e-09	up	yes	PREDICTED: ethylene-responsive transcription factor ERF114-like, partial [Ipomoea nil]
MSTRG.15413	6.78911	5.95258	8.5509	2.41621	1.57787	2.53722	-1.70491	8.75653e-09	down	yes	PREDICTED: transcription factor DIVARICATA-like [Ipomoea nil]
MSTRG.22316	3.48302	2.9881	1.47663	0	0	0.210986	-5.23533	1.20465e-08	down	yes	PREDICTED: transcription factor bHLH36-like [Ipomoea nil]
MSTRG.19931	2.62237	2.17756	3.29479	6.14578	6.97943	4.99627	1.16265	1.61037e-08	up	yes	PREDICTED: transcription factor RF2a-like [Ipomoea nil]
MSTRG.31285	0.682303	0.436958	0.223849	1.85017	1.87042	1.31821	1.9075	1.79113e-08	up	yes	PREDICTED: WRKY transcription factor 22-like isoform X1 [Ipomoea nil]
MSTRG.21686	1.27765	0.954913	1.05954	2.09845	2.17774	2.51095	1.04379	1.83952e-08	up	yes	PREDICTED: transcription factor PIF1-like [Ipomoea nil]
MSTRG.9325	0.249733	0.382676	0.168595	2.09426	1.93472	1.6038	2.81396	4.28028e-08	up	yes	PREDICTED: transcription factor MYB34-like [Ipomoea nil]
MSTRG.8131	0.646745	0.527124	0.200329	3.9133	2.34755	2.74979	2.71304	4.75585e-08	up	yes	PREDICTED: transcription factor bHLH155-like isoform X3 [Ipomoea nil];PREDICTED: transcription factor bHLH155-like isoform X2 [Ipomoea nil]
MSTRG.11632	4.19863	5.52475	5.87036	0.967707	0.75953	0.234081	-2.99107	7.51365e-08	down	yes	PREDICTED: transcription factor bHLH118-like [Ipomoea nil]
MSTRG.23919	2.01854	1.98162	2.32104	1.14092	0.881548	0.790144	-1.16829	1.96727e-07	down	yes	PREDICTED: transcription factor bHLH63-like isoform X3 [Ipomoea nil]
MSTRG.31365	2.59274	1.8963	1.46172	0.581086	0.594483	0.373317	-1.94185	2.30113e-07	down	yes	PREDICTED: ethylene-responsive transcription factor TINY-like [Ipomoea nil]
MSTRG.30677	9.51717	10.9626	12.845	3.26767	4.0004	3.47893	-1.63266	2.4412e-07	down	yes	PREDICTED: transcription factor bHLH61-like [Ipomoea nil]
itf13g00190	0.947158	0.485814	0.717969	3.31439	3.74556	3.26191	2.26266	2.45324e-07	up	yes	PREDICTED: transcription factor UPBEAT1 [Ipomoea nil]
MSTRG.6970	1.73363	2.10661	1.66808	0.0948737	0.451116	0.51504	-2.37615	2.59976e-07	down	yes	PREDICTED: ethylene-responsive transcription factor RAP2-13-like [Ipomoea nil]
MSTRG.15500	1.31667	1.62272	1.29381	0.712393	0.669911	0.649845	-1.05874	4.03452e-07	down	yes	PREDICTED: transcription factor MYB59-like isoform X1 [Ipomoea nil]
MSTRG.31838	34.6618	38.6864	26.6369	15.1553	12.8022	18.6642	-1.10071	4.44023e-07	down	yes	PREDICTED: transcription factor LAF1-like [Ipomoea nil]
MSTRG.35918	0.94554	1.03287	1.13478	2.71857	4.72174	4.81607	1.97707	5.69691e-07	up	yes	PREDICTED: transcription factor MYB44-like [Ipomoea nil]
MSTRG.31112	1.50111	1.5591	1.75443	4.04585	4.36372	3.30605	1.28293	9.27566e-07	up	yes	PREDICTED: transcription factor bHLH14-like [Ipomoea nil]
MSTRG.22039	2.36051	2.62624	4.00622	6.08891	6.41299	5.61976	1.01084	9.75744e-07	up	yes	PREDICTED: probable WRKY transcription factor 57 [Ipomoea nil]
MSTRG.36721	3.77496	4.16022	2.81991	1.05571	0.816955	1.7744	-1.56021	1.01851e-06	down	yes	PREDICTED: transcription factor MYB86-like [Ipomoea nil]
MSTRG.22948	0.110232	0.165445	0.103839	0.0219577	0.0187206	0.0358284	-2.3105	1.08889e-06	down	yes	PREDICTED: ethylene-responsive transcription factor CRF1-like [Ipomoea nil]
MSTRG.9977	0.635384	0.973689	0.915222	2.51032	2.31467	1.5609	1.339	1.15398e-06	up	yes	PREDICTED: probable WRKY transcription factor 61 isoform X1 [Ipomoea nil]
MSTRG.32803	0.571518	1.63012	1.4598	9.31386	4.83325	3.89483	2.30087	1.19107e-06	up	yes	PREDICTED: ethylene-responsive transcription factor 2-like [Ipomoea nil]
MSTRG.36247	10.1692	9.82112	10.2883	3.62917	5.47773	4.82286	-1.12013	1.21853e-06	down	yes	PREDICTED: ethylene-responsive transcription factor WRI1-like [Ipomoea nil]
MSTRG.36118	2.23139	2.5214	2.51233	0.664827	0.410154	1.1177	-1.72829	1.93312e-06	down	yes	PREDICTED: transcription factor DIVARICATA-like [Ipomoea nil]
MSTRG.26039	1.05857	0.475252	0.721199	1.72433	2.27158	1.86172	1.37718	1.99161e-06	up	yes	PREDICTED: trihelix transcription factor GT-3b-like [Ipomoea nil]
itf08g00420	0	0	0	0.560427	0.278015	0.317642	11.912	2.30978e-06	up	yes	PREDICTED: ethylene-responsive transcription factor ERF025-like [Ipomoea nil]
MSTRG.8148	10.6867	10.781	11.4936	4.95817	2.44464	4.58795	-1.45885	3.56876e-06	down	yes	PREDICTED: heat stress transcription factor B-4-like [Ipomoea nil]
itf01g04900	0	0	0	0.113586	0.184337	0.13465	10.4938	4.02295e-06	up	yes	PREDICTED: heat stress transcription factor B-2a-like [Ipomoea nil]
MSTRG.33490	2.59078	3.13803	1.48289	6.53435	6.67156	6.22841	1.4302	4.3844e-06	up	yes	PREDICTED: transcription factor MYB108-like [Ipomoea nil]
MSTRG.8137	0.9333	0.574595	0.580834	1.9605	1.78849	1.34091	1.28501	4.92159e-06	up	yes	PREDICTED: ethylene-responsive transcription factor RAP2-1-like [Ipomoea nil]
MSTRG.13068	2.16293	2.51948	1.9672	1.09178	0.891955	0.65	-1.33616	5.5472e-06	down	yes	PREDICTED: ethylene-responsive transcription factor ERF011-like [Ipomoea nil]
MSTRG.19381	0	0.0585519	0	0.84713	0.442499	0.303674	4.76616	5.98064e-06	up	yes	PREDICTED: transcription factor JUNGBRUNNEN 1-like isoform X2 [Ipomoea nil];PREDICTED: transcription factor JUNGBRUNNEN 1-like isoform X1 [Ipomoea nil]
MSTRG.24850	11.0468	13.6523	9.79707	6.25277	3.86355	6.37918	-1.06436	6.85778e-06	down	yes	PREDICTED: nuclear transcription factor Y subunit A-10-like isoform X2 [Ipomoea nil]
itf03g07510	0.112526	0.112867	0.0626384	0	0	0	-9.90705	7.08472e-06	down	yes	PREDICTED: transcription factor bHLH63-like isoform X1 [Ipomoea nil]
MSTRG.18101	0.0273147	0.0104816	0	0.233088	0.457017	0.163135	4.49663	1.18112e-05	up	yes	PREDICTED: transcription factor JUNGBRUNNEN 1-like [Ipomoea nil]
MSTRG.15354	0.679524	0.549518	0.313296	0.999174	1.07848	1.39491	1.17088	1.32368e-05	up	yes	PREDICTED: probable WRKY transcription factor 26 [Ipomoea nil]
itf03g18550	0.0417849	0	0.0152278	0.235038	0.240902	0.221264	3.61223	1.42597e-05	up	yes	PREDICTED: ethylene-responsive transcription factor TINY-like [Ipomoea nil]
itf03g09160	0	0	0	0.0874268	0.0339291	0.0931764	9.48202	1.43796e-05	up	yes	PREDICTED: ethylene-responsive transcription factor ERF110-like [Ipomoea nil]
MSTRG.8192	13.0354	17.3404	22.1758	7.95464	8.55852	7.4603	-1.1323	1.61386e-05	down	yes	PREDICTED: probable transcription factor KAN4 [Ipomoea nil]
MSTRG.18800	0.273123	0.428961	0.436628	0.126881	0.146979	0.140913	-1.45701	2.19965e-05	down	yes	PREDICTED: transcription factor TCP4-like isoform X1 [Ipomoea nil]
MSTRG.15293	8.94401	9.29813	9.42348	2.9636	3.98421	6.31808	-1.06037	2.74603e-05	down	yes	PREDICTED: transcription factor IBH1-like [Ipomoea nil]
MSTRG.15580	7.70608	7.69826	6.35426	3.22885	2.53527	4.38329	-1.10047	3.27989e-05	down	yes	PREDICTED: transcription factor RAX2-like [Ipomoea nil]
MSTRG.24356	1.95239	1.75952	1.87664	0.798701	0.610368	0.510149	-1.54195	3.54109e-05	down	yes	PREDICTED: ethylene-responsive transcription factor 12 [Ipomoea nil]
itf07g22080	0.186298	0.276612	0.515087	0	0	0	-11.6707	3.70256e-05	down	yes	PREDICTED: myb family transcription factor PHL8-like isoform X3 [Ipomoea nil]
MSTRG.18728	0.242156	0.250758	0.187776	0.514229	0.577145	0.433682	1.16379	4.76702e-05	up	yes	PREDICTED: transcription factor RAX2-like [Ipomoea nil]
MSTRG.36517	0.321042	0.434495	0.423561	0.0529017	0.0803772	0.171628	-1.95124	7.56925e-05	down	yes	PREDICTED: nuclear transcription factor Y subunit B-4-like [Ipomoea nil]
MSTRG.17230	3.86665	4.48196	4.16162	10.6476	6.60232	8.04581	1.01578	8.39605e-05	up	yes	PREDICTED: transcription factor BIM2 isoform X1 [Ipomoea nil]
MSTRG.28346	0.263065	0.171655	0	0.919325	0.965678	1.48839	2.95604	9.87237e-05	up	yes	PREDICTED: probable WRKY transcription factor 71 [Ipomoea nil]
itf12g05360	0	0	0	0.173489	0.230156	0.205937	10.9886	0.000102828	up	yes	PREDICTED: myb family transcription factor EFM-like [Ipomoea nil]
MSTRG.33256	1.58017	1.0524	0.545398	3.76275	3.07282	3.58533	1.7133	0.000105159	up	yes	PREDICTED: ethylene-responsive transcription factor 1B-like [Ipomoea nil]
itf01g04050	0	0	0	0.0668505	0.0640902	0.125995	9.74223	0.00013134	up	yes	PREDICTED: transcription factor DYT1 [Ipomoea nil]
MSTRG.22698	7.18366	7.21784	11.8068	3.51192	4.95045	3.51017	-1.1303	0.000135291	down	yes	PREDICTED: AP2-like ethylene-responsive transcription factor ANT [Ipomoea nil]
MSTRG.36466	0.295434	0.480809	0.515755	0.882288	2.12802	3.32529	2.29388	0.000135741	up	yes	PREDICTED: transcription factor bHLH96-like [Ipomoea nil]
MSTRG.17596	0.300512	0.459748	0.484843	0.848203	0.885944	0.966879	1.11724	0.000143227	up	yes	PREDICTED: nuclear transcription factor Y subunit B-7-like [Ipomoea nil]
itf03g20460	0.0340519	0.0263488	0.0157933	0	0	0	-7.98857	0.000201773	down	yes	PREDICTED: ethylene-responsive transcription factor WIN1-like [Ipomoea nil]
MSTRG.7378	16.6707	15.6956	13.7081	5.58238	5.89171	11.0312	-1.0337	0.000215098	down	yes	PREDICTED: transcription factor TGA2.2-like [Ipomoea nil]
MSTRG.4431	2.10802	2.45333	2.03166	0.847894	1.0692	1.11478	-1.12073	0.00022252	down	yes	PREDICTED: transcription factor TGA2.2 [Ipomoea nil]
MSTRG.2144	1.64132	1.10252	1.44346	2.0844	3.42569	3.62361	1.12518	0.000245854	up	yes	PREDICTED: scarecrow-like transcription factor PAT1 [Ipomoea nil]
MSTRG.18293	12.2629	12.2879	11.7566	5.13007	5.84339	5.55496	-1.13531	0.000251721	down	yes	PREDICTED: ethylene-responsive transcription factor TINY-like [Ipomoea nil]
MSTRG.19188	0.614128	0.421414	1.47041	2.16513	2.332	2.88141	1.55798	0.000267879	up	yes	PREDICTED: ethylene-responsive transcription factor ERF003-like [Ipomoea nil]
MSTRG.32807	0.669876	0.222478	0.132919	2.77512	1.77258	0.793155	2.38106	0.000361731	up	yes	PREDICTED: ethylene-responsive transcription factor 2-like [Ipomoea nil]
MSTRG.11626	1.38085	1.72478	1.21847	3.47778	1.9343	3.73336	1.08065	0.00037378	up	yes	DRE-binding transcription factor swDREB1 [Ipomoea batatas]
MSTRG.17743	4.87735	4.433	6.15077	2.31509	2.90895	1.99937	-1.09789	0.000405223	down	yes	PREDICTED: ethylene-responsive transcription factor 1B-like [Ipomoea nil]
MSTRG.10884	0.0422535	0.101927	0	0.419299	0.331934	0.289239	2.85128	0.000436118	up	yes	PREDICTED: myb family transcription factor EFM-like [Ipomoea nil]
MSTRG.8245	6.17223	6.19576	7.03909	3.60736	2.15489	3.65998	-1.04244	0.000457573	down	yes	PREDICTED: transcription factor bHLH110-like isoform X4 [Ipomoea nil]
itf09g13920	0.283405	0.306949	0.316404	1.14925	0.805095	0.58588	1.48617	0.000477118	up	yes	PREDICTED: trihelix transcription factor PTL-like [Ipomoea nil]
MSTRG.10824	8.63584	11.6039	6.93023	4.52267	4.39085	4.47249	-1.02129	0.000767911	down	yes	transcription factor SQUA [Ipomoea batatas]
MSTRG.12635	1.27884	0.543792	1.79334	1.71943	3.95302	3.37583	1.32326	0.000807451	up	yes	PREDICTED: ethylene-responsive transcription factor CRF1-like [Ipomoea nil]
MSTRG.27336	7.59462	7.06067	6.18571	1.33719	1.0836	3.95437	-1.70889	0.000861627	down	yes	PREDICTED: transcription factor MYB86-like isoform X1 [Ipomoea nil]
itf13g17930	0.0683975	0.0661836	0.0680611	0.130395	0.425338	0.27489	2.03526	0.000869707	up	yes	PREDICTED: probable WRKY transcription factor 48 isoform X1 [Ipomoea nil]
MSTRG.28833	5.82302	4.00784	4.62185	1.90375	2.39293	2.72769	-1.0409	0.000935312	down	yes	PREDICTED: transcription factor bHLH68-like isoform X2 [Ipomoea nil];PREDICTED: transcription factor bHLH68-like isoform X4 [Ipomoea nil]
MSTRG.35277	4.39798	6.59866	4.57697	0.837654	2.351	2.28246	-1.5092	0.00100944	down	yes	PREDICTED: transcription factor IBH1-like [Ipomoea nil]
MSTRG.28179	5.11518	4.06904	5.37866	2.68728	1.4409	2.0276	-1.24228	0.00107532	down	yes	PREDICTED: ethylene-responsive transcription factor 13-like [Ipomoea nil]
MSTRG.10268	1.01532	0.889942	0.554205	0.381552	0.227934	0.427092	-1.24652	0.00108282	down	yes	PREDICTED: AP2-like ethylene-responsive transcription factor At1g16060 [Nicotiana attenuata]
MSTRG.15231	0.655536	0.71198	0.662452	0.128491	0.15142	0.440854	-1.49386	0.00133092	down	yes	PREDICTED: transcription factor PIF1-like isoform X1 [Ipomoea nil]
itf04g11130	0.409854	0.337314	0.22586	0	0	0	-11.6633	0.0013803	down	yes	PREDICTED: AP2/ERF and B3 domain-containing transcription factor At1g51120-like [Ipomoea nil]
MSTRG.20137	0.34401	0.497862	0.734511	2.53354	1.07194	1.17518	1.60059	0.00182599	up	yes	PREDICTED: transcription factor bHLH93-like [Ipomoea nil]
MSTRG.31228	0.25987	0.21347	0.249805	0.0112825	0.0789163	0.0823599	-2.0672	0.00202179	down	yes	PREDICTED: ethylene-responsive transcription factor ERF061-like [Ipomoea nil]
MSTRG.29724	1.99366	0.719426	1.14932	2.79547	2.64305	2.76416	1.0866	0.00219455	up	yes	PREDICTED: transcription factor bHLH79-like [Ipomoea nil]
MSTRG.32877	1.32516	1.80861	2.21316	3.31673	4.3119	3.91684	1.11055	0.00254764	up	yes	PREDICTED: transcription factor MYB39-like [Ipomoea nil]
MSTRG.27794	4.77275	6.47608	2.95291	2.54287	1.88037	1.99101	-1.14672	0.00272628	down	yes	PREDICTED: probable WRKY transcription factor 9 [Ipomoea nil]
itf14g18080	0	0	0.0248325	0.124374	0.234765	0.299055	4.72821	0.00276788	up	yes	PREDICTED: ethylene-responsive transcription factor 1B-like [Ipomoea nil]
itf02g15460	1.18863	0.151072	1.27896	2.26189	3.30878	3.34498	1.76751	0.00317562	up	yes	PREDICTED: NAC transcription factor 56-like [Ipomoea nil]
MSTRG.11223	0.684815	0.517834	0.637455	0.220477	0.128644	0	-2.39799	0.005321	down	yes	transcription factor RADIALIS isoform X1 [Ricinus communis]
itf09g07120	0.013111	0.0236309	0.0314385	0.26881	0.101726	0.0618609	2.66493	0.00547548	up	yes	PREDICTED: ethylene-responsive transcription factor ERF105 [Ipomoea nil]
MSTRG.30128	2.8003	1.75438	3.86775	0.653756	0.882039	1.89251	-1.29674	0.00631036	down	yes	PREDICTED: AP2-like ethylene-responsive transcription factor ANT isoform X1 [Ipomoea nil]
itf05g19400	0.0644815	0.0519652	0.0265284	0.174336	0.190891	0.0960908	1.69	0.00656572	up	yes	PREDICTED: probable WRKY transcription factor 53 [Ipomoea nil]
