# Supplementary material for: Identification and Network Construction of mRNAs, miRNAs, lncRNAs, and circRNAs in Sweetpotato (Ipomoea batatas L.) Adventitious Roots Under Salt Stress via Whole-Transcriptome RNA Sequencing
Source: Int J Mol Sci. 2025 Feb 15;26(4):1660. doi: 10.3390/ijms26041660 (PMC11854956; doi:10.3390/ijms26041660)
Supplement: Supplementary file 1 [file ijms-26-01660-s001.zip › Table S5. Summary of sequence data generated from sweetpotato small RNA libraries..xlsx]

## Sheet: Sheet1
Table S5. Summary of sequence data generated from sweetpotato small RNA libraries.
Sample	Raw reads	Valid reads	Valid Ratio (reads)
CTRL_1	26524875	3692145	13.9196
CTRL_2	11193017	3009289	26.8854
CTRL_3	12272117	6575167	53.5781
NaCl_1	12265320	6111643	49.8286
NaCl_2	10864689	5637658	51.8897
NaCl_3	12216351	6444121	52.75
