# Supplementary material for: Identification and Network Construction of mRNAs, miRNAs, lncRNAs, and circRNAs in Sweetpotato (Ipomoea batatas L.) Adventitious Roots Under Salt Stress via Whole-Transcriptome RNA Sequencing
Source: Int J Mol Sci. 2025 Feb 15;26(4):1660. doi: 10.3390/ijms26041660 (PMC11854956; doi:10.3390/ijms26041660)
Supplement: Supplementary file 1 [file ijms-26-01660-s001.zip › Table S6. Identification of known and novel miRNAs in sweetpotato under salt stress..xlsx]

## Sheet: Sheet1
Table S6. Identification of known and novel miRNAs in sweetpotato under salt stress.
miR_name	miR_seq	Length	pre-miRNA_seq	Group	CTRL_mi_1(norm)	CTRL_mi_2(norm)	CTRL_mi_3(norm)	NaCl_mi_1(norm)	NaCl_mi_2(norm)	NaCl_mi_3(norm)
nta-miR156a	TGACAGAAGAGAGTGAGCAC	20	aagggaggTGACAGAAGAGAGTGAGCACaaatggtgttttcttgcatgatagatatgcttgaagctatgtgTGCTCACTCTCTATCTGTCACCcc	gp1	145.551	247.088	69.8346	88.8639	127.661	111.83
nta-MIR156d-p3_2ss20AT22CA	TGCTCACTCTCTATCTGTCTCA	22	aagggaggTGACAGAAGAGAGTGAGCACaaatggtgttttcttgcatgatagatatgcttgaagctatgtgTGCTCACTCTCTATCTGTCACCcc	gp1	21.6165	9.94034	4.10792	4.48808	18.9497	10.7688
ptc-miR160a	TGCCTGGCTCCCTGTATGCCA	21	tatataTGCCTGGCTCCCTGTATGCCAtttgcagagctcaccgagacctcgacgggcctccgtgaatggcgtatgaggagccaagcatattc	gp1	397.744	420.334	567.48	702.833	586.443	628.731
sly-miR319c-5p	AGAGCTTCCTTCAGCCCACTC	21	ggaatggtctgagAGAGCTTCCTTCAGCCCACTCatggatgagaattggggttgaattagctgccacctcattcatccaatcactcagtagaaaagattacgctttgtgctactgtgattgagtgaatgatgcgggagatagttttctatcccgctctttctttgcTTGGACTGAAGGGAGCTCCctttt	gp1	0	0	0	4.48808	5.98411	6.62694
sly-miR319a_L-1	TTGGACTGAAGGGAGCTCC	19	ggaatggtctgagAGAGCTTCCTTCAGCCCACTCatggatgagaattggggttgaattagctgccacctcattcatccaatcactcagtagaaaagattacgctttgtgctactgtgattgagtgaatgatgcgggagatagttttctatcccgctctttctttgcTTGGACTGAAGGGAGCTCCctttt	gp1	0	8.52029	0	7.18092	5.98411	4.9702
rgl-MIR5141-p5	AAAGGCGGCCACTTCGCGATAT	22	ttgagtaatgcctgagtcgctgcatcaaggtctgagccaaattgagcAAAGGCGGCCACTTCGCGATATtgtgccaattccagttttaaactaccgcagacttgtttcatagctttcaactgagcggcagacccgacgcgactgacagataagccgacgtta	gp1	0	0	0	4.48808	0	0
gma-MIR5368-p5_1ss1TC	CCCTGGGATTGGCTTTGG	18	actgttCCCTGGGATTGGCTTTGGgcccttcctgcgcagcttaggtggaaggcgaagaaggcctccttccgggggggcccgagccatcagtGAGATACCACTCTGGAAGggctagaattctaaccttgtgccaggacctacgggccaagggacagtttcaggtagacagt	gp1	0	0	0	7.18092	4.98676	4.14184
gma-MIR5368-p3_1ss17CA	GAGATACCACTCTGGAAG	18	actgttCCCTGGGATTGGCTTTGGgcccttcctgcgcagcttaggtggaaggcgaagaaggcctccttccgggggggcccgagccatcagtGAGATACCACTCTGGAAGggctagaattctaaccttgtgccaggacctacgggccaagggacagtttcaggtagacagt	gp1	0	21.3007	10.5632	53.8569	34.9073	36.4482
aof-miR156b_1ss20AC	TTGACAGAAGATAGAGAGCCC	21	aatgaaggggactggctgtagtggacatggtggTTGACAGAAGATAGAGAGCACagatgatgatgaaggtgcatatatacatacaatggatgcttagctttgtttcacctcactcctttgtGCTCTCTACTCTTCTGTCATCatcctcatcatcagctagtccctctctta	gp2a	131.14	132.064	114.728	91.5568	185.507	141.651
vca-miR156b-3p_2ss9TC10GT	GCTCTCTACTCTTCTGTCATC	21	aatgaaggggactggctgtagtggacatggtggTTGACAGAAGATAGAGAGCACagatgatgatgaaggtgcatatatacatacaatggatgcttagctttgtttcacctcactcctttgtGCTCTCTACTCTTCTGTCATCatcctcatcatcagctagtccctctctta	gp2a	0	0	4.10792	4.48808	0	0
aof-miR156b	TTGACAGAAGATAGAGAGCAC	21	caggagagagagagagtgagaggggcaattgtggtattgTTGACAGAAGATAGAGAGCACagatgatgaaatgctaaactgaaaatattgctgccaaaattgaaaagcatctcactccatttgtgcTCTCTATGCTTCTGTCATCACCttcacacccactcctctcttatctttcatc	gp2a	507.267	684.463	477.986	201.963	522.612	366.138
vca-miR156b-3p_L-2R+3	TCTCTATGCTTCTGTCATCACC	22	caggagagagagagagtgagaggggcaattgtggtattgTTGACAGAAGATAGAGAGCACagatgatgaaatgctaaactgaaaatattgctgccaaaattgaaaagcatctcactccatttgtgcTCTCTATGCTTCTGTCATCACCttcacacccactcctctcttatctttcatc	gp2a	7.2055	0	4.10792	0	0	0
bdi-miR156a_L+1R-1	TTGACAGAAGAGAGAGAGCAC	21	gcaggagtggtgctaatcttggctctttgaggatgttaaggagaaaaagtgTTGACAGAAGAGAGAGAGCACaatccttaatcagcaaaaatggtgtttgcttttcatggaatgtgctctctctgctatctgtcataagctccctcttatttcctcaaggaggcatgaaaccatcccacc	gp2a	24.4987	32.6611	41.0792	11.669	40.8914	24.851
osa-miR160a-5p_R+1	TGCCTGGCTCCCTGTATGCCAC	22	atcggagcagtgagttgagaaaatggttcTGCCTGGCTCCCTGTATGCCATctaagaaccgagatgtcaaaattgttgacactcatcctaggtggcatcagaggagtcaggcagatccaactcacaactcttctcccga	gp2a	7.92605	14.2005	23.7672	10.7714	13.9629	21.9517
mes-miR160a_R+2	TGCCTGGCTCCCTGTATGCCATC	23	gctacgTGCCTGGCTCCCTGTATGCCATCtgcggagctcatcgagagcgatgggcatctgtgaatggcgtatgaggagccaagcatgtata	gp2a	0	0	2.64081	4.03927	0	3.31347
ath-miR162a-5p_1ss15CA	TGGAGGCAGCGGTTAATCGATC	22	ttttgtttttgtgtggtggggatggttgagacacTGGAGGCAGCGGTTAATCGATCtgttcctgaaacccaaaggataacaggaatcgaTCGATAAACCTCTGCATCCAGcgctttacccctctttgcttgcctacatatttcatat	gp2a	0	0	1.76054	4.03927	2.99205	3.31347
osa-miR162a	TCGATAAACCTCTGCATCCAG	21	ttttgtttttgtgtggtggggatggttgagacacTGGAGGCAGCGGTTAATCGATCtgttcctgaaacccaaaggataacaggaatcgaTCGATAAACCTCTGCATCCAGcgctttacccctctttgcttgcctacatatttcatat	gp2a	509.429	570.859	590.367	564.6	514.135	666.007
mtr-miR162_R+1	TCGATAAACCTCTGCATCCAGC	22	gttgagacgctggaggcagcggataatcgatctattcctgaaacccaaagaatgaattagcttaacaggatttgaTCGATAATCCTCTGCATCCAGCgtttcccc	gp2a	0	4.97017	5.28161	8.07854	3.49073	8.28367
ath-miR162a-5p_L-1_1ss15CA	GGAGGCAGCGGTTAATCGATC	21	gttgagactctGGAGGCAGCGGATAATCGATCtattcctgaaacccaaaggatgaaatagcttaacaggatttgatcgataatcctctgcatccggcgtttcccc	gp2a	0	0	1.46711	5.8345	0	0
osa-miR162a_R-3	TCGATAAACCTCTGCATC	18	tttatgtgtggtagagagggttgagacgctggaggcagaggtttattgatcttttcctgaaaccccaaggatgaattagcgttcaggattcggTCGATAAACCTCTGCATCcggtgtttcccttcattgtttgcttacatatttg	gp2a	10.8083	6.39022	5.86846	8.97615	2.49338	4.9702
osa-miR164a_1ss21AT	TGGAGAAGCAGGGCACGTGCT	21	tatgggtgggtagctctcgtTGGAGAAGCAGGGCACGTGCAagtttttgaattgcttgaatcctgCACGTGCTCCCCTTCTCCAACatgggtttcctcaccccaa	gp2a	0	0	17.0185	5.38569	13.9629	8.28367
zma-miR164g-3p_1ss20CA	CACGTGCTCCCCTTCTCCAAC	21	tatgggtgggtagctctcgtTGGAGAAGCAGGGCACGTGCAagtttttgaattgcttgaatcctgCACGTGCTCCCCTTCTCCAACatgggtttcctcaccccaa	gp2a	0	8.52029	14.0843	8.07854	0	9.11204
mtr-miR164d	TGGAGAAGCAGGGCACATGCT	21	attggatagttggttaagcTGGAGAAGCAGGGCACATGCTgaagcacctggatcgatttcgacatgggattttagcatgtgctctccttctccaccttaaaggctcatccttt	gp2a	43.9536	48.2816	64.553	21.094	37.4007	40.1758
mtr-miR164d_R-1	TGGAGAAGCAGGGCACATGC	20	aagaatgggtgggtgggtagctctcgtTGGAGAAGCAGGGCACGTGCaagttcttcttgaaaattacgcacacgaattgaaccctgcacgtgttctcctcctccaacaagggtttcctcacccttatatcccattgtt	gp2a	10.8083	11.3604	11.1501	3.14165	4.48808	4.55602
osa-miR164a	TGGAGAAGCAGGGCACGTGCA	21	caagaTGGAGAAGCAGGGCACGTGCAttactaactccggccaacgaaaacagccggccagttgatcagacgtacataaaacatagtactgatcagtttggctgaatgagttagtggttcatgtgcccatcttcaccatcatg	gp2a	1226.38	1158.76	1790.47	938.008	844.757	1017.24
gra-miR166d_2ss4TG16TC	TGAGGGGAATGTTGTCTGGCT	21	tcttTGAGGGGAATGTTGTCTGGCTcgaagccgccattaatcgtatctcctccgatccatctttaatggtgtttTCGGACCAGGCTTCATTCCCCtcaatca	gp2a	79.2605	113.604	75.7031	117.588	114.695	200.465
osa-miR166a-3p_1ss21CA	TCGGACCAGGCTTCATTCCCA	21	tcttTGAGGGGAATGTTGTCTGGCTcgaagccgccattaatcgtatctcctccgatccatctttaatggtgtttTCGGACCAGGCTTCATTCCCCtcaatca	gp2a	564.191	472.166	619.709	642.244	721.584	833.338
csi-miR166g-5p_L+1R-1_1ss15TC	GGAATGCTGTCTGGCTCGAGA	21	attgttgaggGGAATGCTGTCTGGTTCGAGAccattcaacctcggacttaactgttgttttgttatctgggggaattgaatgaatgaTCTCGGACCAGGCTTCATTCCccccaacgta	gp2a	0	0	0	51.1641	25.9311	19.0525
osa-miR166a-3p_L+2R-2	TCTCGGACCAGGCTTCATTCC	21	attgttgaggGGAATGCTGTCTGGTTCGAGAccattcaacctcggacttaactgttgttttgttatctgggggaattgaatgaatgaTCTCGGACCAGGCTTCATTCCccccaacgta	gp2a	21810.3	25610.6	21354.4	29567.9	16808.4	30483.5
osa-miR166g-5p_1ss5GA	AATGAAGGCTGATCCAAGATC	21	aaaggaaaaggggagtttggAATGAAGGCTGATCCAAGATCcatcagtccctcgatcttcttcttcttcttctccttcttagagagagagagagatctgaTCTCGGACCAGGCTTCATTCCtcacgcctcgctttccact	gp2a	184.461	201.647	272.883	287.237	433.848	387.676
osa-miR166a-3p	TCGGACCAGGCTTCATTCCCC	21	taagttgaggggagtgttgcctggttcgcaatctttcacgacaactaattaaccttaattagctcagaattgaagcatgtttgttcgttggtgtgaatgattTCGGACCAGGCTTCATTCCCCtcaacctc	gp2a	73100.5	79963.6	96319.3	118650	112674	142666
osa-miR166a-3p_L+1R-1	TTCGGACCAGGCTTCATTCCC	21	tgggttgtggggaatgttgtctggttcgaaatctttcatgggaatataatggatctgaacttgcatgcattatattgcatcacttcatcattgtgtgaattgaatgatTTCGGACCAGGCTTCATTCCCctcaacttc	gp2a	266.604	266.969	338.023	412.903	398.442	510.274
osa-miR167a-5p_R+1	TGAAGCTGCCAGCATGATCTAA	22	tgccgtgcacctctagcagtTGAAGCTGCCAGCATGATCTAAacttgcctcctttttttgggttgaggaaagATCAGATCATGTGGCAGCTTCACCtgttggttggttgcacgaaa	gp2a	33.8659	41.8914	69.5412	57.4474	60.3398	72.8963
ptc-miR167f-3p_L+3_1ss18TC	ATCAGATCATGTGGCAGCTTCACC	24	tgccgtgcacctctagcagtTGAAGCTGCCAGCATGATCTAAacttgcctcctttttttgggttgaggaaagATCAGATCATGTGGCAGCTTCACCtgttggttggttgcacgaaa	gp2a	5.04385	7.10024	12.0303	14.8107	14.4616	14.0822
osa-miR167d-5p_R-2	TGAAGCTGCCAGCATGATC	19	tggcgtgcaccgccgtcagaTGAAGCTGCCAGCATGATCtaaacttacctcgttctaggttgtcggggaaagATCAGATCATGTGGTAGCTTCACCtggtggtcgggtgcacgaaa	gp2a	139.787	173.246	73.9425	64.6283	61.3371	78.6949
osa-miR167e-3p_L+3_2ss13TG24TC	ATCAGATCATGTGGCAGCTTCACC	24	tggcgtgcaccgccgtcagaTGAAGCTGCCAGCATGATCtaaacttacctcgttctaggttgtcggggaaagATCAGATCATGTGGTAGCTTCACCtggtggtcgggtgcacgaaa	gp2a	5.04385	7.10024	12.0303	14.8107	14.4616	14.0822
osa-miR167a-5p	TGAAGCTGCCAGCATGATCTA	21	gcatgcaccacttgcggtTGAAGCTGCCAGCATGATCTAaacttgccttcggatattataaggaaggattggatcatctgacagcttcaactgttgttggatgcatgg	gp2a	685.243	1007.52	828.333	646.283	660.247	782.807
aof-miR168b_2ss20TA21CA	TCGCTTGGTGCAGGTCGGGAA	21	gttgcggcggtctctaatTCGCTTGGTGCAGGTCGGGAActgccgccgccggctgagcggagacggttgcgtcgtcgtctccggcgaatttagctCCCGCCTTGCATCAACTGAATcggagcccgcggtgaa	gp2a	1384.9	1531.52	1475.33	1558.26	1471.09	1911.46
vca-miR168a-3p_L-1R+1_2ss6GC13CT	CCCGCCTTGCATCAACTGAAT	21	gttgcggcggtctctaatTCGCTTGGTGCAGGTCGGGAActgccgccgccggctgagcggagacggttgcgtcgtcgtctccggcgaatttagctCCCGCCTTGCATCAACTGAATcggagcccgcggtgaa	gp2a	40.3508	28.401	48.1213	71.8092	70.812	86.1502
aof-miR168a_L+1R-1	TTCGCTTGGTGCAGGTCGGGA	21	gtggcgaattcgttcgtagcttttagggcacatacattgcggcggtctctgaTTCGCTTGGTGCAGGTCGGGActttcacggcgccgccgccgatcgacggccggctcagtcgttctcggcgtgtttaggTCCCGTCCTGTATCAATTGAATcggaggccgcggtaattgcgatttggctccgtacgggtagc	gp2a	629.04	673.103	688.663	724.376	566.994	808.487
ath-MIR168b-p3_2ss8TC17CT	TCCCGTCCTGTATCAATTGAAT	22	gtggcgaattcgttcgtagcttttagggcacatacattgcggcggtctctgaTTCGCTTGGTGCAGGTCGGGActttcacggcgccgccgccgatcgacggccggctcagtcgttctcggcgtgtttaggTCCCGTCCTGTATCAATTGAATcggaggccgcggtaattgcgatttggctccgtacgggtagc	gp2a	0	0	4.69477	0	9.97351	0
aof-miR168a	TCGCTTGGTGCAGGTCGGGAA	21	gttgtgcgttcgatctacgttgcggcggtctctaatTCGCTTGGTGCAGGTCGGGAActgccggatcggattgcgagtggttgcatgtacgttgccatctgcaaatctagctagctCCTGCCTTGCATCAATTGAATccgagaccgcggtgattcgaaccacctc	gp2a	1384.9	1531.52	1475.33	1558.26	1471.09	1911.46
vca-miR168a-3p_L-1R+1_4ss4CT6GC13CT17CT	CCTGCCTTGCATCAATTGAAT	21	gttgtgcgttcgatctacgttgcggcggtctctaatTCGCTTGGTGCAGGTCGGGAActgccggatcggattgcgagtggttgcatgtacgttgccatctgcaaatctagctagctCCTGCCTTGCATCAATTGAATccgagaccgcggtgattcgaaccacctc	gp2a	12.9699	14.2005	19.9528	22.4404	32.9126	25.6794
ptc-miR169i_R+1	TAGCCAAGGATGACTTGCCTGC	22	tttggTAGCCAAGGATGACTTGCCTGCaccattatattcaattcaatgcatgaatgaatgaatgaatgcttggttgaattgggcatgccatgccgcAGGCAATCTCCTTGGCTATCctc	gp2a	0	0	1.76054	4.03927	0	3.72765
ath-MIR169k-p3_1ss6GA	AGGCAATCTCCTTGGCTATC	20	tttggTAGCCAAGGATGACTTGCCTGCaccattatattcaattcaatgcatgaatgaatgaatgaatgcttggttgaattgggcatgccatgccgcAGGCAATCTCCTTGGCTATCctc	gp2a	0	0	0	3.59046	2.99205	4.14184
osa-miR169b_L+2R-2	TGCAGCCAAGGATGACTTGCC	21	atttgttcatcggagggcttgcatgtggggaggaggcgccggaaTGCAGCCAAGGATGACTTGCCggcgaactcgtttatatgtgtatgtatatgacatgtaaatgaggtgattggcaagtcattcttggctacatttctgccttgttttctcatgctaggtttctgatgaccactg	gp2a	0	0	0	2.69285	6.98146	0
osa-miR169a_1ss7AG	CAGCCAGGGATGACTTGCCGA	21	ttctttagagagatttttgcatgaagaggtagggtgtgagttgCAGCCAGGGATGACTTGCCGAgtttgccaaactccgccttcaattgcttgctgagttgtgaaaacgtttcggcaggttgtccctggctacatttggctctcttcttctcatgtgaaatctctctagattt	gp2a	19.4549	13.4905	14.6711	8.07854	13.9629	14.9106
osa-miR169h_L+1R-1_1ss4GA	GTAACCAAGGATGACTTGCCT	21	caccaagactcatcaattGTAACCAAGGATGACTTGCCTagctacctacctaactaaattcaaccttattaagctttcttgaagcctatatactgtactattattgcaagctaggcaagcatctgaggctacagtggatgatcttgttt	gp2a	7.2055	14.2005	15.8448	11.669	4.98676	9.94041
osa-miR169h_R-1	TAGCCAAGGATGACTTGCCT	20	ctagaagagagggcttgcatgaatagaagagtcttgtttagTAGCCAAGGATGACTTGCCTaagctacataaccatttgaaactttctaggtttcaatttcaggcaagtcatccttagctaacttgacttgctcctccctttcatgcaagcccttatcttcttg	gp2a	11.5288	11.3604	7.62899	4.03927	0	3.72765
aly-miR169j-3p_L+1_1ss6GA	AGGCAATCTCCTTGGCTATC	20	ggactaacatgataggaagaatgttgtttggtagccaaggatgacttgcctgcaccattttcatcaggtctttcatgaagttattgtaaaaagctaagacctttgatatggttttcAGGCAGTCTCCTTGGCTATCttgacaggttcttctttctcatgttaggcc	gp2a	0	0	0	3.59046	2.99205	4.14184
osa-miR171b	TGATTGAGCCGTGCCAATATC	21	ttatacgagatgttggtgcggttcaattagaaagccgagctcgtaactacttgaactccgttattTGATTGAGCCGTGCCAATATCacgtacta	gp2a	69.8934	58.222	84.2123	37.251	36.4033	31.478
aof-miR171c_1ss21CT	TTGAGCCGCGTCAATATCTCT	21	tgagagtgacagtagagagatattgatgcgattcaatctgaacatttatggttaatctatcagccatatatatggttttgaTTGAGCCGCGTCAATATCTCTctttcaaccatctgtccttact	gp2a	275.25	326.611	331.568	133.745	233.879	183.069
aof-miR171b	TTGAGCCGCGCCAATATCACT	21	taaggaatgaaagcgatattggtgaggttcaatccgaagacgagtttacacttattgctttatgtaaacatccctctcagaTTGAGCCGCGCCAATATCACTtttctattgcatttccat	gp2a	106.641	130.644	161.969	43.0855	60.8384	56.329
osa-miR171b_R+1	TGATTGAGCCGTGCCAATATCT	22	ggtaactctggtattggcccggttcactcagactctatatattattcaacctcttgtatgtctatatgtatgtatatatatagtcatgagggtttttgtatatatatatgttaggtcTGATTGAGCCGTGCCAATATCTcagttctt	gp2a	7.2055	0	2.05396	0	0	0
osa-miR172a	AGAATCTTGATGATGCTGCAT	21	cgcagtcgttggtttgcaggtgcagcatcatcaagattcacctacaaaatcaatctggctatatatatatatatatatgtcatacatatgtaagctcccaggtttgtacagtacgAGAATCTTGATGATGCTGCATcagcaaacaatggcttac	gp2a	44.6741	44.0215	54.5766	36.8022	93.751	34.7914
osa-miR172b	GGAATCTTGATGATGCTGCAT	21	cccagccagtcttttgcgggtgcagcatcatcaagattcacaaatcaaacacttatccattagggtttgatacatatgGGAATCTTGATGATGCTGCAGcggcaatggatggctact	gp2a	0	18.4606	13.4974	14.3618	10.9709	12.4255
osa-miR390-5p	AAGCTCAGGAGGGATAGCGCC	21	cacggtataggaggatctgtaAAGCTCAGGAGGGATAGCGCCatggatagcgtttcttcatttcttcattatattgttcactccatgaacgactggCGCTATCTATCCTGAGTTTCAtagctcctccttactttc	gp2a	22.3371	35.5012	34.6239	29.1725	23.4378	33.1347
bdi-miR390a-3p_2ss17CT19CT	CGCTATCTATCCTGAGTTTCA	21	cacggtataggaggatctgtaAAGCTCAGGAGGGATAGCGCCatggatagcgtttcttcatttcttcattatattgttcactccatgaacgactggCGCTATCTATCCTGAGTTTCAtagctcctccttactttc	gp2a	0	0	0	0	2.49338	0
gma-miR390a-3p_R+1	CGCTATCCATCCTGAGTTTCA	21	aatgatatgatgcagcatggagaatctgtaAAGCTCAGGAGGGATAGCGCCcagatcagatcagaggtgatatgatgattgatcttcatttttattacctcacatataatatgatgttgggctgggCGCTATCCATCCTGAGTTTCAttgcttcttcatgccatgtctga	gp2a	7.2055	0	10.8566	12.5666	11.4695	12.0113
osa-miR390-5p_1ss19GA	AAGCTCAGGAGGGATAGCACC	21	acacgttattgcaaaatgtgtggagaatctgtaAAGCTCAGGAGGGATAGCACCatggatgatcatattatagcttcgtctgtttaattttcacgagctttttgatcgtctacagCGCTATCCATCCTGAGTTTCAtggcttcttcatgctgctatgatcgatc	gp2a	132.581	189.576	169.012	161.571	128.16	155.733
gma-miR390b-5p	AAGCTCAGGAGGGATAGCACC	21	tgcagtaatgaaggatctgtaAAGCTCAGGAGGGATAGCGCCatggatttatatagattagtggcgctatccatcctgagcctcatggctcctccttactaat	gp2a	132.581	189.576	169.012	161.571	128.16	155.733
gma-MIR393b-p3_2ss15TC21TA	ATCATGCTATCCCTCTGGACA	21	tggaaggagacgtccaaagggatcgcattgatcccatttcactttcacaccaatatatatatatatatatacacacacacatatatatatatatatagacagagagagaaagaagtgcggATCATGCTATCCCTCTGGACAtctccttcgtt	gp2a	0	0	5.86846	5.38569	6.98146	0
osa-miR394	TTGGCATTCTGTCCACCTCC	20	tctggcttctcagagggcaagatgcagaaccaatTTGGCATTCTGTCCACCTCCgatcccatccatccgatcattggatcggacggtcttttggaggcggtcagtatgccaaattcgctctgtcactgcttctctggaagccctt	gp2a	132.581	173.956	147.005	199.719	113.698	180.17
tae-miR395b_L+1	CTGAAGTGTTTGGGGGAACTC	21	gtagtcaggtttcccctggagtccctctgaacacttcattgggagtttaaagatggccctttgattattgaaacaagctaaggcctaagggtgcttgcttaattattgcctaCTGAAGTGTTTGGGGGAACTCtgggagccacttgacact	gp2a	0	7.10024	0	0	0	0
osa-miR396c-5p	TTCCACAGCTTTCTTGAACTT	21	atcaagtcctgtcatgcttTTCCACAGCTTTCTTGAACTTcttcagctgaatgctggtctcttggctttggttatgagggagaagagatcattcatttctgcattgaagTCCAAGAAAGCTGTGGGAAAacatgccaattttaggacttatg	gp2a	747.931	854.159	840.07	173.689	697.149	403.829
stu-MIR396-p3	TCCAAGAAAGCTGTGGGAAA	20	atcaagtcctgtcatgcttTTCCACAGCTTTCTTGAACTTcttcagctgaatgctggtctcttggctttggttatgagggagaagagatcattcatttctgcattgaagTCCAAGAAAGCTGTGGGAAAacatgccaattttaggacttatg	gp2a	17.2932	12.7804	7.04215	5.38569	8.97616	5.79857
osa-miR396a-5p	TTCCACAGCTTTCTTGAACTG	21	taatggctctctttgtattcTTCCACAGCTTTCTTGAACTGcatccatgtcgattttctccaagcttttcttggatgtgaacgccaaactgttttgcgGTTCAATAAAGCTGTGGGAAGatacagaaagagccaaga	gp2a	8908.88	9626.51	10585.5	4051.84	9533.18	8103.09
osa-miR396a-3p_R+1	GTTCAATAAAGCTGTGGGAAG	21	taatggctctctttgtattcTTCCACAGCTTTCTTGAACTGcatccatgtcgattttctccaagcttttcttggatgtgaacgccaaactgttttgcgGTTCAATAAAGCTGTGGGAAGatacagaaagagccaaga	gp2a	38.9097	50.4117	52.2293	41.7391	46.8755	28.1645
mdm-miR397a_1ss20AG	TTGAGTGCAGCGTTGATGAGA	21	ggtgagtgcttaaatgcatcaTTGAGTGCAGCGTTGATGAGCtagcatttaagaacggcggcggctatggccgtttctgttttctccggcgccgtgctcaTTGACGCTGCACTCAATAATGcttttggctctcaga	gp2a	185.181	157.625	173.413	98.2889	74.8014	77.8665
gma-miR397b-3p_L-2R+2	TTGACGCTGCACTCAATCATG	21	ggtgagtgcttaaatgcatcaTTGAGTGCAGCGTTGATGAGCtagcatttaagaacggcggcggctatggccgtttctgttttctccggcgccgtgctcaTTGACGCTGCACTCAATAATGcttttggctctcaga	gp2a	0	22.7208	12.9106	13.4642	6.98146	11.5971
sbi-MIR397-p3_2ss9GA20TC	TCACCGGCACTGCACTCAAC	20	gaagagtgcttaaagacattaTTGAGTGCAGCGTTGATGAGAatggaaatgggcacgacaatctccactccattataattcTCACCGGCACTGCACTCAACcatgttttaagctctccca	gp2a	0	0	0	5.38569	0	0
osa-miR398b	TGTGTTCTCAGGTCGCCCCTG	21	catttgattaaaggtggaatggttcaacagggtcggcatgagagcacatgtagtcttttataaataatgcatcaTGTGTTCTCAGGTCGCCCCTGtagatctatttttcaccattctatttattattcaggtt	gp2a	146.992	147.685	148.472	47.5736	50.8649	72.068
osa-miR399d	TGCCAAAGGAGAGTTGCCCTG	21	agtgggaataggaataacagtgcaattctcgtttggcatggtgggtaatggaagctatgcagcatgcataaaattcaactgcatatgcctctctcgttTGCCAAAGGAGAGTTGCCCTGccattcaattccctcg	gp2a	0	3.55012	13.4974	4.93688	5.48543	8.28367
osa-miR399a	TGCCAAAGGAGAATTGCCCTG	21	agtgggaataggaataacagtgcaattctcctttggcatggtgagtaatggaagctatgcagcatgcataaaattcaactgcatatgcctctttcgttTGCCAAAGGAGAATTGCCCTGccattcaattccctcc	gp2a	7.2055	7.81026	12.6172	2.69285	3.49073	0
osa-miR399j_1ss21AC	TGCCAAAGGAGAGTTGCCCTC	21	gagtgattttgtaagcgaaacagtgatagggctactctctattggcatgcattgtttactagcatcatcagaatcccgcaTGCCAAAGGAGAGTTGCCCTCtaactgtttcagcttaattaattaata	gp2a	4.3233	3.55012	5.57503	0	0	0
hvu-miR399	TGCCAAAGGAGATTTGCCCCG	21	actgggcatatctcctttggaaggaagccattaatagttacttttcTGCCAAAGGAGATTTGCCCCGc	gp2a	5.7644	3.55012	2.34738	0	0	0
vvi-miR399i	CGCCAAAGGAGAGTTGCCCTG	21	ggagctaaggagttggagggcagctctccagttggcagataattaatcctcaatctgatactacaacgtaagtaaccttaaaaatctcgacctgcgggcaggttcattatatatatcCGCCAAAGGAGAGTTGCCCTGcgactgcttcaggcttc	gp2a	4.3233	0	5.28161	0	0	5.38439
osa-miR399j_1ss1TC	CGCCAAAGGAGAGTTGCCCTA	21	gcgagctaaggagttggagggcagctctcctgttggcagataatcgaatgctacaacgtaagtaaccttaaaaatctcgacctggttagttagttatcCGCCAAAGGAGAGTTGCCCTAtgactgcttcagcttga	gp2a	12.2494	6.39022	12.6172	4.48808	0	5.38439
gma-MIR403a-p5_2ss5CT18AG	GGTTTGTGCGTGAATCTGACG	21	ggagaagagttatatttcGGTTTGTGCGTGAATCTGACGcctagctcttgctcttgctcttgctcttgctgttgcgtatgtggttcgTTAGATTCACGCACAAACCCGtaatatgccttttcgtt	gp2a	23.0576	31.9511	38.4384	74.0533	55.8517	126.326
gma-miR403a_1ss20TC	TTAGATTCACGCACAAACTCG	21	ggagaagagttatatttcGGTTTGTGCGTGAATCTGACGcctagctcttgctcttgctcttgctcttgctgttgcgtatgtggttcgTTAGATTCACGCACAAACCCGtaatatgccttttcgtt	gp2a	409.272	427.434	330.101	307.433	260.309	289.1
mes-MIR403b-p5_1ss5AG	TTTCGGGTTTGTGCGTGAATC	21	aacgaaaaggcataTTACGGGTTTGTGCGTGAATCtaacgaaccacatacgcaacagcaagagcaagagcaagagcaagagctaggcgtcagattcacgcacaaaccgaaatataactcttctcc	gp2a	54.7618	69.5824	61.0319	73.6045	64.8278	81.18
zma-miR408b-5p_L+1R-1_1ss3AG	ACGGGGACGAGGCAGAGCATG	21	ttctgaggtaaaagttgggaaggcggtggagagggtagACGGGGACGAGGCGGAGCATGagatgggcagttggggttaagttgctgccctttccaTGCACTGCCTCTTCCCTGGCTctcctctcctccattatttttctgctctatgttcattc	gp2a	7.2055	29.821	21.1264	8.97615	7.97881	5.79857
osa-miR408-3p_L-1R+1	TGCACTGCCTCTTCCCTGGCT	21	ttctgaggtaaaagttgggaaggcggtggagagggtagACGGGGACGAGGCGGAGCATGagatgggcagttggggttaagttgctgccctttccaTGCACTGCCTCTTCCCTGGCTctcctctcctccattatttttctgctctatgttcattc	gp2a	1139.91	1293.66	1448.34	510.743	682.188	825.054
csi-miR477b-5p_L-1R+2_1ss15CT	TCTCCCTCAAGGGTTTCTCTTC	22	taaagacagtgattgttgtcTCTCCCTCAAGGGTTTCTCTTCtatccggcctgcaggcagggatatattatattatattatatataggagagaagctcttttgggggaaccaacactcactgcctcca	gp2a	7.2055	4.97017	12.6172	3.14165	0	0
stu-miR477a-5p_L-2R+1	TCTCCCTCAAGGGCTTCTCT	20	attaggcaatggttgttggTCTCCCTCAAGGGCTTCTCTtctcctaggtattcttcattcattgtgccactaacatgcattttgagtgaagttagggtggcataggagccacttgagggggacccaacaaacgatgccttgt	gp2a	82.1427	73.8425	59.5648	41.2903	34.9073	34.3773
stu-miR482a-5p_1ss3AG	GGGATTGGTGGATTGGAAAGC	21	tctgaaatgggaggagaaggctgtccgaaaacctacgGGGATTGGTGGATTGGAAAGCttaggtttattctgtagcaaaaaggttgcagagaatattttggcTTTCCAATTCCACCCATTCCTGtggcttttcggtttctctctcatttcccc	gp2a	0	12.7804	9.97638	26.9285	12.9656	5.79857
stu-miR482a-3p_1ss22AG	TTTCCAATTCCACCCATTCCTG	22	tctgaaatgggaggagaaggctgtccgaaaacctacgGGGATTGGTGGATTGGAAAGCttaggtttattctgtagcaaaaaggttgcagagaatattttggcTTTCCAATTCCACCCATTCCTGtggcttttcggtttctctctcatttcccc	gp2a	132.581	137.745	279.925	148.107	304.192	167.33
vvi-MIR482-p3_2ss13CT17TA	TAGTCTTTCCTATTCCACCCAT	22	gaaggttgatcgaagtttggacgaaatttggggaagtggaaagagagtaaagggaaagggttttggagtgggtggatatgaaagacttgaaattctgaaaatgaatgctcTAGTCTTTCCTATTCCACCCATtccaatcttttcccattagaactccctttccgactgttcctttctgctatgttttggtttgtcatt	gp2a	2238.03	2509.22	3670.13	587.938	4496.06	1636.85
osa-miR530-5p_R+1	TGCATTTGCACCTGCACCTAC	21	tctttatcTGCATTTGCACCTGCACCTACatacactgaaactctttcattcatacattctgtgtggtgaaggagaagaagaagataggtgtgggagcaaatgcagatgaata	gp2a	48.2769	48.2816	52.5227	96.4937	86.2709	82.0084
stu-miR827-5p_L+1_1ss20TG	TTTTGTTGATGGTCATCTAGTC	22	aaatgtgcgtgcatgttagagctatgaatttgTTTTGTTGATGGCCATCTAGTCtaatcgtgcactctaatctgggcataaatgcatatatatcctgaTTAGATGATCATCAACAAACAtgttcatcgctctattctacgccaaaa	gp2a	14.411	8.52029	21.1264	0	4.98676	4.9702
aof-miR827_1ss9CT	TTAGATGATCATCAACAAACA	21	aaatgtgcgtgcatgttagagctatgaatttgTTTTGTTGATGGCCATCTAGTCtaatcgtgcactctaatctgggcataaatgcatatatatcctgaTTAGATGATCATCAACAAACAtgttcatcgctctattctacgccaaaa	gp2a	95.1126	92.3031	55.7503	0	0	4.9702
nta-miR1446_R-1	TGAACTCTCTCCCTCAATGGC	21	tgaaaatccagtgttgtaTGAACTCTCTCCCTCAATGGTtgctgcttaattcgatcgagcagtagttgttgggggagtgagctcatacacctctggctttata	gp2a	838.72	729.905	887.897	476.634	538.57	463.057
mes-MIR1446-p5_2ss1CT17AG	TTGAACTCTCTCCCTCGT	18	tgagaagtggaaattcagtgttgtTTGAACTCTCTCCCTCGTtgctgctgcagagcatatatgcagcgagggagggggctcaatcaactatggcttttcccactttaat	gp2a	8.6466	25.5609	18.7791	0	0	0
osa-MIR1879-p5_1ss10GA	GGATGAGGTAGGATGGGT	18	aaGGATGAGGTAGGAGGGGTgattgcaagggctagagaaaagaaaaagaagaagaagaagcatggttttaaagttttgttagaaagaatgctcccagataaagagaaaaggtcttgtgattcaccttcttcttcttcatca	gp2a	40.3508	31.2411	18.1922	10.7714	5.98411	9.11204
mtr-miR2111a-5p_1ss19TC	TAATCTGCATCCTGAGGTCTA	21	ttctgctggtttaggatgaggTAATCTGCATCCTGAGGTTTAgatcagatcacaatttttactgctgcttctagaccttgggttgcggattatctctgcctgactggcaata	gp2a	105.921	102.243	146.711	16.1571	71.3106	39.7616
bdi-MIR2118a-p3_2ss6GT19CT	TTTCCTATGCCTCCCATTT	19	ataaatatatatgaaaatatacgtatatatataagtaagagaaatgggaggaataggaaatataatattctattacttctttgaaaaggaaatcaagatggattgtaatagaatgggataTTTCCTATTCCTCCCATTTctcttacttatatatatacgtatattttcatatatatttatata	gp2a	0	7.81026	4.69477	0	0	0
bdi-miR2118a_1ss6GT	TTTCCTATGCCTCCCATTCCTA	22	aagggatggggaggaaagagaggaattgagggatatctttgggagtgggtgggtaggaaaaatttctctttgaattctccattaggggaaatttcactgatagtaagttTTTCCTATGCCTCCCATTCCTAaggtgtcccatcacacctctcttgcctgcttattctct	gp2a	5552.56	5926.57	10076.7	1780.87	9837.87	6394.17
vvi-MIR3627-p5_2ss15CG17GA	TGTCGCAGGAGAGAGGACACTT	22	caaaagaagttgaggggtttctTGTCGCAGGAGAGAGGACACTTggctttgcctgccagcggcgacaatgctataagtgtccttctcttgtgacgagaagcccacaatttcttgtt	gp2a	40.3508	45.4415	42.2529	23.338	15.9576	34.7914
vvi-miR3627-5p_1ss16CA	TTGTCGCAGGAGAGAAGGCACT	22	agataggaagccttgggtttcTTGTCGCAGGAGAGAAGGCACTtgccgccggccggtaatgcgctccgtcgtattgccggccggaaagttgaggcaagtagtgccgctctcttgtgacaagaagcccacggtttcctggtt	gp2a	115.288	109.344	105.045	230.687	295.216	313.951
gma-MIR6300-p3_1ss17AG_3	GTTGTAGTATAGTGGTGAGTA	21	aaactcagcagtgactacgacatgtacttgtttgatttgaaatcgacagccacacgcacacattgtattgggtctacaggaaacaggaaaatgtgactttcttggtgtgccgcacaagtcGTTGTAGTATAGTGGTGAGTAtc	gp2a	28.822	21.3007	7.04215	0	0	0
gma-MIR6300-p3_1ss17AG_1	GTTGTAGTATAGTGGTGA	18	aaactcagcagtgactacgacatgtattagtttgatttgaaatcgacagccacacgcacacattgtattgggtctacttgaaacaggaatatgtgactttcttggtgtgccgcagaagtcGTTGTAGTATAGTGGTGAgtatc	gp2a	28.822	21.3007	7.04215	0	0	0
stu-miR8016_2ss16GA18CT	ATTTTTGAATGGAAGACTCATGTG	24	ttgcatatagagaaagagtaatgtgcatggtcttgattcacatggttcttccatccaaaaatatataatgtccaagtttaatatatATTTTTGAATGGAAGACTCATGTGtgttatggtcatcacactttttcttctgtatgaat	gp2a	17.2932	0	15.258	0	13.9629	7.45531
mes-miR159a-5p_2ss10GC19CT	AGCTGCTGACCTATGGATTCC	21	AGCTGCTGACCTATGGATTCCtcagccctatcgaaacccagatttgatagggttgtggattgcatatgttaggagcttcattacccatgtttggatccttgTTTGGATTGAAGGGAGCTCCGca	gp2b	105.2	107.924	115.609	190.294	135.64	193.01
osa-miR159d_1ss1AT	TTTGGATTGAAGGGAGCTCCG	21	AGCTGCTGACCTATGGATTCCtcagccctatcgaaacccagatttgatagggttgtggattgcatatgttaggagcttcattacccatgtttggatccttgTTTGGATTGAAGGGAGCTCCGca	gp2b	1606.11	1828.31	1584.48	1679.44	1785.26	1916.43
osa-miR159c_1ss1AT	TTTGGATTGAAGGGAGCTCCA	21	TTTGGAATGAAGGGAGCTCCAgcttctttgcccatgtgggctccaaagaagaggagttgccatttaaag	gp2b	3.60275	0	2.34738	0	4.48808	0
osa-miR159a.1_1ss20TC	TTTGGATTGAAGGGAGCTCCG	21	ttgcatatgccaggagctgcattacccactgtttaaatccttgTTTGGATTGAAGGGAGCTCTGcaccaataatatcttcatctcacttttttttttttttttttttttttaccattttggtacaaggttttttttttttttgttgtttcctccaatccacactttgattata	gp2b	1606.11	1828.31	1584.48	1679.44	1785.26	1916.43
osa-miR160a-5p_R+2	TGCCTGGCTCCCTGTATGCCACT	23	tggatatatatatatacgtatatgcgtatataTGCCTGGCTCCCTGTATGCCATTtgcagagctcaccgagacctcgacgggcctccgtgaatggcgTATGAGGAGCCAAGCATATTCccaattcgtgtgtatgtatatatgtatatatg	gp2b	0	0	1.46711	2.24404	0	0
mtr-MIR160b-p3	TATGAGGAGCCAAGCATATTC	21	tggatatatatatatacgtatatgcgtatataTGCCTGGCTCCCTGTATGCCATTtgcagagctcaccgagacctcgacgggcctccgtgaatggcgTATGAGGAGCCAAGCATATTCccaattcgtgtgtatgtatatatgtatatatg	gp2b	5.04385	11.3604	11.7369	6.73212	5.98411	7.86949
cme-MIR160c-p5_2ss13AG17AG	AGCCATGCATGTGTAAGT	18	AGCCATGCATGTGTAAGTatgaactaattcagactgtgaaactgcgaatggctcattaaatcaattatagtttgtttgatggtacctactactcggataaccgtagtaattctagagctaatacgtgcaaca	gp2b	127.537	195.257	144.071	89.3127	69.3159	43.9035
sbi-MIR164c-p3_2ss4GA18CT	GCTACCGTGCGTTGGATT	18	attcgcacaattggtcatcgcgcttggttgaaaagccagtggcgcgaaGCTACCGTGCGTTGGATT	gp2b	188.784	132.064	53.6964	101.431	230.887	134.61
mtr-MIR164b-p3	CATGTGCCCCTCTTCCCCATC	21	gagcaagatggagaagcagggcacgtgcattactaactcatgcatgttaatggctttcgcctacaactctaaaagccgcataagttctagcttcatgaatttggctccatgagtttgtatttCATGTGCCCCTCTTCCCCATCatgacc	gp2b	0	0	11.1501	8.97615	0	7.45531
osa-miR166a-5p_2ss15TC18AG	GGAATGTTGTCTGGCTCGAGG	21	gGGAATGTTGTCTGGCTCGAGGccaccaactagatccatgtacccaaattaaatctcttcttttttaattctgggtaataataattcatcatatatatcatggatcatgtgttagtgTCCTCGGACCAGGCTTCATTCccccca	gp2b	245.708	377.733	295.77	603.198	157.582	377.321
gma-MIR166r-p3	TCCTCGGACCAGGCTTCATTC	21	gGGAATGTTGTCTGGCTCGAGGccaccaactagatccatgtacccaaattaaatctcttcttttttaattctgggtaataataattcatcatatatatcatggatcatgtgttagtgTCCTCGGACCAGGCTTCATTCccccca	gp2b	48.2769	51.8318	72.182	85.2735	85.2735	113.072
osa-miR166b-5p_1ss19GA	GGAATGTTGTCTGGCTCGAGG	21	gatgaaaggaaagccgcctccgattgaggGGAATGTTGTCTGGCTCGAGGacactaactagatccattctttccgaggatttttttcaattccctcacataaatcatcatggatctaacgttgttgTCGTCGGACCAGGCTTCATTCcccccaattatggcttcattttc	gp2b	245.708	377.733	295.77	603.198	157.582	377.321
aof-MIR166b-p5_2ss6GC17TG	AAGAACGAAAGTTGGGGG	18	AAGAACGAAAGTTGGGGGctcgaagacgatcagataccgtcctagtctcaaccataaacgatgccgaccagggatcggcggatgttgctttaaggactccgccggcaccttatgagaaatcaaagtctttgggttccg	gp2b	112.406	92.3031	37.8515	50.7153	47.3742	17.8099
lus-miR166a_L+1	ATCGGACCAGGCTTCATTCCCC	22	gcATCGGACCAGGCTTCATTCCTCccaaaacacccatatttctatctgctcttttatctacatggattcacgccggacgccggccggccggccggtgagatggttcttgtttttccgatcc	gp2b	4.3233	0	2.34738	4.03927	0	2.4851
osa-miR167a-5p_R-1	TGAAGCTGCCAGCATGATCT	20	tctggggaggaataagTGAAGCTGCCAGCATGATCTagctttggccattttcttctcaattctgctttcttgttgtaatgaaaagaataaagaaagaaagaaagggttagttgaccgtggctaGGTCATGCTCTGACAGCCTCACTctttcctcttc	gp2b	33.1453	34.0812	26.9949	33.2118	29.9205	38.5191
zma-miR167d-3p_4ss10GC11CT12TG13GA	GGTCATGCTCTGACAGCCTCACT	23	tctggggaggaataagTGAAGCTGCCAGCATGATCTagctttggccattttcttctcaattctgctttcttgttgtaatgaaaagaataaagaaagaaagaaagggttagttgaccgtggctaGGTCATGCTCTGACAGCCTCACTctttcctcttc	gp2b	27.3809	34.0812	39.9055	77.1949	19.947	74.5531
osa-miR167d-5p_R-1	TGAAGCTGCCAGCATGATCT	20	gctctggtctcttcttctccttcaattcattcatatatatctttctctacctgcaaaactttctcagtccactgtattgtactgtttgttggttttgagaggcTGAAGCTGCCAGCATGATCTgg	gp2b	33.1453	34.0812	26.9949	33.2118	29.9205	38.5191
sly-miR167b-3p	AGGTCATCTAGCAGCTTCAAT	21	aaagattggagaggggggaattggatgaatctatcatagtgaatttcattaggttttctgagatttggttccatcAGGTCATCTAGCAGCTTCAATcact	gp2b	17.2932	7.10024	12.3238	8.07854	17.9523	5.79857
osa-miR169e_L+2R-2	TGTAGCCAAGGATGACTTGCC	21	TGTAGCCAAGGATGACTTGCCggaagaaatcaagtgttttttgtgtcatttct	gp2b	36.7481	47.5716	49.8819	68.6676	33.4113	38.9333
osa-miR171h_L-1R+1	TGAGCCGAACCAATATCACTC	21	atggagaagtagacatggcgtgatattgattcggtctcatctgttgtttaaacaggccggcaggccagatcgatgagaTGAGCCGAACCAATATCACTCttgtattcttctttct	gp2b	176.535	179.636	230.043	220.813	168.054	181.412
nta-MIR172f-p3_2ss14CG18TA	TTGGAACGATACAGAGAA	18	atggttgttttggatatatatgatttaaatctagtgtcccttcggggacattcgataaaaTTGGAACGATACAGAGAA	gp2b	7.2055	0	0	0	0	0
gma-MIR319b-p5	AGCTGCCGACTCATTCATCC	20	ggagtggttcgagagagcttccttcagcccactcatggatgagattggggttgaattAGCTGCCGACTCATTCATCCaaccactcagtagaaaagaagatgtttttgtgctactgtgattgagtgaatgatgcgggagatagTTTCTATCCCTCTCTTCCCTTGcttggactgaagggagctccctttttccatgct	gp2b	3.60275	4.26014	1.76054	6.73212	2.99205	0
sly-MIR319c-p3_1ss17TC	TTTCTATCCCTCTCTTCCCTTG	22	ggagtggttcgagagagcttccttcagcccactcatggatgagattggggttgaattAGCTGCCGACTCATTCATCCaaccactcagtagaaaagaagatgtttttgtgctactgtgattgagtgaatgatgcgggagatagTTTCTATCCCTCTCTTCCCTTGcttggactgaagggagctccctttttccatgct	gp2b	0	0	4.40134	0	0	0
tae-miR319_R-1	TTGGACTGAAGGGAGCTCCC	20	gtcTTGGACTGAAGGGAGCTCCCtactgtttcactatgcccccatcactctaattt	gp2b	483.489	460.096	458.326	580.308	355.556	547.137
gma-MIR319a-p5	AGCTGCCGACTCATTCATCC	20	gttggatggaggtgagggagcttccttcagtccactcatgggggaatgaagggtcaggattAGCTGCCGACTCATTCATTCaaacgcagtagaaatttgttggagataaaaactactgtgaatgtgtgaatgatgcgggagactaatttcgcccttcttttgtctttgcttggactgaagggagctccctcctttttcctc	gp2b	3.60275	4.26014	1.76054	6.73212	2.99205	0
tae-miR319_R+1	TTGGACTGAAGGGAGCTCCCTT	22	ttcctgtacTTGGACTGAAGGGAGCTCCCTTttctgggttttattgcatttttttatatgcttctgtatgtgtgatccattcattacttaaacttttgctctctgtctagcttttatattgtgcagatg	gp2b	0	0	2.93423	0	0	3.31347
tae-miR319	TTGGACTGAAGGGAGCTCCCT	21	cTTGGACTGAAGGGAGCTCCCTttttgctctttaattttaatttctgtttattgcactttattttatcttaaatatctttctctttgctaactaagtttctgcagattctttgttcccttcacat	gp2b	162.844	123.544	178.108	187.602	137.136	204.193
aof-miR394_R+1	TTGGCATTCTGTCCACCTCCA	21	ttcatggaggtttggcaaagggtttcctacagagcttaTTGGCATTCTGTCCACCTCCActtcttaccaattttttttttttaccaaaaaaaataacttttttttttgaaatctaatatggtggaggtgggcatactgccaacagAGATCTGTTGGCTTCTCTTTGtaaaaccgcccgt	gp2b	0	0	4.10792	0	0	0
mdm-MIR394a-p3_1ss3CA	AGATCTGTTGGCTTCTCTTTG	21	ttcatggaggtttggcaaagggtttcctacagagcttaTTGGCATTCTGTCCACCTCCActtcttaccaattttttttttttaccaaaaaaaataacttttttttttgaaatctaatatggtggaggtgggcatactgccaacagAGATCTGTTGGCTTCTCTTTGtaaaaccgcccgt	gp2b	0	0	4.10792	0	0	0
osa-MIR395d-p3_2ss9AC19GC	CTTCAAGCCCTTCACGTGCC	20	catcgccacaagcgctccttggaaaatcttcatgactcctttctgtgtttcaatcttggttgcactattatccaatattccataatataatagatttttCTTCAAGCCCTTCACGTGCCgcac	gp2b	5.7644	0	0	5.38569	2.99205	0
osa-MIR395d-p5_2ss9AC19GC	CTTCAAGCCCTTCACGTGCC	20	CTTCAAGCCCTTCACGTGCCgcacatcctgaacagtttggactgttccatcgtacatcttcagcttgatggttccaatgccgataatttccaaggcatgatcgtcgcagctgtacacagatcctcctgagattggttcat	gp2b	5.7644	0	0	5.38569	2.99205	0
sbi-MIR398-p3_2ss5GA18AG	GGGGACGGACTGGGAACG	18	gggtcccagtcccgaaccgtcggctgttcggcggactgctcgagctgcttccgcgcgagagcgggtcgccgcgtgccggccgGGGGACGGACTGGGAACG	gp2b	67.0112	72.4225	27.2883	56.5498	60.3398	44.3177
osa-miR398a	TGTGTTCTCAGGTCACCCCTT	21	gactaaatgcactTGTGTTCTCAGGTCACCCCTTtggggtctactcctttcttactctcaaattatcattctaaaaaggtgaagtctctcgttccaagattctcacattttggtcaaaatggtatattttgaaagcataaagcctttaatt	gp2b	48.9974	73.8425	143.19	24.2356	11.9682	7.45531
rco-MIR403b-p5_2ss11CT18TA	TGAATCGAGCTCCATCAAC	19	tatttggTGAATCGAGCTCCATCAACtgcaatcgagctgaaaacaccaatgg	gp2b	3.60275	4.97017	1.46711	0	0	0
gma-miR403a_2ss19TC21GT	TTAGATTCACGCACAAACCTT	21	TTAGATTCACGCACAAACCATgtatgcgcaat	gp2b	10.0877	19.8807	6.4553	0	0	0
rco-MIR403b-p3_2ss11CT18TA	TGAATCGAGCTCCATCAAC	19	atggagtggcagagcggatgaacagaaccttgctggaaaggacaagagcaatgttgagggttgtaggcttagaaaaatcattctgggcagaagcagtcaataccgcctgttatttggTGAATCGAGCTCCATCAACtgcaatcaag	gp2b	3.60275	4.97017	1.46711	0	0	0
osa-miR408-3p_L-1R-2_1ss19GT	TGCACTGCCTCTTCCCTT	18	TGCACTGCCTCTTCCCTGcgacggcacatccggtcttcttcttcatagtgagaaggcacttcagcgcgatgacggagtccttatcggtgtagtggaggcagtcca	gp2b	20.896	19.8807	17.3119	0	0	0
osa-miR408-3p_L-1R-1_1ss20GT	TGCACTGCCTCTTCCCTGT	19	TGCACTGCCTCTTCCCTGCgacggcgcatccggttcttcttcttcatagtgagaaggcacttcagcgcgatgacggagtccttatcggtgtagtggaggcagtcca	gp2b	4.3233	3.55012	4.40134	0	0	0
vvi-MIR408-p3_2ss7AG17GC	AGGAAGGCGGGGACGACG	18	cggcgcggcgtcgttctcatcgtcttcttgcggcggagtggacgcgtcttcgccggacgtgacggtggacaccagcgacgAGGAAGACGGGGACGACGcgagcgagg	gp2b	0	7.10024	0	23.338	12.9656	13.2539
ptc-MIR481d-p5_2ss15AT18CT	GTTCGAATCTCACCTCTT	18	GTTCGAATCTCACCTCTActgcattgtaatagattaagtagtattt	gp2b	24.4987	29.821	11.7369	11.669	4.98676	4.14184
bdi-miR530a_2ss8GA20AG	TGCATTTACACCTGCACCTGC	21	TGCATTTACACCTGCACCTGCacttgccccagcccagatcgaaagcctagctgctgtggttgcgccgccgcatgatggtgtatgtgcggccggccggaaaatgatgatgggatcagctgaggcaggtagtaggtgcagaag	gp2b	0	0	3.8145	3.14165	4.48808	2.4851
bdi-miR845_L+3	ACTTGCTCTGATACCAATTGTTGG	24	ccgatcagagaACTTGCTCTGATACCAATTGTTGG	gp2b	7.92605	7.10024	12.9106	9.87377	8.97616	12.0113
ath-MIR858a-p5	TTCGTTGTCTGTTCGACC	18	acctttctTTCGTTGTCTGTTCGACCTAAgaaacta	gp2b	135.463	143.425	59.2714	81.2342	42.8861	55.5006
ath-miR858a_L-1R+1_1ss21TA	TTCGTTGTCTGTTCGACCTAA	21	acctttctTTCGTTGTCTGTTCGACCTAAgaaacta	gp2b	523.119	602.81	506.448	263.001	428.861	439.863
ath-miR858b_1ss21GT	TTCGTTGTCTGTTCGACCTTT	21	ttctTTCGTTGTCTGTTCGACCTTTgaaacta	gp2b	1838.84	2422.6	1959.18	1489.59	1661.59	1694.84
osa-MIR1430-p5_2ss1AC19AC	CTGGTGGATGAAATATGGC	19	actaagcCTGGTGGATGAAATATGGCcaagggactagagtgtgattaacagctccagaccttcactgggctgagccgtagaggatcgttctcagccatggggttcatggttgggatggtctcttggctgtctgacaggcttcca	gp2b	15.8521	3.55012	0	0	8.47749	0
gma-miR1446_1ss1TC	CTCTGAACTCTCTCCCTCAAT	21	agaagaggaagtccagcgttCTCTGAACTCTCTCCCTCAATggcaagctaccaattaattaattaaagctgttaattaattaaaaggagtggaaggcattgagggttttgagttcatagaacactggctttccctgta	gp2b	0	17.0406	20.5396	0	18.9497	21.5376
gma-MIR1516b-p5_2ss8GT17AG	TAGAGAATTTTTGAAAGG	18	TAGAGAATTTTTGAAAGGtgaagtcaa	gp2b	6.48495	7.10024	0	0	0	0
gma-MIR1516b-p3_2ss8GT17AG	TAGAGAATTTTTGAAAGG	18	ttccaaaccccctctatggcttgggttcgtcctaagcctTAGAGAATTTTTGAAAGG	gp2b	6.48495	7.10024	0	0	0	0
osa-MIR2118e-p3_2ss12TA18CT	AAAAGAGAGTCAAAGAGT	18	aaggactttgAAAAGAGAGTCAAAGAGT	gp2b	34.5864	26.2709	7.92242	0	4.48808	0
osa-MIR2118e-p3_2ss13TA19CT	GAAAAGAGAGTCAAAGAGT	19	aaggactttGAAAAGAGAGTCAAAGAGT	gp2b	37.4686	32.6611	9.09611	0	13.9629	5.79857
osa-MIR2118e-p3_1ss13TA	GAAAAGAGAGTCAAAGAG	18	aaggactttGAAAAGAGAGTCAAAGAG	gp2b	7.2055	9.23031	2.93423	0	0	0
mtr-MIR2592ay-p5_2ss6AG17CG_1	GAGTCGGGTTGTTTGGGA	18	GAGTCGGGTTGTTTGGGAatgcagcccaat	gp2b	30.2631	23.4308	9.38953	28.2749	42.8861	16.1532
mtr-MIR2592bi-p3_2ss7TC18AT	TTCCCACTGTCCCTGTCT	18	aagcgcgggtaaacggcgggagtaactatgactctcttaaggtagccaaatgcctcgtcatctaattagtgacgcgcatgaatggattaacgagaTTCCCACTGTCCCTGTCTactatccagcgaaa	gp2b	6.48495	7.81026	0	0	5.48543	2.89929
mtr-MIR2592ay-p5_2ss6AG17CG_2	GAGTCGGGTTGTTTGGGAA	19	ctacGAGTCGGGTTGTTTGGGAAtgcagccccaatcggcg	gp2b	30.2631	23.4308	9.38953	28.2749	42.8861	16.1532
mtr-MIR2592bi-p5_2ss8TC19AT	ATTCCCACTGTCCCTGTCTAA	21	ATTCCCACTGTCCCTGTCTACtatccagcgaaaccacagccaagggaacgggcttggcagaatcagcggggaaagaagaccctgttgagcttgactctagtccgactttgtgaaatgacttgagaggtgtaggataagtgg	gp2b	0	0	3.22765	0	0	4.14184
mtr-MIR2592bj-p3_2ss12TC19AT	ATTCCCACTGTCCCTGTCT	19	aagcgcgggtaaacggcgggagtaactatgactctcttaaggtagccaaatgcctcgtcatctaattagtgacgcgcatgaatggattaacgagATTCCCACTGTCCCTGTCTactatccagcgaaa	gp2b	59.0851	53.9618	19.3659	44.8808	91.2577	46.3886
mtr-MIR2592bi-p3_1ss8TC	ATTCCCACTGTCCCTGTC	18	ttggttccctaatatggtttgtataatagtatacgagATTCCCACTGTCCCTGTCtactatccagcgaaaccacagccaagggaacggg	gp2b	67.0112	66.0322	29.9291	45.7784	82.7802	30.2354
mtr-MIR2603-p3_2ss9AC17AC	GTCCCTGCCCTTTGTACA	18	cccgggtaatctttgaaatttcatcttgatggggatagatcattgcaattgttggtcttcaacgaggaattcctagtaagcgcgagtcatcagctcgcgttgactacGTCCCTGCCCTTTGTACA	gp2b	15.8521	12.7804	6.74872	17.9523	27.9258	19.4666
vvi-miR3630-3p_L-3	GGGAATCTCTCTGATGCAC	19	ctggtgaatgtaatttgtgcatatgaagatgaacagacagggacatcagcactccaaagagaatgatgatttgtcaatGGGAATCTCTCTGATGCACagattaattcacatc	gp2b	53.3207	86.6229	32.2765	92.4544	140.128	231.115
vvi-miR3630-3p_L-1_1ss2TA	ATGGGAATCTCTCTGATGCAC	21	tttgtcagATGGGAATCTCTCTGATGCAC	gp2b	18.0138	10.6504	11.4435	10.7714	26.9285	17.3957
gma-MIR4350-p5_2ss3CA18TC	AAATAACGGCACAACATC	18	AAATAACGGCACAACATCatgttaattatgaagattataatgatttgcatttaattagagcagtgtttgcatatctatgatgttctagtgttcatgtttcatgctttc	gp2b	3.60275	9.23031	1.76054	0	2.99205	2.07092
gma-MIR4350-p3_2ss3CA18TC	AAATAACGGCACAACATC	18	tgagtgctgtccatcacctcctaccttcggattttctactggaatggagttAAATAACGGCACAACATC	gp2b	3.60275	9.23031	1.76054	0	2.99205	2.07092
gma-MIR4995-p5_1ss20GC	AGTGGCTTGGTTAAGGGAACC	21	cAGTGGCTTGGTTAAGGGAACCCACCGGAGCcatag	gp2b	0	0	0	7.18092	5.48543	0
gma-MIR4995-p3_2ss15GC20TC	CTTGGTTAAGGGAACCCACCGGAGC	25	cAGTGGCTTGGTTAAGGGAACCCACCGGAGCcatag	gp2b	0	3.55012	0	0	0	2.4851
gma-miR4995_L+2R+1_1ss6CT	ATAGGTAGTGGCTTGGTTAAGGGA	24	ATAGGCAGTGGCTTGGTTAAGGGAACCCACCGGAGCcatag	gp2b	0	0	0	0	8.47749	0
osa-miR5072_L-4_1ss12CT	TCCCCAGTGGAGTCGCCA	18	TCCCCAGTGGAGTCGCCAatttctaaataatctttttattacccacgccttatagtgtctaagctcgagccaccca	gp2b	28.822	59.642	24.0607	42.1879	11.9682	14.0822
osa-miR5077_L-1_1ss5GA	TTCACGTCGGGTTCACCA	18	agaggatccgtggcgcaatggtagcgcgtctgactccagatcagaaggttgcgtgttcgaTTCACGTCGGGTTCAACA	gp2b	155.639	146.975	90.3742	204.208	92.255	113.486
osa-MIR5083-p5_1ss25GA	AAACCAATGGATCCTTCTGAGCCTA	25	taggctactactttattcttaggtttgatgttgttcaattcagtgtttgagtactggctgtgatgttcaaatctacctattttatgagagaattcacttctcttgtgattaaaAAACCAATGGATCCTTCTGAGCCTActctgcatttcaatttttttacttgtatgtttacatgccatcgaggtgaggataatcgattcggaaaggatatatgtcgatcggaaatacttccagactacaattatctgatcgat	gp2b	0	0	0	0	7.97881	15.739
osa-MIR5083-p3_1ss18GA	TGGATCCTTCTGAGCCTA	18	taggctactactttattcttaggtttgatgttgttcaattcagtgtttgagtactggctgtgatgttcaaatctacctattttatgagagaattcacttctcttgtgattaaaAAACCAATGGATCCTTCTGAGCCTActctgcatttcaatttttttacttgtatgtttacatgccatcgaggtgaggataatcgattcggaaaggatatatgtcgatcggaaatacttccagactacaattatctgatcgat	gp2b	183.02	215.847	112.674	121.178	208.446	130.882
cas-MIR5139-p3_2ss10AG18TC	GAAACTCTGGTGGAGGCC	18	gaagccagagGAAACTCTGGTGGAGGCC	gp2b	44.6741	49.7017	20.2462	24.2356	12.4669	8.28367
aof-MIR5139a-p5_2ss19GC20AG	CTCTGATACCAATTGTTGCGCC	22	CTCTGATACCAATTGTTGCGCCcgcggaagtgggatagatctgattgcaacaataat	gp2b	0	7.10024	18.7791	14.8107	12.9656	9.11204
cas-MIR5139-p3_2ss10AG19GC	GAAACTCTGGTGGAGGCTC	19	gaagccagagGAAACTCTGGTGGAGGCCC	gp2b	8.6466	9.23031	2.64081	3.59046	3.49073	0
cas-MIR5139-p3_1ss3TG	GAGGAAACTCTGATGGAGG	19	gaagccaGAGGAAACTCTGGTGGAGG	gp2b	0	8.52029	2.64081	0	0	3.31347
cas-MIR5139-p3_2ss3TG20CT	GAGGAAACTCTGATGGAGGT	20	gcggggcgaagccaGAGGAAACTCTGGTGGAGGTccgca	gp2b	25.9398	22.7208	17.6054	5.38569	7.97881	0
cas-MIR5139-p3_2ss9AG18GC	AAACTCTGGTGGAGGCTC	18	gaagccagaggAAACTCTGGTGGAGGCCC	gp2b	27.3809	43.3115	9.09611	15.2595	8.47749	0
stu-MIR5303j-p5_2ss10GT17CT	ATTCAAATTTCTGCCCTA	18	ATTCAAATTTCTGCCCTAtcaactttcgatggtaggatagtggcctaccatggtggtgacgggtgacggagaatt	gp2b	10.0877	14.2005	0	0	4.98676	0
ath-MIR5665-p5_2ss3AG19GA	AAGGATGATGAAATCAGAA	19	atacgtcatcAAGGATGATGAAATCAGAAaaatcttaggacaccttctgacacagtaatgccaaatgctgtgtatgagaaaagATTATGTTTTTCTGATCTtgatgatgctt	gp2b	7.2055	8.52029	0	0	0	0
aly-MIR397a-p3_2ss14TG17TC	ATTATGTTTTTCTGATCT	18	atacgtcatcAAGGATGATGAAATCAGAAaaatcttaggacaccttctgacacagtaatgccaaatgctgtgtatgagaaaagATTATGTTTTTCTGATCTtgatgatgctt	gp2b	11.5288	8.52029	0	0	0	0
hbr-MIR6173-p5	GATTAGATACCCCAGTAGT	19	gagacgaaagctaggggagcgaatggGATTAGATACCCCAGTAGTcctagccgtaaacgatggatactaggcgctgTGCGTATCGACCCGTGCAG	gp2b	0	7.10024	1.76054	0	6.48278	2.07092
hbr-MIR6173-p3_2	TGCGTATCGACCCGTGCAG	19	gagacgaaagctaggggagcgaatggGATTAGATACCCCAGTAGTcctagccgtaaacgatggatactaggcgctgTGCGTATCGACCCGTGCAG	gp2b	0	7.10024	1.76054	0	6.48278	2.07092
hbr-MIR6173-p3_1	GATTAGATACCCCAGTAGT	19	aatggacctgacccattgaattatgactcgaatggGATTAGATACCCCAGTAGTcctag	gp2b	0	7.10024	1.76054	0	6.48278	2.07092
hvu-MIR6179-p3_2ss2TC17GA	TCTGTGATGCCCTTTGATG	19	tccgcggccagcttcttagagggactacggcctttcaagccgcggaagtttgaggcaataacaggTCTGTGATGCCCTTAGATGttctgggccgcacg	gp2b	10.8083	12.7804	5.86846	0	0	4.14184
gma-miR6300_L-1R+2	TCGTTGTAGTATAGTGGTG	19	TCGTTGTAGTATAGTGGTGAGTATTCCCGCCtg	gp2b	13.6905	0	0	0	0	0
gma-MIR6300-p3_1ss6AG	GTGGTGAGTATTCCCGCC	18	TCGTTGTAGTATAGTGGTGAGTATTCCCGCCtg	gp2b	5.7644	10.6504	4.10792	3.59046	5.98411	2.07092
gma-miR6300_R+4	GTCGTTGTAGTATAGTGGTGAG	22	ttaattcagccaagaagaccaaaGTCGTTGTAGTATAGTGGTGAGtattcccgcctgtcacgcgggtgacccggGTTCGATCCCCGGCAACGGC	gp2b	45.3947	5.68019	9.09611	2.24404	3.49073	3.31347
ath-MIR8175-p3	GTTCGATCCCCGGCAACGGC	20	ttaattcagccaagaagaccaaaGTCGTTGTAGTATAGTGGTGAGtattcccgcctgtcacgcgggtgacccggGTTCGATCCCCGGCAACGGC	gp2b	0	4.26014	1.46711	0	0	0
gma-miR6300_L-1R+8	TCGTTGTAGTATAGTGGTGAGTATT	25	aaatactactatgtactatgaatttcatgaaacatacttttattgatgtaacgttgttgaagtaaaagtaaaaagtcgaacagaaacatcaataagTCGTTGTAGTATAGTGGTGAGTATTcccgcc	gp2b	60.5262	36.9212	30.8094	3.14165	2.49338	0
gma-MIR6300-p3_1ss13AG	TAGTATAGTGGTGAGTATTCCC	22	ggcggttcatctgactgcaagtgctgctcgcatcaataaaagactctgctatgcctacacaggtattatccagagacgttatagagaaacaagtcgaatttgaaaatcaactggtcgttgTAGTATAGTGGTGAGTATTCCCgcctgt	gp2b	4.3233	0	1.46711	0	2.49338	0
gma-miR6300_R+5_2	GTCGTTGTAGTATAGTGGTGAGT	23	tcaacaaGTCGTTGTAGTATAGTGGTGAGTattcccgcctgtcacgcgggtgacccgggttcgatccccggcaacggcgtgtatg	gp2b	67.7317	50.4117	100.057	92.9032	57.3477	26.5078
gma-miR6300_R+2	GTCGTTGTAGTATAGTGGTG	20	taaactcagcagtgactacgacatgtactagtttgatttgaaatcgacagccacacgcacacattgtattgggtgtacaggaagcaggaatatgtgactttcttggtgtgccgcacaaGTCGTTGTAGTATAGTGGTGagtatc	gp2b	0	7.81026	2.93423	0	0	2.4851
gma-miR6300	GTCGTTGTAGTATAGTGG	18	caaGTCGTTGTAGTATAGTGGtgagtatccccgcctgtcacgcgggagacccgggttcgatccccggcaacggcgtc	gp2b	144.831	97.2733	47.8279	37.251	41.3901	20.7092
gma-MIR6300-p3_1ss17AG_2	GTTGTAGTATAGTGGTGAGT	20	gccgcacaagtcGTTGTAGTATAGTGGTGAGT	gp2b	28.822	21.3007	7.04215	0	0	0
gma-miR6300_R+6_2	GTCGTTGTAGTATAGTGGTGAGTA	24	taaacacagcagtgactacgacatgtactagtttgatttgaaatcgacagcgacacgcacacattgtattgggtctacaggaaacaggaaaatgtgactttcttggtgtgccgcacaaGTCGTTGTAGTATAGTGGTGAGTAtc	gp2b	80.7016	29.111	43.72	5.8345	17.4537	7.86949
gma-miR6300_L-1R+5	TCGTTGTAGTATAGTGGTGAGT	22	taaactcagcagtgactacgacatgtactagtttgatttgaaatcgacagccacacgcacacattgtattgggtctacaggaaacaggaaaatgtgactttcttggtgtgccgcataagTCGTTGTAGTATAGTGGTGAGTatc	gp2b	43.9536	7.10024	6.74872	0	0	2.89929
gma-MIR6300-p5_1ss18AG_2	CGTTGTAGTATAGTGGTGAGTATTC	25	caagtCGTTGTAGTATAGTGGTGAGTATTCccgcctgtcacgcgggtgacccgggttcgatctccggcaacggcgtc	gp2b	23.7782	5.68019	7.92242	2.69285	0	4.9702
gma-MIR6300-p5_1ss12AG	AGTATAGTGGTGAGTATTCCC	21	gtAGTATAGTGGTGAGTATTCCCgcctgtcacgcgggtgacccgggttcgatccccggcaacggcgctttgtatttttttagagtagtatcaggtatgccaaagctgggtaaactatgtattcacaacctc	gp2b	7.92605	0	5.28161	0	0	0
gma-MIR6300-p5_1ss18AG_1	CGTTGTAGTATAGTGGTGAGT	21	CGTTGTAGTATAGTGGTGAGTattcccgcctgtcacgcgggtgacccgggttcgatccccggcaacggcgtagaaattttaattttcgtttcattcgtataaaacgtcgccgtatattcagtaccggtaatgaattgaata	gp2b	21.6165	14.9105	8.21584	3.14165	4.98676	0
gma-MIR6300-p5_1ss15AG	TGTAGTATAGTGGTGAGT	18	tcaatgtcgtTGTAGTATAGTGGTGAGTatacccgcctgtcacgcgggtgacccgggttcgatcccggcaacggcgttct	gp2b	11.5288	0	0	0	0	0
gma-miR6300_L-1R+6	TCGTTGTAGTATAGTGGTGAGTA	23	caagTCGTTGTAGTATAGTGGTGAGTAttcccgcctgtcacgcgggtgacccgggttcgatccccggcaacggcgta	gp2b	28.1015	12.0704	11.4435	0	0	0
gma-MIR6300-p3_1ss18AG_3	CGTTGTAGTATAGTGGTGAGTATT	24	ttactaggtaccattctaaaaaaaaatactactatgtactttgaatttaatgaacatacttttattgatgtgacgttgttaaatttaaatataaaaagtcgaaaaaaaacatcaacaagtCGTTGTAGTATAGTGGTGAGTATTcccgcc	gp2b	21.6165	14.9105	8.21584	3.14165	4.98676	0
gma-miR6300_R+6_1	GTCGTTGTAGTATAGTGGTAAGTA	24	aacccaggaccaacagtGTCGTTGTAGTATAGTGGTAAGTAtttccgcctgtcacgcggacgacccgggttcgatccccggcaacggcgaatggttttggaat	gp2b	80.7016	29.111	43.72	5.8345	17.4537	7.86949
gma-miR6300_L-1R+7	TCGTTGTAGTATAGTGGTGAGTAT	24	caaactatcattgtatttggtttacttatattaatgtatcttgtccagcaactaacaacaaagTCGTTGTAGTATAGTGGTGAGTATtccc	gp2b	15.1316	10.6504	11.4435	0	0	0
gma-MIR6300-p3_1ss18AG_1	CGTTGTAGTATAGTGGTG	18	aaatacttgtacaattttaattaatttaaatttttgaattataacaaaattcaacaaagacttgtagttaagtttctttaaatttgttcttttatcaccaagtCGTTGTAGTATAGTGGTGagtattcccgcc	gp2b	21.6165	14.9105	8.21584	3.14165	4.98676	0
gma-miR6300_R+5_1	GTCGTTGTAGTATAGTGGTAAGT	23	cccctgcatcattgtctggtgcatcccaatatgatggatggctcttttaaatagtatatataccattgtgtaaaaggtatagacattgaaGTCGTTGTAGTATAGTGGTAAGTattccc	gp2b	67.7317	50.4117	100.057	92.9032	57.3477	26.5078
gma-miR6300_R+7_2	GTCGTTGTAGTATAGTGGTGAGTAT	25	taaactcagcagtgactacgacatgtactagtttgatttgaaatcgacagccacacgcacacattgtattgggtctacaggaaacaggaaaatgtgactttcttggtgtgccgcacaaGTCGTTGTAGTATAGTGGTGAGTATc	gp2b	23.7782	8.52029	19.0725	0	4.98676	3.31347
gma-miR6300_R+1	GTCGTTGTAGTATAGTGGT	19	taaactcagcagtgactacgacatgtactagtttgatttgaaatcgacagccacacgcacacattgtattgggtctacaggaaacaggaaaatgtgactttcttggtgtgccgcacaaGTCGTTGTAGTATAGTGGTgagtatc	gp2b	9.36715	9.94034	2.34738	5.38569	2.49338	2.89929
gma-MIR6300-p5_1ss17AG_1	GTTGTAGTATAGTGGTGAG	19	cacaagtcGTTGTAGTATAGTGGTGAGtattctcgcctgtcacgcgggagacccgggttcgatccccaacaacagcgtcttttc	gp2b	8.6466	4.26014	2.05396	0	0	0
gma-MIR6300-p5_1ss13AG	TAGTATAGTGGTGAGTATTCCCGCC	25	caagtcgttgTAGTATAGTGGTGAGTATTCCCGCCtgtcacgcggaagacccgggtttgatccccagcaacggcgtc	gp2b	7.2055	0	0	0	0	2.07092
gma-MIR6300-p5_1ss17AG_2	GTTGTAGTATAGTGGTGAGTATTCC	25	taagtcGTTGTAGTATAGTGGTGAGTATTCCcgcctgtcacgcgggtgacccgggttcgatccccggcaacggcgtt	gp2b	8.6466	4.26014	2.05396	0	0	0
gma-miR6300_R+7_1	GTCGTTGTAGTATAGTGGTAAGTAT	25	GTCGTTGTAGTATAGTGGTAAGTATttccgcctgtcacgcagacatattgatatttttattaacacacaattatattatgtcactatattaatt	gp2b	23.7782	8.52029	19.0725	0	4.98676	3.31347
gma-MIR6300-p3_1ss17AG_4	GTTGTAGTATAGTGGTGAGTATTC	24	agatattacaaattcgtaaggcatccggtcGTTGTAGTATAGTGGTGAGTATTC	gp2b	28.822	21.3007	7.04215	0	0	0
gma-MIR6300-p3_1ss15AG	TGTAGTATAGTGGTGAGTATTCCC	24	aaacattgcaattataataaatacaagttctgtctatcgaaaatatattttgattcaacttataaccatcaaagttatTGTAGTATAGTGGTGAGTATTCCCgcctgtcacgcgggtgacccgggttcgatccccggcaacggc	gp2b	14.411	14.9105	10.2698	0	2.99205	0
gma-miR6300_L-1R+4	TCGTTGTAGTATAGTGGTAAG	21	tatccttatgcattttcttatattttgaaatttatgtaaaacatattttcatttggtgcatatcacaatcattttcaatagatagaaaagcgagaatgagaaacgaaatcaacaagTCGTTGTAGTATAGTGGTAAGtattcc	gp2b	12.9699	0	3.52107	0	0	0
gma-MIR6300-p3_1ss18AG_2	CGTTGTAGTATAGTGGTGAGT	21	aacctaacaacttggtCGTTGTAGTATAGTGGTGAGT	gp2b	21.6165	14.9105	8.21584	3.14165	4.98676	0
ptc-miR6478_R-2_1ss7TG	CCGACCGTAGCTCAGTTGG	19	CCGACCTTAGCTCAGTTGGTAGAGCGGAGgact	gp2b	0	0	0	0	8.47749	0
ptc-MIR6478-p3_2ss10GA17AC	TCAGTTGGTAGAGCGGCG	18	CCGACCTTAGCTCAGTTGGTAGAGCGGAGgact	gp2b	0	0	0	4.48808	0	0
ptc-MIR6478-p5	CCGACCTTAGCTCAGTTGG	19	tatCCGACCTTAGCTCAGTTGGTAGA	gp2b	398.464	219.397	174.587	611.276	340.596	502.819
ptc-miR6478_R+2_1ss21GA	CCGACCTTAGCTCAGTTGGTAGA	23	tatCCGACCTTAGCTCAGTTGGTAGA	gp2b	72.055	44.0215	51.6424	26.9285	9.47484	11.5971
ptc-miR6478_L-1R-2	CGACCTTAGCTCAGTTGG	18	acaaatcCGACCTTAGCTCAGTTGGtagagcggaggactgtagtatgattgctgaaatccttaggtcgctggttcgaatccggcaggtcggattact	gp2b	0	0	4.69477	25.1332	10.4722	45.5602
ptc-miR6478_R-2_1ss19GC	CCGACCTTAGCTCAGTTGC	19	aattCCGACCTTAGCTCAGTTGGtagagcggaggactgtagttgaattcaagctgaaatccttaggtcgctggttcgaatccggcaggtcggatat	gp2b	0	0	1.76054	3.14165	2.49338	0
ptc-miR6478_R-1_1ss20TC	CCGACCTTAGCTCAGTTGGC	20	caaCCGACCTTAGCTCAGTTGGCagagcggatgactgtagttgaaagcagataatcatcaggtcgctggttcgattccggcaggtcggaac	gp2b	48.9974	39.7613	33.4502	25.582	10.9709	16.9815
ptc-miR6478_R+4_2ss20TC21GA	CCGACCTTAGCTCAGTTGGCAGAGC	25	aCCGACCTTAGCTCAGTTGGCAGAGCggatgactgtagttgaaagcagataatcatcaggtcgctggttcgattccggcaggtcgga	gp2b	38.9097	18.4606	33.4502	19.7475	9.97351	9.94041
ptc-miR6478_R-2_1ss5CT	CCGATCTTAGCTCAGTTGG	19	gaatacaatCCGATCTTAGCTCAGTTGGtagagcggaggactgtagtg	gp2b	4.3233	3.55012	3.52107	4.93688	5.48543	4.9702
ptc-miR6478_1ss21GA	CCGACCTTAGCTCAGTTGGTA	21	acaaatCCGACCTTAGCTCAGTTGGTAgagcggaggactgtagtatgattgctgaaatccttaggtcgctggttcgaatccggcaggtcggattacg	gp2b	0	0	4.69477	0	0	2.4851
ptc-miR6478_L-1R+2_1ss21GA	CGACCTTAGCTCAGTTGGTAGA	22	cgtgcaccCGACCTTAGCTCAGTTGGTAGAgcggaggactgtagtttgagtatatctgaattgaaatccttaggtcgctggttcgaatccggcaggtcggatgtttt	gp2b	5.04385	4.26014	0	0	0	0
ptc-miR6478_R-1_1ss20TG	CCGACCTTAGCTCAGTTGGG	20	ggatCCGACCTTAGCTCAGTTGGTagagcggaggactgtagtggttggtagccgtctgaaatccttaggtcgctggttcgaatccggcaggtcggaaat	gp2b	0	0	6.16188	8.52735	5.98411	7.04112
ptc-miR6478_R-1	CCGACCTTAGCTCAGTTGGT	20	ctacaaataaaacaaatttgtaatgtctaacgctctCCGACCTTAGCTCAGTTGGTagagcggaggactgtagtttgtatttgatt	gp2b	12.2494	20.5907	19.3659	7.18092	9.97351	10.3546
ptc-miR6478_R+3_1ss21GA	CCGACCTTAGCTCAGTTGGTAGAG	24	aaatCCGACCTTAGCTCAGTTGGTAGAGcggaggactgtagtttgtgctgatatccttaggtcgctggttcgaatccggcaggtcggaatt	gp2b	46.8358	14.2005	41.666	11.2202	10.4722	12.4255
ptc-miR6478_R-2_1ss10GA	CCGACCTTAACTCAGTTGG	19	accccatcattttatctcctgcacagaaagaaggttggattttctacaaataaaacaaatatgtaccatctaacactatCCGACCTTAGCTCAGTTGGtagagcggaggact	gp2b	10.0877	3.55012	11.1501	16.6059	13.4642	14.9106
ptc-miR6478_R-3	CCGACCTTAGCTCAGTTG	18	ttatCCGACCTTAGCTCAGTTGgtagagcggaggactgtagtaggcatttgactatagcagcaaatccttaggtcgctggttcgaatccggcaggtcggaatt	gp2b	7.92605	0	4.10792	2.24404	0	0
ptc-miR6478_R-2	CCGACCTTAGCTCAGTTGG	19	cgtatCCGACCTTAGCTCAGTTGGtagagcggaggactgtagttggtgctgtaatccttaggtcgctggttcgaatccggcaggtcggatctt	gp2b	398.464	219.397	174.587	611.276	340.596	502.819
lja-MIR7539-p3_2ss7CG18GT	GGGGTCGTGGGTTCGAATC	19	gcagctcaagtggtaagagagttacacctgcagccgaGAGGTCGTGGGTTCGAATCtcaagcccttgagtttg	gp2b	0	4.26014	2.34738	0	0	0
lja-MIR7539-p5_2ss6CG17GT	GGGTCGTGGGTTCGAATC	18	agagagcggtaggagagttacacctgcagctgagAGGTCGTGGGTTCGAATCtcaagccttttgggtttgagccgatcagctatgggtaacctaggctagtttacc	gp2b	0	11.3604	5.86846	0	0	4.14184
rgl-MIR7972-p5_2ss16TG17AG	ATTTGTCAGGCTTGTGGTTCT	21	ATTTGTCAGGCTTGTGGTTCTtttccgttgagctgaaaatggaaagcggcgatggcttggcctt	gp2b	4.3233	5.68019	16.4317	11.669	26.9285	18.2241
ath-MIR8175-p5	GGTTCGATCCCCGGCAACGGC	21	cccGGTTCGATCCCCGGCAACGGCgtcttttcctttaagctctttataggaaaacaaagcaaagcttaatcaaacaaaacgttagtaatccgacctaccaaattcgaacccga	gp2b	3.60275	0	1.46711	0	0	0
ath-miR8175_L+2_1ss4AT	TCGTTCCCCGGCAACGGCGCCA	22	ctTCGTTCCCCGGCAACGGCGCCAtttgaaagttgtaattttagtggtgattaaaaataagagtatcgttctcaaggaatggct	gp2b	0	3.55012	2.34738	0	0	0
ath-miR8175_L+2	TCGATCCCCGGCAACGGCGCCA	22	gggtTCGATCCCCGGCAACGGCGCCAtttgaagagttgtagttttcgcggtggatggaaagg	gp2b	23.0576	4.97017	11.1501	0	0	7.45531
gra-MIR8751b-p5_2ss18TA21GA	CATGGCACCGAAAATGTATCAA	22	cCATGGCACCGAAAATGTATCAGggctcaagtgattcaccgaagcgacgagaccttgaaagctgctttttcaagtgtcagta	gp2b	0	8.52029	19.9528	9.87377	18.9497	9.11204
bol-MIR9410-p3_2ss5TG18TA_3	CTTTGCAGACGACTTAAATA	20	gccgtcgtggcagaagggtcgcggcggccgccttgaattacaattccgatcgagcggtgagctgaatcCTTTGCAGACGACTTAAATA	gp2b	37.4686	22.0107	14.3777	0	16.955	0
bol-MIR9410-p5_2ss5TG18TA	CTTTGCAGACGACTTAAA	18	CTTTGCAGACGACTTAAAtacgcgacggggtattgtaaggggtagagtggccttgctgccacgatcctctgagattcagccctttgtcgctccgattcgtcctc	gp2b	37.4686	22.0107	14.3777	0	16.955	0
bol-MIR9410-p3_2ss5TG18TA_2	CTTTGCAGACGACTTAAAT	19	gccgtcgtggcagaagggtcgcggcggccgccttgaattacaattccgatcgagcggtgagctgaatcCTTTGCAGACGACTTAAAT	gp2b	37.4686	22.0107	14.3777	0	16.955	0
bol-MIR9410-p5_2ss4TG17TA_1	TTTGCAGACGACTTAAAT	18	aatccTTTGCAGACGACTTAAATacgcgacggggt	gp2b	8.6466	4.97017	2.34738	2.69285	4.48808	2.89929
bol-MIR9410-p3_2ss4TG17TA	TTTGCAGACGACTTAAATA	19	cgtgtcgttggctaagccgtcgtggcagaagggtcgcggcggccgccttgaattacaattccgatcgagcggtgagctgaatccTTTGCAGACGACTTAAATA	gp2b	38.1892	27.6909	9.68295	0	7.48014	3.72765
bol-MIR9410-p5_2ss4TG17TA_2	TTTGCAGACGACTTAAATA	19	cTTTGCAGACGACTTAAATAcgcgacggggtattgtaaggggtagagtggcattgctgccacgatcctctgagattcagccctttgtcgctccgattcgtcctt	gp2b	38.1892	27.6909	9.68295	0	7.48014	3.72765
bol-MIR9410-p3_2ss5TG18TA_1	CTTTGCAGACGACTTAAA	18	gccgtcgtggcagaagggtcgcggcggccgccttgaattacaattccgatcgagcggtgagctgaatcCTTTGCAGACGACTTAAA	gp2b	37.4686	22.0107	14.3777	0	16.955	0
tae-miR10518_R+1_1ss9TG	AAGAGATTGTGAAGGGATC	19	taagagaagccctttatcttttgcattttcttgattaccttacaacacttgttaaaactaAAGGGATTGTGAAGGGATCtcggc	gp2b	0	0	0	0	5.98411	7.45531
sly-MIR10529-p5_2ss1TA19AC	AGGTCGAGGGTTCAAGTCC	19	AGGTTGAGGGTTCAAGTCCctcctt	gp2b	0	0	3.22765	4.93688	0	0
mdm-MIR11002b-p5_2ss7AG17TG	GTTGGAGATTTGAGAAGA	18	attaactagGTTGGAGATTTGAGAAGAgatgatttgtaactgcatcgtttgagttggattattggacaaatcaaacatctagtttat	gp2b	0	7.10024	2.93423	0	0	0
cas-MIR11592-p3_1ss22AG	AACCGAACCGAACCGAACCGAGCC	24	catttcggttcggtttatccgaaccgAACCGAACCGAACCGAACCGAGCCgaacc	gp2b	0	0	3.22765	0	0	2.07092
cas-miR11592_L+4R+1_1ss23AC_1	AACCGAACCGAACCGAACCGAACC	24	accgAACCGAACCGAACCGAACCGAACCgagggtgttcggttcggttttaa	gp2b	0	0	4.98819	0	3.49073	2.89929
cas-miR11592_L+4R+1_1ss23AC_2	ACCCGAACCGAACCGAACCGAACC	24	aaacggttcgggttACCCGAACCGAACCGAACCGAACC	gp2b	0	0	4.98819	0	3.49073	2.89929
aly-miR159b-3p_R+1	TTTGGATTGAAGGGAGCTCTTT	22		gp3	107.122	97.51	154.732	70.9116	58.5113	66.8216
cas-miR159b-3p_R+1	TTTGGATTGAAGGGAGCTCTTT	22		gp3	107.122	97.51	154.732	70.9116	58.5113	66.8216
aly-miR159c-3p_R+1_1ss20CT	TTTGGATTGAAGGGAGCTCTTT	22		gp3	107.122	97.51	154.732	70.9116	58.5113	66.8216
aly-miR167a-5p_R+2	TGAAGCTGCCAGCATGATCTATT	23		gp3	0	0	4.49915	0	0	0
aof-miR391_L-1R+1	ACGCAGGAGAGATGATGCCAC	21		gp3	0	0	0	4.48808	0	0
cas-miR396b_R+1_1ss19CT	TTCCACAGCTTTCTTGAATTTT	22		gp3	41.7919	14.2005	27.5817	0	12.9656	13.2539
gma-miR403a_1ss21GT	TTAGATTCACGCACAAACTTT	21		gp3	30.2631	26.9809	17.6054	0	0	0
bdi-miR845_L+3R-2	ACTTGCTCTGATACCAATTGTT	22		gp3	0	0	5.28161	0	4.98676	4.14184
mtr-miR2111a-5p_R+2	TAATCTGCATCCTGAGGTTTATC	23		gp3	0	0	2.93423	0	0	0
bdi-miR5054_1ss10TA	TCCCCACGGACGGCGCCA	18		gp3	8.6466	8.52029	7.62899	8.07854	0	4.9702
osa-miR5072_L-4_1ss13GA	TCCCCAGCAGAGTCGCCA	18		gp3	23.0576	22.7208	9.97638	12.5666	5.98411	9.94041
ath-miR8175_L-2	TCCCCGGCAACGGCGCCA	18		gp3	236.34	211.587	100.351	154.39	90.759	115.971
tae-miR10518_1ss9TG	AAGAGATTGTGAAGGGAT	18		gp3	0	0	2.93423	0	0	0
PC-5p-23495_179	GTCACCGGTGTGGATTGGTTGCCT	24	aagattccgccgaacctccgacgatattctagcaaaaaacaccggcaaaatgGTCACTGGTGTGGATTGGTTGCCTtctccttcaccgaagAAGGCAACCAATCGACACGGGCGAccgttttgtcggtgttttttgccgaaatatcttc	gp4	16.5727	7.10024	38.7318	14.8107	30.9179	46.3886
PC-3p-85673_39	AAGGCAACCAATCGACACGGGCGA	24	aagattccgccgaacctccgacgatattctagcaaaaaacaccggcaaaatgGTCACTGGTGTGGATTGGTTGCCTtctccttcaccgaagAAGGCAACCAATCGACACGGGCGAccgttttgtcggtgttttttgccgaaatatcttc	gp4	0	0	10.5632	4.03927	3.98941	12.4255
PC-5p-167911_13	ATTTCGGCACCGACAATCATTTCC	24	atcgacaaATTTCGGCACCGACAATCATTTCCagtggtcgccgtcggtcgccatttctgacgagggcgaccaaaggcgaggtcgccttccccaggagaaggcgaccagaaaccgtcggttgccggaAATGGTCGTCGGTGTCGGAATTTGtc	gp4	0	0	0	0	2.49338	3.31347
PC-3p-220666_8	AATGGTCGTCGGTGTCGGAATTTG	24	atcgacaaATTTCGGCACCGACAATCATTTCCagtggtcgccgtcggtcgccatttctgacgagggcgaccaaaggcgaggtcgccttccccaggagaaggcgaccagaaaccgtcggttgccggaAATGGTCGTCGGTGTCGGAATTTGtc	gp4	0	0	4.69477	0	0	0
PC-5p-159912_14	AATTGTCAGATTAATATTCTTGGG	24	caattaatattaaatatcAATTGTCAGATTAATATTCTTGGGacttgtattgtattaagctgtccaatacagtgcaaggaacaggtctcaaggaacttttgagctgcccaatacaatacaAGTCCCAAGAATATTAATCTGACAtttgatatttaatattaattggta	gp4	4.3233	0	2.93423	0	3.98941	0
PC-3p-115184_25	AGTCCCAAGAATATTAATCTGACA	24	caattaatattaaatatcAATTGTCAGATTAATATTCTTGGGacttgtattgtattaagctgtccaatacagtgcaaggaacaggtctcaaggaacttttgagctgcccaatacaatacaAGTCCCAAGAATATTAATCTGACAtttgatatttaatattaattggta	gp4	0	0	8.80268	0	9.97351	0
PC-5p-148538_16	ATGATACGACGTCGGCTAACTACC	24	aATGATACGACGTCGGCTAACTACCtagccgacgtcgtatcgacgcccgaattcaattcgggctatgatacgacgtcggctaggaagttagccgacgtcgtatccgc	gp4	0	0	2.34738	3.59046	0	0
PC-3p-170929_13	TGTGCATTCGTTTAGTAGCTTGTG	24	atcaaatgagaccacctcttcccgtgatacccttcgtaaatacacacaagctactacgcgaatgcacacagactagattgtgtgcaattcacccagcatgaatgcacacaatctaccctgTGTGCATTCGTGTAGTAGCTTGTGtgcatttacgaagagtctcatgggaatctcgggaacaggtggatgcatttgaaca	gp4	5.04385	0	1.76054	0	0	0
PC-5p-11847_352	GGGACTTGTGGTTAGGAAAGC	21	gtcggctgatctgaaatgggaggcgaaggttgacggaaatctataGGGACTTGTGGTTAGGAAAGCttctatgtgctccgaatcggtgttatgatctaagcTTTCCTATACCACATATCCCTAcggctttccggttcctctctcatttcacatcatgctttt	gp4	37.4686	35.5012	61.6188	107.714	43.8835	33.9631
PC-3p-6503_594	TTTCCTATACCACATATCCCTA	22	gtcggctgatctgaaatgggaggcgaaggttgacggaaatctataGGGACTTGTGGTTAGGAAAGCttctatgtgctccgaatcggtgttatgatctaagcTTTCCTATACCACATATCCCTAcggctttccggttcctctctcatttcacatcatgctttt	gp4	141.228	109.344	138.496	5.38569	167.555	43.0751
PC-5p-37829_108	TGCCCGATGCATTCCAGACGC	21	aagcgttcacataaTGCCCGATGCATTCCAGACGCcaattaagccatcaattaatttcccatgcattccaaatataatgcaacttcaattcttttctgggaaattttaatttggcccatgtctcgatctggaatgcatcaggcagtatgagaacg	gp4	8.6466	6.39022	14.0843	4.03927	9.47484	4.55602
PC-5p-9_55560	TGTTTGAACTCTCTCCCTCGT	21	tgagaagtggaaattcagtgtTGTTTGAACTCTCTCCCTCGTtgctgctgcagagcatatatgcAGCGAGGGAGGGGGCTCAATCAACtatggcttttcccactttaat	gp4	11978.4	14521.4	13079	5773.46	5894.35	5322.26
PC-3p-8040_496	AGCGAGGGAGGGGGCTCAATCAAC	24	tgagaagtggaaattcagtgtTGTTTGAACTCTCTCCCTCGTtgctgctgcagagcatatatgcAGCGAGGGAGGGGGCTCAATCAACtatggcttttcccactttaat	gp4	136.905	132.064	179.575	140.028	80.7855	135.024
PC-5p-66332_55	AAATAATTTTTCTTTTGGCCACCT	24	ttgcttatatatgtggtaaacaaggcaataaaaAAATAATTTTTCTTTTGGCCACCTcacctaccaaatcttccccttgctaggtgaggtggccaaaagaaaaattgttttttattgctttgtttgccacatagattagata	gp4	0	0	12.0303	0	16.4563	0
PC-5p-30497_136	ATTGGGCTCAAGAAAAATTATTGG	24	tatttttagaagttgagttaatattgggtttggttattATTGGGCTCAAGAAAAATTATTGGgttagacccAATAGTTCTTCTTGAGCCCAATAGtatagcccaatattagaccaacttctaaaacct	gp4	28.822	14.2005	26.4081	0	47.8729	10.7688
PC-3p-100249_31	AATAGTTCTTCTTGAGCCCAATAG	24	tatttttagaagttgagttaatattgggtttggttattATTGGGCTCAAGAAAAATTATTGGgttagacccAATAGTTCTTCTTGAGCCCAATAGtatagcccaatattagaccaacttctaaaacct	gp4	0	8.52029	8.80268	0	9.97351	4.9702
PC-5p-137736_19	ACTGTAGTTGTGCGGAATAGAGGC	24	gttgaaagggACTGTAGTTGCGCGGAATAGAGGCcgtgtcatctatctggaactgtagttgtgttgaacggatactgcagttgtgttgaaaagatactgcagttgtgttgaacggatgaatggcctctgttccgtgcaactgcagtttcctttc	gp4	0	0	2.05396	0	0	4.9702
PC-3p-65317_56	ACGGATTGAGACTCGTGAGACAGT	24	tgtgtgagactgtctcacgggtttcaattgtaagaaggttagattttttaattggtcaaatctttgatatatgagtcggatctttgacctcactaatcaaagattcaacatgtctcACGGATTGAGACTCGTGAGACGGTctcacaat	gp4	7.2055	0	4.40134	16.6059	0	14.9106
PC-3p-68030_53	ACGGATTGAGACCTGTGAGACAGT	24	gtgtgagaccatctcacgagtctcaatctgtgagacaggtcgaatctttgattaatgaggtcaaagatccaacccattaatcaaagatttgatctattaattaaagatccgaccggtcttACGGATTGAGACCTGTGAGACAGTctcacacaag	gp4	0	0	4.10792	6.28331	4.98676	6.21276
PC-3p-46938_84	AGGCAGTTGTCCTTGGCTACC	21	cgaagagaaacgcctcgtttagtagccaaggatgacttgcctagcgcttagcgctcttccaaaccgcgtgtttggtttgctAGGCAGTTGTCCTTAGCTACCcgataggctcttctctcta	gp4	5.7644	0	3.22765	13.4642	11.9682	4.55602
PC-3p-186515_11	ATGGATTGAGACCCGTGAGACAGT	24	ttatgtgagacagtctcatgggtcttaatccacgagacgggtcagatttttaattaacgaagtcaaagattcaacccattaatcaaagatttgactcgtcttATGGATTGAGACCCGTGAGACAGTctcacacaa	gp4	3.60275	0	2.93423	2.69285	0	0
PC-5p-1027_2080	TTGAGCACCTCAAACTTGGGC	21	gtcaggcacatgaatctttctgtTTGAGCACCTCAAGCTTGGGCaatatgtcaaacaccttccgttcatggaagataaggctcgagttgCCGAGCTTGTGGTGCCCAAACtgaaagattttgccttct	gp4	413.596	424.594	520.532	591.529	472.745	661.037
PC-3p-32120_129	CCGAGCTTGTGGTGCCCAAAC	21	gtcaggcacatgaatctttctgtTTGAGCACCTCAAGCTTGGGCaatatgtcaaacaccttccgttcatggaagataaggctcgagttgCCGAGCTTGTGGTGCCCAAACtgaaagattttgccttct	gp4	34.5864	48.2816	61.6188	81.683	37.8994	87.807
PC-5p-179014_12	TTTTACAGGTCATTTGGCTATTCC	24	tcagaaaaaagaaataacaattaacatttTTTTACAGGTCATTTGCCTATTCCggccactagctacgacttttcctgcgaccgtcgccgccgaaagtttttgtcggtgcccgaaatagacaaatggcctgttaaaaatgttaattgttttttttttttttttt	gp4	0	0	1.76054	0	2.99205	4.14184
PC-3p-132697_20	ATGGATTGAGACCCATGAGACGCC	24	gtgtgagactgtctcacgggtctcaatctgtaaggtgggtctggtctttgattaatgaatcaaatatttgattaatgagtcagatctttgaccccgttaattaaaaatccaacctatctcACGGATTGAGACCCATGAGACGCCatcacataag	gp4	0	0	2.34738	9.87377	0	2.89929
PC-3p-146749_17	ACAGTCTCTGTTCCGCGCAACTGC	24	gttgaaaagatactgcagttgtgttgaaaggaaactgcagttgcgcggaacagagaccgttcatccgttcaacacaactgtagtatcagttcaacacaactgcagttctagacggatgacACAGTCTCTGTTCCGCGCAACTGCagtttcatttcaatacaactgcagtatccgttcagtac	gp4	0	0	2.64081	0	0	3.31347
PC-3p-131723_20	ATAGATTGAGACTCGTGAGACGGT	24	aaagcaagggtaacacttgtgtgagagcgtcttatggatttcaatccataagacgggtcgaatctttgattaatgggtcagatctttgatgttattaatcaaaggtctggcccgtctcATAGATTGAGACCCGTGAGACGGTatcacacaagtttttgccaaaaagcaaa	gp4	0	0	5.28161	2.24404	3.49073	4.14184
PC-5p-29685_140	CTATACAAAGAAATCGCGATTG	22	gtggtccgcttcatttcgCTATACAAAGAAATCGCGATTGaggaaacaaggcatgaagtctccacctttccttttcaATCGCGTTTCTTTGTATAACgagatggatcggacagc	gp4	28.822	39.7613	39.3187	6.28331	14.9603	13.2539
PC-3p-62150_60	ATCGCGTTTCTTTGTATAAC	20	gtggtccgcttcatttcgCTATACAAAGAAATCGCGATTGaggaaacaaggcatgaagtctccacctttccttttcaATCGCGTTTCTTTGTATAACgagatggatcggacagc	gp4	0	8.52029	3.52107	17.9523	41.8888	9.94041
PC-5p-225674_7	AATCCGTGAGACGAGTAGAATATT	24	ataggctaacccttgtgtgcgaccgtctcacgggtttcAATCCGTGAGACGAGTTGAATATTtgattaatgagttaaatctttaattaatggatcggggtcgtctttgatatcattaatCAAAGATTCGACCCGTCTCACAGAttgagacctgtgagacgatctcacacaagtttttgccgc	gp4	0	0	4.10792	0	0	0
PC-3p-358641_5	AAAAGATTCGACCCGTCTCACAGA	24	ataggctaacccttgtgtgcgaccgtctcacgggtttcAATCCGTGAGACGAGTTGAATATTtgattaatgagttaaatctttaattaatggatcggggtcgtctttgatatcattaatCAAAGATTCGACCCGTCTCACAGAttgagacctgtgagacgatctcacacaagtttttgccgc	gp4	0	0	0	0	4.98676	0
PC-5p-2340_1232	TTGGGATGGTGGACTTTGGTA	21	ggaaaggaagatagatcttagagagttgTTGGGATGGTGGACTTTGGTAagattctatataaaaagtgttcttggattatttcttccatcttgttttccaagacattttgaaaccTTACCAAGTCCTCCCATCCCAAtaattttctaggatttttccctttccttaac	gp4	187.343	213.007	253.517	278.261	380.988	371.109
PC-3p-23_33112	TTACCAAGTCCTCCCATCCCAA	22	ggaaaggaagatagatcttagagagttgTTGGGATGGTGGACTTTGGTAagattctatataaaaagtgttcttggattatttcttccatcttgttttccaagacattttgaaaccTTACCAAGTCCTCCCATCCCAAtaattttctaggatttttccctttccttaac	gp4	2789.97	3020.44	5373.16	5215.15	8596.17	8419.53
PC-5p-50315_77	CGTAAGACGGGTTGGATCAAC	21	cacatttgtgtgagatcgtcttacgactctcaattCGTAAGACGGGTTGGATCAACataatttgggttataaaaattaaccaaagaccaactcataacagtaactatgacccaaattatgttgattcgacccgtcttacatattaagacatgtgagacggtctcacacaagtttt	gp4	11.5288	7.10024	5.28161	4.48808	4.48808	5.79857
PC-5p-1976_1369	GGTGCAATGGGGGACGCCGAGC	22	tgtgcaacatggttgttggtGGTGCAATGGGGGACGCCGAGCcgctttggcggagcaagtgagaaatgcCCGGCGTCGTCATTGCACCACtgatagccatatgttgcgac	gp4	102.318	105.084	116.782	397.644	151.597	376.079
PC-3p-173_7248	CCGGCGTCGTCATTGCACCAC	21	tgtgcaacatggttgttggtGGTGCAATGGGGGACGCCGAGCcgctttggcggagcaagtgagaaatgcCCGGCGTCGTCATTGCACCACtgatagccatatgttgcgac	gp4	1393.54	2053.39	1677.79	2747.6	2136.33	2872.78
PC-5p-77337_45	AGCACCTCGCCGGAGAAGGGTTGG	24	ttcgatggtgacAGCACGTCGCCGGAGAAGGGTTGGtcgccttctccgccttctctataccatggtgataacaaccaaacctggttgcctcctccgtccctgCCACCAACCCTTCTCTGGCGAcatgttggctgccgtcttc	gp4	0	8.52029	7.62899	17.0547	0	5.79857
PC-3p-229591_7	CGACCAACCCTTCTCTGGCGA	21	ttcgatggtgacAGCACGTCGCCGGAGAAGGGTTGGtcgccttctccgccttctctataccatggtgataacaaccaaacctggttgcctcctccgtccctgCCACCAACCCTTCTCTGGCGAcatgttggctgccgtcttc	gp4	5.04385	0	0	0	0	0
PC-3p-182037_12	ACAGATTGAGACCCGTGAGACAGT	24	gcgtgagggcgtctcatgggtctcaatccgtgagacaagttggatttttaattaacgaggtcaaagatctgacccattaatcaaatatttgattcattaatcaaagacccgacccaccttACAGATTGAGACCCGTGAGACAGTctcacacgtgtt	gp4	4.3233	0	0	0	2.99205	0
PC-5p-21368_198	TGGGTGGATATGAAAGACTTG	21	gaaggttgatcgaagtttggacgaaatttggggaagtggaaagagagtaaagggaaagggttttggagTGGGTGGATATGAAAGACTTGaaattctgaaaatgaatgctcTAGTCTTTCCTATTCCACCCATTCcaatcttttcccattagaactccctttccgactgttcctttctgctatgttttggtttgtcatt	gp4	99.4359	109.344	119.13	52.0617	121.677	86.1502
PC-3p-42490_94	TAGTCTTTCCTATTCCACCCATTT	24	gaaggttgatcgaagtttggacgaaatttggggaagtggaaagagagtaaagggaaagggttttggagTGGGTGGATATGAAAGACTTGaaattctgaaaatgaatgctcTAGTCTTTCCTATTCCACCCATTCcaatcttttcccattagaactccctttccgactgttcctttctgctatgttttggtttgtcatt	gp4	17.2932	9.94034	61.0319	0	32.9126	14.9106
PC-5p-65199_56	TTCGGCAATGAAATTCCATGAAAA	24	aaagttgTTCGGCAATGAAATTCCATGAAAAtcgatatatgaaaattaaatataataaattaagatattgcattgggtaaattttattattttttaaaaaataatttaattttcatatatcgattttcatggaatctcattgtcgaacgac	gp4	10.0877	0	6.16188	0	5.98411	3.72765
PC-5p-14226_296	TGGCCGTAGGGAATGAGAGGC	21	aatgtgaccgtccagcttttaatgtccatgccgtggcttacgaagctgtatagcttgtcaatggtacgtccactgacaaTGGCCGTAGGGAATGAGAGGCcagatcttttaaatgcgacgcactgtaaaagatgtggccTCTCATTTCCCTACCGCCATTatcagtgaacgtgccattgacgagctatacagcttcgtaagccaccgcatggacattagg	gp4	111.685	93.7232	103.872	127.91	81.7828	122.184
PC-3p-17808_238	TCTCATTTCCCTACCGCCATT	21	aatgtgaccgtccagcttttaatgtccatgccgtggcttacgaagctgtatagcttgtcaatggtacgtccactgacaaTGGCCGTAGGGAATGAGAGGCcagatcttttaaatgcgacgcactgtaaaagatgtggccTCTCATTTCCCTACCGCCATTatcagtgaacgtgccattgacgagctatacagcttcgtaagccaccgcatggacattagg	gp4	91.5099	80.2327	136.442	131.501	135.64	119.699
PC-5p-97807_32	TCTTTTAGCTCTCCTCAATCC	21	ttccattgatctatctagttgttgatgttgtTCTTTTAGCTCTCCTCAATCCttttctagggatgaaatattgttaccatagaaagggattgaggagagctaaaagaacgacataaacagctagatagatcaatgaaa	gp4	0	3.55012	5.28161	0	4.48808	2.89929
PC-5p-129379_21	TAAGCTATAACTGACGTTGCA	21	acttgttgatcgtgctcagttctcatcctTAAGCTATAACTGACGTTGCAaatttcgttttttttttttaacaaaacattaaggatgaaattTGCAACGTCAGTTATAGCTTAaggatgaaaagtgagcacgatctgacggat	gp4	0	8.52029	5.86846	0	4.98676	0
PC-3p-236867_7	TGCAACGTCAGTTATAGCTTA	21	acttgttgatcgtgctcagttctcatcctTAAGCTATAACTGACGTTGCAaatttcgttttttttttttaacaaaacattaaggatgaaattTGCAACGTCAGTTATAGCTTAaggatgaaaagtgagcacgatctgacggat	gp4	0	0	0	0	6.98146	0
PC-5p-60758_62	GGTTTGTGCGTGAATCTGACGCCT	24	ggagaagagttatatttcGGTTTGTGCGTGAATCTGACGCCTagctcttgctcttgctcttgctcttgctgttgcgtatgtggttcgttagattcacgcacaaacccgtaatatgccttttcgtt	gp4	0	0	5.86846	13.0154	6.48278	8.69786
PC-5p-56598_67	TATTTGTTGCTAAACTCCTCTCTC	24	aacgtccaggtatactgtaacgttccatgccaaatgTATTTGTTGCTAAACTCCTCTCTCttaatttgcaaccttatctacaacaacgttagttagttgtaggtaataaggctataaagatagaggagtttagcaacaaatatgtttgtcttggcaagttccagtacaccttgcacact	gp4	0	0	15.5514	0	12.9656	0
PC-5p-5428_683	TGGAAAAGAACATCGGCACCC	21	attctggctggtTGGAAAAGAACATCGGCACCCtattagaagaaacaaagcattaattattatttaatagggtgccgatgttttttttttctttttttgatcaaaatagggtgccgatgttcttttccaaccagccagcga	gp4	65.5701	48.2816	60.7385	59.2426	64.3292	90.2921
PC-5p-200118_10	TTGTTCTTCATGAATTCGTCTCTC	24	ctcaggtgtactgcaacgttccatatcaaatgTTGTTCTTCATGAATTCGTCTCTCttaatttgcaaccttatctacaactttagtttgtaggtaataaggctataaagatagacgagttcatgaagaacaatgtttggtgtggcgagttgtagtacactttcc	gp4	0	0	0	0	4.98676	0
PC-3p-34586_119	ACGGATTGAGACCTGTGAGACGGT	24	tatgagaccgtctcacgggttttaattcgttagacggatcggattttttttattaatgggtcaatctttgattaatgggtcggatccttgatctcattaatcaaagatccgattcatctcACGGATTGAGACCTGTGAGACGGTctcatacaa	gp4	5.7644	0	9.97638	13.4642	6.98146	13.6681
PC-5p-287439_6	AGCTGTGCGGAACAGAGGTCGTTC	24	gtgttgaacggatactacagttgtgttgaaaagatattgcAGTTGTGCGGAACAGAGGTCGTTCatctgttcaacacaacagcaatatcagttcaacacaactgcagctccaaacggatgACATGACCTCTGTTCCGCGCAACTgcagttccctttcaacacaactgcaatatccgttcaatacaac	gp4	0	0	3.52107	0	0	0
PC-3p-189732_11	ACATGACCTCTGTTCCGCGCAACT	24	gtgttgaacggatactacagttgtgttgaaaagatattgcAGTTGTGCGGAACAGAGGTCGTTCatctgttcaacacaacagcaatatcagttcaacacaactgcagctccaaacggatgACATGACCTCTGTTCCGCGCAACTgcagttccctttcaacacaactgcaatatccgttcaatacaac	gp4	0	0	3.22765	0	0	0
PC-3p-193981_10	ACAACCTCTGTTCCGTACAACTGC	24	gaattgataatgcaattgcgttgaaaagatactgaagttgtgttgaaaggaaactgtagttgcgcgaaacagaggccgtgccatccatctggaactgcagttgtgttgaacggatgaACAACCTCTGTTCCGTGCAACTGCagtttcctttcaacacaactacagtatccgttcaacgcaattacagtatcagcta	gp4	0	0	0	0	0	4.14184
PC-5p-208601_9	GGGCGACTCTCACTCTGGCAGA	22	actGGGCGACTCTCACTCTGGCAGAagctttattattagctagctattattaggtactacattctagctatgtatgtgtagtgtttattttagccaagtcttaaactaattagctctctgccaaaggagatttgccccgc	gp4	0	0	5.28161	0	0	0
PC-3p-160799_14	CTATCGAAGGCTGACATCACAA	22	aatgctttttccttcaatacatactgcaaaatattgcaacaccactatttattgtgatgccagcctttgatcgagtctatatagtgatccagattagctccctcgatcattatatgaactCTATCGAAGGCTGACATCACAAtaaataatggtgtttcaatactttgcattatgtattgagggaaaaaacattgta	gp4	0	0	0	0	7.97881	4.9702
PC-3p-149967_16	ACAAGGCCTCTGTTCCGCGCAACT	24	tgtgttgaaaggaaactgcagttacgtggaacagatgtcgttcatccattcaacacaattgcatattcattcaacacaactgtagtatccgttcaacacaactgcatttacagacggatgAAAAGGCCTCTGTTCCGCGCAACTgcagtttcctttcaacacaac	gp4	0	0	4.69477	0	0	6.62694
PC-3p-232207_7	ATATAGGGGTTGGATCCAATGAGA	24	aaaggcaatagatgatcatgatttaatctcatgatctcatctaaatgaggtgatctcactggatccaaatcctatatatatatatatatatatatatatatatatatatatatatatatATATAGGGGTTGGATCCAATGAGAtcaccctataagatgagatcatgagattccatctcagccctc	gp4	0	0	7.62899	0	0	0
PC-3p-34107_121	AGCAAATTCTTGTACTGGCATAGT	24	cacatgcataataatataataatctccactaatatgccagcacaacagtttgctacttccatgtcattattaaaccaagtggtggcatggtgcacattagcactggtgcacatggaagtAGCAAATTCTTGTACTGGCATAGTagtggagattattattattatgcattgc	gp4	15.8521	17.0406	39.3187	6.28331	25.9311	15.739
PC-3p-139709_18	TGAGAGCGGACCGATACTTGTC	22	cttattcgtcttactcttcttggatggcgaattttgtccagactgcgacaaataccggtctgctctcgaagacattagcaacttgtcgcggactgatacttactcttcttgctatgtcttTGAGAGCGGACCGATACTTGTCgcggtctggacaaaatccgccatccaagaagagcaagacggataagaga	gp4	10.0877	0	3.52107	0	0	9.11204
PC-3p-130098_21	AAGTGAGAACCATGTCCCAGGTGA	24	tttttataaatattataaaattttgtttattttaaccgttagatatactagatcaatgatttggatttgtccttacgttctcacctgggacatggttctcacctgataaaggacttaatcAAGTGAGAACCATGTCCTAGGTGAgaacgtaaggacaaattcaaaccattaatctagtagatctaacgggtgaaataaacaaaattttgtaatatatatgaaaatga	gp4	12.9699	0	0	4.48808	0	5.79857
PC-3p-187863_11	TGTGCATTCCTGTAATAGACT	21	agactgtgagacacaacataagtgcacacagtctactacaagaatgcagatacactagattgtatgtactcatgttgggcaaattgcagtataaccagtattgcatacactcttagtttaTGTGCATTCCTGTAATAGACTgtgtgcatttatgttgtgtctcacagtctaac	gp4	0	0	6.4553	0	0	0
PC-5p-218062_8	CTACCCTTGGTTTTTGGCTGC	21	gcttagccacagctttaCTACCCTTGGTTTTTGGCTGCtctggcattgctgtttgggtatcgacttctttggtttttttctgtcttgttgctgccttcttcattattgccctgcaatgccagagcagccaaaaaccaagggtagtaaagttgtggcta	gp4	0	0	4.69477	0	0	0
PC-3p-10900_380	ATTGGATCATCTGACAGCTTCAAC	24	catgcaccacttgcggttgaagctgccagcatgatctaaacttgccttcggatattataaggaaggATTGGATCATCTGACAGCTTCAACtgttgttggatgcatg	gp4	93.6715	73.8425	90.9611	43.0855	61.8358	72.068
PC-3p-139721_18	GAGAAGCTCTTTTGGGGGAAC	21	tatagtagctggcctggcctgggatcgatgctaaagacagtgattgttgtctctccctcaagggtttctcttctatccggcctgcaggcagggatatattatattatattatatataggaGAGAAGCTCTTTTGGGGGAACcaacactcactgcctccattaattcatttgttcctttaaacctggccgagctgagatagat	gp4	0	0	7.62899	8.97615	0	0
PC-5p-88227_37	TCGGTCGCGTTTGGAGGAGG	20	caagacggtcaTCGGTCGCGTTTAGAGGAGGcaaccaaattggtcaccttctccggcaattggagaaggtgaccaaactagtcgccttctccggcgactggagaaggcagaccagagtcacctcctccaaacgcgatcgacgaatgttcga	gp4	8.6466	9.94034	8.21584	4.48808	0	4.14184
PC-3p-179911_12	TTTTAATGAGGTGGCAGCATG	21	caagttgttaattttgatgcattataaattgtataatcctataaatggtcagtgaattacatgccgccacatcattagaaagtcgaaccaaaattggcgaaacccttatttgacttgactTTTTAATGAGGTGGCAGCATGtggttcattgacagtgtgtagcaatacattaccagtgcatcaaattttaactctatt	gp4	0	0	7.04215	0	0	0
PC-5p-36418_113	TATTGCCGGAAGTGCTCCTTC	21	tcagccaacTATTGCCGGAAGTGCTCCTTCcagaagaagcaaatgcagtgctccttccggaaggatcacttttggcaatagttggccaa	gp4	18.7343	8.52029	14.3777	31.4165	18.9497	33.1347
PC-5p-123582_22	TTAACCACCCAATGTCCTTCAACT	24	ctaaactttcaaaTTAACCACCCAATGTCCTTCAACTttcaaatttaggtatagacttacattagtttaagtaagggcaaagttaggatcaatgatagttaaaaatttgaaagttgaaggatcatgggtggttaacttgaaagttaaa	gp4	0	0	2.93423	0	11.9682	4.14184
PC-3p-7070_556	CCGTCCTGTATCAATTGAATC	21	acattgcggcggtctctgattcgcttggtgcaggtcgggactttcacggcgccgccgccgatcgacggccggctcagtcgttctcggcgtgtttaggtcCCGTCCTGTATCAATTGAATCggaggccgcggtaattg	gp4	121.052	110.764	147.298	80.7854	136.637	121.77
PC-3p-299408_5	ATATTCGACCCGCCTCACAGATTG	24	ctttggtgatattttaaactttgagtaacacttagtgtgagaccgtctcatgggtctcaatttgtaagacgggttggatcttttgattaatggatcggatctttgacgtcgttaattaaATATTCGACCCGCCTCACAGATTGagacccatgagacgatttcacacaagtttttaccttaaacttttgtttgttatcataa	gp4	0	3.55012	0	4.48808	0	0
PC-3p-152736_16	ACAGATTGAGACTCGTGAGACAGT	24	aacttgtgtgagaccgtctcacgggtttcaatccgtgagacgagttagatctttgattaatgaggtcaaagatctaacccattaatcaaagatttgacccgtctcACAGATTGAGACTCGTGAGACAGTctcacacaaatg	gp4	0	0	9.38953	0	0	0
PC-5p-155482_15	AAATTTCGGCACCGACAATCATTT	24	ttttaaaaatctccggcgacAAATTTCGGCACCGACAATCATTTccagtggtcgccgccggtcgccatttctggcgaggtcgccttccacaggagaaggcgaccagaaaccgctagttgccggaaatggtcgtcggtgtcggaatttgtcaccgaaaattttta	gp4	0	0	4.10792	0	0	11.5971
PC-5p-109150_27	AAAAGCAATTGAGCCACTGCAACC	24	ggaaaaTAAAGCAATTGAGCCACTGCAACCggaaaaaaaaaaacaattaacccatttttaaaattttcggtgacaaagtataaaattctcctagggaagggttaattgctctttttttttctcggttttagtcgctcaattgctttattt	gp4	0	0	3.52107	5.38569	5.98411	7.45531
PC-3p-147725_17	ACGGATTGAGACCCGTAAGACGGT	24	aaaacttgtgtgtgaccgtctcatggtctcaatctgtgagacgggtcggatcttcaattaacgaggttaaatatccaacctattaatcaaagatctggtccgtcttACGGATTGAGACCCGTAAGACGGTctcacacaagtgtt	gp4	0	0	7.04215	4.48808	0	0
PC-5p-60396_62	AACTATTGCCGGAAGTGCTCC	21	gccgtccaatttcccgaccAACTATTGCCGGAAGTGCTCCttccgaaaggagcactgcatttgcttcttccggaaggagcacttctggaagagcactgcacttgcttcttcaggaagaagcgcttccggcaatagttgtcaaggaaattggacgcc	gp4	8.6466	7.10024	12.0303	17.9523	10.9709	19.8808
PC-3p-200388_10	AGTGGTAGGTGCACTGTGGTCAGC	24	acacgccctactgaccacagtgcacctaccactgatatcaagtaccacatcagtttaaacatgaatacaacatcatcatcatcctcattctttgtcatgaggaggtgtactgtattcagcAGTGGTAGGTGCACTGTGGTCAGCagggcgtgtggt	gp4	0	0	2.93423	4.48808	0	4.14184
PC-3p-18061_234	GTTGTATCGGGTACTATTGGCACT	24	ttttttacggtgctgatagtattaggtacaaccatgtatagtatatctggtcgtacaaccaggtattgctgtcatcaatattgatattacacagtacaacaaaaaatagtatacatgGTTGTATCGGGTACTATTGGCACTgtagattt	gp4	44.6741	44.0215	113.848	52.9593	108.711	80.3516
PC-3p-371331_5	AAGTATTCTATTTCATCTTGACCC	24	catgagaccgtctcacacatttttatccgtgacacgaggcgggtcaaaatgaaatgtaatgctttattcatgatttagtattgcatttgctaatatAAGTATTATATTTCATCTTGACCCgactcgtatcacggataaagattcctaagacggtctcaca	gp4	0	7.10024	2.93423	0	0	0
PC-3p-182880_11	AAGTATTACATTTCATCTTGACCC	24	aaaatttgtgtgaaacagtttcacggatctttatccgtaaaacgagtcgtgtatatgttaagatgaaatgtaatacttatattagcaaatgcaatcatgaataAAGTATTACATTTCATCTTGACCCgatccgtctcatggataaagatccgtgagacggtttcgcacaaatgtg	gp4	0	0	6.4553	0	0	0
PC-3p-154789_15	ACGAATTGAGACCCGTGAGACGGT	24	aatacttgtgtgagaccgtctcacgggtctcgatgcgtgagacgagtcgaatctttgacctcattaatcaaagatccggcccgtctcACGAATTGAGACCCGTGAGACGGTctcatagaagtttt	gp4	0	0	2.93423	0	4.98676	4.14184
PC-5p-75412_47	CGCGGAATAGAGGTCGTTTCA	21	agttgtgttgaactgatattgcagttgtgttgagagggaactgcagttaCGCGGAATAGAGGTCGTTTCAtccgttcaacacactgcagtatcaattcaacacaattgcagttccagacggatgaaacgacctctgttctgcgcaactgcaattccctttcaacacaactacagtatcagttcaacacaa	gp4	0	0	5.86846	4.93688	4.48808	2.89929
PC-3p-180215_12	ACGAATTGAGACCCATGAGACGGT	24	ctgtgagaccgtctcacaggtctcaatttgtaagacaggtcgaatatttgattaatgaggtcaaatatccgatccattaatcaaagatttgacccattaaacaaatatacaactcgtcttACGAATTGAGACCCATGAGACGGTcccacacaa	gp4	0	0	4.10792	10.7714	0	0
PC-3p-233215_7	AAATGGCTGCACACAACCCGTAAC	24	agtcgattgaagaaactggtagactctgttacgggttgtgtgcagccatttcgtaaaattttagttacgtctgttactactatgcacgaaaatttatcaagacgtaactaacattttacgAAATGGCTGCACACAACCCGCAACaaaacctactggcttcttcaatcggctcct	gp4	0	0	0	0	0	5.79857
PC-5p-42907_93	AAACTCTTGATAGTGCATCCGTGG	24	cattggcatttccgtaattacagtgttgcgtttggAAACTCTTGATAGTGCATCCGTGGattactaacagcgcactgatctataattgtgcactgacgtgtgtgcagtattagttatccacgaatgcactatcaagcgttttcaaatgcaccatcataattatagaaatgccacca	gp4	0	7.10024	23.4738	19.7475	24.9338	15.739
PC-5p-77060_45	ATCTCAACCTTGAGCTCTGATACC	24	gatcacaacctacagctccaatctaatttccaaaggttcaaacttaaagttcaaacctagATCTCAACCTTGAGCTCTGATACCacttgtannnnnnnnnnnnnnnnnnnnnnnnntacaagtggtatcagagctcaaggttgagatctaggtttgaactttaagtttgaacctttggaaattagattggagctgtaggttgtg	gp4	0	0	5.28161	8.97615	5.98411	16.5673
PC-3p-272181_6	AAAGAACTCTATGGTTAAGCGCGC	24	acccatcccgtgactgccggaagtcaagcacgcttaaccacagagttctttggctaactggttgccatatccttcctaaaaccaattggtgataagtaggtggactaataccatttaaccAAAGAACTCTGTGGTTAAGCGCGCttgacttccggcagtcacgggatgggtgac	gp4	0	0	2.93423	0	5.98411	0
PC-3p-67161_54	AAATGACTGAATTGCCCTTGAGAA	24	ttttctcaagggcaattcagccatttggtccaaaatttagtgttaacaaaggagagtggagaataaggtttttttcaattatttcgatgaggaaacataatacttaatacattaattatgAAATGACTGAATTGCCCTTGAGAAaacga	gp4	8.6466	0	14.6711	0	15.9576	5.79857
PC-3p-134077_20	TCTGGCACTTAGATAATAACTGAG	24	agttctttagttatttacaagcagatttagtctcttagttattgtcaaagtggtagatttggttgctcaagaaccaaattaccgacttttttaagtggcatattggtggcaaggaccaaaTCTGGCACTTTGATAATAACTGAGcgattaaatgttcacttcaaataattaaaggactaga	gp4	0	0	4.69477	0	11.9682	0
PC-5p-116050_25	ATAATTGTGGTAGTCTAGTTGGAT	24	acATAATTGTGCTAGTCTAGTTGGATttgtcaaatgtctagatgctagttgtcaccctgagatcacgggatcgattcctctaaagcatctaaacatttgacaaatccaactaggctatcacaattaata	gp4	12.9699	0	6.4553	0	4.98676	0
PC-3p-179382_12	ATTTATGAAGGCTCTTACGGG	21	tatgtgagacccttcttaaatgcatacaagctactacatgcattcatgtcgggtgaattgcacataatctagtctgtttgtgcatttgtgtagtagcttgtgtgcATTTATGAAGGCTCTTACGGG	gp4	0	0	7.04215	0	4.98676	0
PC-3p-148092_16	TGAAATTTCAAAGATTACCCG	21	cgcgcacacactaatgcattcacgagcatatagccttggccgataggcttgggtaatctttaaaatttcatcatgatggggatagatcattacaattgcaatgatctatccccatctataTGAAATTTCAAAGATTACCCGggcatgttggccaaagctatatgctcgttgcatacatcagtgtagcgcgcat	gp4	0	8.52029	4.69477	0	7.97881	0
PC-5p-48556_81	AGGCGCCGGAATGCAGCCAAGGATG	25	atttgttcatcggagggcttgcatgtggggaggAGGCGCCGGAATGCAGCCAAGGATGacttgccggcgaactcgtttatatgtgtatgtatatgacatgtaaatgaggtgattggcaagtcattcttggctacatttctgccttgttttctcatgctaggtttctgatgaccactg	gp4	10.0877	0	11.1501	13.4642	11.9682	23.1943
PC-3p-3360_971	TGCTCACATCTCTTACTGTCACC	23	tttggtttcagatctgagcgaagaaaatcaagatggtgacagaagagagtgagcacacacagccatttgggtgTGCTCACATCTCTTACTGTCACCttcttcttcttcttcttcctgccttgcctgc	gp4	89.3482	107.924	147.298	162.468	201.465	169.815
PC-3p-163424_14	CGTCGATTCGGTCGTCGCCGGT	22	ggcgaccggcgacgaccaaatcgacgccggtcgccgtgtccggatctggccaaacgccggagacggcgaccagCGTCGATTCGGTCGTCGCCGGTcgcg	gp4	0	0	0	12.5666	0	0
PC-5p-11630_358	ATTATCATTGGCGTTGCACTT	21	taagtgttggtcatgctcacttttcgtccctaaATTATCATTGGCGTTGCACTTttcgtccttgagttatactaaaattgtacattttatccctaatattttattagtaaagggacgaaaagtacaatgtcaatatataataacttaggaacgaaaagtgagtgtaaccaatac	gp4	44.6741	51.1217	67.4872	40.3927	66.8225	53.0155
PC-5p-166665_13	TTCCCGTACATCCGAGCCGTT	21	taatgtaacaccccggacctaccTTCCCGTACATCCGAGGCGTTaccgccacacctagagtgaggtctatcgaggaaagatagaattctctctctaggtggatgtggcggtaacgcctcggatgtacgggaaggtaggtccggggtgttacaaag	gp4	0	0	4.10792	0	0	4.9702
PC-3p-5806_650	AGGAGGTCGTCCGAGGCTACC	21	gaagagtctagcctcgcggtaagccaaggatgacttgcctacaaacctaacctacctagctagctgctattatgttgctctgatctgctccaacataattgtgaggttaggttcttAGGAGGTCGTCCGAGGCTACCacgaagactctta	gp4	97.9948	73.8425	86.2663	155.287	85.7722	115.143
PC-5p-285903_6	TGTATGAACTCTCTCCCTCAA	21	tgaaaatccagtgtTGTATGAACTCTCTCCCTCAAtggttgctgcttaattcgatcgagcagtagttgttgggggagtgagctcatacacctctggctttata	gp4	0	0	2.93423	0	5.98411	0
PC-5p-169160_13	ACTACAGTTGCGCGGAACAGAAGC	24	gttgaaagggaACTACAGTTGCGCGGAACAGAAGCcgtgtcatccatctggaactgtagttgttttgaacggatactgcagttgtattgaaaagatactgcagttgtgttgaacggatgaatgacctttgttccgtgcaactgcagtttcctttc	gp4	0	0	4.69477	4.48808	0	0
PC-5p-126504_21	TGAATGCACACAGTCCACTAC	21	tgagactatgagacacaataTGAATGCACACAGTCTACTACaaaaatacacgcagactagagtatgtgcaatttgccaaacattagtgcacacaatgtagtgtgtatgcattcatgatttcatatagtagaatgtgtgtattcacgttgtgtctcacagtc	gp4	0	11.3604	3.52107	0	0	5.79857
PC-5p-169644_13	ACAAAATGCTTTGGTCGACCCACT	24	ttatttgcataggcttgttcctcctACAAAATGCTTTGGTTGACCCACTtcagtctcagctataaaagtgtgagaatcagtccaagaatgaactggttcttgcacttttttaggtgggaatgaagttggtcaaccaaaacattttgtaggaggaagaaggctatgcaaa	gp4	0	0	2.93423	0	7.97881	0
PC-5p-144089_17	AAGGGACCTCTGTTGAAATTAACT	24	aatgacaaaaatgatacctgagactaaatttagaattgccaccaaagatAAGGGACCTCTGTTGGAATTAACTcttacaaagtataatctttttagttgattataaaaataaaaaataaaagagttaattgcagctgaggtctctcgtcttttgtgacaattccatgttttgtctcaggctaccatttttgtc	gp4	0	0	6.4553	0	5.98411	0
PC-5p-189746_11	AACTGTAGTTGCGCGGAACAGAGT	24	aaagatattgcagttgtgttgaaaggaAACTGTAGTTGCGCGGAACAGAGTccgttcatccgttcaacacaactgcagtatccattcaacacaactgcaattccagacggatgacacgggctctgttccgcgcaactgtagttccctttcaacacaaatatagtatccat	gp4	0	0	0	9.87377	0	0
PC-3p-147334_17	ACGAATTGAGACCCGTGAAACAGT	24	aaaggtaacacttgtgcgagaccgtttcgtgggtctcgatccgtgggacgggttgaatctttgattaatgagtagaatctttaactttattaaccaaagatccaaccgatctcACGAATTGAGACCCGTGAAACAGTctcacataaatttttgccata	gp4	0	0	0	9.87377	0	4.9702
PC-3p-181366_12	ATTTCCGTCCAACTTTGACCCGTT	24	aatttctgtccaacgaatcaaagttggacggaaattccgaatgataacccaccattttaagaatgggaATTTCCGTCCAACTTTGACCCGTTggacggaaata	gp4	0	0	3.52107	4.48808	0	4.9702
PC-5p-172823_13	AAAAACGTGTTTGGGACCTGCGTT	24	aagttgacaaaaataggAAAAACGTGTTTGGGACATGCGTTtggcgtcagaaacacatgtcccaaactcgtttgaccttttttttttcgaaat	gp4	0	0	7.62899	0	4.98676	5.79857
PC-3p-109579_27	AACAGCAGGTATATGTTCATCCTA	24	agaaaatagtataatatgggatgaatatgtatttgttgttaggctttttctaataaccatgtggatgacactttgatagttttataagatcttatccacatggttattaaaaaaaggcatAACAGCAGGTATATGTTCATCCTAtagagtgcattttata	gp4	0	0	7.04215	0	7.97881	5.79857
PC-3p-177663_12	AAACGACCTCTGTTCCACGCAACT	24	tgttgaaagggaactgcagttgcgcggaacagaggccgtttcatccgtatggaactgccgttgtattgaactgatactgcagttgtgttgaactgatactacagttgtgttgaacggatgAAACGACCTCTGTTCCACGCAACTgcagttccctttcaacataa	gp4	0	0	0	4.48808	0	10.7688
PC-5p-142978_18	AACTGCGAACTTGTGAAGGATTGC	24	caaccttaacctgcgAACTGCGAACTTGTGAAGGATTGCaccgcaactacaacatgattgcactgctacggctcccagacatgccttgaggatcgtgcggtgcaatcatgtagtaagtgctgtacaatccttcacaagttcgcagttcgcaagttaagg	gp4	0	0	0	5.38569	0	9.94041
PC-5p-167164_13	ATACTCAGTTTTCGTTCCTAAGTT	24	gaattcgtccataagtgtttttcATACTCAGTTTTCGTTACTAAGTTattattgatgttgcactttttatccctttactaataaaacattagggacaaaatttacaattttagtataacttagggacgaaaagtgagcatgaaaggacgaaaag	gp4	7.2055	0	4.69477	0	0	0
PC-5p-47440_83	GTCCTAATTGGCACCTCAAAAATC	24	ttGTCCTAATTGGCACCTCAAAAATCactccaagaacttcactattgaggttcttttagatttttactattataagaattatgaaaaaacccctattggagatgttcttagtttgttttggtgatttttggggtggtaatcaggaa	gp4	14.411	0	18.1922	8.97615	18.9497	19.0525
PC-5p-120082_23	TCATGTATCCACATTAGCCCCCTC	24	aaaatggaacttttccccctgaattgtTCATGTATCCACATTAGCCCCCTCaattattctaaaagtggcagtttttagaataattgagggggctaatgttgatacttgatacattaacaattcaggggggaaaagtgctataag	gp4	0	0	2.93423	8.07854	8.97616	0
PC-5p-86844_38	ACATCTTCCCGTGAGACTGTGAGA	24	aatgagacaACATCTTCCCGTGAGACTGTGAGAcataacatgaatgtacatagcctactacagaaatgcacacaatttaatgtgtgcattttcgtaatagactgtttgcattcatattgtgtctcacagtttcacggaaagatgttatcttga	gp4	14.411	0	11.7369	0	0	6.62694
PC-3p-9035_448	TTGTTCTGACTTGTGAGGCGT	21	ccacgtaaaacgcctcacaagtcagaacaaagaaatcgattcaagaagccctgtcttgaaccgatttctTTGTTCCGACTTGTGAGGCGTgagatgaga	gp4	36.0275	40.4714	46.9477	66.4235	35.406	51.3588
PC-3p-47951_82	GACCTTGGGTTGCGGATTATC	21	ttctgctggtttaggatgaggtaatctgcatcctgaggtttagatcagatcacaatttttactgctgcttctaGACCTTGGGTTGCGGATTATCtctgcctgactggcaata	gp4	8.6466	12.7804	7.62899	18.8499	16.955	13.2539
PC-3p-98824_32	GGAAATATCTGCTGACGCTTTTGG	24	ctaatatgatatgtagaatggtcaaactccccttattcagaagctccagcagatattttttcaagcattctttgattcaacattggacttatgaaaaattaaaatgcaaaggatacttgaAGAAATATCTGCTGACGCTTTTGGgcaagtggagttggatcatttttcaaatcctattaata	gp4	0	0	7.04215	9.87377	0	7.45531
PC-5p-225052_7	ACCAAGAACGAGGGTTGGACGGTT	24	atatcatttctactctagttccgtaatggagacatcaaaagtcggagataatatctaaaaaaaaaagacttattcaaaACCAAGAACGAGGGTTGGACGGTTgcctgaactagcatggcaaccgtccaactctcattcttggttttgaataagtcatttttgagatattattttcaacttttgatgactctattttttttaacagaatagagtagaaatgat	gp4	0	0	2.93423	0	0	5.79857
PC-3p-95489_33	ACGGATTGAGACACGTGAGACGGT	24	ttgtgtagaactgtctcacgggtctcaatctgtaagacaggttgggtatttgattaatggggtaaaaagtctaacccattaatcaaagatttgacacattaaatagagatcacccgtttcACGGATTGAGACACGTGAGACGGTctcacacaagtg	gp4	0	0	7.04215	6.28331	4.98676	7.45531
PC-5p-155437_15	ATGCACACAGTCTACTACAGGAAT	24	actgtgagacacaacataaATGCACACAGTCTATTACAGGAATgcacataaactaagagtgtatgcaatactggttatactgcaatttgcccaacatgagtacatacaatctagtgtatctgcattcttgtagtagactgtgtgcacttatgttgtgtctcac	gp4	0	0	2.05396	0	0	3.31347
PC-3p-50888_76	ACAGTGCACTGTAGACCCTGGTCC	24	ttcggatcagggtccacagtgcactgtagaccctagtccACAGTGCACTGTAGACCCTGGTCCacg	gp4	7.2055	0	8.21584	20.6452	14.9603	15.739
PC-3p-188618_11	AAACGACCTCTGTTCCGCGTAACT	24	taatgtagttgtgttgaaagggaactgcagttgcgcggaacaggggatgtttcatctgtctgaaactgcaattgtgttaaattgatattgcagttgtgttgaacggatgAAACGACCTCTGTTCCGCGTAACTgcaatttcctttcaacacagctacagta	gp4	0	0	0	0	10.9709	4.14184
PC-3p-73894_48	ACGAATTGAGACTCGCGAAACGGT	24	tgagtaacacttgtgtgagaccgtctcacgggtctcaatccgtgagacgagtcgaattttgattaatgagttgaatatttgattaagatccgacacatctcACGAATTGAGACTCGCGAAACGGTctaacacaagtttttgcctt	gp4	0	0	15.8448	7.18092	5.98411	5.79857
PC-3p-26253_160	ACGGATTGAGACTCGTGAGACGGT	24	tgtatgagattgtctcacgggtctctattcgtgagacggtcggatctttgattaatgaggttgaaggtccgacccattaatcaaagagttgatctattaatcaaagatccgacccgtctcACGGATTGAGACTCGTGAGACGGTctcacacaagt	gp4	21.6165	12.7804	34.6239	28.7237	11.9682	27.3361
PC-5p-220488_8	AAATCAGTCTGGCCGTCGGTCAAC	24	acggAAATCAGTCTGGCCGTCGGTCAACtggtttcacggaaaccagtggtcaactgttcactggttttcctaaaaccaatcggccacgccgattggtttcacggaaatcagtctggccgtcggtcaactggtttcacg	gp4	0	0	0	0	0	6.62694
PC-5p-197633_10	ACTACAGTCGCGCGGAACAGAGGT	24	gttgaaaggaACTACAGTCGCGCGGAACAGAGGTcgtttatccgttcaatatctgttcaacacaattgcagtatctgttcaacaaaactgaagtttcaaacggatgaaacggcctctattccgcgcaactgcagttccctttcata	gp4	0	0	2.93423	0	0	4.14184
PC-3p-175826_12	AACCCGTCTCACGGATTGAAGACC	24	aaaatttatgtgagaccgcctcacgggtctcaatccgtgagatgggtcagatctttgattaatgaggtcaaagatccgatttattaataaaaaatttaaccatttaatctaatattcAACCCGTCTCACGGATTGAAGACCcgtgagatgatctcatacaagtgtt	gp4	0	0	3.52107	0	0	4.9702
PC-3p-144719_17	ACGAATTGAGACTCGTGAGATGGT	24	agggtaacacttgtgtgagaccatctcacgggtctcaatccgtgtgatgaatcagatctttgacctcattaatcaaatattcgacctgcttcACGAATTGAGACTCGTGAGATGGTcttatacaagtttatgtc	gp4	7.2055	0	0	4.48808	5.98411	4.9702
PC-3p-145613_17	GTTGGATGCCAGGGCTAAATGTGT	24	gtaatttgtatcacatttggtcctgtcgtcgtccaatttcgaggccaactattgccggaagttctctttctagaagtgctcctttcggaaggagcacttctagcaatagttggccgggaaGTTGGACGCCAGGGCTAAATGTGTtacaaattacaat	gp4	0	0	15.258	0	5.98411	4.9702
PC-5p-179921_12	CGACAAATTTCGGCACCGACAATC	24	aaaaatttctggCGACAAATTTCGGCACCGACAATCatttccaatggtcgccgccggtcgccatttctggcgaggtcgccttccccaggagaaggcgaccagaaactaccggttgccggaaatggtcgtcggtgtcggaatttgttaccgaaaatt	gp4	0	0	0	5.38569	0	4.9702
PC-5p-125969_22	ACGGGTCTCAATCTGTTAGACAGA	24	aacttgtgtgatatcgtttcACGGGTCTCAATCTGTTAGACAGAtcgaatctttgaataataaggtcaaatattcgattcattaatcaaagatctaactcgtctcacggattgaaaccagtgagaccgtctcacacaaata	gp4	0	0	4.69477	2.69285	0	0
PC-3p-160835_14	TTTTCTTGGCACTCATGATGGG	22	ataggtcccatcgtgagtaccaagagaaagaggggatggaagtaattaagggattcggttgttttaggagggaagcaccctcttaaaacaaggaatcccttaactacttccatcccctctTTTTCTTGGCACTCATGATGGGacctgtgag	gp4	0	0	3.52107	0	0	6.62694
PC-3p-309536_5	ATGGTTGTACCCGATACTATTGGC	24	ttttctatggtgctgatagtattaggtacaatcatgtatagtatatctggttgtgcaactaagtattaatggcatcaatattgatagtacgcggtacaacaaaaaatagtgtatATGGTTGTACCCGATACTATTGGCaccgtagatat	gp4	0	0	2.93423	4.48808	0	0
PC-3p-185878_11	ACGACCTCTGTTCCGCGCAACTGT	24	ctacagttgtgttgaaagggaactacaattgcgcggaacagatgtcgtttcatccgttcaacacattgcagtatcagtttaacagaactgctgtttcaaatagttgaaACGACCTCTGTTCCGCGCAACTGTagttccctttcaacacaactgcat	gp4	0	0	3.52107	0	0	4.14184
PC-3p-72004_49	CAGAAAAAAGAGATTGGATACC	22	ttatatccaatctcttttttctggctcgactatcccacctagccaagcCAGAAAAAAGAGATTGGATACCagttcgggcaaaaccca	gp4	21.6165	17.0406	12.9106	0	5.98411	0
PC-5p-161932_14	ATCACACACAAGAACTCGGGCATC	24	tcaggggatccataatggtagcatcaggctccggtatgagaaagcgaacattATCACACACAAGAACTCGGACATCctctaactcttgaggatgcctctagatagttcccttatagagctcatacggcctcaattagatcctcaagagttagtgcatgccagaggtcttgtttgtgataatgttcgctttctcata	gp4	0	0	0	10.7714	0	9.94041
PC-3p-199574_10	ACAGATTGAGACTCGTGAGACGGT	24	gatcgtctcacgagtctcaatccgtgaagacgggtagggtttcgatgaatgtgtcaaatctttgattaatttaatgggttggatctttgacctcattaatcaaagatccgacccgtctcACAGATTGAGACTCGTGAGACGGTct	gp4	0	0	3.52107	0	4.98676	4.14184
PC-3p-245919_7	ATTTCATCTTGACCCGACCTGTCT	24	aaaacttggatgagaccgtctcacggatatatctgtgagacgggtcggggtcaatgtgaaatgtaatacttatactagcaaatgcaatactaaatcatgaataaagtattacATTTCATCTTGACCCGACCCGTCTaacggataaagatctgtgagacggtctcacacaagtgtg	gp4	0	0	7.04215	0	0	0
PC-5p-165526_13	TTAGAAATGTACTAGGGTGTG	21	tgattttgtaccattatgtatgtacaaatgtaccactacgtgtTTAGAAATGCACTAGGGTGTGgtgcattttacaaaatgagtggtgcagagtatatgtaccacaccctggtgcatttctgaacacatggtgatgcatttgtgcatacataatggtgcaaagccg	gp4	0	0	7.62899	0	0	0
PC-5p-88782_37	AATTGTGAACATGGACCCGGGTCC	24	aactgtgaacatgaagttatgaaattgtgaacatgaagttatgaAATTGTGAACATGGACCCGGGTCCatggcataacaattgggggtgggaggggcaaattatgctatgcactcaggtggacccgggtccatgttcacaatattataactctatattcaaaattttagaactttatattcacaatt	gp4	0	0	4.10792	5.38569	4.98676	15.739
PC-5p-46616_85	CGTGATATTGATTCGGTCTCATC	23	ggCGTGATATTGATTCGGTCTCATCtgttgtttaaacaggccggcaggccagatcgatgagatgagccgaaccaatatcactct	gp4	10.0877	17.0406	12.9106	12.5666	10.9709	15.739
PC-5p-191101_11	ATCTTCTCTTTCCTAATCACACCT	24	ttatttttttctcctccattttcATCTTCTCTTTCCTAATCACACCTgtaaaaactcctcaaaaaccgatcactattgaggaaggtctcaggaaactttttgtggtttttgagaagtttttgtaagtgtgattgggaaagagaatatgggttgggagagaaaagaac	gp4	0	0	6.4553	0	0	0
PC-3p-301587_5	ACAGATTGAGACTCGTGAGATGGT	24	aaaacttgtgtgagaccgtctcacgggtcataatccgtgagataggtagacatgtcggatctttgattaataaggtcaaagatccgagtctcACAGATTGAGACCCGTGAGATGGTctcacacaagtgtt	gp4	0	3.55012	0	4.48808	0	0
PC-3p-185016_11	ACCCGTGACACGGTCTGACACAAG	24	aaaacttgtgtgtgactgtctcatggtctcaatccgtgagacgggtttgatctttaactaataaggtcaaagatctgacctattaatcaaagatctgacccgtttaacagattaagACCCGTGAAACGGTCTGACACAAGtgtt	gp4	0	0	0	5.38569	0	4.14184
PC-3p-259324_6	AAAACTTGGAGGACGTCTCGTGGT	24	tgaccacgggacgtcctccaagtattaaaaaaaaaaccacacgtgttcctaattcttaaaataatccgagtttaaaatgactacgagacgtcctaaaaggaccactggtggttattttttAAAACTTGGAGGACGTCTCGTGGTcattt	gp4	0	0	2.93423	5.38569	0	0
PC-3p-269036_6	GGTGACCGGAATAGACAAATGACC	24	gaaaaaaaataacaattaacattttttataggtcatttgcctattccgaccaccggcgacgacttttcctacgaccttcgccgccgaaagttttcgctggtcactggaaaaatcgtcgccGGTGACCGGAATAGACAAATGACCtgttaaaaatgttaattgttatttttttttgat	gp4	0	0	0	5.38569	0	4.14184
PC-3p-122204_23	AAACGGTCTCTGTTCCGCGCAACT	24	catggtcatggctgatactgcagttgtgttgaaagggaacgttgcgtggaatagatgtcatttcatccgttcaacacaactacagtatcagtttaacacaactgcagtttcagacggatgAAACGGTCTCTGTTCCGCGCAACTggagttttctttcaacacaactgcagtatcaattatggcacatggtc	gp4	0	0	5.86846	5.38569	0	5.79857
PC-3p-130632_20	ATTGATCTCAAGCACTCAATGGCC	24	ccatgagtctgtgtggacagatctggaccattgaatgcttgagatcaatggcttagatttcgccaaccatgcaaatgaagtacaccgttacacagttgcacagccggcgaaatctaaggcATTGATCTCAAGCACTCAATGGCCcagatctgtccacacacggactcatgggaaagggtgg	gp4	0	0	0	6.28331	0	14.9106
PC-3p-148515_16	ATTACATTTCATCTTGACCCGACT	24	catgagatgagtcgggtcaaaatgaaatgtaatacttatagtagcaaatgcaatactaaatcatgaataaagtATTACATTTCATCTTGACCCGACTcttcttacg	gp4	0	0	2.93423	0	10.9709	0
PC-3p-301834_5	ACGGATTGAGACCCGTGAAACGGT	24	gtgtgagaccgtctcacgggtctcaatccataagatggattggatctttgattaatgtgtcaaatatttaattaatgaattgaatctttgacccaattaatcaaagatctgacccgtctcACGGATTGAGACCCGTGAAACGGTctcacaagt	gp4	0	0	2.93423	0	0	4.14184
PC-3p-218442_8	AAGGATTGAGACCCGTGAGACAGT	24	aaaacttgtgtgagaccgtctcatgggtcttaatctgtgagacgggtcggatctttgattaatgaggtcaaagatctgacccattaatcaaagattcgaaccgtctcACGGATTGAGACCCGTGAGACAGTttcacacaagtgtt	gp4	0	0	0	13.4642	0	0
PC-3p-145432_17	ACCGTTCGATGGTCGCCGGTGACT	24	ccatattccggcacaaaagtcaccggcgaccatcgaacggtccccggtgactaggcaaccgatgggttgcctcccctctcatcggagaagggggttgccttctccagtgagtcaccggcgACCGTTCGATGGTCGCCGGTGACTtttgtgccggaatatggccg	gp4	0	0	4.69477	0	8.97616	0
PC-5p-164477_14	ATAGCCCTTTCTTGATTAAA	20	cgtacatagtacaaaATATCCCTTTCTTGATTAAAttgtcttgtgtgctgctactaggagtattcaagagtggatataacgcgctttgcattcttaaacatacaaaacagtttagtcaagaaagggatgttttgtactatgttgt	gp4	8.6466	8.52029	8.21584	0	0	0
PC-3p-115880_25	TGCGTTTGAGATAGGTATTTC	21	agaaatacatatctcaaacgctgatttatatatttaaaaaaaaagtatatggtgaccttctcattctttatcagagaaggcgactatttttcttaatataactcacatgcaagtcggactTGCGTTTGAGATTGGTATTTCgga	gp4	11.5288	0	7.04215	0	4.98676	0
PC-5p-3902_873	ACGATGTCGACTAGGTGT	18	cgcgatACGATGTCGGCTAGGTGTttagccgacgccgtatcacaaacgcacaccgtcgacccttgatacgacgtcggctaggacattagccgacgtcgtatcacc	gp4	409.272	352.172	196.593	324.039	311.174	250.167
PC-5p-139427_18	TTTCGGTTTTTCGGTCGGTTATC	23	aTTTCGGTTTTTCGGTCGGTTATCggtttttagctaaaaaaatcgaaaccgaccgaaaaaccgagga	gp4	0	0	1.46711	0	2.49338	3.31347
PC-5p-84465_40	AAGAGAATTGCAGTTGCGCGGAACA	25	actgcagttatgttgaAAGAGAATTGCAGTTGCGCGGAACAgatgtcgtttcatccgttcaacacaactgcagttctagacggatgaagcgacctctgttccgcgcaactgcaattctctttcaacacaactgcagc	gp4	0	0	4.69477	0	13.9629	13.2539
PC-3p-178711_12	ACGAATTGAGACTCGTGAGACGGT	24	cgtgactgtctcatggtctgaatctgtgagacaggtcggatctttaattaatgaggtcaaagatccgacccattaatcaaatatttgatccattaatcaaagatctaactcgtcttACGAATTGAGACTCGTGAGACGGTctca	gp4	0	0	2.93423	6.28331	0	0
PC-5p-120915_23	ACGGGTCTCAATCTGTAAGACGGG	24	cacttgtatgagaccatctcACGGGTCTCAATCTGTAAGACGGGttagatttttttattaacgagttaattttttttaatgagtcagatctttgatatcattaatcaaagatctgatctgtctcatgaactgagacccgtgagacggtctaatacaaatt	gp4	0	0	0	8.97615	6.98146	9.11204
PC-3p-143905_17	ACGGATTGAGACCAGTGAGACGGT	24	aacttgtgtgggaccttttcacggggtctcaatctgttagacagatcggatctttgaataataaggtcaaatattcgattcattaatcaaagatccaactcgtctcACGGATTGAGACCAGTGAGACCGTcgcacacaaata	gp4	0	0	3.22765	2.69285	0	0
PC-5p-95350_33	ATTTCGGTTTTTCGGTCGGTTATC	24	ttATTTCGGTTTTTCGGTCGGTTATCggtttttcaagggaaaaccgaaaaccgaccgaaaaaccgaagatt	gp4	0	0	12.3238	4.48808	0	5.79857
PC-3p-48104_82	ATGACCTCTGTTCCGTGCAACTGC	24	gtttaaaggatagtgcaattgtgttgaaaggaaactgcagttgcgcggaacagaggccgtgtcatccatctggaactgtagttgtgttgaacagatacagcagttgtgttgaacggatgaATGACCTCTGTTCCGTGCAACTGCagtttcctttcaacacagctacagtatcttttcaacaca	gp4	0	0	25.8212	11.669	10.9709	11.5971
PC-5p-104913_29	ACATCTTTCCGTGAGACTGTGAGA	24	tcaagataACATCTTTCCGTGAAACTGTGAGAcacaatatgaatgcaaacagtctattacgaaaatgcacacattaaattgtgtgcatttctgtagtaggctatgtacattcatgttatgtctcacagtctcacgggaagatgttgtctcat	gp4	0	7.10024	5.86846	5.38569	7.97881	0
PC-5p-8272_485	TTTTGTTGATGGCCATCTAGTC	22	ataggcaaatgtgcgtgcatgttagagctatgaatttgTTTTGTTGATGGCCATCTAGTCtaatcgtgcactctaatctgggcataaatgcatatatatcctgattagatgatcatcaacaaacatgttcatcgctctattctacgccaaaattgcccaa	gp4	121.052	126.384	144.364	36.8022	66.8225	46.3886
PC-5p-117187_24	CTCACTTTTCGTCCCTGATTTA	22	gCTCACTTTTCGTCCCTGAGTTAtactaaaattgtaaatatctacaattacactataacttagggacgcaaagtgcaa	gp4	0	0	6.4553	0	6.98146	4.9702
PC-5p-234090_7	ATTGTAGGCACCTCTATTGGGTGG	24	acagtggctaacccctcgctagATTGTAGGCACCTCTATTGGGTGGgacagctggcctggagatttaaggtatggagcaaccctaaatctccaggccaactgtcccacccaatagaggtgcctacaatccagcgaggggttagccatact	gp4	0	0	7.04215	0	0	0
PC-5p-197164_10	AGGTTGGGGCGAAAACTC	18	ctagcctAGGTTGGGGCGAAAACTCaaaaatccaaaactaggaaacctttctagttcttcttttttttttctactttttattttgttttctggggttggatttgaatttcttttttgccccgaccggcagc	gp4	0	0	9.38953	0	0	0
PC-5p-43028_93	TCGTTTTGGGATCCGCGGTCC	21	tcaaaacgacgTCGTTTTGGGATCCGCGGTCCacaatgcattgtggaccgcggtccacgatataagaaccggccccaatgaccgcaaattatatcccgtggaccgtgtccacaatgcattgtggaccgcggtcccaaaacgacgtcgtttgt	gp4	7.2055	7.10024	16.4317	28.7237	10.9709	15.739
PC-3p-91959_35	ACGGATTGAGACTCATGAGACGGT	24	gtgtgcggccgtctcacgggtctcaatccgtgagaagggtgagatcttagattaatgaggtcaaatattcaactcattaataaaagatttgacacattaatcaaatatttgaatcttcttACGGATTGAGACTCATGAGACGGTctcacacaaa	gp4	8.6466	0	8.21584	4.48808	9.97351	0
PC-3p-162404_14	CTTAAGTTGGTTGAGGTTTCTT	22	gttatttctaaggaattgtaaccactttgaggtaaggaaattcCTTAAGTTGGTTGAGGTTTCTTgaaattga	gp4	0	0	9.38953	0	10.9709	0
PC-5p-207535_9	ATAGTGCACTGTGAACTCTGGTCC	24	ccggcaccagcgtccATAGTGCACTGTGAACCCTGGTCCatgatataacgattgaatgtctaataggccatactagctgcacttgaccatgcttctagtattttatcaatccttataccatggactagggttcataatgcaccgtagaccttgatgcat	gp4	0	0	8.80268	7.18092	4.98676	0
PC-3p-271254_6	ACGAATTAAGACCCGTGAGACGCT	24	gtgtgagaccgtctcacgggtctcaatctgcgagacaagttggatctttgattaatggagtcaaagatcagaccgattaatcaaagatttgactcattaattaaatatttgacccatctcACGAATTAAGACCCGTGAGACGGTctcacacaag	gp4	0	0	0	0	0	9.11204
PC-3p-181691_12	AGACCCGTAAGACTGTCTCACACA	24	aaaacttgtgtgtgaccatctcatggtctcaatctgtgagacaggttggataatctttaattaatgaggtaaaaaatccgacttattaatcaaagatctggtccgtgttacggattgAGACCCGTAAGACGGTCTCACACAagtgtt	gp4	0	0	4.10792	4.48808	0	0
PC-5p-208091_9	ATGGACCCGAATTCACCTTGCAAG	24	aaattgtgaaaATGGACCCGAATTCACCTTGCAAGgtggacccgtgttcaccttgcaaggtggacacgagtccatggcataacaa	gp4	0	0	4.10792	0	0	12.4255
PC-5p-49225_79	TTATTGTGGTCGCCCCGTAAC	21	ttagCTATTGTGGTCGCCCCGTAACgtgcttatggcgatgatcctgggttcaccacatttgaacatggccatagtagcgcgacgcatgtttggggcgaaggcagtagcggt	gp4	7.2055	15.6205	13.4974	8.07854	7.97881	19.0525
PC-3p-123030_22	ATGGATTGAGACCCGTGAGACGGT	24	tgagatcgtctcatgagtctcaatccgtaagacgagtcggttctttaattaatgaggttaaagattcagcccattaataaaataaatttaactcatttaataacatatccgacatgtctcATGGATTGAGACCCGTGAGACGGTctcacac	gp4	0	0	3.52107	8.97615	5.98411	0
PC-3p-152699_16	ATGTCCCAGGTGAGAACGTAAGGA	24	attacaaaattttgtttatttcacccgttagatctactagattaatggtttgaatttgtccttacgttctcacctaggacatggttctcacttgattaagtcctttatcaggtgagaaccATGTCCCAGGTGAGAACGTAAGGAcaaatccaaatcattgatctagtatatctaacggttaaaataaacaaaattttataatatt	gp4	0	0	5.86846	0	0	4.9702
PC-3p-205450_9	TAAATTCATGCACTGGGTCTTC	22	acccagaacccagtacatgaatttaagtccattataaagcaactaagtcctgcttcccacttctttggttggtggccgtgcctactaaccaggttagttgctttataatggactTAAATTCATGTACTGGGTCTTCtgatg	gp4	0	0	5.28161	0	0	0
PC-5p-86709_38	TTATGGGGCAAACATGAGAGC	21	caatcattatgagctttaataattcatTTATGGGGCAAACATGAGAGCtttcatcatcttgattaatgctctcatgttttctccataaatgaatttttaagcttatatgactt	gp4	0	9.94034	5.28161	5.38569	6.98146	7.45531
PC-3p-142351_18	ACGGATTGAGACATGTGAGACAGT	24	gtgtgagattgtctcacgggtctcaattcgtgagatgattcgtatctttgattaatgaggtcaaagatctgacccattcatcaaagatttgacccattaaacaaagatcttactcgtctcACGGATTGAGACATGTGAGACGGTttcacacaag	gp4	0	0	7.62899	0	4.98676	7.45531
PC-3p-61898_60	ACTATGTGCATTGTGGACCTTGGT	24	atatcgtggactagggtccaccatgtgcattgtggaccttggactagggtccACCATGTGCATTGTGGACCTTGGTctagattt	gp4	8.6466	11.3604	4.10792	7.18092	13.9629	14.0822
PC-5p-238340_7	ATCATTGATGTTGCACTTTTCGTC	24	agaattcgtccctaagtgttggtcatactcacttttcgtccctaagtagttATCATTGATGTTGCACTTTTCGTCgttctattaataaaatattaaggacaaaatttgcaattttcgtataactcaaggacaaaaagtgagcacgaaaggacgaaaagtgcaacaccaatgataacatagggattaaaagtaagc	gp4	0	0	7.62899	0	0	0
PC-3p-163475_14	ATGGATGACACGGTCTCTGTTCCG	24	aggaaactgcagttgcacaaaacagagaccgtttatccattcaacacaactgcagtatcctttcaacacaactacagtatccacaactacagtatccgttcaacacaactgcagttctatATGGATGACACGGTCTCTGTTCCGcacaactgcagttccatt	gp4	0	0	0	12.5666	0	0
PC-5p-75111_47	ACCGAATCGTCGCCGGTCGCCATC	24	ccggcgacgACCGAATCGTCGCCGGTCGCCATCtccggcgtttggcccggccgccttcttcacggaagaaggcgaccagagttctggccgctttctccgcggagaaggcggccagacgccggagacggcgaccggcgacgattcggacgtcgc	gp4	0	0	5.86846	16.1571	11.9682	5.79857
PC-3p-40616_99	AGGTGAGGACCCTGTGGACTTATC	24	agtggtgaggccgcactgttcacacctaagagcacggtcacatttgaacatgaccctatatatatatatatatatatatatatatattaaggatcaaatgaggacctatagttAGGTGAGGACCCTGTGGACTTATCtga	gp4	10.0877	0	15.258	33.2118	6.98146	18.2241
PC-5p-259828_6	ACACTTTCCGGCGACCGGCGACGA	24	tccgtttgttgaccgtttggcgacaaccggcgACACTTTCCGGCGACCGGCGACGAccgaatcgacgcggtcgccggcgtctggccgccttctccgatctggccgccttctccgcggccagacgccggcgaccggcgtcgattcggtcgtcgccggtcgccggaaagtgtcgccgg	gp4	0	0	0	5.38569	0	4.9702
PC-5p-61944_60	TTTCTTTTGGCCACCTCACCTAGC	24	atctatgtggcaaacaaagcaataaaaaacaattTTTCTTTTGGCCACCTCACCTAGCaaggggaagatttggtaggtgaggtggccaaaagaaaaattatttttttattgccttgtttaccacatatat	gp4	0	8.52029	12.3238	9.87377	7.97881	11.5971
PC-3p-122959_22	AGATCAATGGTCTGGATTTGTCCT	24	gaggacaaatccaaaccattgatctgtaagatctgacggatgagaaatcaagtaaaaaatgagcggggtcattttcataaatattaaaaaatttggtttatttcaaccgttagatctactAGATCAATGGTCTGGATTTGTCCTtacg	gp4	0	0	5.28161	0	12.9656	0
PC-3p-21596_196	TGACAGATTGTGGGTGATGAT	21	taagctactaaaggtagatcatgcatcttcacccacaatttgtcattaaagaaccaattgatttgttcgattggttctttgaTGACAGATTGTGGGTGATGATaatgtatgatcatatcgagctttagtagtcac	gp4	40.3508	34.0812	43.4266	6.28331	36.902	21.5376
PC-5p-228595_7	AATCCCAATTCACAGTTCTCCTCC	24	aaaggtattttcatcattttcaacctaagatcccagattcagcaataataaagagatttaagctctgagaatctaagattGATCCCAATTCACAGTTCTCCTCCttatccttccttaatttgatgagaagaactgtaaattgagatcaatcttagggtttaaatttttttattcatgctcaaattaggatctgaatttgagaataatgaaaataccctt	gp4	10.0877	0	3.52107	0	0	0
