# Supplementary material for: Identification and Network Construction of mRNAs, miRNAs, lncRNAs, and circRNAs in Sweetpotato (Ipomoea batatas L.) Adventitious Roots Under Salt Stress via Whole-Transcriptome RNA Sequencing
Source: Int J Mol Sci. 2025 Feb 15;26(4):1660. doi: 10.3390/ijms26041660 (PMC11854956; doi:10.3390/ijms26041660)
Supplement: Supplementary file 1 [file ijms-26-01660-s001.zip › Table S7. Target prediction results of the differentially expressed miRNAs of sweetpotato under salt stress..xlsx]

## Sheet: sheet1
Table S7. Target prediction results of the differentially expressed miRNAs of sweetpotato under salt stress.
miRNA ID	Transcript ID	Gene Annoation	Range	TSlice	MFEperfect	MFEsite	MFEratio	AllenScore
PC-5p-164477_14	itf04g27650.t1	PREDICTED: probably inactive leucine-rich repeat receptor-like protein kinase At5g48380 [Ipomoea nil]	2012-2030	2021	-28.4	-21.7	0.764085	3
PC-5p-164477_14	itf03g06610.t2	PREDICTED: aspartyl protease family protein 1 isoform X2 [Ipomoea nil]	1644-1663	1654	-28.4	-21.6	0.760563	4
PC-5p-164477_14	itf03g08630.t2	PREDICTED: serine hydroxymethyltransferase, mitochondrial [Ipomoea nil]	1376-1394	1386	-28.4	-21.6	0.760563	4
PC-5p-164477_14	itf03g06610.t1	PREDICTED: aspartyl protease family protein 1 isoform X2 [Ipomoea nil]	1524-1543	1534	-28.4	-21.6	0.760563	4
PC-5p-164477_14	itf03g08630.t1	PREDICTED: serine hydroxymethyltransferase, mitochondrial [Ipomoea nil]	1376-1394	1386	-28.4	-21.6	0.760563	4
PC-5p-164477_14	itf02g19300.t3	PREDICTED: calmodulin-binding protein 60 A-like isoform X1 [Ipomoea nil]	132-151	142	-28.4	-21.4	0.753521	4
PC-5p-164477_14	itf02g19300.t1	PREDICTED: calmodulin-binding protein 60 A-like isoform X1 [Ipomoea nil]	132-151	142	-28.4	-21.4	0.753521	4
PC-5p-164477_14	itf02g19300.t2	PREDICTED: calmodulin-binding protein 60 A-like isoform X1 [Ipomoea nil]	86-105	96	-28.4	-21.4	0.753521	4
PC-5p-164477_14	itf02g19300.t5	PREDICTED: calmodulin-binding protein 60 A-like isoform X1 [Ipomoea nil]	132-151	142	-28.4	-21.4	0.753521	4
PC-5p-164477_14	itf12g19320.t3	PREDICTED: serine/threonine protein phosphatase 2A 57 kDa regulatory subunit B' iota isoform-like [Ipomoea nil]	183-200	191	-28.4	-19	0.669014	3.5
PC-5p-164477_14	itf09g05750.t1	PREDICTED: G-type lectin S-receptor-like serine/threonine-protein kinase At4g27290 isoform X3 [Ipomoea nil]	2176-2195	2186	-28.4	-18.8	0.661972	4
mdm-miR397a_1ss20AG	itf03g14390.t1	PREDICTED: laccase-12-like [Nicotiana tomentosiformis]	624-644	635	-37.9	-35.2	0.92876	1
mdm-miR397a_1ss20AG	itf02g10760.t1	PREDICTED: laccase-7-like [Ipomoea nil]	719-739	730	-37.9	-34.3	0.905013	2.5
mdm-miR397a_1ss20AG	itf12g03210.t1	PREDICTED: laccase-11-like isoform X1 [Ipomoea nil]	696-716	707	-37.9	-34.3	0.905013	3
mdm-miR397a_1ss20AG	itf01g07740.t1	PREDICTED: laccase-12-like [Ipomoea nil]	297-317	308	-37.9	-32.5	0.85752	2.5
mdm-miR397a_1ss20AG	itf12g10700.t1	PREDICTED: laccase-4-like [Ipomoea nil]	738-758	749	-37.9	-32.5	0.85752	2.5
mdm-miR397a_1ss20AG	itf05g02480.t1	PREDICTED: laccase-12-like [Ipomoea nil]	435-455	446	-37.9	-32.5	0.85752	2.5
mdm-miR397a_1ss20AG	itf01g07750.t1	PREDICTED: laccase-12-like [Ipomoea nil]	854-874	865	-37.9	-32.5	0.85752	2.5
mdm-miR397a_1ss20AG	itf12g10680.t1	PREDICTED: laccase-4-like [Ipomoea nil]	738-758	749	-37.9	-32.5	0.85752	2.5
mdm-miR397a_1ss20AG	itf04g28290.t1	PREDICTED: laccase-3-like [Ipomoea nil]	669-689	680	-37.9	-32.5	0.85752	2.5
mdm-miR397a_1ss20AG	itf05g02510.t1	PREDICTED: laccase-12-like [Ipomoea nil]	738-758	749	-37.9	-32.5	0.85752	2.5
mdm-miR397a_1ss20AG	itf11g05750.t1	PREDICTED: laccase-7-like [Ipomoea nil]	508-528	519	-37.9	-32.1	0.846966	3.5
mdm-miR397a_1ss20AG	itf15g07360.t1	PREDICTED: laccase-4-like [Ipomoea nil]	765-785	776	-37.9	-30.5	0.804749	4
mdm-miR397a_1ss20AG	itf02g15830.t1	PREDICTED: organic cation/carnitine transporter 4-like [Ipomoea nil]	1061-1082	1073	-37.9	-29.1	0.76781	3
mdm-miR397a_1ss20AG	itf01g08700.t1	PREDICTED: protein SMAX1-LIKE 3-like [Ipomoea nil]	274-295	286	-37.9	-27.1	0.71504	4
mdm-miR397a_1ss20AG	itf01g23660.t1	PREDICTED: receptor protein kinase-like protein ZAR1 [Ipomoea nil]	423-441	433	-37.9	-26.4	0.69657	4
mdm-miR397a_1ss20AG	itf12g23870.t1	PREDICTED: LOB domain-containing protein 15-like isoform X1 [Ipomoea nil]	182-203	194	-37.9	-24.8	0.654354	4
mdm-miR397a_1ss20AG	itf08g00480.t1	PREDICTED: hydroxymethylglutaryl-CoA synthase-like [Ipomoea nil]	1259-1278	1269	-37.9	-24.8	0.654354	4
mtr-miR164d_R-1	itf12g06530.t1	PREDICTED: NAC domain-containing protein 92-like isoform X1 [Ipomoea nil]	774-793	784	-41.3	-39.8	0.96368	1
mtr-miR164d_R-1	itf06g15330.t1	NAC7 protein [Ipomoea batatas]	841-860	851	-41.3	-38.5	0.932203	1
mtr-miR164d_R-1	itf02g15080.t1	PREDICTED: protein CUP-SHAPED COTYLEDON 2-like [Ipomoea nil]	717-736	727	-41.3	-36.1	0.874092	2
mtr-miR164d_R-1	itf11g01940.t2	PREDICTED: uncharacterized protein LOC109156137 isoform X1 [Ipomoea nil]	1501-1522	1513	-41.3	-33.4	0.808717	4
mtr-miR164d_R-1	itf11g01940.t3	PREDICTED: uncharacterized protein LOC109156137 isoform X1 [Ipomoea nil]	1451-1472	1463	-41.3	-33.4	0.808717	4
mtr-miR164d_R-1	itf11g01940.t1	PREDICTED: uncharacterized protein LOC109156137 isoform X1 [Ipomoea nil]	1502-1523	1514	-41.3	-33.4	0.808717	4
mtr-miR164d_R-1	itf14g19830.t1	PREDICTED: transmembrane protein 205 [Ipomoea nil]	132-151	142	-41.3	-32.3	0.782082	3
mtr-miR164d_R-1	itf10g14200.t1	PREDICTED: zinc finger BED domain-containing protein RICESLEEPER 2-like [Ipomoea nil]	158-180	171	-41.3	-31.7	0.767554	3
mtr-miR164d_R-1	itf05g16070.t1	PREDICTED: NAC domain-containing protein 92-like [Ipomoea nil]	889-908	899	-41.3	-30.7	0.743341	3
mtr-miR164d_R-1	itf10g23770.t2	PREDICTED: QWRF motif-containing protein 2-like isoform X2 [Ipomoea nil]	1558-1577	1568	-41.3	-30.3	0.733656	3
mtr-miR164d_R-1	itf10g23770.t1	PREDICTED: QWRF motif-containing protein 2-like isoform X2 [Ipomoea nil]	1430-1449	1440	-41.3	-30.3	0.733656	3
mtr-miR164d_R-1	itf04g17620.t1	PREDICTED: pyruvate, phosphate dikinase 2 isoform X2 [Ipomoea nil]	2808-2826	2818	-41.3	-30.2	0.731235	4
mtr-miR164d_R-1	itf14g01640.t1	PREDICTED: putative late blight resistance protein homolog R1B-14 [Ipomoea nil]	629-646	638	-41.3	-29.9	0.723971	4
mtr-miR164d_R-1	itf14g01640.t2	PREDICTED: putative late blight resistance protein homolog R1B-14 [Ipomoea nil]	629-646	638	-41.3	-29.9	0.723971	4
mtr-miR164d_R-1	itf08g15570.t1	NA	192-209	200	-41.3	-29.6	0.716707	4
mtr-miR164d_R-1	itf00g29810.t1	PREDICTED: small heat shock protein, chloroplastic [Ipomoea nil]	19-36	27	-41.3	-29.3	0.709443	4
mtr-miR164d_R-1	itf08g11450.t1	NA	248-264	255	-41.3	-28.7	0.694915	4
mtr-miR164d_R-1	itf11g20980.t1	PREDICTED: protein PRD1 [Ipomoea nil]	110-127	118	-41.3	-28.5	0.690073	4
mtr-miR164d_R-1	itf00g39550.t1	PREDICTED: protein PRD1 [Ipomoea nil]	125-142	133	-41.3	-28.5	0.690073	4
mtr-miR164d_R-1	itf01g24690.t2	PREDICTED: transcription factor-like protein DPB isoform X2 [Ipomoea nil]	956-975	966	-41.3	-28.2	0.682809	4
mtr-miR164d_R-1	itf01g24690.t1	PREDICTED: transcription factor-like protein DPB isoform X2 [Ipomoea nil]	1052-1071	1062	-41.3	-28.2	0.682809	4
mtr-miR164d_R-1	itf00g48950.t1	PREDICTED: protein FAR1-RELATED SEQUENCE 5-like [Ipomoea nil]	360-378	369	-41.3	-28.2	0.682809	4
mtr-miR164d_R-1	itf06g12400.t1	PREDICTED: protein FAR1-RELATED SEQUENCE 5-like [Ipomoea nil]	492-510	501	-41.3	-28.2	0.682809	4
mtr-miR164d_R-1	itf08g10160.t1	PREDICTED: uncharacterized protein LOC109179560 [Ipomoea nil]	1172-1191	1182	-41.3	-27.4	0.663438	4
osa-miR408-3p_L-1R-2_1ss19GT	itf09g03810.t1	PREDICTED: basic blue protein [Ipomoea nil]	72-89	80	-35.1	-36.6	1	0.5
osa-miR408-3p_L-1R-2_1ss19GT	itf11g18160.t1	NA	125-142	133	-35.1	-34.1	0.97151	2.5
osa-miR408-3p_L-1R-2_1ss19GT	itf15g19540.t1	NA	83-100	91	-35.1	-33.6	0.957265	3
osa-miR408-3p_L-1R-2_1ss19GT	itf15g19990.t1	PREDICTED: uncharacterized protein LOC109183181 [Ipomoea nil]	441-458	449	-35.1	-32.4	0.923077	4
osa-miR408-3p_L-1R-2_1ss19GT	itf06g11230.t1	PREDICTED: copper-transporting ATPase PAA2, chloroplastic [Ipomoea nil]	1848-1866	1856	-35.1	-31.8	0.905983	3
osa-miR408-3p_L-1R-2_1ss19GT	itf01g34700.t1	PREDICTED: deoxyuridine 5'-triphosphate nucleotidohydrolase-like isoform X1 [Ipomoea nil]	97-114	105	-35.1	-31.2	0.888889	3
osa-miR408-3p_L-1R-2_1ss19GT	itf06g03360.t1	PREDICTED: uncharacterized protein LOC109172115 [Ipomoea nil]	381-399	390	-35.1	-31	0.883191	4
osa-miR408-3p_L-1R-2_1ss19GT	itf15g02740.t1	PREDICTED: nudix hydrolase 23, chloroplastic [Ipomoea nil]	800-818	808	-35.1	-30.8	0.877493	4
osa-miR408-3p_L-1R-2_1ss19GT	itf15g02740.t2	PREDICTED: nudix hydrolase 23, chloroplastic [Ipomoea nil]	676-694	684	-35.1	-30.8	0.877493	4
osa-miR408-3p_L-1R-2_1ss19GT	itf12g21640.t1	hypothetical protein F511_06728 [Dorcoceras hygrometricum]	526-544	535	-35.1	-30.7	0.874644	3.5
osa-miR408-3p_L-1R-2_1ss19GT	itf14g11310.t1	PREDICTED: calcium-binding protein CML39-like [Ipomoea nil]	697-715	706	-35.1	-30.6	0.871795	4
osa-miR408-3p_L-1R-2_1ss19GT	itf06g22110.t1	PREDICTED: 3-ketoacyl-CoA synthase 4 [Ipomoea nil]	754-771	762	-35.1	-30.4	0.866097	3
osa-miR408-3p_L-1R-2_1ss19GT	itf14g01370.t1	PREDICTED: pentatricopeptide repeat-containing protein At1g77360, mitochondrial [Ipomoea nil]	377-395	386	-35.1	-30.3	0.863248	2.5
osa-miR408-3p_L-1R-2_1ss19GT	itf04g00200.t1	PREDICTED: probable serine/threonine-protein kinase WNK10 [Ipomoea nil]	2673-2690	2681	-35.1	-30.3	0.863248	3.5
osa-miR408-3p_L-1R-2_1ss19GT	itf06g15380.t1	PREDICTED: receptor-like protein kinase BRI1-like 3 [Ipomoea nil]	2809-2825	2817	-35.1	-30	0.854701	4
osa-miR408-3p_L-1R-2_1ss19GT	itf11g15440.t1	PREDICTED: uncharacterized protein LOC109159583 isoform X2 [Ipomoea nil]	200-216	208	-35.1	-29.8	0.849003	3.5
osa-miR408-3p_L-1R-2_1ss19GT	itf11g15440.t2	PREDICTED: uncharacterized protein LOC109159583 isoform X2 [Ipomoea nil]	200-216	208	-35.1	-29.8	0.849003	3.5
osa-miR408-3p_L-1R-2_1ss19GT	itf03g14070.t1	PREDICTED: U-box domain-containing protein 62-like [Ipomoea nil]	1160-1176	1168	-35.1	-29.7	0.846154	2
osa-miR408-3p_L-1R-2_1ss19GT	itf06g00440.t1	NA	21-37	29	-35.1	-29.2	0.831909	2.5
osa-miR408-3p_L-1R-2_1ss19GT	itf10g09970.t1	NA	176-192	184	-35.1	-29.2	0.831909	2.5
osa-miR408-3p_L-1R-2_1ss19GT	itf07g22300.t1	NA	4-23	13	-35.1	-29.2	0.831909	3.5
osa-miR408-3p_L-1R-2_1ss19GT	itf07g22300.t1	NA	99-118	108	-35.1	-29.2	0.831909	3.5
osa-miR408-3p_L-1R-2_1ss19GT	itf07g22300.t1	NA	256-275	265	-35.1	-29.1	0.82906	3.5
osa-miR408-3p_L-1R-2_1ss19GT	itf08g04330.t1	PREDICTED: protein DCL, chloroplastic-like isoform X1 [Ipomoea nil]	472-490	481	-35.1	-29.1	0.82906	3.5
osa-miR408-3p_L-1R-2_1ss19GT	itf05g16220.t1	PREDICTED: uncharacterized protein LOC109152193 [Ipomoea nil]	4-20	12	-35.1	-28.7	0.817664	4
osa-miR408-3p_L-1R-2_1ss19GT	itf09g00460.t1	PREDICTED: beta-galactosidase 13-like isoform X1 [Ipomoea nil]	2498-2515	2506	-35.1	-28.3	0.806268	3.5
osa-miR408-3p_L-1R-2_1ss19GT	itf03g21780.t1	hypothetical protein DM860_003287 [Cuscuta australis]	2372-2389	2380	-35.1	-28.3	0.806268	3.5
osa-miR408-3p_L-1R-2_1ss19GT	itf04g14410.t1	PREDICTED: protein FAR1-RELATED SEQUENCE 5-like [Ipomoea nil]	287-304	295	-35.1	-28.3	0.806268	4
osa-miR408-3p_L-1R-2_1ss19GT	itf04g03010.t1	PREDICTED: uclacyanin-3-like [Ipomoea nil]	591-608	599	-35.1	-28.1	0.80057	3
osa-miR408-3p_L-1R-2_1ss19GT	itf12g13020.t2	PREDICTED: casein kinase 1-like protein HD16 isoform X2 [Ipomoea nil]	598-615	606	-35.1	-28.1	0.80057	3.5
osa-miR408-3p_L-1R-2_1ss19GT	itf02g09380.t1	PREDICTED: probable UDP-arabinopyranose mutase 5 [Ipomoea nil]	1078-1095	1086	-35.1	-28.1	0.80057	2
osa-miR408-3p_L-1R-2_1ss19GT	itf12g13020.t3	PREDICTED: casein kinase 1-like protein HD16 isoform X2 [Ipomoea nil]	590-607	598	-35.1	-28.1	0.80057	3.5
osa-miR408-3p_L-1R-2_1ss19GT	itf02g09380.t2	PREDICTED: probable UDP-arabinopyranose mutase 5 [Ipomoea nil]	942-959	950	-35.1	-28.1	0.80057	2
osa-miR408-3p_L-1R-2_1ss19GT	itf12g13020.t5	PREDICTED: casein kinase 1-like protein HD16 isoform X2 [Ipomoea nil]	581-598	589	-35.1	-28.1	0.80057	3.5
osa-miR408-3p_L-1R-2_1ss19GT	itf12g13020.t4	PREDICTED: casein kinase 1-like protein HD16 isoform X2 [Ipomoea nil]	601-618	609	-35.1	-28.1	0.80057	3.5
osa-miR408-3p_L-1R-2_1ss19GT	itf12g13020.t1	PREDICTED: casein kinase 1-like protein HD16 isoform X2 [Ipomoea nil]	581-598	589	-35.1	-28.1	0.80057	3.5
osa-miR408-3p_L-1R-2_1ss19GT	itf02g09380.t3	PREDICTED: probable UDP-arabinopyranose mutase 5 [Ipomoea nil]	942-959	950	-35.1	-28.1	0.80057	2
osa-miR408-3p_L-1R-2_1ss19GT	itf13g05160.t1	NA	522-539	530	-35.1	-28	0.797721	4
osa-miR408-3p_L-1R-2_1ss19GT	itf11g12290.t1	PREDICTED: flavonol 3-sulfotransferase-like isoform X1 [Ipomoea nil]	782-799	790	-35.1	-28	0.797721	3.5
osa-miR408-3p_L-1R-2_1ss19GT	itf03g13000.t1	PREDICTED: transcription factor bHLH118-like [Ipomoea nil]	323-339	331	-35.1	-28	0.797721	3.5
osa-miR408-3p_L-1R-2_1ss19GT	itf14g09170.t1	NA	375-392	383	-35.1	-27.8	0.792023	4
osa-miR408-3p_L-1R-2_1ss19GT	itf04g03850.t1	PREDICTED: xylulose 5-phosphate/phosphate translocator, chloroplastic [Ipomoea nil]	1484-1500	1491	-35.1	-27.8	0.792023	3
osa-miR408-3p_L-1R-2_1ss19GT	itf11g15000.t1	PREDICTED: uncharacterized protein LOC109162858 [Ipomoea nil]	1139-1155	1147	-35.1	-27.7	0.789174	4
osa-miR408-3p_L-1R-2_1ss19GT	itf07g04250.t1	PREDICTED: uncharacterized protein LOC109171991 [Ipomoea nil]	688-706	697	-35.1	-26.8	0.763533	4
osa-miR408-3p_L-1R-2_1ss19GT	itf06g24420.t1	PREDICTED: blue copper protein-like [Ipomoea nil]	626-643	634	-35.1	-26.8	0.763533	4
osa-miR408-3p_L-1R-2_1ss19GT	itf03g27520.t1	PREDICTED: WEB family protein At3g02930, chloroplastic-like [Ipomoea nil]	2523-2539	2530	-35.1	-26.7	0.760684	3.5
osa-miR408-3p_L-1R-2_1ss19GT	itf05g15640.t2	PREDICTED: proline-rich receptor-like protein kinase PERK5 [Ipomoea nil]	606-626	616	-35.1	-26.5	0.754986	4
osa-miR408-3p_L-1R-2_1ss19GT	itf05g15640.t1	PREDICTED: proline-rich receptor-like protein kinase PERK5 [Ipomoea nil]	702-722	712	-35.1	-26.5	0.754986	4
osa-miR408-3p_L-1R-2_1ss19GT	itf01g16790.t1	NA	33-50	41	-35.1	-26.5	0.754986	3
osa-miR408-3p_L-1R-2_1ss19GT	itf01g07080.t1	NA	560-578	569	-35.1	-26.4	0.752137	3
osa-miR408-3p_L-1R-2_1ss19GT	itf01g05190.t1	PREDICTED: sporulation-specific protein 15 isoform X1 [Ipomoea nil]	1118-1136	1127	-35.1	-26.3	0.749288	3.5
osa-miR408-3p_L-1R-2_1ss19GT	itf01g05190.t3	PREDICTED: sporulation-specific protein 15 isoform X1 [Ipomoea nil]	1215-1233	1224	-35.1	-26.3	0.749288	3.5
osa-miR408-3p_L-1R-2_1ss19GT	itf01g05190.t2	PREDICTED: sporulation-specific protein 15 isoform X1 [Ipomoea nil]	1240-1258	1249	-35.1	-26.3	0.749288	3.5
osa-miR408-3p_L-1R-2_1ss19GT	itf15g22610.t1	PREDICTED: pleiotropic drug resistance protein 1-like [Ipomoea nil]	164-181	173	-35.1	-25.8	0.735043	4
osa-miR408-3p_L-1R-2_1ss19GT	itf01g30650.t1	PREDICTED: lysine-specific demethylase JMJ25-like [Ipomoea nil]	822-839	831	-35.1	-25.7	0.732194	3
osa-miR408-3p_L-1R-2_1ss19GT	itf12g06580.t1	PREDICTED: uncharacterized protein LOC109153696 isoform X1 [Ipomoea nil]	849-866	858	-35.1	-25.7	0.732194	3.5
osa-miR408-3p_L-1R-2_1ss19GT	itf12g02840.t1	PREDICTED: probable LRR receptor-like serine/threonine-protein kinase At4g36180 [Ipomoea nil]	3697-3714	3705	-35.1	-25.5	0.726496	4
osa-miR408-3p_L-1R-2_1ss19GT	itf02g13130.t1	PREDICTED: transcription factor bHLH30-like [Ipomoea nil]	734-751	742	-35.1	-25.2	0.717949	4
osa-miR408-3p_L-1R-2_1ss19GT	itf00g18120.t1	NA	426-442	433	-35.1	-24.9	0.709402	4
osa-miR408-3p_L-1R-2_1ss19GT	itf02g21580.t1	PREDICTED: cell division cycle-associated protein 7-like [Ipomoea nil]	693-710	701	-35.1	-24.9	0.709402	4
osa-miR408-3p_L-1R-2_1ss19GT	itf10g22380.t1	PREDICTED: ABSCISIC ACID-INSENSITIVE 5-like protein 7 [Ipomoea nil]	753-770	761	-35.1	-24.7	0.703704	3.5
osa-miR408-3p_L-1R-2_1ss19GT	itf00g46950.t1	PREDICTED: GDSL esterase/lipase At1g29670-like [Ipomoea nil]	221-238	229	-35.1	-24.4	0.695157	4
osa-miR408-3p_L-1R-2_1ss19GT	itf01g06520.t1	PREDICTED: GDSL esterase/lipase At1g29670-like [Ipomoea nil]	979-996	987	-35.1	-24.4	0.695157	4
osa-miR408-3p_L-1R-2_1ss19GT	itf03g06720.t1	PREDICTED: cell cycle checkpoint protein RAD17 [Ipomoea nil]	39-56	48	-35.1	-24.3	0.692308	4
osa-miR408-3p_L-1R-2_1ss19GT	itf04g20280.t1	PREDICTED: F-box/kelch-repeat protein At3g23880-like [Ipomoea nil]	1220-1235	1228	-35.1	-24.1	0.68661	4
osa-miR408-3p_L-1R-2_1ss19GT	itf01g07750.t1	PREDICTED: laccase-12-like [Ipomoea nil]	295-312	303	-35.1	-23.8	0.678063	4
osa-miR408-3p_L-1R-2_1ss19GT	itf05g02510.t1	PREDICTED: laccase-12-like [Ipomoea nil]	179-196	187	-35.1	-23.8	0.678063	4
osa-miR408-3p_L-1R-2_1ss19GT	itf15g06160.t1	PREDICTED: stress response protein NST1-like [Ipomoea nil]	1188-1204	1196	-35.1	-23.7	0.675214	4
osa-miR408-3p_L-1R-2_1ss19GT	itf04g27110.t1	PREDICTED: phosphatidylinositol/phosphatidylcholine transfer protein SFH9 [Ipomoea nil]	321-339	331	-35.1	-23.6	0.672365	4
osa-miR408-3p_L-1R-2_1ss19GT	itf02g15510.t1	PREDICTED: receptor-like protein kinase THESEUS 1 isoform X1 [Ipomoea nil]	151-166	158	-35.1	-23.6	0.672365	4
osa-miR408-3p_L-1R-2_1ss19GT	itf02g15510.t5	PREDICTED: receptor-like protein kinase THESEUS 1 isoform X1 [Ipomoea nil]	151-166	158	-35.1	-23.6	0.672365	4
osa-miR408-3p_L-1R-2_1ss19GT	itf04g27110.t2	PREDICTED: phosphatidylinositol/phosphatidylcholine transfer protein SFH9 [Ipomoea nil]	214-232	224	-35.1	-23.6	0.672365	4
osa-miR408-3p_L-1R-2_1ss19GT	itf06g26840.t1	PREDICTED: transcription factor bHLH100-like [Ipomoea nil]	444-462	453	-35.1	-23.6	0.672365	4
osa-miR408-3p_L-1R-2_1ss19GT	itf06g25170.t1	PREDICTED: uncharacterized protein LOC109149401 [Ipomoea nil]	191-207	198	-35.1	-23.6	0.672365	4
osa-miR408-3p_L-1R-2_1ss19GT	itf12g03180.t1	PREDICTED: uncharacterized protein LOC109177614 [Ipomoea nil]	2329-2346	2337	-35.1	-23.5	0.669516	3.5
osa-miR408-3p_L-1R-2_1ss19GT	itf01g09620.t1	PREDICTED: double-strand break repair protein MRE11 isoform X2 [Ipomoea nil]	1714-1731	1722	-35.1	-23.2	0.660969	4
gma-MIR6300-p3_1ss15AG	itf02g21460.t2	PREDICTED: coiled-coil domain-containing protein SCD2-like [Ipomoea nil]	10-33	24	-42	-39.4	0.938095	1
gma-MIR6300-p3_1ss15AG	itf02g21460.t1	PREDICTED: coiled-coil domain-containing protein SCD2-like [Ipomoea nil]	10-33	24	-42	-39.4	0.938095	1
gma-MIR6300-p3_1ss15AG	itf02g21460.t3	PREDICTED: coiled-coil domain-containing protein SCD2-like [Ipomoea nil]	10-33	24	-42	-39.4	0.938095	1
osa-miR408-3p_L-1R-1_1ss20GT	itf15g19990.t1	PREDICTED: uncharacterized protein LOC109183181 [Ipomoea nil]	440-458	449	-38.5	-36.8	0.955844	3
osa-miR408-3p_L-1R-1_1ss20GT	itf06g11230.t1	PREDICTED: copper-transporting ATPase PAA2, chloroplastic [Ipomoea nil]	1847-1866	1856	-38.5	-36.2	0.94026	2
osa-miR408-3p_L-1R-1_1ss20GT	itf09g03810.t1	PREDICTED: basic blue protein [Ipomoea nil]	71-89	80	-38.5	-36	0.935065	2
osa-miR408-3p_L-1R-1_1ss20GT	itf11g18160.t1	NA	124-142	133	-38.5	-33.6	0.872727	3
osa-miR408-3p_L-1R-1_1ss20GT	itf06g22110.t1	PREDICTED: 3-ketoacyl-CoA synthase 4 [Ipomoea nil]	753-771	762	-38.5	-33.4	0.867532	3
osa-miR408-3p_L-1R-1_1ss20GT	itf15g19540.t1	NA	82-100	91	-38.5	-33.1	0.85974	3.5
osa-miR408-3p_L-1R-1_1ss20GT	itf12g02720.t1	PREDICTED: naringenin,2-oxoglutarate 3-dioxygenase-like [Ipomoea nil]	370-387	378	-38.5	-32.2	0.836364	4
osa-miR408-3p_L-1R-1_1ss20GT	itf08g01930.t1	PREDICTED: uncharacterized protein LOC109171268 [Ipomoea nil]	1488-1505	1496	-38.5	-32	0.831169	3.5
osa-miR408-3p_L-1R-1_1ss20GT	itf11g15440.t1	PREDICTED: uncharacterized protein LOC109159583 isoform X2 [Ipomoea nil]	199-216	208	-38.5	-31.8	0.825974	3.5
osa-miR408-3p_L-1R-1_1ss20GT	itf11g15440.t2	PREDICTED: uncharacterized protein LOC109159583 isoform X2 [Ipomoea nil]	199-216	208	-38.5	-31.8	0.825974	3.5
osa-miR408-3p_L-1R-1_1ss20GT	itf06g15380.t1	PREDICTED: receptor-like protein kinase BRI1-like 3 [Ipomoea nil]	2807-2825	2817	-38.5	-31.5	0.818182	3.5
osa-miR408-3p_L-1R-1_1ss20GT	itf01g34700.t1	PREDICTED: deoxyuridine 5'-triphosphate nucleotidohydrolase-like isoform X1 [Ipomoea nil]	96-114	105	-38.5	-31.2	0.81039	4
osa-miR408-3p_L-1R-1_1ss20GT	itf06g24420.t1	PREDICTED: blue copper protein-like [Ipomoea nil]	625-643	634	-38.5	-29.5	0.766234	4
osa-miR408-3p_L-1R-1_1ss20GT	itf04g03010.t1	PREDICTED: uclacyanin-3-like [Ipomoea nil]	590-608	599	-38.5	-29.4	0.763636	4
osa-miR408-3p_L-1R-1_1ss20GT	itf14g18420.t1	PREDICTED: VAN3-binding protein-like [Ipomoea nil]	1240-1258	1249	-38.5	-29.3	0.761039	4
osa-miR408-3p_L-1R-1_1ss20GT	itf03g14070.t1	PREDICTED: U-box domain-containing protein 62-like [Ipomoea nil]	1159-1176	1168	-38.5	-29.2	0.758442	4
osa-miR408-3p_L-1R-1_1ss20GT	itf01g31510.t1	PREDICTED: blue copper protein-like [Ipomoea nil]	774-792	783	-38.5	-28.7	0.745455	4
osa-miR408-3p_L-1R-1_1ss20GT	itf05g12890.t1	PREDICTED: transcription factor TGA7-like isoform X2 [Ipomoea nil]	455-472	464	-38.5	-28.2	0.732468	3.5
osa-miR408-3p_L-1R-1_1ss20GT	itf05g12890.t2	PREDICTED: transcription factor TGA7-like isoform X2 [Ipomoea nil]	340-357	349	-38.5	-28.2	0.732468	3.5
osa-miR408-3p_L-1R-1_1ss20GT	itf13g03600.t1	PREDICTED: G-type lectin S-receptor-like serine/threonine-protein kinase At4g27290 [Ipomoea nil]	370-386	378	-38.5	-27.8	0.722078	4
osa-miR408-3p_L-1R-1_1ss20GT	itf11g12290.t1	PREDICTED: flavonol 3-sulfotransferase-like isoform X1 [Ipomoea nil]	781-799	790	-38.5	-27.6	0.716883	4
osa-miR408-3p_L-1R-1_1ss20GT	itf02g09380.t1	PREDICTED: probable UDP-arabinopyranose mutase 5 [Ipomoea nil]	1077-1095	1086	-38.5	-27.6	0.716883	4
osa-miR408-3p_L-1R-1_1ss20GT	itf02g09380.t3	PREDICTED: probable UDP-arabinopyranose mutase 5 [Ipomoea nil]	941-959	950	-38.5	-27.6	0.716883	4
osa-miR408-3p_L-1R-1_1ss20GT	itf02g09380.t2	PREDICTED: probable UDP-arabinopyranose mutase 5 [Ipomoea nil]	941-959	950	-38.5	-27.6	0.716883	4
osa-miR408-3p_L-1R-1_1ss20GT	itf12g23240.t3	PREDICTED: uncharacterized protein LOC109148033 [Ipomoea nil]	2354-2371	2363	-38.5	-27.4	0.711688	4
osa-miR408-3p_L-1R-1_1ss20GT	itf11g20810.t1	PREDICTED: uncharacterized protein YKR070W-like [Ipomoea nil]	1149-1168	1159	-38.5	-27.4	0.711688	4
osa-miR408-3p_L-1R-1_1ss20GT	itf11g20810.t3	PREDICTED: uncharacterized protein YKR070W-like [Ipomoea nil]	824-843	834	-38.5	-27.4	0.711688	4
osa-miR408-3p_L-1R-1_1ss20GT	itf11g20810.t2	PREDICTED: uncharacterized protein YKR070W-like [Ipomoea nil]	1139-1158	1149	-38.5	-27.4	0.711688	4
osa-miR408-3p_L-1R-1_1ss20GT	itf04g06140.t1	PREDICTED: uncharacterized protein LOC109186173 [Ipomoea nil]	923-940	932	-38.5	-27.2	0.706494	4
osa-miR408-3p_L-1R-1_1ss20GT	itf04g06140.t2	PREDICTED: uncharacterized protein LOC109186173 [Ipomoea nil]	709-726	718	-38.5	-27.2	0.706494	4
osa-miR408-3p_L-1R-1_1ss20GT	itf04g06130.t1	PREDICTED: uncharacterized protein LOC109186173 [Ipomoea nil]	839-856	848	-38.5	-27.2	0.706494	4
osa-miR408-3p_L-1R-1_1ss20GT	itf01g07750.t1	PREDICTED: laccase-12-like [Ipomoea nil]	294-312	303	-38.5	-26.8	0.696104	4
osa-miR408-3p_L-1R-1_1ss20GT	itf05g02510.t1	PREDICTED: laccase-12-like [Ipomoea nil]	178-196	187	-38.5	-26.8	0.696104	4
osa-miR408-3p_L-1R-1_1ss20GT	itf10g13490.t1	PREDICTED: pentatricopeptide repeat-containing protein At4g02750 [Ipomoea nil]	392-410	401	-38.5	-26.1	0.677922	4
osa-miR408-3p_L-1R-1_1ss20GT	itf03g13130.t1	PREDICTED: uncharacterized protein LOC109186739 [Ipomoea nil]	2743-2759	2751	-38.5	-25.9	0.672727	4
osa-miR408-3p_L-1R-1_1ss20GT	itf01g22700.t1	PREDICTED: presequence protease 1, chloroplastic/mitochondrial-like [Ipomoea nil]	3721-3737	3729	-38.5	-25.5	0.662338	4
osa-miR408-3p_L-1R-1_1ss20GT	itf02g13470.t1	PREDICTED: cytochrome P450 CYP72A219-like [Ipomoea nil]	681-698	689	-38.5	-25.3	0.657143	4
cas-MIR5139-p3_2ss3TG20CT	itf15g23280.t1	PREDICTED: pEARLI1-like lipid transfer protein 1 [Ipomoea nil]	118-137	128	-37.2	-29.8	0.801075	2.5
cas-MIR5139-p3_2ss3TG20CT	itf04g00410.t1	PREDICTED: uncharacterized protein LOC109185554 isoform X4 [Ipomoea nil]	335-354	345	-37.2	-29.7	0.798387	4
cas-MIR5139-p3_2ss3TG20CT	itf03g13770.t1	PREDICTED: uncharacterized protein LOC109186926 [Ipomoea nil]	151-170	161	-37.2	-29.2	0.784946	3.5
cas-MIR5139-p3_2ss3TG20CT	itf15g10620.t1	PREDICTED: uncharacterized protein LOC109181850 [Ipomoea nil]	24-43	34	-37.2	-28.1	0.755376	4
cas-MIR5139-p3_2ss3TG20CT	itf12g25760.t1	PREDICTED: uncharacterized protein LOC109194101 isoform X1 [Ipomoea nil]	802-820	811	-37.2	-27.7	0.744624	4
cas-MIR5139-p3_2ss3TG20CT	itf01g27630.t1	PREDICTED: flowering time control protein FPA isoform X2 [Ipomoea nil]	3072-3090	3082	-37.2	-27.5	0.739247	4
cas-MIR5139-p3_2ss3TG20CT	itf01g27630.t2	PREDICTED: flowering time control protein FPA isoform X2 [Ipomoea nil]	3075-3093	3085	-37.2	-27.5	0.739247	4
cas-MIR5139-p3_2ss3TG20CT	itf02g18540.t1	PREDICTED: DNA-(apurinic or apyrimidinic site) lyase, chloroplastic-like [Ipomoea nil]	391-408	399	-37.2	-27.3	0.733871	4
cas-MIR5139-p3_2ss3TG20CT	itf10g00320.t1	PREDICTED: sugar transporter ERD6-like 5 isoform X2 [Ipomoea nil]	105-125	115	-37.2	-26.9	0.723118	4
cas-MIR5139-p3_2ss3TG20CT	itf03g30800.t1	PREDICTED: uncharacterized protein LOC109168908 [Ipomoea nil]	2263-2282	2273	-37.2	-26.7	0.717742	4
cas-MIR5139-p3_2ss3TG20CT	itf08g09300.t1	PREDICTED: probable phosphoinositide phosphatase SAC9 [Ipomoea nil]	3815-3834	3825	-37.2	-26.7	0.717742	3.5
cas-MIR5139-p3_2ss3TG20CT	itf06g13150.t1	PREDICTED: calcium-transporting ATPase 12, plasma membrane-type-like [Ipomoea nil]	2168-2189	2179	-37.2	-26.7	0.717742	4
cas-MIR5139-p3_2ss3TG20CT	itf01g26480.t3	PREDICTED: uncharacterized protein LOC109162112 [Ipomoea nil]	660-679	670	-37.2	-24.9	0.669355	4
cas-MIR5139-p3_2ss3TG20CT	itf01g26480.t2	PREDICTED: uncharacterized protein LOC109162112 [Ipomoea nil]	650-669	660	-37.2	-24.9	0.669355	4
cas-MIR5139-p3_2ss3TG20CT	itf05g17400.t1	PREDICTED: SUMO-conjugating enzyme SCE1-like [Ipomoea nil]	430-448	439	-37.2	-24.9	0.669355	4
cas-MIR5139-p3_2ss3TG20CT	itf01g26480.t1	PREDICTED: uncharacterized protein LOC109162112 [Ipomoea nil]	668-687	678	-37.2	-24.9	0.669355	4
cas-MIR5139-p3_2ss3TG20CT	itf01g05060.t3	PREDICTED: glyoxysomal processing protease, glyoxysomal isoform X1 [Ipomoea nil]	418-437	428	-37.2	-24.5	0.658602	4
cas-MIR5139-p3_2ss3TG20CT	itf01g05060.t4	PREDICTED: glyoxysomal processing protease, glyoxysomal isoform X1 [Ipomoea nil]	312-331	322	-37.2	-24.5	0.658602	4
cas-MIR5139-p3_2ss3TG20CT	itf01g05060.t1	PREDICTED: glyoxysomal processing protease, glyoxysomal isoform X1 [Ipomoea nil]	840-859	850	-37.2	-24.5	0.658602	4
cas-MIR5139-p3_2ss3TG20CT	itf01g05060.t5	PREDICTED: glyoxysomal processing protease, glyoxysomal isoform X1 [Ipomoea nil]	295-314	305	-37.2	-24.5	0.658602	4
cas-MIR5139-p3_2ss3TG20CT	itf01g05060.t2	PREDICTED: glyoxysomal processing protease, glyoxysomal isoform X1 [Ipomoea nil]	766-785	776	-37.2	-24.5	0.658602	4
PC-5p-120915_23	itf00g25060.t1	PREDICTED: uncharacterized protein LOC109175441 [Ipomoea nil]	1074-1097	1088	-46.5	-32	0.688172	4
PC-5p-29685_140	itf01g28540.t1	NA	179-200	191	-32.3	-30.4	0.941176	2
osa-miR398b	itf11g09730.t1	PREDICTED: putative cytochrome c oxidase subunit 5b-like isoform X1 [Ipomoea nil]	108-129	120	-43.8	-35.2	0.803653	4
osa-miR398b	itf04g11020.t1	PREDICTED: selenium-binding protein 2-like [Ipomoea nil]	304-324	315	-43.8	-31.6	0.721461	4
osa-miR398b	itf04g11020.t2	PREDICTED: selenium-binding protein 2-like [Ipomoea nil]	304-324	315	-43.8	-31.6	0.721461	4
osa-miR398b	itf03g20700.t1	PREDICTED: blue copper protein-like [Ipomoea nil]	265-285	276	-43.8	-31.2	0.712329	4
PC-5p-9_55560	itf15g00340.t1	PREDICTED: heavy metal-associated isoprenylated plant protein 6-like [Ipomoea nil]	1232-1252	1243	-37.8	-31.7	0.838624	3.5
PC-5p-9_55560	itf10g21830.t2	PREDICTED: regulator of nonsense transcripts UPF3-like [Ipomoea nil]	1647-1667	1658	-37.8	-26.3	0.695767	3.5
PC-5p-9_55560	itf10g21830.t1	PREDICTED: regulator of nonsense transcripts UPF3-like [Ipomoea nil]	1565-1585	1576	-37.8	-26.3	0.695767	3.5
osa-miR530-5p_R+1	itf13g20740.t1	PREDICTED: uncharacterized protein LOC109175609 isoform X5 [Ipomoea nil]	667-687	678	-39.8	-35.4	0.889447	3
osa-miR530-5p_R+1	itf13g20740.t6	PREDICTED: uncharacterized protein LOC109175609 isoform X5 [Ipomoea nil]	548-568	559	-39.8	-35.4	0.889447	3
osa-miR530-5p_R+1	itf13g20740.t2	PREDICTED: uncharacterized protein LOC109175609 isoform X5 [Ipomoea nil]	667-687	678	-39.8	-35.4	0.889447	3
osa-miR530-5p_R+1	itf13g20740.t3	PREDICTED: uncharacterized protein LOC109175609 isoform X5 [Ipomoea nil]	667-687	678	-39.8	-35.4	0.889447	3
osa-miR530-5p_R+1	itf04g07560.t7	PREDICTED: uncharacterized protein LOC109185885 isoform X1 [Ipomoea nil]	624-644	635	-39.8	-34.5	0.866834	4
osa-miR530-5p_R+1	itf04g07560.t1	PREDICTED: uncharacterized protein LOC109185885 isoform X1 [Ipomoea nil]	711-731	722	-39.8	-34.5	0.866834	4
osa-miR530-5p_R+1	itf04g07560.t5	PREDICTED: uncharacterized protein LOC109185885 isoform X1 [Ipomoea nil]	711-731	722	-39.8	-34.5	0.866834	4
osa-miR530-5p_R+1	itf04g07560.t2	PREDICTED: uncharacterized protein LOC109185885 isoform X1 [Ipomoea nil]	624-644	635	-39.8	-34.5	0.866834	4
osa-miR530-5p_R+1	itf04g07560.t9	PREDICTED: uncharacterized protein LOC109185885 isoform X1 [Ipomoea nil]	624-644	635	-39.8	-34.5	0.866834	4
osa-miR530-5p_R+1	itf04g07560.t6	PREDICTED: uncharacterized protein LOC109185885 isoform X1 [Ipomoea nil]	855-875	866	-39.8	-34.5	0.866834	4
osa-miR530-5p_R+1	itf04g07560.t4	PREDICTED: uncharacterized protein LOC109185885 isoform X1 [Ipomoea nil]	624-644	635	-39.8	-34.5	0.866834	4
osa-miR530-5p_R+1	itf04g07560.t8	PREDICTED: uncharacterized protein LOC109185885 isoform X1 [Ipomoea nil]	711-731	722	-39.8	-34.5	0.866834	4
osa-miR530-5p_R+1	itf04g07560.t3	PREDICTED: uncharacterized protein LOC109185885 isoform X1 [Ipomoea nil]	711-731	722	-39.8	-34.5	0.866834	4
osa-miR530-5p_R+1	itf11g00640.t2	PREDICTED: UTP:RNA uridylyltransferase 1 [Ipomoea nil]	991-1009	1001	-39.8	-31.9	0.801508	4
osa-miR530-5p_R+1	itf11g00640.t1	PREDICTED: UTP:RNA uridylyltransferase 1 [Ipomoea nil]	991-1009	1001	-39.8	-31.9	0.801508	4
osa-miR408-3p_L-1R+1	itf06g22110.t1	PREDICTED: 3-ketoacyl-CoA synthase 4 [Ipomoea nil]	751-771	762	-45.1	-40.5	0.898004	3
osa-miR408-3p_L-1R+1	itf09g03810.t1	PREDICTED: basic blue protein [Ipomoea nil]	69-89	80	-45.1	-39.9	0.884701	2.5
osa-miR408-3p_L-1R+1	itf04g03010.t1	PREDICTED: uclacyanin-3-like [Ipomoea nil]	588-608	599	-45.1	-36.9	0.818182	2.5
osa-miR408-3p_L-1R+1	itf06g11230.t1	PREDICTED: copper-transporting ATPase PAA2, chloroplastic [Ipomoea nil]	1845-1866	1856	-45.1	-35.6	0.789357	3.5
osa-miR408-3p_L-1R+1	itf01g31510.t1	PREDICTED: blue copper protein-like [Ipomoea nil]	772-792	783	-45.1	-34.3	0.760532	3.5
osa-miR408-3p_L-1R+1	itf06g15380.t1	PREDICTED: receptor-like protein kinase BRI1-like 3 [Ipomoea nil]	2806-2825	2817	-45.1	-33.4	0.740576	4
osa-miR408-3p_L-1R+1	itf06g26550.t1	PREDICTED: uncharacterized protein LOC109149467 isoform X2 [Ipomoea nil]	2377-2396	2387	-45.1	-29.8	0.660754	4
osa-miR408-3p_L-1R+1	itf06g26550.t2	PREDICTED: uncharacterized protein LOC109149467 isoform X2 [Ipomoea nil]	2377-2396	2387	-45.1	-29.8	0.660754	4
vca-miR168a-3p_L-1R+1_2ss6GC13CT	itf05g01040.t1	PREDICTED: squamosa promoter-binding-like protein 16 isoform X2 [Ipomoea nil]	975-995	986	-39	-33.4	0.85641	2
vca-miR168a-3p_L-1R+1_2ss6GC13CT	itf05g01040.t2	PREDICTED: squamosa promoter-binding-like protein 16 isoform X2 [Ipomoea nil]	764-784	775	-39	-33.4	0.85641	2
vca-miR168a-3p_L-1R+1_2ss6GC13CT	itf13g06020.t1	NA	272-291	283	-39	-31.7	0.812821	4
ath-MIR169k-p3_1ss6GA	itf04g13510.t1	PREDICTED: ALG-2 interacting protein X-like [Ipomoea nil]	1041-1060	1051	-37.2	-34.9	0.938172	2
ath-MIR169k-p3_1ss6GA	itf14g11120.t1	NA	48-67	58	-37.2	-33.8	0.908602	3.5
ath-MIR169k-p3_1ss6GA	itf00g30540.t1	uncharacterized protein LOC111388817 [Olea europaea var. sylvestris]	243-262	253	-37.2	-32.5	0.873656	4
ath-MIR169k-p3_1ss6GA	itf11g03350.t1	PREDICTED: titin homolog [Ipomoea nil]	1767-1786	1777	-37.2	-29.3	0.787634	4
ath-MIR169k-p3_1ss6GA	itf07g19260.t1	PREDICTED: DELLA protein GAIP-like [Ipomoea nil]	1171-1190	1181	-37.2	-28.4	0.763441	3.5
ath-MIR169k-p3_1ss6GA	itf07g07090.t1	PREDICTED: transcription factor MYB3-like [Ipomoea nil]	421-439	430	-37.2	-27.8	0.747312	4
ath-MIR169k-p3_1ss6GA	itf11g06400.t1	PREDICTED: probable E3 ubiquitin-protein ligase XERICO [Ipomoea nil]	337-356	347	-37.2	-27.7	0.744624	3.5
ath-MIR169k-p3_1ss6GA	itf09g26500.t2	PREDICTED: uncharacterized protein LOC109189618 [Ipomoea nil]	1588-1606	1597	-37.2	-26.9	0.723118	3.5
ath-MIR169k-p3_1ss6GA	itf09g26500.t1	PREDICTED: uncharacterized protein LOC109189618 [Ipomoea nil]	1594-1612	1603	-37.2	-26.9	0.723118	3.5
ath-MIR169k-p3_1ss6GA	itf09g26500.t3	PREDICTED: uncharacterized protein LOC109189618 [Ipomoea nil]	1261-1279	1270	-37.2	-26.9	0.723118	3.5
ath-MIR169k-p3_1ss6GA	itf14g08220.t1	PREDICTED: FT-interacting protein 1-like [Ipomoea nil]	150-168	160	-37.2	-26.8	0.72043	3
ath-MIR169k-p3_1ss6GA	itf00g28420.t1	PREDICTED: FT-interacting protein 1-like [Ipomoea nil]	150-168	160	-37.2	-26.8	0.72043	3
ath-MIR169k-p3_1ss6GA	itf01g23040.t2	PREDICTED: cytochrome c biogenesis protein CCS1, chloroplastic-like [Ipomoea nil]	372-390	381	-37.2	-26.2	0.704301	4
ath-MIR169k-p3_1ss6GA	itf01g23040.t1	PREDICTED: cytochrome c biogenesis protein CCS1, chloroplastic-like [Ipomoea nil]	372-390	381	-37.2	-26.2	0.704301	4
ath-MIR169k-p3_1ss6GA	itf01g23040.t3	PREDICTED: cytochrome c biogenesis protein CCS1, chloroplastic-like [Ipomoea nil]	302-320	311	-37.2	-26.2	0.704301	4
ath-MIR169k-p3_1ss6GA	itf04g02240.t1	PREDICTED: probable leucine-rich repeat receptor-like protein kinase At5g63930 [Ipomoea nil]	435-454	445	-37.2	-25.9	0.696237	3
aly-miR169j-3p_L+1_1ss6GA	itf04g13510.t1	PREDICTED: ALG-2 interacting protein X-like [Ipomoea nil]	1041-1060	1051	-37.2	-34.9	0.938172	2
aly-miR169j-3p_L+1_1ss6GA	itf14g11120.t1	NA	48-67	58	-37.2	-33.8	0.908602	3.5
aly-miR169j-3p_L+1_1ss6GA	itf00g30540.t1	uncharacterized protein LOC111388817 [Olea europaea var. sylvestris]	243-262	253	-37.2	-32.5	0.873656	4
aly-miR169j-3p_L+1_1ss6GA	itf11g03350.t1	PREDICTED: titin homolog [Ipomoea nil]	1767-1786	1777	-37.2	-29.3	0.787634	4
aly-miR169j-3p_L+1_1ss6GA	itf07g19260.t1	PREDICTED: DELLA protein GAIP-like [Ipomoea nil]	1171-1190	1181	-37.2	-28.4	0.763441	3.5
aly-miR169j-3p_L+1_1ss6GA	itf07g07090.t1	PREDICTED: transcription factor MYB3-like [Ipomoea nil]	421-439	430	-37.2	-27.8	0.747312	4
aly-miR169j-3p_L+1_1ss6GA	itf11g06400.t1	PREDICTED: probable E3 ubiquitin-protein ligase XERICO [Ipomoea nil]	337-356	347	-37.2	-27.7	0.744624	3.5
aly-miR169j-3p_L+1_1ss6GA	itf09g26500.t2	PREDICTED: uncharacterized protein LOC109189618 [Ipomoea nil]	1588-1606	1597	-37.2	-26.9	0.723118	3.5
aly-miR169j-3p_L+1_1ss6GA	itf09g26500.t1	PREDICTED: uncharacterized protein LOC109189618 [Ipomoea nil]	1594-1612	1603	-37.2	-26.9	0.723118	3.5
aly-miR169j-3p_L+1_1ss6GA	itf09g26500.t3	PREDICTED: uncharacterized protein LOC109189618 [Ipomoea nil]	1261-1279	1270	-37.2	-26.9	0.723118	3.5
aly-miR169j-3p_L+1_1ss6GA	itf14g08220.t1	PREDICTED: FT-interacting protein 1-like [Ipomoea nil]	150-168	160	-37.2	-26.8	0.72043	3
aly-miR169j-3p_L+1_1ss6GA	itf00g28420.t1	PREDICTED: FT-interacting protein 1-like [Ipomoea nil]	150-168	160	-37.2	-26.8	0.72043	3
aly-miR169j-3p_L+1_1ss6GA	itf01g23040.t2	PREDICTED: cytochrome c biogenesis protein CCS1, chloroplastic-like [Ipomoea nil]	372-390	381	-37.2	-26.2	0.704301	4
aly-miR169j-3p_L+1_1ss6GA	itf01g23040.t1	PREDICTED: cytochrome c biogenesis protein CCS1, chloroplastic-like [Ipomoea nil]	372-390	381	-37.2	-26.2	0.704301	4
aly-miR169j-3p_L+1_1ss6GA	itf01g23040.t3	PREDICTED: cytochrome c biogenesis protein CCS1, chloroplastic-like [Ipomoea nil]	302-320	311	-37.2	-26.2	0.704301	4
aly-miR169j-3p_L+1_1ss6GA	itf04g02240.t1	PREDICTED: probable leucine-rich repeat receptor-like protein kinase At5g63930 [Ipomoea nil]	435-454	445	-37.2	-25.9	0.696237	3
nta-miR1446_R-1	itf11g06010.t1	PREDICTED: DELLA protein GAI1-like [Ipomoea nil]	640-660	651	-40.5	-34.4	0.849383	3
nta-miR1446_R-1	itf01g04120.t1	PREDICTED: uncharacterized protein LOC109169324 [Ipomoea nil]	250-270	261	-40.5	-34.3	0.846914	3
nta-miR1446_R-1	itf01g04120.t2	PREDICTED: uncharacterized protein LOC109169324 [Ipomoea nil]	250-270	261	-40.5	-34.3	0.846914	3
nta-miR1446_R-1	itf15g00340.t1	PREDICTED: heavy metal-associated isoprenylated plant protein 6-like [Ipomoea nil]	1229-1248	1239	-40.5	-33.5	0.82716	2
nta-miR1446_R-1	itf13g13270.t1	PREDICTED: beta-galactosidase 16-like isoform X1 [Ipomoea nil]	1783-1804	1795	-40.5	-32.8	0.809877	4
nta-miR1446_R-1	itf13g13270.t2	PREDICTED: beta-galactosidase 16-like isoform X1 [Ipomoea nil]	1783-1804	1795	-40.5	-32.8	0.809877	4
nta-miR1446_R-1	itf02g15870.t1	PREDICTED: zinc finger protein 1-like [Nicotiana attenuata]	158-178	169	-40.5	-32	0.790123	2.5
nta-miR1446_R-1	itf09g04410.t1	PREDICTED: uncharacterized protein LOC109167170 [Ipomoea nil]	1003-1022	1014	-40.5	-31.5	0.777778	4
nta-miR1446_R-1	itf11g01830.t3	PREDICTED: uncharacterized protein LOC109156076 isoform X2 [Ipomoea nil]	757-778	768	-40.5	-31.4	0.775309	3.5
nta-miR1446_R-1	itf11g01830.t1	PREDICTED: uncharacterized protein LOC109156076 isoform X2 [Ipomoea nil]	757-778	768	-40.5	-31.4	0.775309	3.5
nta-miR1446_R-1	itf11g01830.t2	PREDICTED: uncharacterized protein LOC109156076 isoform X2 [Ipomoea nil]	757-778	768	-40.5	-31.4	0.775309	3.5
nta-miR1446_R-1	itf05g16300.t2	PREDICTED: cyclic nucleotide-gated ion channel 2-like isoform X2 [Ipomoea nil]	1422-1442	1433	-40.5	-29	0.716049	4
nta-miR1446_R-1	itf05g16300.t1	PREDICTED: cyclic nucleotide-gated ion channel 2-like isoform X2 [Ipomoea nil]	1422-1442	1433	-40.5	-29	0.716049	4
nta-miR1446_R-1	itf01g29960.t1	PREDICTED: pathogen-related protein-like [Ipomoea nil]	268-288	279	-40.5	-27.6	0.681481	4
nta-miR1446_R-1	itf10g18870.t1	PREDICTED: serine/threonine-protein kinase AFC2-like isoform X1 [Ipomoea nil]	2487-2506	2497	-40.5	-27.3	0.674074	4
PC-3p-72004_49	itf05g21080.t1	PREDICTED: aspartic proteinase nepenthesin-1 [Ipomoea nil]	57-77	68	-33.7	-23.9	0.709199	4
sly-miR319c-5p	itf00g22970.t1	NA	112-132	123	-42.5	-33.2	0.781176	3.5
sly-miR319c-5p	itf08g02210.t1	PREDICTED: uncharacterized protein LOC109152913 isoform X2 [Ipomoea nil]	913-934	925	-42.5	-32.8	0.771765	4
sly-miR319c-5p	itf03g30710.t1	PREDICTED: glucan endo-1,3-beta-glucosidase 12 isoform X2 [Ipomoea nil]	979-998	989	-42.5	-30.5	0.717647	4
sly-miR319c-5p	itf05g21790.t1	PREDICTED: cellulose synthase-like protein E1 [Ipomoea nil]	1002-1023	1014	-42.5	-30.1	0.708235	4
sly-miR319c-5p	itf03g00100.t1	PREDICTED: uncharacterized protein LOC109180334 isoform X3 [Ipomoea nil]	317-338	329	-42.5	-29.3	0.689412	4
sly-miR319c-5p	itf03g00100.t10	PREDICTED: uncharacterized protein LOC109180334 isoform X3 [Ipomoea nil]	317-338	329	-42.5	-29.3	0.689412	4
sly-miR319c-5p	itf03g00100.t3	PREDICTED: uncharacterized protein LOC109180334 isoform X3 [Ipomoea nil]	327-348	339	-42.5	-29.3	0.689412	4
sly-miR319c-5p	itf03g00100.t8	PREDICTED: uncharacterized protein LOC109180334 isoform X3 [Ipomoea nil]	327-348	339	-42.5	-29.3	0.689412	4
sly-miR319c-5p	itf03g00100.t6	PREDICTED: uncharacterized protein LOC109180334 isoform X3 [Ipomoea nil]	317-338	329	-42.5	-29.3	0.689412	4
sly-miR319c-5p	itf03g00100.t2	PREDICTED: uncharacterized protein LOC109180334 isoform X3 [Ipomoea nil]	317-338	329	-42.5	-29.3	0.689412	4
sly-miR319c-5p	itf03g00100.t7	PREDICTED: uncharacterized protein LOC109180334 isoform X3 [Ipomoea nil]	317-338	329	-42.5	-29.3	0.689412	4
sly-miR319c-5p	itf03g00100.t9	PREDICTED: uncharacterized protein LOC109180334 isoform X3 [Ipomoea nil]	316-337	328	-42.5	-29.3	0.689412	4
sly-miR319c-5p	itf03g00100.t4	PREDICTED: uncharacterized protein LOC109180334 isoform X3 [Ipomoea nil]	316-337	328	-42.5	-29.3	0.689412	4
gma-miR6300_L-1R+7	itf02g21460.t1	PREDICTED: coiled-coil domain-containing protein SCD2-like [Ipomoea nil]	14-37	28	-39.5	-40.6	1	0
gma-miR6300_L-1R+7	itf02g21460.t2	PREDICTED: coiled-coil domain-containing protein SCD2-like [Ipomoea nil]	14-37	28	-39.5	-40.6	1	0
gma-miR6300_L-1R+7	itf02g21460.t3	PREDICTED: coiled-coil domain-containing protein SCD2-like [Ipomoea nil]	14-37	28	-39.5	-40.6	1	0
osa-miR169h_R-1	itf15g21420.t1	PREDICTED: uncharacterized protein LOC109179904 [Ipomoea nil]	27-46	37	-37.5	-38.6	1	0
osa-miR169h_R-1	itf01g24730.t1	PREDICTED: CDPK-related kinase 1-like isoform X1 [Ipomoea nil]	1857-1879	1870	-37.5	-32.6	0.869333	3.5
osa-miR169h_R-1	itf01g24730.t2	PREDICTED: CDPK-related kinase 1-like isoform X1 [Ipomoea nil]	1857-1879	1870	-37.5	-32.6	0.869333	3.5
osa-miR169h_R-1	itf03g17520.t2	PREDICTED: nuclear transcription factor Y subunit A-4-like isoform X2 [Ipomoea nil]	1160-1179	1170	-37.5	-32.2	0.858667	1.5
osa-miR169h_R-1	itf03g17520.t1	PREDICTED: nuclear transcription factor Y subunit A-4-like isoform X2 [Ipomoea nil]	1022-1041	1032	-37.5	-32.2	0.858667	1.5
osa-miR169h_R-1	itf09g12880.t2	PREDICTED: nuclear transcription factor Y subunit A-10-like isoform X2 [Ipomoea nil]	1181-1200	1191	-37.5	-30.7	0.818667	2.5
osa-miR169h_R-1	itf09g12880.t1	PREDICTED: nuclear transcription factor Y subunit A-10-like isoform X2 [Ipomoea nil]	1194-1213	1204	-37.5	-30.7	0.818667	2.5
osa-miR169h_R-1	itf09g12880.t3	PREDICTED: nuclear transcription factor Y subunit A-10-like isoform X2 [Ipomoea nil]	1294-1313	1304	-37.5	-30.7	0.818667	2.5
osa-miR169h_R-1	itf15g01900.t1	PREDICTED: nuclear transcription factor Y subunit A-10-like isoform X1 [Ipomoea nil]	1308-1327	1318	-37.5	-30.4	0.810667	1.5
osa-miR169h_R-1	itf15g01900.t1	PREDICTED: nuclear transcription factor Y subunit A-10-like isoform X1 [Ipomoea nil]	1369-1388	1379	-37.5	-30.1	0.802667	3
osa-miR169h_R-1	itf15g03300.t1	PREDICTED: nuclear transcription factor Y subunit A-7-like isoform X2 [Ipomoea nil]	1494-1513	1504	-37.5	-29.8	0.794667	2
osa-miR169h_R-1	itf08g04820.t1	PREDICTED: uncharacterized protein LOC109153330 [Ipomoea nil]	949-968	959	-37.5	-29.7	0.792	3
osa-miR169h_R-1	itf09g12880.t3	PREDICTED: nuclear transcription factor Y subunit A-10-like isoform X2 [Ipomoea nil]	1268-1287	1278	-37.5	-29.6	0.789333	2
osa-miR169h_R-1	itf09g12880.t2	PREDICTED: nuclear transcription factor Y subunit A-10-like isoform X2 [Ipomoea nil]	1155-1174	1165	-37.5	-29.6	0.789333	2
osa-miR169h_R-1	itf09g12880.t1	PREDICTED: nuclear transcription factor Y subunit A-10-like isoform X2 [Ipomoea nil]	1168-1187	1178	-37.5	-29.6	0.789333	2
osa-miR169h_R-1	itf11g06890.t1	PREDICTED: uncharacterized protein YKR070W-like [Ipomoea nil]	1010-1029	1020	-37.5	-29.5	0.786667	3.5
osa-miR169h_R-1	itf12g24660.t1	PREDICTED: probable serine/threonine protein kinase IRE [Ipomoea nil]	2680-2698	2689	-37.5	-28.6	0.762667	4
osa-miR169h_R-1	itf02g01820.t1	PREDICTED: protein Dr1 homolog isoform X2 [Ipomoea nil]	790-809	800	-37.5	-28.4	0.757333	4
osa-miR169h_R-1	itf02g01820.t2	PREDICTED: protein Dr1 homolog isoform X2 [Ipomoea nil]	787-806	797	-37.5	-28.4	0.757333	4
osa-miR169h_R-1	itf01g33460.t1	PREDICTED: uncharacterized protein At4g06744 [Ipomoea nil]	947-967	958	-37.5	-27.9	0.744	4
osa-miR169h_R-1	itf04g33710.t1	PREDICTED: nuclear transcription factor Y subunit A-1-like [Ipomoea nil]	1061-1080	1071	-37.5	-27.4	0.730667	4
osa-miR169h_R-1	itf04g04770.t3	PREDICTED: nuclear transcription factor Y subunit A-4-like isoform X1 [Ipomoea nil]	1478-1497	1488	-37.5	-27.2	0.725333	4
osa-miR169h_R-1	itf04g04770.t4	PREDICTED: nuclear transcription factor Y subunit A-4-like isoform X1 [Ipomoea nil]	1466-1485	1476	-37.5	-27.2	0.725333	4
osa-miR169h_R-1	itf04g04770.t2	PREDICTED: nuclear transcription factor Y subunit A-4-like isoform X1 [Ipomoea nil]	1277-1296	1287	-37.5	-27.2	0.725333	4
osa-miR169h_R-1	itf04g04770.t1	PREDICTED: nuclear transcription factor Y subunit A-4-like isoform X1 [Ipomoea nil]	1295-1314	1305	-37.5	-27.2	0.725333	4
osa-miR169h_R-1	itf04g00320.t1	PREDICTED: dynamin-related protein 5A-like [Ipomoea nil]	1960-1978	1969	-37.5	-27.2	0.725333	3.5
osa-miR169h_R-1	itf05g01050.t1	PREDICTED: agamous-like MADS-box protein AGL9 homolog [Ipomoea nil]	399-417	409	-37.5	-27.1	0.722667	4
osa-miR169h_R-1	itf03g13650.t1	PREDICTED: hexose carrier protein HEX6 isoform X2 [Ipomoea nil]	194-211	202	-37.5	-26.8	0.714667	3.5
osa-miR169h_R-1	itf04g31470.t2	putative non-phototropic hypocotyl 3-like protein [Ipomoea trifida]	1839-1855	1846	-37.5	-26.4	0.704	4
osa-miR169h_R-1	itf04g31470.t1	putative non-phototropic hypocotyl 3-like protein [Ipomoea trifida]	1614-1630	1621	-37.5	-26.4	0.704	4
osa-miR169h_R-1	itf10g12390.t1	PREDICTED: BTB/POZ domain-containing protein At5g03250 [Ipomoea nil]	1382-1398	1389	-37.5	-26.1	0.696	4
osa-miR169h_R-1	itf12g25340.t1	PREDICTED: centrosomal protein of 290 kDa-like isoform X1 [Ipomoea nil]	821-838	829	-37.5	-25.8	0.688	4
osa-miR169h_R-1	itf06g08640.t2	PREDICTED: protein NUCLEAR FUSION DEFECTIVE 4-like [Ipomoea nil]	1099-1117	1108	-37.5	-25.8	0.688	4
osa-miR169h_R-1	itf06g08640.t3	PREDICTED: protein NUCLEAR FUSION DEFECTIVE 4-like [Ipomoea nil]	1390-1408	1399	-37.5	-25.8	0.688	4
osa-miR169h_R-1	itf06g08640.t1	PREDICTED: protein NUCLEAR FUSION DEFECTIVE 4-like [Ipomoea nil]	1528-1546	1537	-37.5	-25.8	0.688	4
osa-miR169h_R-1	itf14g08600.t1	PREDICTED: ADP,ATP carrier protein, mitochondrial [Ipomoea nil]	1195-1213	1204	-37.5	-25.7	0.685333	4
osa-miR169h_R-1	itf10g00560.t2	PREDICTED: WD repeat-containing protein 48 [Ipomoea nil]	1301-1320	1311	-37.5	-24.6	0.656	4
osa-miR169h_R-1	itf10g00560.t1	PREDICTED: WD repeat-containing protein 48 [Ipomoea nil]	1301-1320	1311	-37.5	-24.6	0.656	4
osa-miR399j_1ss21AC	itf04g26180.t1	PREDICTED: inorganic phosphate transporter 1-4-like [Ipomoea nil]	248-268	259	-42.2	-36.6	0.867299	3.5
osa-miR399j_1ss21AC	itf00g01820.t1	NA	358-378	369	-42.2	-33.7	0.798578	4
osa-miR399j_1ss21AC	itf10g20040.t2	PREDICTED: probable ubiquitin-conjugating enzyme E2 24 [Ipomoea nil]	333-353	344	-42.2	-33.5	0.793839	3
osa-miR399j_1ss21AC	itf10g20040.t4	PREDICTED: probable ubiquitin-conjugating enzyme E2 24 [Ipomoea nil]	797-817	808	-42.2	-33.5	0.793839	3
osa-miR399j_1ss21AC	itf10g20040.t4	PREDICTED: probable ubiquitin-conjugating enzyme E2 24 [Ipomoea nil]	516-536	527	-42.2	-33.5	0.793839	3
osa-miR399j_1ss21AC	itf10g20040.t3	PREDICTED: probable ubiquitin-conjugating enzyme E2 24 [Ipomoea nil]	592-612	603	-42.2	-33.5	0.793839	3
osa-miR399j_1ss21AC	itf10g20040.t1	PREDICTED: probable ubiquitin-conjugating enzyme E2 24 [Ipomoea nil]	592-612	603	-42.2	-33.5	0.793839	3
osa-miR399j_1ss21AC	itf10g20040.t2	PREDICTED: probable ubiquitin-conjugating enzyme E2 24 [Ipomoea nil]	614-634	625	-42.2	-33.5	0.793839	3
osa-miR399j_1ss21AC	itf10g20040.t1	PREDICTED: probable ubiquitin-conjugating enzyme E2 24 [Ipomoea nil]	873-893	884	-42.2	-33.5	0.793839	3
osa-miR399j_1ss21AC	itf10g20040.t3	PREDICTED: probable ubiquitin-conjugating enzyme E2 24 [Ipomoea nil]	873-893	884	-42.2	-33.5	0.793839	3
osa-miR399j_1ss21AC	itf13g11470.t1	PREDICTED: phosphoribosylformylglycinamidine cyclo-ligase, chloroplastic/mitochondrial-like [Ipomoea nil]	169-188	179	-42.2	-28.7	0.680095	4
ptc-miR6478_R-2_1ss5CT	itf13g20620.t1	PREDICTED: auxin-responsive protein IAA4-like [Ipomoea nil]	336-354	345	-34.5	-32	0.927536	3
ptc-miR6478_R-2_1ss5CT	itf03g09130.t1	NA	238-257	247	-34.5	-30.4	0.881159	3.5
ptc-miR6478_R-2_1ss5CT	itf10g22430.t2	PREDICTED: uncharacterized protein LOC104212013 isoform X1 [Nicotiana sylvestris]	1255-1275	1266	-34.5	-29.6	0.857971	4
ptc-miR6478_R-2_1ss5CT	itf10g22430.t3	PREDICTED: uncharacterized protein LOC104212013 isoform X1 [Nicotiana sylvestris]	1232-1252	1243	-34.5	-29.6	0.857971	4
ptc-miR6478_R-2_1ss5CT	itf10g22430.t1	PREDICTED: uncharacterized protein LOC104212013 isoform X1 [Nicotiana sylvestris]	1360-1380	1371	-34.5	-29.6	0.857971	4
ptc-miR6478_R-2_1ss5CT	itf12g19540.t1	PREDICTED: auxin-responsive protein IAA27-like isoform X1 [Ipomoea nil]	479-496	487	-34.5	-28	0.811594	3.5
ptc-miR6478_R-2_1ss5CT	itf04g07490.t1	PREDICTED: auxin-responsive protein IAA4-like [Ipomoea nil]	34-52	43	-34.5	-28	0.811594	4
ptc-miR6478_R-2_1ss5CT	itf00g18720.t1	PREDICTED: mediator of RNA polymerase II transcription subunit 12 [Ipomoea nil]	602-619	610	-34.5	-27.1	0.785507	4
ptc-miR6478_R-2_1ss5CT	itf04g01200.t2	PREDICTED: mediator of RNA polymerase II transcription subunit 12 [Ipomoea nil]	984-1001	992	-34.5	-27.1	0.785507	4
ptc-miR6478_R-2_1ss5CT	itf04g01200.t1	PREDICTED: mediator of RNA polymerase II transcription subunit 12 [Ipomoea nil]	960-977	968	-34.5	-27.1	0.785507	4
ptc-miR6478_R-2_1ss5CT	itf15g11150.t1	PREDICTED: serine/arginine repetitive matrix protein 1-like isoform X1 [Ipomoea nil]	2705-2721	2713	-34.5	-26.3	0.762319	3
ptc-miR6478_R-2_1ss5CT	itf01g32410.t1	PREDICTED: GATA transcription factor 25 isoform X1 [Ipomoea nil]	1086-1104	1095	-34.5	-26.2	0.75942	4
ptc-miR6478_R-2_1ss5CT	itf03g31130.t1	PREDICTED: growth-regulating factor 1-like [Ipomoea nil]	1165-1183	1174	-34.5	-25.7	0.744928	4
ptc-miR6478_R-2_1ss5CT	itf10g15600.t1	PREDICTED: ABC transporter C family member 10-like isoform X1 [Ipomoea nil]	764-779	770	-34.5	-25.4	0.736232	4
ptc-miR6478_R-2_1ss5CT	itf10g15600.t2	PREDICTED: ABC transporter C family member 10-like isoform X1 [Ipomoea nil]	691-706	697	-34.5	-25.4	0.736232	4
ptc-miR6478_R-2_1ss5CT	itf15g11190.t1	PREDICTED: carboxylesterase 1-like [Ipomoea nil]	638-658	649	-34.5	-25.3	0.733333	4
ptc-miR6478_R-2_1ss5CT	itf04g17080.t2	PREDICTED: bidirectional sugar transporter SWEET14-like [Ipomoea nil]	371-389	380	-34.5	-23.6	0.684058	4
ptc-miR6478_R-2_1ss5CT	itf04g17080.t1	PREDICTED: bidirectional sugar transporter SWEET14-like [Ipomoea nil]	371-389	380	-34.5	-23.6	0.684058	4
vvi-miR3627-5p_1ss16CA	itf03g23350.t4	PREDICTED: calcium-transporting ATPase 10, plasma membrane-type-like isoform X2 [Ipomoea nil]	159-180	171	-43.4	-37.2	0.857143	2.5
vvi-miR3627-5p_1ss16CA	itf03g23350.t3	PREDICTED: calcium-transporting ATPase 10, plasma membrane-type-like isoform X2 [Ipomoea nil]	191-212	203	-43.4	-37.2	0.857143	2.5
vvi-miR3627-5p_1ss16CA	itf03g23350.t6	PREDICTED: calcium-transporting ATPase 10, plasma membrane-type-like isoform X2 [Ipomoea nil]	481-502	493	-43.4	-37.2	0.857143	2.5
vvi-miR3627-5p_1ss16CA	itf03g23350.t5	PREDICTED: calcium-transporting ATPase 10, plasma membrane-type-like isoform X2 [Ipomoea nil]	352-373	364	-43.4	-37.2	0.857143	2.5
vvi-miR3627-5p_1ss16CA	itf07g17200.t1	PREDICTED: cyclin-D-binding Myb-like transcription factor 1 [Ipomoea nil]	124-146	137	-43.4	-34.6	0.797235	4
vvi-miR3627-5p_1ss16CA	itf07g17200.t2	PREDICTED: cyclin-D-binding Myb-like transcription factor 1 [Ipomoea nil]	124-146	137	-43.4	-34.6	0.797235	4
ptc-miR6478_R-1_1ss20TC	itf12g14320.t1	NA	275-293	284	-39.9	-32.1	0.804511	4
ptc-miR6478_R-1_1ss20TC	itf04g23550.t2	PREDICTED: squamosa promoter-binding-like protein 12 [Ipomoea nil]	2970-2988	2979	-39.9	-29.8	0.746867	4
ptc-miR6478_R-1_1ss20TC	itf04g23550.t3	PREDICTED: squamosa promoter-binding-like protein 12 [Ipomoea nil]	2958-2976	2967	-39.9	-29.8	0.746867	4
ptc-miR6478_R-1_1ss20TC	itf04g23550.t1	PREDICTED: squamosa promoter-binding-like protein 12 [Ipomoea nil]	2962-2980	2971	-39.9	-29.8	0.746867	4
ptc-miR6478_R-1_1ss20TC	itf04g23550.t4	PREDICTED: squamosa promoter-binding-like protein 12 [Ipomoea nil]	3063-3081	3072	-39.9	-29.8	0.746867	4
gma-miR403a_1ss21GT	itf10g17270.t2	PREDICTED: protein argonaute 2 [Ipomoea nil]	3437-3457	3448	-30.5	-29.7	0.97377	2.5
gma-miR403a_1ss21GT	itf10g17270.t1	PREDICTED: protein argonaute 2 [Ipomoea nil]	3324-3344	3335	-30.5	-29.7	0.97377	2.5
gma-miR403a_1ss21GT	itf09g03060.t1	hypothetical protein DM860_003145 [Cuscuta australis]	1529-1547	1540	-30.5	-20.7	0.678689	4
gma-MIR5368-p3_1ss17CA	itf11g11490.t1	PREDICTED: NAC domain-containing protein 86 isoform X1 [Ipomoea nil]	181-198	189	-32.4	-27.4	0.845679	3.5
gma-MIR5368-p3_1ss17CA	itf11g18520.t2	PREDICTED: sialyltransferase-like protein 2 [Ipomoea nil]	1206-1223	1214	-32.4	-27.3	0.842593	3
gma-MIR5368-p3_1ss17CA	itf11g18520.t1	PREDICTED: sialyltransferase-like protein 2 [Ipomoea nil]	1220-1237	1228	-32.4	-27.3	0.842593	3
gma-MIR5368-p3_1ss17CA	itf12g06500.t1	PREDICTED: uncharacterized protein LOC109153698 isoform X1 [Ipomoea nil]	97-115	106	-32.4	-26.7	0.824074	3
gma-MIR5368-p3_1ss17CA	itf14g10360.t1	PREDICTED: putative F-box/LRR-repeat protein At4g15060 [Ipomoea nil]	1249-1267	1257	-32.4	-26.5	0.817901	3
gma-MIR5368-p3_1ss17CA	itf00g41210.t1	PREDICTED: putative F-box/LRR-repeat protein At4g15060 [Ipomoea nil]	235-253	243	-32.4	-26.5	0.817901	3
gma-MIR5368-p3_1ss17CA	itf08g00910.t1	PREDICTED: vacuolar-processing enzyme beta-isozyme [Ipomoea nil]	867-883	875	-32.4	-25.1	0.774691	4
gma-MIR5368-p3_1ss17CA	itf02g19770.t1	PREDICTED: two-component response regulator ARR5-like [Ipomoea nil]	739-756	747	-32.4	-24.7	0.762346	4
gma-MIR5368-p3_1ss17CA	itf06g16560.t1	PREDICTED: probable LRR receptor-like serine/threonine-protein kinase At4g36180 isoform X3 [Ipomoea nil]	1525-1541	1533	-32.4	-24.6	0.759259	3.5
gma-MIR5368-p3_1ss17CA	itf11g10970.t4	PREDICTED: LOW QUALITY PROTEIN: TPR repeat-containing thioredoxin TDX [Ipomoea nil]	884-901	892	-32.4	-24.5	0.756173	3
gma-MIR5368-p3_1ss17CA	itf08g13860.t1	PREDICTED: lysM domain receptor-like kinase 3 [Ipomoea nil]	1495-1512	1503	-32.4	-24.5	0.756173	4
gma-MIR5368-p3_1ss17CA	itf11g01560.t1	PREDICTED: ELMO domain-containing protein C-like [Ipomoea nil]	1348-1365	1356	-32.4	-24.4	0.753086	3.5
gma-MIR5368-p3_1ss17CA	itf11g01560.t2	PREDICTED: ELMO domain-containing protein C-like [Ipomoea nil]	1527-1544	1535	-32.4	-24.4	0.753086	3.5
gma-MIR5368-p3_1ss17CA	itf07g05230.t1	PREDICTED: protein TIC 55, chloroplastic [Ipomoea nil]	1270-1286	1278	-32.4	-23.5	0.725309	4
gma-MIR5368-p3_1ss17CA	itf03g30700.t3	PREDICTED: BTB/POZ domain-containing protein NPY3 isoform X1 [Ipomoea nil]	1893-1911	1901	-32.4	-23.1	0.712963	4
gma-MIR5368-p3_1ss17CA	itf03g30700.t2	PREDICTED: BTB/POZ domain-containing protein NPY3 isoform X1 [Ipomoea nil]	1681-1699	1689	-32.4	-23.1	0.712963	4
gma-MIR5368-p3_1ss17CA	itf03g30700.t1	PREDICTED: BTB/POZ domain-containing protein NPY3 isoform X1 [Ipomoea nil]	2206-2224	2214	-32.4	-23.1	0.712963	4
gma-MIR5368-p3_1ss17CA	itf14g07120.t2	PREDICTED: lysine--tRNA ligase, chloroplastic/mitochondrial [Ipomoea nil]	1747-1764	1755	-32.4	-22.6	0.697531	3.5
gma-MIR5368-p3_1ss17CA	itf10g24880.t2	PREDICTED: uncharacterized protein LOC109165645 isoform X1 [Ipomoea nil]	1129-1145	1137	-32.4	-22.4	0.691358	4
gma-MIR5368-p3_1ss17CA	itf10g24880.t1	PREDICTED: uncharacterized protein LOC109165645 isoform X1 [Ipomoea nil]	1129-1145	1137	-32.4	-22.4	0.691358	4
gma-MIR5368-p3_1ss17CA	itf13g15940.t1	PREDICTED: mitogen-activated protein kinase kinase kinase 1-like [Ipomoea nil]	1495-1513	1503	-32.4	-22.1	0.682099	4
gma-MIR5368-p3_1ss17CA	itf03g12920.t1	PREDICTED: calcium-dependent protein kinase 26 [Ipomoea nil]	404-421	412	-32.4	-22.1	0.682099	4
gma-MIR5368-p3_1ss17CA	itf03g12920.t2	PREDICTED: calcium-dependent protein kinase 26 [Ipomoea nil]	404-421	412	-32.4	-22.1	0.682099	4
gma-MIR5368-p3_1ss17CA	itf03g21960.t2	PREDICTED: uncharacterized protein LOC109153561 [Ipomoea nil]	572-588	580	-32.4	-22	0.679012	3.5
gma-MIR5368-p3_1ss17CA	itf00g05640.t1	PREDICTED: callose synthase 5-like [Ipomoea nil]	455-472	463	-32.4	-21.1	0.651235	4
aof-miR827_1ss9CT	itf08g00460.t1	PREDICTED: SPX domain-containing membrane protein At4g22990-like isoform X4 [Ipomoea nil]	345-365	356	-29.8	-31.1	1	0
aof-miR827_1ss9CT	itf13g03830.t1	PREDICTED: SPX domain-containing membrane protein At4g22990-like [Ipomoea nil]	365-385	376	-29.8	-25.9	0.869128	2.5
aof-miR827_1ss9CT	itf13g03840.t1	PREDICTED: uncharacterized protein LOC109191859 [Ipomoea nil]	679-699	690	-29.8	-25.7	0.862416	3
aof-miR827_1ss9CT	itf09g08800.t1	PREDICTED: uncharacterized protein At2g39795, mitochondrial-like [Ipomoea nil]	207-228	219	-29.8	-22.2	0.744966	3
aof-miR827_1ss9CT	itf09g08800.t2	PREDICTED: uncharacterized protein At2g39795, mitochondrial-like [Ipomoea nil]	207-228	219	-29.8	-22.2	0.744966	3
aof-miR827_1ss9CT	itf12g08390.t1	PREDICTED: protein ABC transporter 1, mitochondrial [Ipomoea nil]	1687-1707	1698	-29.8	-22.1	0.741611	4
aof-miR827_1ss9CT	itf04g01630.t1	PREDICTED: BEACH domain-containing protein C2 [Ipomoea nil]	4469-4489	4480	-29.8	-19.8	0.66443	4
aof-miR827_1ss9CT	itf09g21710.t2	PREDICTED: BEACH domain-containing protein C2-like isoform X1 [Ipomoea nil]	4378-4398	4389	-29.8	-19.8	0.66443	4
aof-miR827_1ss9CT	itf01g24210.t1	PREDICTED: squamosa promoter-binding-like protein 9 isoform X1 [Ipomoea nil]	1377-1396	1387	-29.8	-19.8	0.66443	3
aof-miR827_1ss9CT	itf09g21710.t1	PREDICTED: BEACH domain-containing protein C2-like isoform X1 [Ipomoea nil]	4378-4398	4389	-29.8	-19.8	0.66443	4
stu-miR477a-5p_L-2R+1	itf11g01830.t1	PREDICTED: uncharacterized protein LOC109156076 isoform X2 [Ipomoea nil]	751-770	761	-40	-38.6	0.965	1
stu-miR477a-5p_L-2R+1	itf11g01830.t3	PREDICTED: uncharacterized protein LOC109156076 isoform X2 [Ipomoea nil]	751-770	761	-40	-38.6	0.965	1
stu-miR477a-5p_L-2R+1	itf11g01830.t2	PREDICTED: uncharacterized protein LOC109156076 isoform X2 [Ipomoea nil]	751-770	761	-40	-38.6	0.965	1
stu-miR477a-5p_L-2R+1	itf11g01830.t3	PREDICTED: uncharacterized protein LOC109156076 isoform X2 [Ipomoea nil]	622-641	632	-40	-37.3	0.9325	2
stu-miR477a-5p_L-2R+1	itf11g01830.t1	PREDICTED: uncharacterized protein LOC109156076 isoform X2 [Ipomoea nil]	622-641	632	-40	-37.3	0.9325	2
stu-miR477a-5p_L-2R+1	itf11g01830.t2	PREDICTED: uncharacterized protein LOC109156076 isoform X2 [Ipomoea nil]	622-641	632	-40	-37.3	0.9325	2
stu-miR477a-5p_L-2R+1	itf11g06010.t1	PREDICTED: DELLA protein GAI1-like [Ipomoea nil]	634-653	644	-40	-36.8	0.92	2
stu-miR477a-5p_L-2R+1	itf01g02890.t1	PREDICTED: aminomethyltransferase, mitochondrial [Ipomoea nil]	1496-1516	1506	-40	-32.1	0.8025	4
stu-miR477a-5p_L-2R+1	itf03g16400.t1	PREDICTED: pentatricopeptide repeat-containing protein At3g04760, chloroplastic-like [Ipomoea nil]	1233-1252	1243	-40	-31.7	0.7925	3.5
stu-miR477a-5p_L-2R+1	itf03g13610.t2	PREDICTED: U-box domain-containing protein 35-like isoform X2 [Ipomoea nil]	113-132	123	-40	-31.5	0.7875	4
stu-miR477a-5p_L-2R+1	itf03g13610.t4	PREDICTED: U-box domain-containing protein 35-like isoform X2 [Ipomoea nil]	66-85	76	-40	-31.5	0.7875	4
stu-miR477a-5p_L-2R+1	itf03g13610.t3	PREDICTED: U-box domain-containing protein 35-like isoform X2 [Ipomoea nil]	66-85	76	-40	-31.5	0.7875	4
stu-miR477a-5p_L-2R+1	itf03g13610.t1	PREDICTED: U-box domain-containing protein 35-like isoform X2 [Ipomoea nil]	113-132	123	-40	-31.5	0.7875	4
stu-miR477a-5p_L-2R+1	itf03g13610.t6	PREDICTED: U-box domain-containing protein 35-like isoform X2 [Ipomoea nil]	66-85	76	-40	-31.5	0.7875	4
stu-miR477a-5p_L-2R+1	itf03g13610.t5	PREDICTED: U-box domain-containing protein 35-like isoform X2 [Ipomoea nil]	66-85	76	-40	-31.5	0.7875	4
stu-miR477a-5p_L-2R+1	itf12g23730.t1	PREDICTED: arogenate dehydrogenase 2, chloroplastic-like isoform X2 [Ipomoea nil]	950-969	961	-40	-30.2	0.755	3
stu-miR477a-5p_L-2R+1	itf08g06570.t1	PREDICTED: protein NLRC3 [Ipomoea nil]	1374-1393	1384	-40	-27.7	0.6925	3
stu-miR477a-5p_L-2R+1	itf08g06570.t2	PREDICTED: protein NLRC3 [Ipomoea nil]	1374-1393	1384	-40	-27.7	0.6925	3
stu-miR477a-5p_L-2R+1	itf08g06570.t4	PREDICTED: protein NLRC3 [Ipomoea nil]	1374-1393	1384	-40	-27.7	0.6925	3
stu-miR477a-5p_L-2R+1	itf07g11670.t1	PREDICTED: pentatricopeptide repeat-containing protein At1g05670, mitochondrial isoform X1 [Ipomoea nil]	723-742	734	-40	-27.4	0.685	4
stu-miR477a-5p_L-2R+1	itf07g11780.t1	PREDICTED: uncharacterized protein LOC109170870 [Ipomoea nil]	621-639	631	-40	-27.2	0.68	3.5
stu-miR477a-5p_L-2R+1	itf04g04440.t1	PREDICTED: disease resistance protein RPM1-like [Ipomoea nil]	2225-2245	2236	-40	-27	0.675	4
stu-miR477a-5p_L-2R+1	itf01g27820.t2	PREDICTED: something about silencing protein 10 isoform X3 [Ipomoea nil]	1569-1587	1579	-40	-26.9	0.6725	4
stu-miR477a-5p_L-2R+1	itf01g27820.t1	PREDICTED: something about silencing protein 10 isoform X3 [Ipomoea nil]	1565-1583	1575	-40	-26.9	0.6725	4
stu-miR477a-5p_L-2R+1	itf13g01860.t1	PREDICTED: cytochrome P450 CYP82D47-like [Ipomoea nil]	870-889	880	-40	-26.4	0.66	4
stu-miR477a-5p_L-2R+1	itf01g18580.t1	PREDICTED: WEB family protein At1g12150-like [Ipomoea nil]	1046-1066	1057	-40	-26.3	0.6575	4
mtr-miR2111a-5p_1ss19TC	itf12g07960.t2	PREDICTED: F-box/kelch-repeat protein At3g27150 [Ipomoea nil]	1138-1159	1150	-37.1	-33	0.889488	2.5
mtr-miR2111a-5p_1ss19TC	itf12g07960.t1	PREDICTED: F-box/kelch-repeat protein At3g27150 [Ipomoea nil]	849-870	861	-37.1	-33	0.889488	2.5
mtr-miR2111a-5p_1ss19TC	itf12g07960.t3	PREDICTED: F-box/kelch-repeat protein At3g27150 [Ipomoea nil]	1571-1592	1583	-37.1	-33	0.889488	2.5
mtr-miR2111a-5p_1ss19TC	itf02g03550.t1	PREDICTED: RB1-inducible coiled-coil protein 1-like isoform X1 [Ipomoea nil]	13-33	24	-37.1	-32.8	0.884097	3
mtr-miR2111a-5p_1ss19TC	itf02g03060.t1	PREDICTED: RB1-inducible coiled-coil protein 1-like isoform X1 [Ipomoea nil]	32-52	43	-37.1	-32.8	0.884097	3
mtr-miR2111a-5p_1ss19TC	itf10g01390.t1	PREDICTED: protein S-acyltransferase 21-like [Ipomoea nil]	1374-1394	1386	-37.1	-24.7	0.665768	4
osa-miR166a-3p	itf05g19740.t1	NA	195-215	206	-44.1	-45.9	1	0
osa-miR166a-3p	itf11g09280.t1	PREDICTED: homeobox-leucine zipper protein ATHB-15-like [Ipomoea nil]	1190-1210	1201	-44.1	-37.9	0.85941	3
osa-miR166a-3p	itf11g09280.t4	PREDICTED: homeobox-leucine zipper protein ATHB-15-like [Ipomoea nil]	1186-1206	1197	-44.1	-37.9	0.85941	3
osa-miR166a-3p	itf02g05700.t1	PREDICTED: homeobox-leucine zipper protein ATHB-15-like [Ipomoea nil]	1519-1539	1530	-44.1	-37.9	0.85941	3
osa-miR166a-3p	itf11g09280.t2	PREDICTED: homeobox-leucine zipper protein ATHB-15-like [Ipomoea nil]	399-419	410	-44.1	-37.9	0.85941	3
osa-miR166a-3p	itf06g01170.t2	PREDICTED: homeobox-leucine zipper protein ATHB-15-like isoform X1 [Ipomoea nil]	982-1002	993	-44.1	-37.4	0.848073	3.5
osa-miR166a-3p	itf07g11590.t1	PREDICTED: homeobox-leucine zipper protein REVOLUTA-like [Ipomoea nil]	1066-1086	1077	-44.1	-37.4	0.848073	3.5
osa-miR166a-3p	itf14g14340.t1	PREDICTED: homeobox-leucine zipper protein REVOLUTA-like [Ipomoea nil]	1650-1670	1661	-44.1	-37.4	0.848073	3.5
osa-miR166a-3p	itf07g11590.t2	PREDICTED: homeobox-leucine zipper protein REVOLUTA-like [Ipomoea nil]	1056-1076	1067	-44.1	-37.4	0.848073	3.5
osa-miR166a-3p	itf06g01170.t3	PREDICTED: homeobox-leucine zipper protein ATHB-15-like isoform X1 [Ipomoea nil]	1019-1039	1030	-44.1	-37.4	0.848073	3.5
osa-miR166a-3p	itf06g01170.t1	PREDICTED: homeobox-leucine zipper protein ATHB-15-like isoform X1 [Ipomoea nil]	957-977	968	-44.1	-37.4	0.848073	3.5
osa-miR166a-3p	itf10g05480.t1	PREDICTED: homeobox-leucine zipper protein ATHB-14-like isoform X1 [Ipomoea nil]	913-933	924	-44.1	-37.4	0.848073	3.5
osa-miR166a-3p	itf14g14340.t2	PREDICTED: homeobox-leucine zipper protein REVOLUTA-like [Ipomoea nil]	1481-1501	1492	-44.1	-37.4	0.848073	3.5
gma-MIR5368-p5_1ss1TC	itf03g17170.t1	PREDICTED: cytochrome P450 77A1-like [Ipomoea nil]	1638-1655	1646	-35.8	-34.1	0.952514	2.5
gma-MIR5368-p5_1ss1TC	itf03g17170.t2	PREDICTED: cytochrome P450 77A1-like [Ipomoea nil]	1315-1332	1323	-35.8	-34.1	0.952514	2.5
gma-MIR5368-p5_1ss1TC	itf02g20050.t1	PREDICTED: F-box/kelch-repeat protein At1g74510 [Ipomoea nil]	1576-1594	1584	-35.8	-33.9	0.946927	3.5
gma-MIR5368-p5_1ss1TC	itf03g14180.t1	PREDICTED: potassium transporter 2-like isoform X1 [Ipomoea nil]	1164-1181	1172	-35.8	-33.1	0.924581	2.5
gma-MIR5368-p5_1ss1TC	itf02g17240.t1	PREDICTED: kinesin-like protein KIN-14F [Ipomoea nil]	591-608	599	-35.8	-31.2	0.871508	3
gma-MIR5368-p5_1ss1TC	itf07g01110.t1	NA	270-287	278	-35.8	-30.4	0.849162	3.5
gma-MIR5368-p5_1ss1TC	itf15g04730.t1	PREDICTED: psbP domain-containing protein 6, chloroplastic [Ipomoea nil]	360-377	368	-35.8	-30.2	0.843575	3.5
gma-MIR5368-p5_1ss1TC	itf12g19360.t2	PREDICTED: G-type lectin S-receptor-like serine/threonine-protein kinase At1g11300 isoform X1 [Ipomoea nil]	466-483	474	-35.8	-29.3	0.818436	4
gma-MIR5368-p5_1ss1TC	itf12g19360.t1	PREDICTED: G-type lectin S-receptor-like serine/threonine-protein kinase At1g11300 isoform X1 [Ipomoea nil]	1058-1075	1066	-35.8	-29.3	0.818436	4
gma-MIR5368-p5_1ss1TC	itf12g19360.t3	PREDICTED: G-type lectin S-receptor-like serine/threonine-protein kinase At1g11300 isoform X1 [Ipomoea nil]	1058-1075	1066	-35.8	-29.3	0.818436	4
gma-MIR5368-p5_1ss1TC	itf12g19360.t4	PREDICTED: G-type lectin S-receptor-like serine/threonine-protein kinase At1g11300 isoform X1 [Ipomoea nil]	1058-1075	1066	-35.8	-29.3	0.818436	4
gma-MIR5368-p5_1ss1TC	itf01g16900.t1	PREDICTED: probable LRR receptor-like serine/threonine-protein kinase At1g56140 [Ipomoea nil]	219-237	228	-35.8	-29.1	0.812849	3.5
gma-MIR5368-p5_1ss1TC	itf13g21060.t1	PREDICTED: phosphoenolpyruvate carboxylase kinase 1-like isoform X2 [Ipomoea nil]	694-711	702	-35.8	-29	0.810056	3
gma-MIR5368-p5_1ss1TC	itf01g25760.t1	PREDICTED: ribonucleoside-diphosphate reductase large subunit-like isoform X1 [Ipomoea nil]	155-172	163	-35.8	-28.4	0.793296	4
gma-MIR5368-p5_1ss1TC	itf11g07770.t2	PREDICTED: 3-oxoacyl-[acyl-carrier-protein] synthase II, chloroplastic-like [Ipomoea nil]	1510-1527	1518	-35.8	-28.4	0.793296	4
gma-MIR5368-p5_1ss1TC	itf00g63920.t1	PREDICTED: 3-oxoacyl-[acyl-carrier-protein] synthase II, chloroplastic-like [Ipomoea nil]	338-355	346	-35.8	-28.4	0.793296	4
gma-MIR5368-p5_1ss1TC	itf11g07770.t1	PREDICTED: 3-oxoacyl-[acyl-carrier-protein] synthase II, chloroplastic-like [Ipomoea nil]	1510-1527	1518	-35.8	-28.4	0.793296	4
gma-MIR5368-p5_1ss1TC	itf01g25670.t1	PREDICTED: ribonucleoside-diphosphate reductase large subunit-like isoform X1 [Ipomoea nil]	134-151	142	-35.8	-28.4	0.793296	4
gma-MIR5368-p5_1ss1TC	itf01g22550.t1	PREDICTED: putative SWI/SNF-related matrix-associated actin-dependent regulator of chromatin subfamily A member 3-like 3 isoform X1 [Ipomoea nil]	191-208	199	-35.8	-28.4	0.793296	4
gma-MIR5368-p5_1ss1TC	itf00g32750.t1	PREDICTED: ribonucleoside-diphosphate reductase large subunit-like isoform X4 [Ipomoea nil]	74-91	82	-35.8	-28.4	0.793296	4
gma-MIR5368-p5_1ss1TC	itf12g23380.t2	PREDICTED: phosphoinositide phospholipase C 6-like isoform X2 [Ipomoea nil]	929-946	938	-35.8	-28.1	0.784916	4
gma-MIR5368-p5_1ss1TC	itf12g23380.t1	PREDICTED: phosphoinositide phospholipase C 6-like isoform X2 [Ipomoea nil]	1347-1364	1356	-35.8	-28.1	0.784916	4
gma-MIR5368-p5_1ss1TC	itf11g15580.t2	PREDICTED: methionine--tRNA ligase, cytoplasmic [Ipomoea nil]	565-585	576	-35.8	-27.9	0.77933	4
gma-MIR5368-p5_1ss1TC	itf09g24260.t1	PREDICTED: ETHYLENE INSENSITIVE 3-like 1 protein [Ipomoea nil]	444-461	452	-35.8	-27.9	0.77933	4
gma-MIR5368-p5_1ss1TC	itf11g15580.t1	PREDICTED: methionine--tRNA ligase, cytoplasmic [Ipomoea nil]	545-565	556	-35.8	-27.9	0.77933	4
gma-MIR5368-p5_1ss1TC	itf09g24260.t2	PREDICTED: ETHYLENE INSENSITIVE 3-like 1 protein [Ipomoea nil]	534-551	542	-35.8	-27.9	0.77933	4
gma-MIR5368-p5_1ss1TC	itf06g07330.t2	PREDICTED: WD repeat-containing protein 20-like [Ipomoea nil]	162-179	170	-35.8	-27.7	0.773743	3.5
gma-MIR5368-p5_1ss1TC	itf06g07330.t3	PREDICTED: WD repeat-containing protein 20-like [Ipomoea nil]	162-179	170	-35.8	-27.7	0.773743	3.5
gma-MIR5368-p5_1ss1TC	itf06g07330.t1	PREDICTED: WD repeat-containing protein 20-like [Ipomoea nil]	528-545	536	-35.8	-27.7	0.773743	3.5
gma-MIR5368-p5_1ss1TC	itf01g27780.t1	PREDICTED: chitinase 4-like [Ipomoea nil]	194-211	202	-35.8	-27.3	0.76257	4
gma-MIR5368-p5_1ss1TC	itf07g12470.t1	PREDICTED: F-box protein At5g62510-like [Ipomoea nil]	873-890	881	-35.8	-27.1	0.756983	4
gma-MIR5368-p5_1ss1TC	itf00g16200.t1	hypothetical protein DM860_017424 [Cuscuta australis]	199-215	207	-35.8	-26.2	0.731844	4
gma-MIR5368-p5_1ss1TC	itf14g12140.t1	PREDICTED: glucan endo-1,3-beta-glucosidase 14-like isoform X2 [Ipomoea nil]	1082-1099	1090	-35.8	-25.78	0.720112	3.5
gma-MIR5368-p5_1ss1TC	itf02g17360.t1	PREDICTED: enhancer of mRNA-decapping protein 4-like [Ipomoea nil]	629-646	637	-35.8	-25.5	0.712291	4
gma-MIR5368-p5_1ss1TC	itf02g18460.t1	PREDICTED: uncharacterized protein LOC109177177 [Ipomoea nil]	19-35	27	-35.8	-25.4	0.709497	4
gma-MIR5368-p5_1ss1TC	itf14g19630.t1	PREDICTED: midasin-like isoform X4 [Ipomoea nil]	1823-1839	1830	-35.8	-25.2	0.703911	3.5
gma-MIR5368-p5_1ss1TC	itf05g09790.t1	NA	483-499	490	-35.8	-24.8	0.692737	4
gma-MIR5368-p5_1ss1TC	itf10g01840.t1	PREDICTED: BTB/POZ domain-containing protein At3g22104 [Ipomoea nil]	1971-1987	1978	-35.8	-24.7	0.689944	4
gma-MIR5368-p5_1ss1TC	itf10g01840.t2	PREDICTED: BTB/POZ domain-containing protein At3g22104 [Ipomoea nil]	1614-1630	1621	-35.8	-24.7	0.689944	4
gma-MIR5368-p5_1ss1TC	itf14g02280.t1	PREDICTED: piriformospora indica-insensitive protein 2-like [Ipomoea nil]	1573-1590	1581	-35.8	-24.5	0.684358	4
gma-MIR5368-p5_1ss1TC	itf07g18440.t1	PREDICTED: histone-lysine N-methyltransferase, H3 lysine-9 specific SUVH5-like [Ipomoea nil]	397-414	405	-35.8	-24.4	0.681564	4
gma-MIR5368-p5_1ss1TC	itf09g25550.t1	PREDICTED: histone-lysine N-methyltransferase, H3 lysine-9 specific SUVH5-like [Ipomoea nil]	373-390	381	-35.8	-24.4	0.681564	4
gma-MIR5368-p5_1ss1TC	itf09g25540.t1	PREDICTED: histone-lysine N-methyltransferase, H3 lysine-9 specific SUVH5-like [Ipomoea nil]	373-390	381	-35.8	-24.4	0.681564	4
gma-MIR5368-p5_1ss1TC	itf11g15450.t1	PREDICTED: uncharacterized protein LOC109159568 [Ipomoea nil]	648-664	655	-35.8	-24.3	0.678771	4
gma-MIR5368-p5_1ss1TC	itf01g05040.t2	PREDICTED: protein SMG7L-like [Ipomoea nil]	2159-2176	2167	-35.8	-24.2	0.675978	4
gma-MIR5368-p5_1ss1TC	itf07g18450.t1	PREDICTED: histone-lysine N-methyltransferase, H3 lysine-9 specific SUVH5-like [Ipomoea nil]	394-411	402	-35.8	-24.2	0.675978	4
gma-MIR5368-p5_1ss1TC	itf01g05040.t1	PREDICTED: protein SMG7L-like [Ipomoea nil]	2085-2102	2093	-35.8	-24.2	0.675978	4
gma-MIR5368-p5_1ss1TC	itf03g24320.t1	PREDICTED: mitogen-activated protein kinase kinase kinase YODA-like [Ipomoea nil]	1244-1259	1251	-35.8	-24.1	0.673184	4
gma-MIR5368-p5_1ss1TC	itf09g18090.t1	PREDICTED: non-specific phospholipase C4-like isoform X2 [Ipomoea nil]	1520-1537	1528	-35.8	-24.1	0.673184	4
gma-MIR5368-p5_1ss1TC	itf05g07200.t1	PREDICTED: UBP1-associated proteins 1C [Ipomoea nil]	799-815	807	-35.8	-24	0.670391	4
gma-MIR5368-p5_1ss1TC	itf15g15640.t2	PREDICTED: uncharacterized protein LOC109164150 isoform X1 [Ipomoea nil]	2536-2551	2543	-35.8	-23.8	0.664804	4
gma-MIR5368-p5_1ss1TC	itf15g15640.t1	PREDICTED: uncharacterized protein LOC109164150 isoform X1 [Ipomoea nil]	2536-2551	2543	-35.8	-23.8	0.664804	4
gma-MIR5368-p5_1ss1TC	itf00g09840.t1	PREDICTED: pentatricopeptide repeat-containing protein At2g01860 [Ipomoea nil]	513-530	521	-35.8	-23.7	0.662011	4
gma-MIR5368-p5_1ss1TC	itf01g11900.t1	NA	543-560	551	-35.8	-23.7	0.662011	4
gma-MIR5368-p5_1ss1TC	itf06g13040.t1	PREDICTED: putative late blight resistance protein homolog R1B-17 [Ipomoea nil]	179-196	187	-35.8	-23.6	0.659218	4
gma-MIR5368-p5_1ss1TC	itf15g17360.t1	NA	218-234	226	-35.8	-23.5	0.656425	4
gma-MIR5368-p5_1ss1TC	itf00g17100.t1	NA	83-99	91	-35.8	-23.3	0.650838	4
aof-miR171c_1ss21CT	itf11g01190.t1	PREDICTED: scarecrow-like protein 6 [Ipomoea nil]	620-640	631	-37.5	-37.9	1	1.5
aof-miR171c_1ss21CT	itf04g02470.t1	PREDICTED: scarecrow-like protein 22 [Ipomoea nil]	1203-1223	1214	-37.5	-37.2	0.992	1.5
aof-miR171c_1ss21CT	itf08g01150.t1	PREDICTED: scarecrow-like protein 6 isoform X2 [Ipomoea nil]	1455-1475	1466	-37.5	-32.5	0.866667	4
aof-miR171c_1ss21CT	itf13g08190.t1	PREDICTED: scarecrow-like protein 22 isoform X1 [Ipomoea nil]	1555-1575	1566	-37.5	-32.5	0.866667	4
aof-miR171c_1ss21CT	itf10g13840.t1	PREDICTED: glycine--tRNA ligase, mitochondrial 1-like [Ipomoea nil]	119-137	128	-37.5	-30.8	0.821333	3.5
aof-miR171c_1ss21CT	itf11g06880.t1	PREDICTED: regulator of nonsense transcripts UPF2 [Ipomoea nil]	2104-2124	2115	-37.5	-30.7	0.818667	4
aof-miR171c_1ss21CT	itf07g22960.t1	DEAD-box helicase [Ipomoea batatas]	795-814	806	-37.5	-27.4	0.730667	4
aof-miR171b	itf08g01150.t1	PREDICTED: scarecrow-like protein 6 isoform X2 [Ipomoea nil]	1455-1475	1466	-39.4	-36.2	0.918782	2
aof-miR171b	itf13g08190.t1	PREDICTED: scarecrow-like protein 22 isoform X1 [Ipomoea nil]	1555-1575	1566	-39.4	-36.2	0.918782	2
aof-miR171b	itf04g02470.t1	PREDICTED: scarecrow-like protein 22 [Ipomoea nil]	1203-1223	1214	-39.4	-35.8	0.908629	1
aof-miR171b	itf11g01190.t1	PREDICTED: scarecrow-like protein 6 [Ipomoea nil]	620-640	631	-39.4	-35.5	0.901015	3
aof-miR171b	itf13g15570.t1	PREDICTED: nodulation-signaling pathway 2 protein-like [Ipomoea nil]	393-413	404	-39.4	-32	0.812183	4
aof-miR171b	itf03g07810.t1	PREDICTED: scarecrow-like protein 15 [Ipomoea nil]	764-784	775	-39.4	-30.4	0.771574	4
aof-miR171b	itf04g14980.t1	NA	57-77	68	-39.4	-27.5	0.69797	3.5
cme-MIR160c-p5_2ss13AG17AG	itf00g17060.t1	NA	156-173	164	-30.7	-26.9	0.876221	4
cme-MIR160c-p5_2ss13AG17AG	itf12g20150.t1	PREDICTED: splicing factor U2af large subunit A isoform X2 [Daucus carota subsp. sativus]	367-386	377	-30.7	-26.8	0.872964	3.5
cme-MIR160c-p5_2ss13AG17AG	itf13g11190.t1	PREDICTED: uncharacterized protein LOC109176846 [Ipomoea nil]	524-540	532	-30.7	-26.8	0.872964	3.5
cme-MIR160c-p5_2ss13AG17AG	itf12g00680.t1	PREDICTED: chaperone protein dnaJ 20, chloroplastic-like [Ipomoea nil]	202-219	210	-30.7	-26.5	0.863192	3
cme-MIR160c-p5_2ss13AG17AG	itf01g29200.t4	PREDICTED: organic cation/carnitine transporter 7-like [Ipomoea nil]	221-238	229	-30.7	-26	0.846906	4
cme-MIR160c-p5_2ss13AG17AG	itf01g29200.t1	PREDICTED: organic cation/carnitine transporter 7-like [Ipomoea nil]	263-280	271	-30.7	-26	0.846906	4
cme-MIR160c-p5_2ss13AG17AG	itf01g29200.t5	PREDICTED: organic cation/carnitine transporter 7-like [Ipomoea nil]	221-238	229	-30.7	-26	0.846906	4
cme-MIR160c-p5_2ss13AG17AG	itf11g15580.t2	PREDICTED: methionine--tRNA ligase, cytoplasmic [Ipomoea nil]	1245-1262	1253	-30.7	-26	0.846906	4
cme-MIR160c-p5_2ss13AG17AG	itf01g29200.t3	PREDICTED: organic cation/carnitine transporter 7-like [Ipomoea nil]	221-238	229	-30.7	-26	0.846906	4
cme-MIR160c-p5_2ss13AG17AG	itf11g15580.t1	PREDICTED: methionine--tRNA ligase, cytoplasmic [Ipomoea nil]	1225-1242	1233	-30.7	-26	0.846906	4
cme-MIR160c-p5_2ss13AG17AG	itf01g29200.t2	PREDICTED: organic cation/carnitine transporter 7-like [Ipomoea nil]	263-280	271	-30.7	-26	0.846906	4
cme-MIR160c-p5_2ss13AG17AG	itf00g35870.t1	PREDICTED: pentatricopeptide repeat-containing protein At5g27110-like [Ipomoea nil]	1240-1257	1248	-30.7	-25.6	0.833876	3
cme-MIR160c-p5_2ss13AG17AG	itf02g14180.t1	PREDICTED: pentatricopeptide repeat-containing protein At5g27110-like [Ipomoea nil]	2398-2415	2406	-30.7	-25.6	0.833876	3
cme-MIR160c-p5_2ss13AG17AG	itf11g15790.t1	PREDICTED: pentatricopeptide repeat-containing protein At2g13600 [Ipomoea nil]	1594-1611	1602	-30.7	-24.7	0.80456	4
cme-MIR160c-p5_2ss13AG17AG	itf01g17710.t1	PREDICTED: pentatricopeptide repeat-containing protein At5g66520-like [Ipomoea nil]	1121-1137	1128	-30.7	-24.4	0.794788	4
cme-MIR160c-p5_2ss13AG17AG	itf12g02710.t1	PREDICTED: calcium-dependent protein kinase 28-like [Ipomoea nil]	2107-2124	2115	-30.7	-24.1	0.785016	3.5
cme-MIR160c-p5_2ss13AG17AG	itf10g14390.t1	PREDICTED: uncharacterized protein LOC109165468 [Ipomoea nil]	1006-1024	1014	-30.7	-23.9	0.778502	4
cme-MIR160c-p5_2ss13AG17AG	itf07g23870.t1	PREDICTED: short-chain dehydrogenase/reductase family 42E member 1 [Ipomoea nil]	1477-1493	1484	-30.7	-23.7	0.771987	3
cme-MIR160c-p5_2ss13AG17AG	itf10g25810.t1	PREDICTED: L-type lectin-domain containing receptor kinase IX.1-like isoform X6 [Ipomoea nil]	778-794	786	-30.7	-23.5	0.765472	3.5
cme-MIR160c-p5_2ss13AG17AG	itf04g29250.t2	PREDICTED: serine/threonine-protein phosphatase PP1 isozyme 2 [Ipomoea nil]	1000-1016	1007	-30.7	-23.4	0.762215	3.5
cme-MIR160c-p5_2ss13AG17AG	itf04g29250.t1	PREDICTED: serine/threonine-protein phosphatase PP1 isozyme 2 [Ipomoea nil]	1000-1016	1007	-30.7	-23.4	0.762215	3.5
cme-MIR160c-p5_2ss13AG17AG	itf12g21620.t1	PREDICTED: ankyrin repeat-containing protein At5g02620-like [Ipomoea nil]	1045-1061	1052	-30.7	-23.4	0.762215	4
cme-MIR160c-p5_2ss13AG17AG	itf13g10760.t1	PREDICTED: glycosylphosphatidylinositol anchor attachment 1 protein [Ipomoea nil]	2291-2308	2299	-30.7	-23.3	0.758958	3
cme-MIR160c-p5_2ss13AG17AG	itf06g05380.t1	PREDICTED: floral homeotic protein FBP1-like isoform X2 [Ipomoea nil]	906-923	914	-30.7	-23.1	0.752443	4
cme-MIR160c-p5_2ss13AG17AG	itf06g05380.t2	PREDICTED: floral homeotic protein FBP1-like isoform X2 [Ipomoea nil]	999-1016	1007	-30.7	-23.1	0.752443	4
cme-MIR160c-p5_2ss13AG17AG	itf14g15670.t2	PREDICTED: serine/threonine-protein phosphatase PP1 isozyme 2-like [Ipomoea nil]	620-636	627	-30.7	-22.9	0.745928	3.5
cme-MIR160c-p5_2ss13AG17AG	itf14g15670.t1	PREDICTED: serine/threonine-protein phosphatase PP1 isozyme 2-like [Ipomoea nil]	811-827	818	-30.7	-22.9	0.745928	3.5
cme-MIR160c-p5_2ss13AG17AG	itf14g15670.t3	PREDICTED: serine/threonine-protein phosphatase PP1 isozyme 2-like [Ipomoea nil]	811-827	818	-30.7	-22.9	0.745928	3.5
cme-MIR160c-p5_2ss13AG17AG	itf15g20510.t1	PREDICTED: protein indeterminate-domain 11-like [Ipomoea nil]	131-148	139	-30.7	-22.7	0.739414	4
cme-MIR160c-p5_2ss13AG17AG	itf15g05480.t1	PREDICTED: probable arabinosyltransferase ARAD1 [Ipomoea nil]	416-432	424	-30.7	-22.4	0.729642	3.5
cme-MIR160c-p5_2ss13AG17AG	itf12g16050.t1	PREDICTED: DNA-directed RNA polymerase I subunit 1-like [Ipomoea nil]	3183-3199	3191	-30.7	-22.4	0.729642	3
cme-MIR160c-p5_2ss13AG17AG	itf02g09640.t1	PREDICTED: gamma-tubulin complex component 2 [Ipomoea nil]	1760-1776	1767	-30.7	-22.3	0.726384	3.5
cme-MIR160c-p5_2ss13AG17AG	itf03g25670.t1	PREDICTED: pentatricopeptide repeat-containing protein At2g13600-like [Ipomoea nil]	2144-2160	2151	-30.7	-22.3	0.726384	4
cme-MIR160c-p5_2ss13AG17AG	itf02g13650.t5	PREDICTED: probable galacturonosyltransferase 15 [Ipomoea nil]	1836-1852	1843	-30.7	-22	0.716612	4
cme-MIR160c-p5_2ss13AG17AG	itf02g13650.t1	PREDICTED: probable galacturonosyltransferase 15 [Ipomoea nil]	1118-1134	1125	-30.7	-22	0.716612	4
cme-MIR160c-p5_2ss13AG17AG	itf02g13650.t3	PREDICTED: probable galacturonosyltransferase 15 [Ipomoea nil]	966-982	973	-30.7	-22	0.716612	4
cme-MIR160c-p5_2ss13AG17AG	itf02g13650.t4	PREDICTED: probable galacturonosyltransferase 15 [Ipomoea nil]	1624-1640	1631	-30.7	-22	0.716612	4
cme-MIR160c-p5_2ss13AG17AG	itf02g13650.t2	PREDICTED: probable galacturonosyltransferase 15 [Ipomoea nil]	1076-1092	1083	-30.7	-22	0.716612	4
cme-MIR160c-p5_2ss13AG17AG	itf13g01850.t1	PREDICTED: uncharacterized protein LOC109183906 [Ipomoea nil]	387-404	395	-30.7	-21.9	0.713355	3.5
cme-MIR160c-p5_2ss13AG17AG	itf05g24060.t1	PREDICTED: protein SHI RELATED SEQUENCE 1-like [Ipomoea nil]	1483-1501	1492	-30.7	-21.9	0.713355	4
cme-MIR160c-p5_2ss13AG17AG	itf11g10010.t1	PREDICTED: uncharacterized protein LOC109163095 [Ipomoea nil]	998-1015	1006	-30.7	-21.6	0.703583	4
cme-MIR160c-p5_2ss13AG17AG	itf03g03660.t1	PREDICTED: transcription activator GLK2-like isoform X3 [Ipomoea nil]	148-166	157	-30.7	-21.6	0.703583	4
cme-MIR160c-p5_2ss13AG17AG	itf10g02700.t1	PREDICTED: probable LRR receptor-like serine/threonine-protein kinase At3g47570 [Ipomoea nil]	533-550	541	-30.7	-21.2	0.690554	3.5
cme-MIR160c-p5_2ss13AG17AG	itf05g18640.t2	PREDICTED: uncharacterized protein LOC109168453 [Ipomoea nil]	498-514	505	-30.7	-21.2	0.690554	4
cme-MIR160c-p5_2ss13AG17AG	itf05g18640.t1	PREDICTED: uncharacterized protein LOC109168453 [Ipomoea nil]	656-672	663	-30.7	-21.2	0.690554	4
cme-MIR160c-p5_2ss13AG17AG	itf07g14690.t1	PREDICTED: uncharacterized protein LOC109187208 [Ipomoea nil]	242-258	250	-30.7	-20.9	0.680782	4
cme-MIR160c-p5_2ss13AG17AG	itf03g18780.t1	PREDICTED: uncharacterized protein LOC109186832 [Ipomoea nil]	1341-1358	1349	-30.7	-20.8	0.677524	3
cme-MIR160c-p5_2ss13AG17AG	itf09g12420.t3	PREDICTED: carbon catabolite repressor protein 4 homolog 1-like [Ipomoea nil]	1423-1440	1431	-30.7	-20.6	0.67101	4
cme-MIR160c-p5_2ss13AG17AG	itf09g12420.t2	PREDICTED: carbon catabolite repressor protein 4 homolog 1-like [Ipomoea nil]	1426-1443	1434	-30.7	-20.6	0.67101	4
cme-MIR160c-p5_2ss13AG17AG	itf01g26020.t1	PREDICTED: uncharacterized protein LOC109162048 [Ipomoea nil]	1598-1615	1606	-30.7	-20.6	0.67101	4
cme-MIR160c-p5_2ss13AG17AG	itf09g12420.t1	PREDICTED: carbon catabolite repressor protein 4 homolog 1-like [Ipomoea nil]	1426-1443	1434	-30.7	-20.6	0.67101	4
cme-MIR160c-p5_2ss13AG17AG	itf09g25840.t1	PREDICTED: uncharacterized protein LOC109174882 [Ipomoea nil]	27-43	34	-30.7	-20.5	0.667752	3.5
cme-MIR160c-p5_2ss13AG17AG	itf06g20190.t1	PREDICTED: sister chromatid cohesion 1 protein 4-like isoform X2 [Ipomoea nil]	1910-1925	1917	-30.7	-20.4	0.664495	4
cme-MIR160c-p5_2ss13AG17AG	itf12g21200.t1	PREDICTED: disease resistance protein TAO1-like [Ipomoea nil]	1800-1817	1808	-30.7	-20.4	0.664495	3.5
cme-MIR160c-p5_2ss13AG17AG	itf03g01780.t2	PREDICTED: probable galacturonosyltransferase 13 isoform X2 [Ipomoea nil]	3018-3034	3025	-30.7	-20.2	0.65798	3.5
cme-MIR160c-p5_2ss13AG17AG	itf03g01780.t1	PREDICTED: probable galacturonosyltransferase 13 isoform X2 [Ipomoea nil]	2163-2179	2170	-30.7	-20.2	0.65798	3.5
cme-MIR160c-p5_2ss13AG17AG	itf12g18430.t1	PREDICTED: dirigent protein 6-like [Ipomoea nil]	319-335	326	-30.7	-20.2	0.65798	3.5
cme-MIR160c-p5_2ss13AG17AG	itf12g18420.t1	PREDICTED: dirigent protein 6-like [Ipomoea nil]	316-332	323	-30.7	-20.2	0.65798	3.5
osa-miR166a-3p_L+1R-1	itf05g19740.t1	NA	196-216	207	-41.8	-43.5	1	0
osa-miR166a-3p_L+1R-1	itf02g05700.t1	PREDICTED: homeobox-leucine zipper protein ATHB-15-like [Ipomoea nil]	1520-1540	1531	-41.8	-39.3	0.940191	2
osa-miR166a-3p_L+1R-1	itf11g09280.t2	PREDICTED: homeobox-leucine zipper protein ATHB-15-like [Ipomoea nil]	400-420	411	-41.8	-39.3	0.940191	2
osa-miR166a-3p_L+1R-1	itf11g09280.t4	PREDICTED: homeobox-leucine zipper protein ATHB-15-like [Ipomoea nil]	1187-1207	1198	-41.8	-39.3	0.940191	2
osa-miR166a-3p_L+1R-1	itf11g09280.t1	PREDICTED: homeobox-leucine zipper protein ATHB-15-like [Ipomoea nil]	1191-1211	1202	-41.8	-39.3	0.940191	2
osa-miR166a-3p_L+1R-1	itf10g05480.t1	PREDICTED: homeobox-leucine zipper protein ATHB-14-like isoform X1 [Ipomoea nil]	914-934	925	-41.8	-38.8	0.92823	2.5
osa-miR166a-3p_L+1R-1	itf07g11590.t2	PREDICTED: homeobox-leucine zipper protein REVOLUTA-like [Ipomoea nil]	1057-1077	1068	-41.8	-38.8	0.92823	2.5
osa-miR166a-3p_L+1R-1	itf07g11590.t1	PREDICTED: homeobox-leucine zipper protein REVOLUTA-like [Ipomoea nil]	1067-1087	1078	-41.8	-38.8	0.92823	2.5
osa-miR166a-3p_L+1R-1	itf06g01170.t3	PREDICTED: homeobox-leucine zipper protein ATHB-15-like isoform X1 [Ipomoea nil]	1020-1040	1031	-41.8	-38.8	0.92823	2.5
osa-miR166a-3p_L+1R-1	itf06g01170.t2	PREDICTED: homeobox-leucine zipper protein ATHB-15-like isoform X1 [Ipomoea nil]	983-1003	994	-41.8	-38.8	0.92823	2.5
osa-miR166a-3p_L+1R-1	itf14g14340.t1	PREDICTED: homeobox-leucine zipper protein REVOLUTA-like [Ipomoea nil]	1651-1671	1662	-41.8	-38.8	0.92823	2.5
osa-miR166a-3p_L+1R-1	itf14g14340.t2	PREDICTED: homeobox-leucine zipper protein REVOLUTA-like [Ipomoea nil]	1482-1502	1493	-41.8	-38.8	0.92823	2.5
osa-miR166a-3p_L+1R-1	itf06g01170.t1	PREDICTED: homeobox-leucine zipper protein ATHB-15-like isoform X1 [Ipomoea nil]	958-978	969	-41.8	-38.8	0.92823	2.5
osa-miR166a-3p_L+1R-1	itf12g17960.t1	PREDICTED: protein SEH1 isoform X1 [Ipomoea nil]	1185-1206	1197	-41.8	-34.5	0.825359	4
osa-miR166a-3p_L+1R-1	itf12g17960.t4	PREDICTED: protein SEH1 isoform X1 [Ipomoea nil]	1281-1302	1293	-41.8	-34.5	0.825359	4
osa-miR166a-3p_L+1R-1	itf12g17960.t2	PREDICTED: protein SEH1 isoform X1 [Ipomoea nil]	1192-1213	1204	-41.8	-34.5	0.825359	4
osa-miR166a-3p_L+1R-1	itf12g17960.t3	PREDICTED: protein SEH1 isoform X1 [Ipomoea nil]	1188-1209	1200	-41.8	-34.5	0.825359	4
osa-miR166a-3p_L+1R-1	itf10g00270.t1	PREDICTED: protein NUCLEAR FUSION DEFECTIVE 4-like [Ipomoea nil]	418-440	430	-41.8	-33.3	0.796651	4
osa-miR166a-3p_L+1R-1	itf09g11160.t1	NA	347-369	359	-41.8	-33.3	0.796651	4
osa-miR399a	itf10g20040.t2	PREDICTED: probable ubiquitin-conjugating enzyme E2 24 [Ipomoea nil]	333-353	344	-39.6	-33.5	0.84596	3
osa-miR399a	itf10g20040.t4	PREDICTED: probable ubiquitin-conjugating enzyme E2 24 [Ipomoea nil]	797-817	808	-39.6	-33.5	0.84596	3
osa-miR399a	itf10g20040.t4	PREDICTED: probable ubiquitin-conjugating enzyme E2 24 [Ipomoea nil]	516-536	527	-39.6	-33.5	0.84596	3
osa-miR399a	itf10g20040.t3	PREDICTED: probable ubiquitin-conjugating enzyme E2 24 [Ipomoea nil]	592-612	603	-39.6	-33.5	0.84596	3
osa-miR399a	itf10g20040.t1	PREDICTED: probable ubiquitin-conjugating enzyme E2 24 [Ipomoea nil]	592-612	603	-39.6	-33.5	0.84596	3
osa-miR399a	itf10g20040.t2	PREDICTED: probable ubiquitin-conjugating enzyme E2 24 [Ipomoea nil]	614-634	625	-39.6	-33.5	0.84596	3
osa-miR399a	itf10g20040.t1	PREDICTED: probable ubiquitin-conjugating enzyme E2 24 [Ipomoea nil]	873-893	884	-39.6	-33.5	0.84596	3
osa-miR399a	itf10g20040.t3	PREDICTED: probable ubiquitin-conjugating enzyme E2 24 [Ipomoea nil]	873-893	884	-39.6	-33.5	0.84596	3
osa-miR399a	itf04g26180.t1	PREDICTED: inorganic phosphate transporter 1-4-like [Ipomoea nil]	248-268	259	-39.6	-32.8	0.828283	3.5
osa-miR399a	itf01g00020.t1	PREDICTED: phospholipase D delta-like [Ipomoea nil]	1858-1877	1868	-39.6	-27.7	0.699495	3
osa-miR399a	itf03g02610.t1	PREDICTED: probable transmembrane ascorbate ferrireductase 2 [Ipomoea nil]	570-590	581	-39.6	-27.4	0.691919	4
osa-miR399a	itf03g02610.t2	PREDICTED: probable transmembrane ascorbate ferrireductase 2 [Ipomoea nil]	521-541	532	-39.6	-27.4	0.691919	4
vvi-MIR408-p3_2ss7AG17GC	itf12g19740.t1	PREDICTED: ethylene-responsive transcription factor TINY-like [Ipomoea nil]	634-651	642	-39.2	-38.1	0.971939	1
vvi-MIR408-p3_2ss7AG17GC	itf10g23360.t1	PREDICTED: L-type lectin-domain containing receptor kinase IX.1-like [Ipomoea nil]	800-817	808	-39.2	-35.8	0.913265	2.5
vvi-MIR408-p3_2ss7AG17GC	itf06g01440.t1	PREDICTED: ethylene-responsive transcription factor TINY-like [Ipomoea nil]	599-616	607	-39.2	-34.7	0.885204	2
vvi-MIR408-p3_2ss7AG17GC	itf09g07170.t1	PREDICTED: uncharacterized protein LOC109159162 [Ipomoea nil]	593-610	601	-39.2	-34.5	0.880102	2
vvi-MIR408-p3_2ss7AG17GC	itf04g20860.t1	NA	114-131	122	-39.2	-33.8	0.862245	3
vvi-MIR408-p3_2ss7AG17GC	itf00g44030.t1	NA	104-121	112	-39.2	-33.6	0.857143	3
vvi-MIR408-p3_2ss7AG17GC	itf00g60730.t1	NA	206-222	213	-39.2	-33.4	0.852041	2
vvi-MIR408-p3_2ss7AG17GC	itf11g14070.t1	NA	144-161	152	-39.2	-33.1	0.844388	4
vvi-MIR408-p3_2ss7AG17GC	itf03g02940.t1	PREDICTED: reticulon-like protein B13 [Ipomoea nil]	255-272	263	-39.2	-33.1	0.844388	3
vvi-MIR408-p3_2ss7AG17GC	itf10g01680.t1	hypothetical protein CDL15_Pgr008516 [Punica granatum]	18-35	26	-39.2	-32.8	0.836735	4
vvi-MIR408-p3_2ss7AG17GC	itf11g10470.t1	PREDICTED: uncharacterized protein LOC109162999 [Ipomoea nil]	53-71	62	-39.2	-32.4	0.826531	4
vvi-MIR408-p3_2ss7AG17GC	itf00g69300.t1	NA	13-30	21	-39.2	-32.4	0.826531	4
vvi-MIR408-p3_2ss7AG17GC	itf08g13910.t1	NA	97-114	105	-39.2	-32.4	0.826531	4
vvi-MIR408-p3_2ss7AG17GC	itf10g01680.t1	hypothetical protein CDL15_Pgr008516 [Punica granatum]	143-160	151	-39.2	-32.4	0.826531	4
vvi-MIR408-p3_2ss7AG17GC	itf08g07980.t1	PREDICTED: uncharacterized protein LOC109156985 [Ipomoea nil]	537-554	545	-39.2	-32.4	0.826531	4
vvi-MIR408-p3_2ss7AG17GC	itf08g13910.t1	NA	153-170	161	-39.2	-32.4	0.826531	4
vvi-MIR408-p3_2ss7AG17GC	itf05g06960.t1	PREDICTED: mediator of RNA polymerase II transcription subunit 20a-like [Ipomoea nil]	255-273	263	-39.2	-32	0.816327	4
vvi-MIR408-p3_2ss7AG17GC	itf03g12820.t1	PREDICTED: protein DETOXIFICATION 49 [Ipomoea nil]	92-109	100	-39.2	-32	0.816327	3
vvi-MIR408-p3_2ss7AG17GC	itf09g22300.t1	PREDICTED: serine/threonine-protein kinase D6PKL1-like [Ipomoea nil]	92-109	101	-39.2	-31.9	0.813776	4
vvi-MIR408-p3_2ss7AG17GC	itf13g07720.t1	PREDICTED: uncharacterized protein LOC109152030 [Ipomoea nil]	335-352	343	-39.2	-31.9	0.813776	4
vvi-MIR408-p3_2ss7AG17GC	itf05g14390.t1	PREDICTED: ABC transporter G family member 17-like [Ipomoea nil]	1614-1631	1622	-39.2	-31.7	0.808673	4
vvi-MIR408-p3_2ss7AG17GC	itf05g25050.t1	NA	206-223	214	-39.2	-31.6	0.806122	2
vvi-MIR408-p3_2ss7AG17GC	itf05g02450.t1	PREDICTED: uncharacterized protein LOC109154922 [Ipomoea nil]	571-588	579	-39.2	-31.6	0.806122	3
vvi-MIR408-p3_2ss7AG17GC	itf04g07520.t1	PREDICTED: PRA1 family protein D-like [Ipomoea nil]	116-134	125	-39.2	-31.3	0.798469	4
vvi-MIR408-p3_2ss7AG17GC	itf04g00630.t2	PREDICTED: mitochondrial carrier protein MTM1-like isoform X2 [Ipomoea nil]	450-467	458	-39.2	-31.1	0.793367	3.5
vvi-MIR408-p3_2ss7AG17GC	itf04g00630.t1	PREDICTED: mitochondrial carrier protein MTM1-like isoform X2 [Ipomoea nil]	450-467	458	-39.2	-31.1	0.793367	3.5
vvi-MIR408-p3_2ss7AG17GC	itf02g09440.t1	PREDICTED: uncharacterized protein LOC109188103 [Ipomoea nil]	506-523	514	-39.2	-31.1	0.793367	4
vvi-MIR408-p3_2ss7AG17GC	itf02g15710.t1	PREDICTED: B-box zinc finger protein 32-like [Ipomoea nil]	546-562	554	-39.2	-30.9	0.788265	4
vvi-MIR408-p3_2ss7AG17GC	itf12g25310.t1	PREDICTED: remorin-like [Ipomoea nil]	335-350	343	-39.2	-30.9	0.788265	4
vvi-MIR408-p3_2ss7AG17GC	itf00g30820.t1	PREDICTED: probable beta-D-xylosidase 7 [Ipomoea nil]	160-178	168	-39.2	-30.8	0.785714	4
vvi-MIR408-p3_2ss7AG17GC	itf09g04180.t1	PREDICTED: uncharacterized protein At5g49945 [Ipomoea nil]	255-272	263	-39.2	-30.8	0.785714	4
vvi-MIR408-p3_2ss7AG17GC	itf13g04330.t1	PREDICTED: ACT domain-containing protein ACR8-like [Ipomoea nil]	238-255	246	-39.2	-30.6	0.780612	4
vvi-MIR408-p3_2ss7AG17GC	itf02g15030.t1	PREDICTED: uncharacterized protein LOC109188198 [Ipomoea nil]	230-246	238	-39.2	-30.6	0.780612	4
vvi-MIR408-p3_2ss7AG17GC	itf00g00310.t1	NA	716-733	724	-39.2	-30.6	0.780612	4
vvi-MIR408-p3_2ss7AG17GC	itf15g14330.t1	PREDICTED: uncharacterized protein LOC109176417 [Ipomoea nil]	545-562	553	-39.2	-30.6	0.780612	4
vvi-MIR408-p3_2ss7AG17GC	itf12g01190.t1	PREDICTED: AP2-like ethylene-responsive transcription factor AIL6 isoform X2 [Ipomoea nil]	23-40	31	-39.2	-30.3	0.772959	3.5
vvi-MIR408-p3_2ss7AG17GC	itf08g00980.t1	PREDICTED: adenine phosphoribosyltransferase 4-like [Ipomoea nil]	227-244	235	-39.2	-30.3	0.772959	4
vvi-MIR408-p3_2ss7AG17GC	itf05g05760.t1	PREDICTED: diphosphomevalonate decarboxylase MVD2-like [Ipomoea nil]	334-351	342	-39.2	-30.3	0.772959	4
vvi-MIR408-p3_2ss7AG17GC	itf04g06570.t1	PREDICTED: CASP-like protein 5A2 [Ipomoea nil]	290-308	299	-39.2	-30.3	0.772959	4
vvi-MIR408-p3_2ss7AG17GC	itf12g06960.t1	PREDICTED: uncharacterized protein LOC109158328 [Ipomoea nil]	163-179	170	-39.2	-30.1	0.767857	3
vvi-MIR408-p3_2ss7AG17GC	itf11g15410.t1	PREDICTED: transcription factor DIVARICATA [Ipomoea nil]	640-657	648	-39.2	-29.8	0.760204	3.5
vvi-MIR408-p3_2ss7AG17GC	itf00g15130.t1	PREDICTED: sporamin B-like [Ipomoea nil]	293-310	301	-39.2	-29.8	0.760204	4
vvi-MIR408-p3_2ss7AG17GC	itf00g00310.t1	NA	692-709	700	-39.2	-29.7	0.757653	3.5
vvi-MIR408-p3_2ss7AG17GC	itf10g19820.t1	PREDICTED: auxin response factor 3-like [Ipomoea nil]	1988-2005	1996	-39.2	-29.7	0.757653	3.5
vvi-MIR408-p3_2ss7AG17GC	itf00g46340.t1	PREDICTED: trans-resveratrol di-O-methyltransferase-like [Ipomoea nil]	589-605	596	-39.2	-29.7	0.757653	4
vvi-MIR408-p3_2ss7AG17GC	itf15g14330.t1	PREDICTED: uncharacterized protein LOC109176417 [Ipomoea nil]	521-538	529	-39.2	-29.7	0.757653	3.5
vvi-MIR408-p3_2ss7AG17GC	itf11g17310.t1	NA	63-80	71	-39.2	-29.7	0.757653	3.5
vvi-MIR408-p3_2ss7AG17GC	itf02g12900.t1	PREDICTED: trans-resveratrol di-O-methyltransferase-like isoform X1 [Ipomoea nil]	317-333	324	-39.2	-29.7	0.757653	4
vvi-MIR408-p3_2ss7AG17GC	itf13g00490.t1	PREDICTED: pollen receptor-like kinase 2 [Ipomoea nil]	206-223	214	-39.2	-29.7	0.757653	4
vvi-MIR408-p3_2ss7AG17GC	itf02g12940.t1	PREDICTED: trans-resveratrol di-O-methyltransferase-like [Ipomoea nil]	303-319	310	-39.2	-29.7	0.757653	4
vvi-MIR408-p3_2ss7AG17GC	itf05g22300.t1	PREDICTED: kinesin-like protein KIN-14B isoform X1 [Ipomoea nil]	101-117	109	-39.2	-29.7	0.757653	4
vvi-MIR408-p3_2ss7AG17GC	itf02g12910.t1	PREDICTED: trans-resveratrol di-O-methyltransferase-like [Ipomoea nil]	687-703	694	-39.2	-29.7	0.757653	4
vvi-MIR408-p3_2ss7AG17GC	itf10g19820.t2	PREDICTED: auxin response factor 3-like [Ipomoea nil]	1379-1396	1387	-39.2	-29.7	0.757653	3.5
vvi-MIR408-p3_2ss7AG17GC	itf02g12910.t1	PREDICTED: trans-resveratrol di-O-methyltransferase-like [Ipomoea nil]	303-319	310	-39.2	-29.7	0.757653	4
vvi-MIR408-p3_2ss7AG17GC	itf14g12140.t1	PREDICTED: glucan endo-1,3-beta-glucosidase 14-like isoform X2 [Ipomoea nil]	497-514	505	-39.2	-29.6	0.755102	4
vvi-MIR408-p3_2ss7AG17GC	itf02g08630.t1	hypothetical protein A4A49_09624 [Nicotiana attenuata]	152-169	160	-39.2	-29.5	0.752551	4
vvi-MIR408-p3_2ss7AG17GC	itf14g01560.t1	Clavata3/esr-related 43 [Dorcoceras hygrometricum]	304-321	312	-39.2	-29.5	0.752551	4
vvi-MIR408-p3_2ss7AG17GC	itf05g24810.t1	PREDICTED: ATP-dependent RNA helicase-like protein DB10 isoform X2 [Ipomoea nil]	29-46	37	-39.2	-29.4	0.75	4
vvi-MIR408-p3_2ss7AG17GC	itf03g03630.t1	PREDICTED: uncharacterized protein LOC109180142 [Ipomoea nil]	194-210	201	-39.2	-29.4	0.75	4
vvi-MIR408-p3_2ss7AG17GC	itf07g00340.t1	PREDICTED: uncharacterized protein LOC109169242 [Ipomoea nil]	521-538	529	-39.2	-29.4	0.75	3
vvi-MIR408-p3_2ss7AG17GC	itf13g08810.t1	NA	657-673	664	-39.2	-29.3	0.747449	3.5
vvi-MIR408-p3_2ss7AG17GC	itf12g26350.t1	hypothetical protein DM860_010980 [Cuscuta australis]	207-224	215	-39.2	-29.3	0.747449	4
vvi-MIR408-p3_2ss7AG17GC	itf13g22570.t2	PREDICTED: probable LRR receptor-like serine/threonine-protein kinase At1g51880 [Ipomoea nil]	422-440	430	-39.2	-29.3	0.747449	4
vvi-MIR408-p3_2ss7AG17GC	itf10g00960.t1	PREDICTED: uncharacterized protein LOC109162999 [Ipomoea nil]	79-94	85	-39.2	-29.3	0.747449	3
vvi-MIR408-p3_2ss7AG17GC	itf12g02800.t1	PREDICTED: small nuclear ribonucleoprotein SmD3b-like [Ipomoea nil]	24-41	32	-39.2	-29.3	0.747449	4
vvi-MIR408-p3_2ss7AG17GC	itf13g22570.t1	PREDICTED: probable LRR receptor-like serine/threonine-protein kinase At1g51880 [Ipomoea nil]	422-440	430	-39.2	-29.3	0.747449	4
vvi-MIR408-p3_2ss7AG17GC	itf01g12240.t1	PREDICTED: uncharacterized protein LOC109192117 [Ipomoea nil]	766-783	774	-39.2	-29.3	0.747449	3
vvi-MIR408-p3_2ss7AG17GC	itf00g28460.t1	NA	172-189	180	-39.2	-29.2	0.744898	4
vvi-MIR408-p3_2ss7AG17GC	itf13g18150.t1	PREDICTED: PH-interacting protein [Ipomoea nil]	3313-3329	3320	-39.2	-29.2	0.744898	4
vvi-MIR408-p3_2ss7AG17GC	itf00g32180.t1	NA	172-189	180	-39.2	-29.2	0.744898	4
vvi-MIR408-p3_2ss7AG17GC	itf13g18150.t2	PREDICTED: PH-interacting protein [Ipomoea nil]	3306-3322	3313	-39.2	-29.2	0.744898	4
vvi-MIR408-p3_2ss7AG17GC	itf11g18760.t1	PREDICTED: protein FAR1-RELATED SEQUENCE 5-like [Ipomoea nil]	393-410	401	-39.2	-29.2	0.744898	3
vvi-MIR408-p3_2ss7AG17GC	itf00g28450.t1	NA	169-186	177	-39.2	-29.2	0.744898	4
vvi-MIR408-p3_2ss7AG17GC	itf13g18150.t4	PREDICTED: PH-interacting protein [Ipomoea nil]	3188-3204	3195	-39.2	-29.2	0.744898	4
vvi-MIR408-p3_2ss7AG17GC	itf00g77450.t1	NA	172-189	180	-39.2	-29.2	0.744898	4
vvi-MIR408-p3_2ss7AG17GC	itf00g01680.t1	NA	85-101	92	-39.2	-29.1	0.742347	4
vvi-MIR408-p3_2ss7AG17GC	itf03g17380.t2	PREDICTED: uncharacterized protein LOC109186792 [Ipomoea nil]	28-45	36	-39.2	-29	0.739796	4
vvi-MIR408-p3_2ss7AG17GC	itf03g17380.t1	PREDICTED: uncharacterized protein LOC109186792 [Ipomoea nil]	28-45	36	-39.2	-29	0.739796	4
vvi-MIR408-p3_2ss7AG17GC	itf14g00760.t1	PREDICTED: protein WVD2-like 7 [Ipomoea nil]	1781-1797	1789	-39.2	-29	0.739796	3.5
vvi-MIR408-p3_2ss7AG17GC	itf07g16890.t1	PREDICTED: uncharacterized protein At4g13200, chloroplastic [Ipomoea nil]	195-211	202	-39.2	-28.9	0.737245	4
vvi-MIR408-p3_2ss7AG17GC	itf00g39570.t1	PREDICTED: uncharacterized protein At4g13200, chloroplastic [Ipomoea nil]	220-236	227	-39.2	-28.9	0.737245	4
vvi-MIR408-p3_2ss7AG17GC	itf01g04090.t1	PREDICTED: U-box domain-containing protein 8 [Ipomoea nil]	527-544	535	-39.2	-28.8	0.734694	4
vvi-MIR408-p3_2ss7AG17GC	itf13g16010.t1	PREDICTED: ABC transporter G family member 25-like [Ipomoea nil]	1538-1555	1546	-39.2	-28.8	0.734694	4
vvi-MIR408-p3_2ss7AG17GC	itf07g00570.t1	PREDICTED: casparian strip membrane protein 2-like [Ipomoea nil]	645-662	653	-39.2	-28.8	0.734694	3
vvi-MIR408-p3_2ss7AG17GC	itf10g24110.t1	PREDICTED: scopoletin glucosyltransferase-like [Ipomoea nil]	544-562	552	-39.2	-28.7	0.732143	4
vvi-MIR408-p3_2ss7AG17GC	itf12g23570.t1	PREDICTED: LOB domain-containing protein 21 [Ipomoea nil]	411-428	419	-39.2	-28.7	0.732143	4
vvi-MIR408-p3_2ss7AG17GC	itf13g20950.t1	PREDICTED: uncharacterized protein LOC109175658 [Ipomoea nil]	12-29	20	-39.2	-28.7	0.732143	3.5
vvi-MIR408-p3_2ss7AG17GC	itf02g19950.t1	NA	566-583	574	-39.2	-28.5	0.727041	4
vvi-MIR408-p3_2ss7AG17GC	itf00g65310.t1	NA	27-42	35	-39.2	-28.5	0.727041	4
vvi-MIR408-p3_2ss7AG17GC	itf10g05230.t1	unnamed protein product [Brassica rapa]	3037-3054	3045	-39.2	-28.5	0.727041	4
vvi-MIR408-p3_2ss7AG17GC	itf02g19970.t1	NA	539-556	547	-39.2	-28.5	0.727041	4
vvi-MIR408-p3_2ss7AG17GC	itf03g11510.t1	NA	27-42	35	-39.2	-28.5	0.727041	4
vvi-MIR408-p3_2ss7AG17GC	itf02g15710.t1	PREDICTED: B-box zinc finger protein 32-like [Ipomoea nil]	337-354	345	-39.2	-28.4	0.72449	4
vvi-MIR408-p3_2ss7AG17GC	itf01g28900.t1	PREDICTED: monothiol glutaredoxin-S10-like [Ipomoea nil]	274-291	282	-39.2	-28.4	0.72449	4
vvi-MIR408-p3_2ss7AG17GC	itf01g33310.t1	PREDICTED: F-box protein GID2-like [Ipomoea nil]	593-610	601	-39.2	-28.4	0.72449	4
vvi-MIR408-p3_2ss7AG17GC	itf06g25170.t1	PREDICTED: uncharacterized protein LOC109149401 [Ipomoea nil]	90-106	97	-39.2	-28.4	0.72449	4
vvi-MIR408-p3_2ss7AG17GC	itf00g30500.t1	PREDICTED: ribosome-binding factor PSRP1, chloroplastic [Ipomoea nil]	169-186	177	-39.2	-28.3	0.721939	4
vvi-MIR408-p3_2ss7AG17GC	itf10g14030.t1	PREDICTED: protein FRIGIDA isoform X2 [Ipomoea nil]	274-292	283	-39.2	-28.3	0.721939	4
vvi-MIR408-p3_2ss7AG17GC	itf00g07710.t1	NA	29-47	38	-39.2	-28.3	0.721939	4
vvi-MIR408-p3_2ss7AG17GC	itf06g26610.t1	PREDICTED: transcription factor MYB35-like isoform X2 [Ipomoea nil]	702-718	709	-39.2	-28.3	0.721939	3.5
vvi-MIR408-p3_2ss7AG17GC	itf10g01520.t1	PREDICTED: 5' exonuclease Apollo [Ipomoea nil]	130-146	137	-39.2	-28.2	0.719388	4
vvi-MIR408-p3_2ss7AG17GC	itf09g15240.t1	PREDICTED: E3 ubiquitin-protein ligase SGR9, amyloplastic [Ipomoea nil]	245-261	252	-39.2	-28.2	0.719388	4
vvi-MIR408-p3_2ss7AG17GC	itf10g24270.t3	PREDICTED: probable LRR receptor-like serine/threonine-protein kinase At1g67720 isoform X2 [Ipomoea nil]	1481-1498	1489	-39.2	-28	0.714286	4
vvi-MIR408-p3_2ss7AG17GC	itf10g24270.t2	PREDICTED: probable LRR receptor-like serine/threonine-protein kinase At1g67720 isoform X2 [Ipomoea nil]	1458-1475	1466	-39.2	-28	0.714286	4
vvi-MIR408-p3_2ss7AG17GC	itf13g07330.t1	PREDICTED: protein VASCULAR ASSOCIATED DEATH 1, chloroplastic [Ipomoea nil]	120-137	128	-39.2	-27.9	0.711735	3
vvi-MIR408-p3_2ss7AG17GC	itf11g21160.t1	NA	411-428	419	-39.2	-27.8	0.709184	4
vvi-MIR408-p3_2ss7AG17GC	itf04g06000.t1	chloroplast adenylate kinase [Ipomoea batatas]	172-189	180	-39.2	-27.8	0.709184	4
vvi-MIR408-p3_2ss7AG17GC	itf05g21170.t4	PREDICTED: phosphatidylinositol 4-kinase beta 1-like [Ipomoea nil]	173-190	181	-39.2	-27.7	0.706633	4
vvi-MIR408-p3_2ss7AG17GC	itf05g21170.t3	PREDICTED: phosphatidylinositol 4-kinase beta 1-like [Ipomoea nil]	170-187	178	-39.2	-27.7	0.706633	4
vvi-MIR408-p3_2ss7AG17GC	itf05g21170.t2	PREDICTED: phosphatidylinositol 4-kinase beta 1-like [Ipomoea nil]	173-190	181	-39.2	-27.7	0.706633	4
vvi-MIR408-p3_2ss7AG17GC	itf05g21170.t6	PREDICTED: phosphatidylinositol 4-kinase beta 1-like [Ipomoea nil]	173-190	181	-39.2	-27.7	0.706633	4
vvi-MIR408-p3_2ss7AG17GC	itf05g21170.t1	PREDICTED: phosphatidylinositol 4-kinase beta 1-like [Ipomoea nil]	173-190	181	-39.2	-27.7	0.706633	4
vvi-MIR408-p3_2ss7AG17GC	itf03g03400.t1	PREDICTED: transcription factor MYB39 [Ipomoea nil]	1014-1030	1021	-39.2	-27.5	0.701531	4
vvi-MIR408-p3_2ss7AG17GC	itf11g06220.t1	PREDICTED: uncharacterized protein At1g04910 [Ipomoea nil]	183-200	191	-39.2	-27.4	0.69898	4
vvi-MIR408-p3_2ss7AG17GC	itf14g12180.t1	hypothetical protein DM860_017950 [Cuscuta australis]	645-662	653	-39.2	-27.4	0.69898	4
vvi-MIR408-p3_2ss7AG17GC	itf14g00650.t1	PREDICTED: 21 kDa protein-like [Ipomoea nil]	47-64	55	-39.2	-27.3	0.696429	4
vvi-MIR408-p3_2ss7AG17GC	itf10g02300.t1	NA	105-120	111	-39.2	-27.2	0.693878	4
vvi-MIR408-p3_2ss7AG17GC	itf02g03650.t1	PREDICTED: RNA polymerase II subunit A C-terminal domain phosphatase SSU72 [Ipomoea nil]	115-133	124	-39.2	-27.1	0.691327	4
vvi-MIR408-p3_2ss7AG17GC	itf02g03650.t1	PREDICTED: RNA polymerase II subunit A C-terminal domain phosphatase SSU72 [Ipomoea nil]	703-721	712	-39.2	-27.1	0.691327	4
vvi-MIR408-p3_2ss7AG17GC	itf11g18740.t1	PREDICTED: protein FAR1-RELATED SEQUENCE 5-like [Ipomoea nil]	278-295	286	-39.2	-27	0.688776	4
vvi-MIR408-p3_2ss7AG17GC	itf03g02410.t1	PREDICTED: zinc finger protein CONSTANS-LIKE 2-like [Ipomoea nil]	309-326	317	-39.2	-26.9	0.686224	4
vvi-MIR408-p3_2ss7AG17GC	itf02g09410.t1	PREDICTED: uncharacterized protein LOC109187427 [Ipomoea nil]	343-359	351	-39.2	-26.9	0.686224	4
vvi-MIR408-p3_2ss7AG17GC	itf07g07580.t1	PREDICTED: uncharacterized protein LOC109156717 [Ipomoea nil]	90-107	98	-39.2	-26.8	0.683673	4
vvi-MIR408-p3_2ss7AG17GC	itf04g28220.t1	PREDICTED: probable WRKY transcription factor 26 [Ipomoea nil]	703-722	713	-39.2	-26.8	0.683673	4
vvi-MIR408-p3_2ss7AG17GC	itf04g28220.t2	PREDICTED: probable WRKY transcription factor 26 [Ipomoea nil]	703-722	713	-39.2	-26.8	0.683673	4
vvi-MIR408-p3_2ss7AG17GC	itf00g47810.t1	PREDICTED: uncharacterized protein LOC109156717 [Ipomoea nil]	90-107	98	-39.2	-26.8	0.683673	4
vvi-MIR408-p3_2ss7AG17GC	itf09g18460.t1	hypothetical protein DM860_007180 [Cuscuta australis]	330-347	338	-39.2	-26.8	0.683673	4
vvi-MIR408-p3_2ss7AG17GC	itf03g14650.t1	PREDICTED: transcription factor bHLH51-like [Ipomoea nil]	174-191	182	-39.2	-26.8	0.683673	4
vvi-MIR408-p3_2ss7AG17GC	itf02g22740.t1	NA	84-101	92	-39.2	-26.7	0.681122	4
vvi-MIR408-p3_2ss7AG17GC	itf11g13470.t2	PREDICTED: DNA excision repair protein ERCC-1 [Ipomoea nil]	206-223	214	-39.2	-26.5	0.67602	4
vvi-MIR408-p3_2ss7AG17GC	itf11g13470.t1	PREDICTED: DNA excision repair protein ERCC-1 [Ipomoea nil]	206-223	214	-39.2	-26.5	0.67602	4
vvi-MIR408-p3_2ss7AG17GC	itf09g10440.t1	PREDICTED: glucan endo-1,3-beta-glucosidase 8-like [Ipomoea nil]	531-548	539	-39.2	-26.5	0.67602	4
vvi-MIR408-p3_2ss7AG17GC	itf09g10440.t2	PREDICTED: glucan endo-1,3-beta-glucosidase 8-like [Ipomoea nil]	681-698	689	-39.2	-26.5	0.67602	4
vvi-MIR408-p3_2ss7AG17GC	itf08g01010.t1	PREDICTED: probable lipid phosphate phosphatase beta [Ipomoea nil]	243-260	251	-39.2	-26.5	0.67602	4
vvi-MIR408-p3_2ss7AG17GC	itf04g32070.t1	PREDICTED: vesicle-associated membrane protein 714 [Ipomoea nil]	921-937	928	-39.2	-26.5	0.67602	4
vvi-MIR408-p3_2ss7AG17GC	itf10g03970.t1	PREDICTED: GPN-loop GTPase 3-like [Ipomoea nil]	111-126	118	-39.2	-26.4	0.673469	4
vvi-MIR408-p3_2ss7AG17GC	itf10g03970.t2	PREDICTED: GPN-loop GTPase 3-like [Ipomoea nil]	111-126	118	-39.2	-26.4	0.673469	4
vvi-MIR408-p3_2ss7AG17GC	itf09g24440.t1	PREDICTED: exonuclease 3'-5' domain-containing protein 2-like [Ipomoea nil]	298-314	305	-39.2	-26.3	0.670918	4
vvi-MIR408-p3_2ss7AG17GC	itf06g19840.t1	PREDICTED: LOB domain-containing protein 1-like [Ipomoea nil]	110-126	117	-39.2	-26.3	0.670918	4
vvi-MIR408-p3_2ss7AG17GC	itf14g00620.t1	PREDICTED: oligopeptide transporter 4-like [Ipomoea nil]	273-290	281	-39.2	-26.2	0.668367	4
vvi-MIR408-p3_2ss7AG17GC	itf04g01240.t1	PREDICTED: beta-amylase 2, chloroplastic-like [Ipomoea nil]	208-225	216	-39.2	-26.2	0.668367	4
vvi-MIR408-p3_2ss7AG17GC	itf04g01240.t2	PREDICTED: beta-amylase 2, chloroplastic-like [Ipomoea nil]	208-225	216	-39.2	-26.2	0.668367	4
vvi-MIR408-p3_2ss7AG17GC	itf09g06740.t1	PREDICTED: DNA-directed RNA polymerase II subunit RPB2 [Ipomoea nil]	48-64	55	-39.2	-26.1	0.665816	4
vvi-MIR408-p3_2ss7AG17GC	itf00g65310.t1	NA	296-312	304	-39.2	-26.1	0.665816	4
vvi-MIR408-p3_2ss7AG17GC	itf09g07340.t1	PREDICTED: GDSL esterase/lipase At5g45910-like [Ipomoea nil]	369-386	377	-39.2	-26.1	0.665816	4
vvi-MIR408-p3_2ss7AG17GC	itf00g41420.t1	PREDICTED: protein SMAX1-LIKE 3-like [Ipomoea nil]	23-40	30	-39.2	-26.1	0.665816	4
vvi-MIR408-p3_2ss7AG17GC	itf05g24050.t2	PREDICTED: GATA transcription factor 5-like isoform X2 [Ipomoea nil]	810-827	818	-39.2	-25.9	0.660714	4
vvi-MIR408-p3_2ss7AG17GC	itf05g24050.t1	PREDICTED: GATA transcription factor 5-like isoform X2 [Ipomoea nil]	887-904	895	-39.2	-25.9	0.660714	4
vvi-MIR408-p3_2ss7AG17GC	itf00g42200.t1	NA	8-23	15	-39.2	-25.9	0.660714	4
vvi-MIR408-p3_2ss7AG17GC	itf01g11350.t1	NA	8-23	15	-39.2	-25.9	0.660714	4
vvi-MIR408-p3_2ss7AG17GC	itf00g14190.t1	NA	8-23	15	-39.2	-25.9	0.660714	4
vvi-MIR408-p3_2ss7AG17GC	itf01g20690.t1	NA	237-253	244	-39.2	-25.9	0.660714	4
vvi-MIR408-p3_2ss7AG17GC	itf10g20450.t1	PREDICTED: calmodulin-binding protein 60 B-like isoform X1 [Ipomoea nil]	189-206	197	-39.2	-25.8	0.658163	4
vvi-MIR408-p3_2ss7AG17GC	itf14g13180.t1	PREDICTED: uncharacterized protein LOC109158492 [Ipomoea nil]	282-299	290	-39.2	-25.8	0.658163	4
vvi-MIR408-p3_2ss7AG17GC	itf03g30980.t2	PREDICTED: heptahelical transmembrane protein 4-like isoform X1 [Ipomoea nil]	166-183	174	-39.2	-25.6	0.653061	4
vvi-MIR408-p3_2ss7AG17GC	itf03g30980.t1	PREDICTED: heptahelical transmembrane protein 4-like isoform X1 [Ipomoea nil]	213-230	221	-39.2	-25.6	0.653061	4
vvi-MIR408-p3_2ss7AG17GC	itf03g06010.t1	uncharacterized protein LOC111388817 [Olea europaea var. sylvestris]	121-137	129	-39.2	-25.6	0.653061	4
vvi-MIR408-p3_2ss7AG17GC	itf11g13060.t1	PREDICTED: protein VASP homolog [Nicotiana sylvestris]	95-111	103	-39.2	-25.6	0.653061	4
vvi-MIR408-p3_2ss7AG17GC	itf03g06040.t1	PREDICTED: protein VASP homolog [Nicotiana sylvestris]	142-158	150	-39.2	-25.6	0.653061	4
vvi-MIR408-p3_2ss7AG17GC	itf00g30540.t1	uncharacterized protein LOC111388817 [Olea europaea var. sylvestris]	95-111	103	-39.2	-25.6	0.653061	4
vvi-MIR408-p3_2ss7AG17GC	itf03g27330.t1	PREDICTED: protein VASP homolog [Nicotiana sylvestris]	132-148	140	-39.2	-25.6	0.653061	4
vvi-MIR408-p3_2ss7AG17GC	itf03g06000.t1	NA	104-120	112	-39.2	-25.6	0.653061	4
vvi-MIR408-p3_2ss7AG17GC	itf14g16810.t1	PREDICTED: formin-like protein 1 isoform X2 [Ipomoea nil]	1545-1561	1553	-39.2	-25.5	0.65051	4
vvi-MIR408-p3_2ss7AG17GC	itf05g15690.t1	PREDICTED: GATA transcription factor 19-like [Ipomoea nil]	704-720	711	-39.2	-25.5	0.65051	3
hvu-MIR6179-p3_2ss2TC17GA	itf07g04090.t1	PREDICTED: dentin sialophosphoprotein-like [Ipomoea nil]	950-968	959	-33.5	-28.9	0.862687	3
hvu-MIR6179-p3_2ss2TC17GA	itf11g06920.t1	PREDICTED: probable adenylate kinase 6, chloroplastic [Ipomoea nil]	688-706	697	-33.5	-28.7	0.856716	4
hvu-MIR6179-p3_2ss2TC17GA	itf11g06920.t2	PREDICTED: probable adenylate kinase 6, chloroplastic [Ipomoea nil]	673-691	682	-33.5	-28.7	0.856716	4
hvu-MIR6179-p3_2ss2TC17GA	itf07g04090.t1	PREDICTED: dentin sialophosphoprotein-like [Ipomoea nil]	2075-2093	2084	-33.5	-27.8	0.829851	4
hvu-MIR6179-p3_2ss2TC17GA	itf09g12050.t3	PREDICTED: 1-acyl-sn-glycerol-3-phosphate acyltransferase 2-like isoform X1 [Ipomoea nil]	1409-1427	1418	-33.5	-27.4	0.81791	3.5
hvu-MIR6179-p3_2ss2TC17GA	itf09g12050.t2	PREDICTED: 1-acyl-sn-glycerol-3-phosphate acyltransferase 2-like isoform X1 [Ipomoea nil]	1167-1185	1176	-33.5	-27.4	0.81791	3.5
hvu-MIR6179-p3_2ss2TC17GA	itf09g12050.t1	PREDICTED: 1-acyl-sn-glycerol-3-phosphate acyltransferase 2-like isoform X1 [Ipomoea nil]	1224-1242	1233	-33.5	-27.4	0.81791	3.5
hvu-MIR6179-p3_2ss2TC17GA	itf03g29720.t1	PREDICTED: protein NEN4 isoform X1 [Ipomoea nil]	57-75	66	-33.5	-27.1	0.808955	4
hvu-MIR6179-p3_2ss2TC17GA	itf12g17690.t1	PREDICTED: uncharacterized protein LOC109147798 [Ipomoea nil]	134-151	142	-33.5	-27	0.80597	3.5
hvu-MIR6179-p3_2ss2TC17GA	itf09g05550.t2	PREDICTED: uncharacterized protein LOC109167306 isoform X1 [Ipomoea nil]	1261-1279	1270	-33.5	-26.8	0.8	4
hvu-MIR6179-p3_2ss2TC17GA	itf09g05550.t1	PREDICTED: uncharacterized protein LOC109167306 isoform X1 [Ipomoea nil]	1475-1493	1484	-33.5	-26.8	0.8	4
hvu-MIR6179-p3_2ss2TC17GA	itf14g04680.t1	PREDICTED: uncharacterized protein LOC109159968 isoform X1 [Ipomoea nil]	1386-1403	1395	-33.5	-26.7	0.797015	4
hvu-MIR6179-p3_2ss2TC17GA	itf14g04680.t2	PREDICTED: uncharacterized protein LOC109159968 isoform X1 [Ipomoea nil]	2040-2057	2049	-33.5	-26.7	0.797015	4
hvu-MIR6179-p3_2ss2TC17GA	itf07g04090.t1	PREDICTED: dentin sialophosphoprotein-like [Ipomoea nil]	2270-2288	2279	-33.5	-26.6	0.79403	4
hvu-MIR6179-p3_2ss2TC17GA	itf05g19630.t1	PREDICTED: probable WRKY transcription factor 69 [Ipomoea nil]	793-813	803	-33.5	-25.4	0.758209	4
hvu-MIR6179-p3_2ss2TC17GA	itf03g11540.t1	PREDICTED: WD repeat-containing protein YMR102C-like [Ipomoea nil]	1583-1602	1593	-33.5	-25.2	0.752239	4
hvu-MIR6179-p3_2ss2TC17GA	itf07g04090.t1	PREDICTED: dentin sialophosphoprotein-like [Ipomoea nil]	1253-1271	1262	-33.5	-25.2	0.752239	3
hvu-MIR6179-p3_2ss2TC17GA	itf04g03500.t1	PREDICTED: putative ABC transporter C family member 15 [Ipomoea nil]	780-798	789	-33.5	-24.8	0.740299	4
hvu-MIR6179-p3_2ss2TC17GA	itf12g25750.t2	PREDICTED: S-type anion channel SLAH3-like [Ipomoea nil]	1686-1704	1695	-33.5	-24.8	0.740299	4
hvu-MIR6179-p3_2ss2TC17GA	itf12g22750.t1	PREDICTED: pumilio homolog 1-like [Ipomoea nil]	2465-2483	2474	-33.5	-24.6	0.734328	3.5
hvu-MIR6179-p3_2ss2TC17GA	itf12g07800.t1	PREDICTED: F-box protein SKIP14-like [Ipomoea nil]	1057-1073	1065	-33.5	-23.8	0.710448	3
hvu-MIR6179-p3_2ss2TC17GA	itf08g10690.t3	PREDICTED: uncharacterized protein LOC109175541 isoform X3 [Ipomoea nil]	2737-2753	2745	-33.5	-23.3	0.695522	3
hvu-MIR6179-p3_2ss2TC17GA	itf07g17050.t1	PREDICTED: ER membrane protein complex subunit 1-like [Ipomoea nil]	1366-1383	1375	-33.5	-23.3	0.695522	4
hvu-MIR6179-p3_2ss2TC17GA	itf08g10690.t1	PREDICTED: uncharacterized protein LOC109175541 isoform X3 [Ipomoea nil]	2737-2753	2745	-33.5	-23.3	0.695522	3
hvu-MIR6179-p3_2ss2TC17GA	itf08g10690.t2	PREDICTED: uncharacterized protein LOC109175541 isoform X3 [Ipomoea nil]	2737-2753	2745	-33.5	-23.3	0.695522	3
hvu-MIR6179-p3_2ss2TC17GA	itf15g23440.t1	PREDICTED: ER membrane protein complex subunit 1-like [Ipomoea nil]	2725-2742	2734	-33.5	-23.3	0.695522	4
hvu-MIR6179-p3_2ss2TC17GA	itf05g11980.t2	PREDICTED: uncharacterized protein LOC109151045 isoform X2 [Ipomoea nil]	1056-1072	1064	-33.5	-23.1	0.689552	4
hvu-MIR6179-p3_2ss2TC17GA	itf05g11980.t1	PREDICTED: uncharacterized protein LOC109151045 isoform X2 [Ipomoea nil]	943-959	951	-33.5	-23.1	0.689552	4
hvu-MIR6179-p3_2ss2TC17GA	itf10g20140.t1	PREDICTED: protein RTF1 homolog [Ipomoea nil]	418-435	426	-33.5	-23	0.686567	4
hvu-MIR6179-p3_2ss2TC17GA	itf07g04090.t1	PREDICTED: dentin sialophosphoprotein-like [Ipomoea nil]	2132-2150	2141	-33.5	-23	0.686567	4
hvu-MIR6179-p3_2ss2TC17GA	itf10g20140.t2	PREDICTED: protein RTF1 homolog [Ipomoea nil]	319-336	327	-33.5	-23	0.686567	4
hvu-MIR6179-p3_2ss2TC17GA	itf01g25900.t1	NAC3 protein [Ipomoea batatas]	746-763	755	-33.5	-22.9	0.683582	3
hvu-MIR6179-p3_2ss2TC17GA	itf03g25390.t1	PREDICTED: rust resistance kinase Lr10-like [Ipomoea nil]	942-959	951	-33.5	-21.9	0.653731	4
osa-miR171b	itf11g01190.t1	PREDICTED: scarecrow-like protein 6 [Ipomoea nil]	623-643	634	-37.5	-38.7	1	1
osa-miR171b	itf13g08190.t1	PREDICTED: scarecrow-like protein 22 isoform X1 [Ipomoea nil]	1558-1578	1569	-37.5	-38.5	1	1
osa-miR171b	itf08g01150.t1	PREDICTED: scarecrow-like protein 6 isoform X2 [Ipomoea nil]	1458-1478	1469	-37.5	-38.5	1	1
osa-miR171b	itf04g02470.t1	PREDICTED: scarecrow-like protein 22 [Ipomoea nil]	1206-1226	1217	-37.5	-38.7	1	1
osa-miR171b	itf03g07810.t1	PREDICTED: scarecrow-like protein 15 [Ipomoea nil]	767-787	778	-37.5	-30.3	0.808	3
osa-miR171b	itf15g00380.t1	PREDICTED: ABC transporter B family member 1 [Ipomoea nil]	2732-2751	2742	-37.5	-29.6	0.789333	4
osa-miR171b	itf10g23100.t1	PREDICTED: gamma-glutamyl peptidase 5-like [Ipomoea nil]	426-445	437	-37.5	-26.1	0.696	4
gma-MIR166r-p3	itf11g14340.t1	PREDICTED: uncharacterized protein LOC109155364 [Ipomoea nil]	1022-1042	1033	-42	-33.4	0.795238	3.5
PC-5p-88227_37	itf09g26560.t1	PREDICTED: kinesin-like protein KIN-14J [Ipomoea nil]	2858-2877	2868	-41.3	-34.4	0.83293	3.5
PC-5p-88227_37	itf01g09710.t1	PREDICTED: auxin-responsive protein SAUR50 [Ipomoea nil]	198-215	207	-41.3	-31.2	0.755448	4
PC-5p-88227_37	itf12g12500.t1	PREDICTED: auxin-responsive protein SAUR50 [Ipomoea nil]	198-215	207	-41.3	-31.2	0.755448	4
PC-5p-88227_37	itf11g08950.t1	PREDICTED: ABC transporter C family member 8 [Ipomoea nil]	3573-3591	3582	-41.3	-29.5	0.714286	3
PC-5p-88227_37	itf11g08960.t1	PREDICTED: ABC transporter C family member 8 [Ipomoea nil]	3357-3375	3366	-41.3	-29.5	0.714286	3
PC-5p-88227_37	itf11g08940.t2	PREDICTED: ABC transporter C family member 8 [Ipomoea nil]	4181-4199	4190	-41.3	-29.5	0.714286	3
PC-5p-88227_37	itf11g08940.t1	PREDICTED: ABC transporter C family member 8 [Ipomoea nil]	4098-4116	4107	-41.3	-29.5	0.714286	3
PC-5p-88227_37	itf02g06120.t1	PREDICTED: PRA1 family protein F3-like [Ipomoea nil]	680-700	691	-41.3	-29	0.702179	4
PC-5p-88227_37	itf06g09830.t1	PREDICTED: protein NRT1/ PTR FAMILY 1.2-like isoform X1 [Ipomoea nil]	157-175	166	-41.3	-28.8	0.697337	4
PC-5p-88227_37	itf11g10550.t1	PREDICTED: uncharacterized protein LOC109163184 [Ipomoea nil]	3027-3044	3036	-41.3	-28.7	0.694915	4
PC-5p-2340_1232	itf05g08240.t1	NA	89-110	101	-38.5	-29.1	0.755844	4
PC-3p-173_7248	itf13g06050.t1	NA	50-70	61	-43.8	-39.2	0.894977	4
PC-3p-173_7248	itf12g16530.t1	PREDICTED: receptor like protein kinase S.2 [Ipomoea nil]	99-117	108	-43.8	-33.5	0.76484	4
PC-3p-173_7248	itf07g18920.t1	PREDICTED: UDP-glucuronic acid decarboxylase 2-like [Ipomoea nil]	480-499	490	-43.8	-33.4	0.762557	4
PC-3p-173_7248	itf01g32270.t2	PREDICTED: NADPH--cytochrome P450 reductase-like [Ipomoea nil]	218-239	230	-43.8	-33.3	0.760274	4
PC-3p-173_7248	itf01g32270.t9	PREDICTED: NADPH--cytochrome P450 reductase-like [Ipomoea nil]	218-239	230	-43.8	-33.3	0.760274	4
PC-3p-173_7248	itf01g32270.t8	PREDICTED: NADPH--cytochrome P450 reductase-like [Ipomoea nil]	330-351	342	-43.8	-33.3	0.760274	4
PC-3p-173_7248	itf01g32270.t3	PREDICTED: NADPH--cytochrome P450 reductase-like [Ipomoea nil]	218-239	230	-43.8	-33.3	0.760274	4
PC-3p-173_7248	itf01g32270.t10	PREDICTED: NADPH--cytochrome P450 reductase-like [Ipomoea nil]	330-351	342	-43.8	-33.3	0.760274	4
PC-3p-173_7248	itf01g32270.t5	PREDICTED: NADPH--cytochrome P450 reductase-like [Ipomoea nil]	216-237	228	-43.8	-33.3	0.760274	4
PC-3p-173_7248	itf01g32270.t1	PREDICTED: NADPH--cytochrome P450 reductase-like [Ipomoea nil]	333-354	345	-43.8	-33.3	0.760274	4
PC-3p-173_7248	itf01g32270.t6	PREDICTED: NADPH--cytochrome P450 reductase-like [Ipomoea nil]	328-349	340	-43.8	-33.3	0.760274	4
PC-3p-173_7248	itf01g32270.t7	PREDICTED: NADPH--cytochrome P450 reductase-like [Ipomoea nil]	218-239	230	-43.8	-33.3	0.760274	4
PC-3p-173_7248	itf01g32270.t4	PREDICTED: NADPH--cytochrome P450 reductase-like [Ipomoea nil]	328-349	340	-43.8	-33.3	0.760274	4
PC-3p-173_7248	itf10g18110.t1	PREDICTED: probable 9-cis-epoxycarotenoid dioxygenase NCED5, chloroplastic [Ipomoea nil]	1251-1270	1261	-43.8	-29.5	0.673516	4
PC-3p-173_7248	itf00g47710.t1	PREDICTED: probable 9-cis-epoxycarotenoid dioxygenase NCED5, chloroplastic [Ipomoea nil]	11-30	21	-43.8	-29.5	0.673516	4
gma-miR6300_L-1R+8	itf02g21460.t1	PREDICTED: coiled-coil domain-containing protein SCD2-like [Ipomoea nil]	13-37	28	-40.4	-40.6	1	1
gma-miR6300_L-1R+8	itf02g21460.t2	PREDICTED: coiled-coil domain-containing protein SCD2-like [Ipomoea nil]	13-37	28	-40.4	-40.6	1	1
gma-miR6300_L-1R+8	itf02g21460.t3	PREDICTED: coiled-coil domain-containing protein SCD2-like [Ipomoea nil]	13-37	28	-40.4	-40.6	1	1
PC-3p-3360_971	itf11g04880.t1	PREDICTED: uncharacterized protein LOC109155876 isoform X2 [Ipomoea nil]	1116-1138	1130	-42.7	-30.4	0.711944	4
vca-miR168a-3p_L-1R+1_4ss4CT6GC13CT17CT	itf07g02350.t1	PREDICTED: uncharacterized protein LOC109149060 isoform X1 [Ipomoea nil]	1088-1108	1099	-35.2	-31.2	0.886364	4
vca-miR168a-3p_L-1R+1_4ss4CT6GC13CT17CT	itf07g02380.t2	PREDICTED: uncharacterized protein LOC109152278 [Ipomoea nil]	5668-5688	5679	-35.2	-31.2	0.886364	4
vca-miR168a-3p_L-1R+1_4ss4CT6GC13CT17CT	itf05g01040.t2	PREDICTED: squamosa promoter-binding-like protein 16 isoform X2 [Ipomoea nil]	764-784	775	-35.2	-28.9	0.821023	3.5
vca-miR168a-3p_L-1R+1_4ss4CT6GC13CT17CT	itf05g01040.t1	PREDICTED: squamosa promoter-binding-like protein 16 isoform X2 [Ipomoea nil]	975-995	986	-35.2	-28.9	0.821023	3.5
vca-miR168a-3p_L-1R+1_4ss4CT6GC13CT17CT	itf13g17160.t3	PREDICTED: squamosa promoter-binding-like protein 13A isoform X2 [Ipomoea nil]	1676-1696	1687	-35.2	-25.9	0.735795	3.5
vca-miR168a-3p_L-1R+1_4ss4CT6GC13CT17CT	itf13g17160.t5	PREDICTED: squamosa promoter-binding-like protein 13A isoform X2 [Ipomoea nil]	860-880	871	-35.2	-25.9	0.735795	3.5
vca-miR168a-3p_L-1R+1_4ss4CT6GC13CT17CT	itf13g17160.t1	PREDICTED: squamosa promoter-binding-like protein 13A isoform X2 [Ipomoea nil]	1423-1443	1434	-35.2	-25.9	0.735795	3.5
vca-miR168a-3p_L-1R+1_4ss4CT6GC13CT17CT	itf13g17160.t7	PREDICTED: squamosa promoter-binding-like protein 13A isoform X2 [Ipomoea nil]	1540-1560	1551	-35.2	-25.9	0.735795	3.5
vca-miR168a-3p_L-1R+1_4ss4CT6GC13CT17CT	itf13g17160.t6	PREDICTED: squamosa promoter-binding-like protein 13A isoform X2 [Ipomoea nil]	1113-1133	1124	-35.2	-25.9	0.735795	3.5
vca-miR168a-3p_L-1R+1_4ss4CT6GC13CT17CT	itf13g17160.t2	PREDICTED: squamosa promoter-binding-like protein 13A isoform X2 [Ipomoea nil]	1691-1711	1702	-35.2	-25.9	0.735795	3.5
vca-miR168a-3p_L-1R+1_4ss4CT6GC13CT17CT	itf13g17160.t8	PREDICTED: squamosa promoter-binding-like protein 13A isoform X2 [Ipomoea nil]	1555-1575	1566	-35.2	-25.9	0.735795	3.5
vca-miR168a-3p_L-1R+1_4ss4CT6GC13CT17CT	itf13g17160.t4	PREDICTED: squamosa promoter-binding-like protein 13A isoform X2 [Ipomoea nil]	1040-1060	1051	-35.2	-25.9	0.735795	3.5
vca-miR168a-3p_L-1R+1_4ss4CT6GC13CT17CT	itf03g10990.t1	NA	110-129	120	-35.2	-24.5	0.696023	4
