# Supplementary material for: Identification and Network Construction of mRNAs, miRNAs, lncRNAs, and circRNAs in Sweetpotato (Ipomoea batatas L.) Adventitious Roots Under Salt Stress via Whole-Transcriptome RNA Sequencing
Source: Int J Mol Sci. 2025 Feb 15;26(4):1660. doi: 10.3390/ijms26041660 (PMC11854956; doi:10.3390/ijms26041660)
Supplement: Supplementary file 1 [file ijms-26-01660-s001.zip › Table S8. Distribution of identified circRNAs in sweetpotato under salt stress..xlsx]

## Sheet: sheet1
Table S8. Distribution of identified circRNAs in sweetpotato roots under salt stress.
Accession	Regulation	pvalue	Qvalue	Significant	Chr	Start	End	Strand	Exon Count	CircType
circRNA371	down	0.00049056	0.284525	yes	Chr06	9654519	9671095	-	1	intergenic
circRNA912	down	0.0020878	0.402999	yes	Chr06	22739506	22769480	+	1	intergenic
circRNA345	down	0.00214111	0.402999	yes	Chr04	29650326	29654142	+	1	intergenic
circRNA478	down	0.00363498	0.402999	yes	Chr11	7925874	7937657	+	1	intergenic
circRNA1461	up	0.00404448	0.402999	yes	Chr08	1849021	1857354	+	1	intergenic
circRNA901	up	0.00416896	0.402999	yes	Chr05	22012998	22023666	-	1	intergenic
circRNA1422	up	0.00632485	0.467441	yes	Chr00	31642527	31645617	-	1	intergenic
circRNA330	down	0.00644747	0.467441	yes	Chr04	7183499	7189199	-	1	intergenic
circRNA1489	up	0.00753304	0.485462	yes	Chr14	14972029	14986778	+	1	intergenic
circRNA1430	up	0.0167167	0.922781	yes	Chr01	12136233	12149077	+	1	intergenic
circRNA298	down	0.0196807	0.922781	yes	Chr02	11075547	11090171	+	1	intergenic
circRNA515	down	0.0200734	0.922781	yes	Chr13	21461262	21466435	-	1	intergenic
circRNA307	down	0.0223739	0.922781	yes	Chr02	19705916	19706069	-	1	intergenic
circRNA1671	up	0.0266745	0.922781	yes	Chr08	1165598	1171074	+	1	intergenic
circRNA296	down	0.0282381	0.922781	yes	Chr02	9698809	9705066	+	1	intergenic
circRNA455	down	0.0293688	0.922781	yes	Chr10	4084810	4124751	-	1	intergenic
circRNA258	down	0.0294023	0.922781	yes	Chr01	4069804	4104239	-	1	intergenic
circRNA1449	up	0.0310632	0.922781	yes	Chr06	11698554	11709275	-	1	intergenic
circRNA487	up	0.0314674	0.922781	yes	Chr12	3476487	3479806	-	1	intergenic
circRNA1474	up	0.03182	0.922781	yes	Chr11	7771489	7776512	+	1	intergenic
circRNA456	down	0.0374158	0.997983	yes	Chr10	4089192	4162615	+	1	intergenic
circRNA444	down	0.0420963	0.997983	yes	Chr09	21237661	21300893	-	1	intergenic
circRNA1471	up	0.0470948	0.997983	yes	Chr09	21237661	21324043	-	1	intergenic
circRNA326	down	0.0513394	0.997983	no	Chr04	6290290	6324107	-	1	intergenic
circRNA524	down	0.0581023	0.997983	no	Chr14	13720596	13736196	+	1	intergenic
circRNA1450	up	0.0613617	0.997983	no	Chr06	16529354	16543510	-	1	intergenic
circRNA519	down	0.0643203	0.997983	no	Chr14	1115820	1116085	-	1	intergenic
circRNA156	down	0.0695059	0.997983	no	Chr00	32825892	32826032	-	1	circRNA
circRNA279	down	0.076169	0.997983	no	Chr01	17219094	17224925	-	1	intergenic
ciRNA355	up	0.0782559	0.997983	no	Chr01	4463292	4466821	+	1	ciRNA
circRNA240	down	0.0794284	0.997983	no	Chr00	42063473	42076135	-	1	intergenic
circRNA470	up	0.0808579	0.997983	no	Chr10	23386656	23391400	+	1	intergenic
circRNA443	down	0.0816376	0.997983	no	Chr09	21229161	21324043	-	1	intergenic
circRNA520	down	0.0840862	0.997983	no	Chr14	2751409	2785211	-	1	intergenic
circRNA418	down	0.0861966	0.997983	no	Chr09	858652	863056	-	1	intergenic
circRNA1074	down	0.0872855	0.997983	no	Chr10	24205905	24206329	-	2	circRNA
circRNA919	down	0.0876154	0.997983	no	Chr07	2935777	2941700	-	1	intergenic
circRNA384	down	0.0901401	0.997983	no	Chr06	20790857	20794556	-	1	intergenic
circRNA1660	up	0.095126	0.997983	no	Chr05	23093598	23096694	+	1	intergenic
circRNA150	down	0.099036	0.997983	no	Chr12	23538808	23539067	+	2	circRNA
circRNA448	down	0.101217	0.997983	no	Chr10	765003	768587	-	1	intergenic
circRNA259	down	0.103255	0.997983	no	Chr01	4166495	4224494	-	1	intergenic
circRNA113	down	0.107507	0.997983	no	Chr09	2565228	2565449	-	1	circRNA
circRNA1623	up	0.113166	0.997983	no	Chr13	21853235	21853504	+	2	circRNA
circRNA1467	up	0.115778	0.997983	no	Chr09	8345890	8352471	+	1	intergenic
circRNA406	down	0.117995	0.997983	no	Chr07	18698646	18702867	+	1	intergenic
circRNA114	down	0.118714	0.997983	no	Chr09	2565228	2565527	-	1	circRNA
circRNA301	down	0.119073	0.997983	no	Chr02	12951143	12957723	+	1	intergenic
circRNA268	down	0.11956	0.997983	no	Chr01	4386198	4523787	+	1	intergenic
circRNA389	down	0.123992	0.997983	no	Chr07	1452988	1466076	-	1	intergenic
ciRNA103	down	0.132218	0.997983	no	Chr04	31457941	31458160	+	1	ciRNA
circRNA974	up	0.136784	0.997983	no	Chr10	23420017	23424721	+	1	intergenic
circRNA926	down	0.139119	0.997983	no	Chr07	9762543	9797461	-	1	intergenic
circRNA260	down	0.139944	0.997983	no	Chr01	4214678	4224045	-	1	intergenic
circRNA501	down	0.152728	0.997983	no	Chr13	1762497	1780508	+	1	intergenic
circRNA1520	up	0.153299	0.997983	no	Chr10	966451	966698	+	2	circRNA
circRNA1696	up	0.154485	0.997983	no	Chr13	17381290	17394156	+	1	intergenic
circRNA397	down	0.155296	0.997983	no	Chr07	1618159	1656595	-	1	intergenic
circRNA435	down	0.155935	0.997983	no	Chr09	8363315	8429066	+	1	intergenic
circRNA398	up	0.156385	0.997983	no	Chr07	2387196	2392277	-	1	intergenic
circRNA1676	up	0.157354	0.997983	no	Chr09	2704908	2712856	+	1	intergenic
circRNA546	down	0.172722	0.997983	no	Chr15	18640853	18654990	-	1	intergenic
circRNA1484	up	0.175469	0.997983	no	Chr13	17298374	17300703	-	1	intergenic
circRNA331	down	0.176368	0.997983	no	Chr04	7615824	7627588	+	1	intergenic
circRNA1466	up	0.176695	0.997983	no	Chr09	7971051	8021029	+	1	intergenic
circRNA112	down	0.179399	0.997983	no	Chr09	2565228	2565444	-	1	circRNA
circRNA1641	up	0.179586	0.997983	no	Chr01	4512471	4523604	+	1	intergenic
circRNA71	down	0.18031	0.997983	no	Chr02	19405812	19406200	+	1	circRNA
circRNA102	down	0.182041	0.997983	no	Chr05	21745311	21745613	+	1	circRNA
circRNA318	down	0.184355	0.997983	no	Chr03	10978717	11005224	+	1	intergenic
circRNA1687	up	0.184485	0.997983	no	Chr11	2296932	2305876	+	1	intergenic
circRNA285	down	0.18657	0.997983	no	Chr01	25908124	25927680	+	1	intergenic
circRNA555	down	0.195629	0.997983	no	Chr15	4463076	4465435	-	8	circRNA
circRNA535	down	0.198488	0.997983	no	Chr15	5073018	5087197	-	1	intergenic
circRNA232	down	0.198755	0.997983	no	Chr00	14437690	14453680	-	1	intergenic
circRNA534	down	0.199866	0.997983	no	Chr15	3625385	3628031	+	1	intergenic
circRNA1523	up	0.201147	0.997983	no	Chr02	24187367	24188153	+	2	circRNA
circRNA543	down	0.201265	0.997983	no	Chr15	8855321	8855470	+	1	intergenic
circRNA290	down	0.201686	0.997983	no	Chr01	28086152	28136388	-	1	intergenic
ciRNA111	down	0.202431	0.997983	no	Chr02	3761194	3761590	+	1	ciRNA
circRNA1495	up	0.203763	0.997983	no	Chr15	20155717	20159601	+	1	intergenic
circRNA900	up	0.207486	0.997983	no	Chr05	21975779	21983947	-	1	intergenic
circRNA528	down	0.207596	0.997983	no	Chr14	15874489	15874626	+	1	intergenic
circRNA320	down	0.225024	0.997983	no	Chr03	17825652	17907634	+	1	intergenic
circRNA1425	up	0.22671	0.997983	no	Chr01	2441138	2477321	+	1	intergenic
circRNA1630	up	0.228185	0.997983	no	Chr00	22121168	22153532	-	1	intergenic
circRNA1456	up	0.22874	0.997983	no	Chr07	631190	667262	+	1	intergenic
circRNA95	down	0.229275	0.997983	no	Chr11	9101227	9105564	+	11	circRNA
circRNA728	down	0.229427	0.997983	no	Chr04	32475759	32475905	-	1	circRNA
circRNA379	down	0.229955	0.997983	no	Chr06	18282389	18296894	-	1	intergenic
circRNA185	down	0.23014	0.997983	no	Chr04	27029402	27033473	-	12	circRNA
circRNA420	down	0.230482	0.997983	no	Chr09	1227931	1231278	-	1	intergenic
circRNA419	down	0.231022	0.997983	no	Chr09	1226004	1229417	-	1	intergenic
circRNA1701	up	0.238419	0.997983	no	Chr15	3835478	3844778	-	1	intergenic
ciRNA109	down	0.238876	0.997983	no	Chr01	29586160	29586707	-	1	ciRNA
circRNA835	down	0.244763	0.997983	no	Chr00	32384369	32393858	-	1	intergenic
circRNA1002	down	0.249305	0.997983	no	Chr13	18472473	18488767	-	1	intergenic
circRNA165	down	0.249473	0.997983	no	Chr00	32826810	32827058	+	1	circRNA
circRNA1027	down	0.249557	0.997983	no	Chr09	5103873	5104155	+	1	circRNA
circRNA250	down	0.258393	0.997983	no	Chr00	92272416	92272776	+	1	intergenic
circRNA367	down	0.258568	0.997983	no	Chr05	25526610	25536709	+	1	intergenic
circRNA374	down	0.259469	0.997983	no	Chr06	15084824	15142662	+	1	intergenic
circRNA1438	up	0.259801	0.997983	no	Chr03	14454334	14458663	-	1	intergenic
circRNA554	down	0.26072	0.997983	no	Chr06	22741910	22754782	+	18	circRNA
circRNA1410	up	0.261866	0.997983	no	Chr08	13979664	13980665	-	2	circRNA
circRNA1444	up	0.262152	0.997983	no	Chr04	30597731	30632547	-	1	intergenic
circRNA275	down	0.26321	0.997983	no	Chr01	11369961	11420748	+	1	intergenic
circRNA1483	up	0.265905	0.997983	no	Chr13	3503556	3599114	+	1	intergenic
circRNA666	up	0.266822	0.997983	no	Chr11	18968753	18969697	-	3	circRNA
circRNA977	down	0.268848	0.997983	no	Chr11	1977887	1994402	-	1	intergenic
circRNA267	down	0.270993	0.997983	no	Chr01	4384802	4490670	+	1	intergenic
circRNA1595	up	0.271495	0.997983	no	Chr15	488400	489028	+	4	circRNA
circRNA349	up	0.272867	0.997983	no	Chr04	31191662	31201592	-	1	intergenic
circRNA927	down	0.274272	0.997983	no	Chr07	10915794	10925876	-	1	intergenic
circRNA1525	up	0.274972	0.997983	no	Chr07	22072800	22073066	-	1	circRNA
circRNA999	down	0.276924	0.997983	no	Chr13	3599632	3655967	+	1	intergenic
circRNA674	down	0.276957	0.997983	no	Chr04	27936474	27936935	-	2	circRNA
circRNA1464	up	0.27942	0.997983	no	Chr09	4075909	4077693	-	1	intergenic
ciRNA356	up	0.280331	0.997983	no	Chr12	274881	275049	+	1	ciRNA
circRNA532	down	0.280963	0.997983	no	Chr15	1616805	1624381	-	1	intergenic
circRNA208	down	0.281325	0.997983	no	Chr15	6720075	6720962	-	2	circRNA
circRNA1006	down	0.282135	0.997983	no	Chr14	307552	321189	+	1	intergenic
circRNA453	down	0.282838	0.997983	no	Chr10	3774045	3963011	+	1	intergenic
circRNA510	down	0.284358	0.997983	no	Chr13	18472473	18489597	-	1	intergenic
circRNA753	down	0.284998	0.997983	no	Chr03	6385512	6385827	-	2	circRNA
circRNA440	up	0.285258	0.997983	no	Chr09	10976844	10981274	+	1	intergenic
circRNA1733	up	0.287246	0.997983	no	Chr13	19516012	19516237	+	1	circRNA
circRNA823	down	0.2878	0.997983	no	Chr08	3048823	3048990	+	1	circRNA
circRNA724	down	0.288022	0.997983	no	Chr03	21299982	21300381	+	2	circRNA
circRNA557	down	0.288832	0.997983	no	Chr08	10017199	10018254	+	3	circRNA
circRNA458	down	0.289534	0.997983	no	Chr10	4144287	4162615	+	1	intergenic
circRNA265	down	0.289692	0.997983	no	Chr01	4364646	4385722	+	1	intergenic
circRNA985	down	0.289831	0.997983	no	Chr11	17947082	17953276	+	1	intergenic
circRNA231	down	0.28999	0.997983	no	Chr00	13300889	13407524	-	1	intergenic
ciRNA431	up	0.290158	0.997983	no	Chr14	15314083	15314525	-	1	ciRNA
circRNA120	down	0.290463	0.997983	no	Chr10	22714740	22715170	-	2	circRNA
circRNA958	down	0.29094	0.997983	no	Chr10	1718279	1723306	+	1	intergenic
circRNA975	down	0.290981	0.997983	no	Chr11	486942	491134	+	1	intergenic
circRNA193	down	0.291052	0.997983	no	Chr09	5612343	5612679	+	2	circRNA
ciRNA254	down	0.291115	0.997983	no	Chr01	29585332	29586237	-	1	ciRNA
circRNA209	down	0.292455	0.997983	no	Chr05	2265280	2265655	-	2	circRNA
circRNA986	down	0.292823	0.997983	no	Chr12	1568146	1581370	-	1	intergenic
circRNA14	down	0.293669	0.997983	no	Chr10	23388897	23391400	+	4	circRNA
circRNA139	down	0.293857	0.997983	no	Chr15	20039663	20039844	-	1	circRNA
circRNA976	down	0.294144	0.997983	no	Chr11	491649	507891	+	1	intergenic
circRNA148	down	0.296556	0.997983	no	Chr05	23201560	23201941	+	2	circRNA
circRNA946	down	0.297216	0.997983	no	Chr09	1239501	1244315	-	1	intergenic
circRNA215	down	0.298452	0.997983	no	Chr01	21144502	21144728	+	1	circRNA
circRNA388	down	0.298476	0.997983	no	Chr06	24232111	24237380	-	1	intergenic
circRNA584	up	0.298496	0.997983	no	Chr01	22377175	22381538	-	2	circRNA
circRNA319	down	0.298994	0.997983	no	Chr03	13285041	13297529	+	1	intergenic
circRNA1678	up	0.301189	0.997983	no	Chr09	3318830	3332292	-	1	intergenic
circRNA1453	up	0.301658	0.997983	no	Chr06	20787430	20791992	-	1	intergenic
ciRNA395	up	0.302631	0.997983	no	Chr12	1870161	1872829	+	1	ciRNA
circRNA1448	up	0.303074	0.997983	no	Chr05	21984085	21987113	-	1	intergenic
circRNA465	down	0.305009	0.997983	no	Chr10	15202139	15232419	-	1	intergenic
circRNA1563	up	0.305137	0.997983	no	Chr07	14881736	14882927	+	6	circRNA
circRNA125	down	0.305251	0.997983	no	Chr04	32475706	32475894	-	1	circRNA
circRNA1712	up	0.306365	0.997983	no	Chr07	2276032	2276192	+	1	circRNA
circRNA263	down	0.306624	0.997983	no	Chr01	4333438	4515299	+	1	intergenic
circRNA1375	up	0.307789	0.997983	no	Chr13	1035966	1037236	-	4	circRNA
circRNA403	up	0.309582	0.997983	no	Chr07	10914999	10925329	-	1	intergenic
circRNA277	down	0.312398	0.997983	no	Chr01	11419848	11465660	+	1	intergenic
circRNA1465	up	0.312988	0.997983	no	Chr09	4764233	4769056	+	1	intergenic
circRNA382	down	0.313087	0.997983	no	Chr06	19911726	19912368	-	1	intergenic
circRNA462	down	0.313188	0.997983	no	Chr10	15182182	15231994	-	1	intergenic
circRNA936	down	0.313359	0.997983	no	Chr08	4018999	4024478	+	1	intergenic
circRNA1000	up	0.313448	0.997983	no	Chr13	15741234	15800644	-	1	intergenic
circRNA254	down	0.314493	0.997983	no	Chr00	99748788	99748977	-	1	intergenic
circRNA439	down	0.314997	0.997983	no	Chr09	10517771	10521171	+	1	intergenic
circRNA407	down	0.31543	0.997983	no	Chr07	18699640	18703986	+	1	intergenic
circRNA299	down	0.316263	0.997983	no	Chr02	11083798	11090171	+	1	intergenic
circRNA511	down	0.316442	0.997983	no	Chr13	18733875	18751960	-	1	intergenic
circRNA495	down	0.31689	0.997983	no	Chr12	19452388	19510673	+	1	intergenic
circRNA207	down	0.317432	0.997983	no	Chr01	31478089	31478378	-	1	circRNA
circRNA424	up	0.317686	0.997983	no	Chr09	2738250	2749301	-	1	intergenic
circRNA151	down	0.317772	0.997983	no	Chr07	4520671	4521550	-	4	circRNA
circRNA765	down	0.319148	0.997983	no	Chr00	32826353	32826728	-	1	circRNA
circRNA503	down	0.319429	0.997983	no	Chr13	3492147	3642491	+	1	intergenic
circRNA59	down	0.319624	0.997983	no	Chr01	18335874	18339813	-	6	circRNA
circRNA1415	up	0.320159	0.997983	no	Chr10	23273337	23273711	-	2	circRNA
circRNA850	down	0.320252	0.997983	no	Chr01	2477168	2484663	+	1	intergenic
circRNA1639	up	0.324963	0.997983	no	Chr01	4327466	4458192	+	1	intergenic
circRNA523	down	0.329376	0.997983	no	Chr14	4593588	4728127	+	1	intergenic
circRNA856	down	0.329724	0.997983	no	Chr01	19649715	19656314	-	1	intergenic
circRNA248	down	0.333755	0.997983	no	Chr00	92272416	92272670	+	1	intergenic
circRNA558	up	0.333916	0.997983	no	Chr07	2530839	2532022	+	2	circRNA
circRNA1542	up	0.334427	0.997983	no	Chr08	13979663	13980665	-	2	circRNA
circRNA34	down	0.33495	0.997983	no	Chr04	20881866	20882350	-	1	circRNA
circRNA547	down	0.335867	0.997983	no	Chr15	19941780	19941957	+	1	intergenic
circRNA288	down	0.336258	0.997983	no	Chr01	27947713	27969347	+	1	intergenic
circRNA106	down	0.336462	0.997983	no	Chr15	3354637	3354954	-	2	circRNA
circRNA417	up	0.337721	0.997983	no	Chr09	469354	472368	+	1	intergenic
circRNA1554	up	0.337836	0.997983	no	Chr05	17379224	17380027	-	2	circRNA
ciRNA56	down	0.338012	0.997983	no	Chr04	9440915	9441551	-	1	ciRNA
circRNA929	down	0.338483	0.997983	no	Chr07	20645194	20654887	-	1	intergenic
circRNA390	down	0.339676	0.997983	no	Chr07	1471585	1505473	-	1	intergenic
circRNA243	down	0.344234	0.997983	no	Chr00	84476117	84476351	-	1	intergenic
circRNA1475	up	0.344371	0.997983	no	Chr12	345400	349327	-	1	intergenic
circRNA253	down	0.344461	0.997983	no	Chr00	97035160	97035478	-	1	intergenic
circRNA583	down	0.347187	0.997983	no	Chr09	6944585	6944761	+	1	circRNA
circRNA217	down	0.348367	0.997983	no	Chr01	20104567	20105845	-	2	circRNA
ciRNA25	down	0.349569	0.997983	no	Chr10	22599730	22600265	+	1	ciRNA
ciRNA437	up	0.351015	0.997983	no	Chr05	11165777	11166017	-	1	ciRNA
circRNA157	down	0.36122	1	no	Chr00	32825892	32826074	-	1	circRNA
circRNA51	down	0.363609	1	no	Chr07	18165604	18165891	+	2	circRNA
circRNA365	up	0.36733	1	no	Chr05	21981707	21983947	-	1	intergenic
circRNA870	up	0.367737	1	no	Chr02	13465684	13470007	-	1	intergenic
ciRNA168	up	0.385492	1	no	Chr14	2267603	2267800	+	1	ciRNA
circRNA351	down	0.387599	1	no	Chr05	949234	953368	-	1	intergenic
circRNA314	up	0.391868	1	no	Chr03	793596	800590	-	1	intergenic
circRNA416	down	0.406257	1	no	Chr08	4924617	4947743	+	1	intergenic
circRNA445	down	0.406756	1	no	Chr09	21270490	21324043	-	1	intergenic
circRNA105	up	0.407751	1	no	Chr10	23277253	23277548	-	1	circRNA
circRNA130	down	0.408741	1	no	Chr11	6016203	6016376	-	1	circRNA
circRNA1278	up	0.411153	1	no	Chr06	20429680	20455055	+	1	intergenic
circRNA92	down	0.413565	1	no	Chr07	2561877	2562215	-	2	circRNA
circRNA526	down	0.413695	1	no	Chr14	15028728	15033076	+	1	intergenic
circRNA1292	down	0.417799	1	no	Chr08	3410483	3418395	-	1	intergenic
circRNA127	down	0.419624	1	no	Chr01	18335875	18339813	-	6	circRNA
circRNA10	up	0.421273	1	no	Chr11	18968752	18969697	-	3	circRNA
circRNA159	down	0.421433	1	no	Chr00	32825925	32826074	-	1	circRNA
circRNA266	down	0.435041	1	no	Chr01	4367462	4525920	+	1	intergenic
circRNA1548	up	0.441876	1	no	Chr14	15161426	15161729	+	1	circRNA
circRNA942	up	0.444251	1	no	Chr08	15682719	15692676	-	1	intergenic
circRNA533	down	0.445798	1	no	Chr15	1621559	1631938	+	1	intergenic
circRNA437	down	0.44643	1	no	Chr09	9707653	9737849	+	1	intergenic
ciRNA91	down	0.446664	1	no	Chr02	4510521	4510674	-	1	ciRNA
circRNA56	up	0.452775	1	no	Chr01	3048059	3048530	+	3	circRNA
circRNA86	down	0.458776	1	no	Chr03	14747827	14750425	-	6	circRNA
circRNA482	down	0.46183	1	no	Chr12	1141728	1151408	-	1	intergenic
circRNA308	down	0.469374	1	no	Chr02	19705916	19706115	-	1	intergenic
circRNA172	down	0.472075	1	no	Chr04	9643795	9643935	+	1	circRNA
circRNA542	down	0.474547	1	no	Chr15	8852516	8885053	+	1	intergenic
circRNA531	down	0.476272	1	no	Chr15	670461	674394	-	1	intergenic
circRNA886	down	0.480079	1	no	Chr04	7616797	7628460	+	1	intergenic
circRNA411	down	0.490429	1	no	Chr08	1590534	1639907	-	1	intergenic
circRNA280	down	0.503927	1	no	Chr01	21729963	21751132	-	1	intergenic
circRNA883	up	0.505132	1	no	Chr04	6341619	6349506	-	1	intergenic
circRNA162	down	0.50713	1	no	Chr00	32826353	32826605	-	1	circRNA
circRNA413	up	0.508449	1	no	Chr08	1849461	1857708	+	1	intergenic
circRNA884	down	0.512073	1	no	Chr04	7429850	7457815	+	1	intergenic
circRNA269	down	0.516601	1	no	Chr01	4401045	4525920	+	1	intergenic
circRNA202	down	0.519253	1	no	Chr13	21679607	21680413	+	2	circRNA
ciRNA12	down	0.523492	1	no	Chr12	18440159	18440311	+	1	ciRNA
circRNA507	down	0.528544	1	no	Chr13	18149050	18163994	-	1	intergenic
circRNA327	down	0.53351	1	no	Chr04	6486913	6525516	+	1	intergenic
circRNA504	down	0.535024	1	no	Chr13	3503818	3655967	+	1	intergenic
circRNA1316	down	0.539034	1	no	Chr11	8461381	8464451	+	1	intergenic
circRNA1252	up	0.539061	1	no	Chr02	19705830	19706069	-	1	intergenic
circRNA93	down	0.540705	1	no	Chr07	2562126	2562806	-	3	circRNA
circRNA373	up	0.543653	1	no	Chr06	12483307	12599793	-	1	intergenic
circRNA560	down	0.544912	1	no	Chr04	25042411	25042625	+	1	circRNA
circRNA147	down	0.551257	1	no	Chr00	32829925	32830084	-	1	circRNA
circRNA682	up	0.556959	1	no	Chr11	3232407	3236603	-	5	circRNA
circRNA291	up	0.557177	1	no	Chr01	28455740	28467348	-	1	intergenic
circRNA935	up	0.557707	1	no	Chr08	2433268	2437585	+	1	intergenic
circRNA593	down	0.561282	1	no	Chr10	24206612	24206779	+	1	circRNA
circRNA471	up	0.562655	1	no	Chr11	39860	41399	-	1	intergenic
circRNA313	down	0.562915	1	no	Chr02	26714638	26720312	+	1	intergenic
circRNA249	down	0.569816	1	no	Chr00	92272416	92272763	+	1	intergenic
circRNA153	up	0.580384	1	no	Chr07	18926672	18928859	+	4	circRNA
circRNA401	down	0.585098	1	no	Chr07	9546148	9571150	+	1	intergenic
circRNA522	down	0.585843	1	no	Chr14	3775998	3788754	+	1	intergenic
ciRNA255	down	0.588996	1	no	Chr01	29586160	29586717	-	1	ciRNA
circRNA525	down	0.594886	1	no	Chr14	14459945	14490355	-	1	intergenic
circRNA1234	up	0.599202	1	no	Chr01	4462947	4525920	+	1	intergenic
circRNA362	up	0.600465	1	no	Chr05	18096177	18215089	+	1	intergenic
circRNA355	down	0.601131	1	no	Chr05	2829578	2844223	-	1	intergenic
circRNA472	down	0.605653	1	no	Chr11	1984750	1994402	-	1	intergenic
circRNA490	down	0.609534	1	no	Chr12	5744531	5752947	+	1	intergenic
circRNA61	down	0.609639	1	no	Chr01	22811321	22812493	+	1	circRNA
circRNA1575	up	0.613007	1	no	Chr03	23337537	23338694	-	3	circRNA
circRNA650	up	0.61476	1	no	Chr07	1886497	1887057	+	2	circRNA
circRNA620	up	0.614779	1	no	Chr10	15123959	15124476	-	4	circRNA
circRNA164	down	0.617541	1	no	Chr00	32826353	32826645	-	1	circRNA
ciRNA359	up	0.619834	1	no	Chr12	22201226	22201719	-	1	ciRNA
circRNA322	up	0.623157	1	no	Chr03	20010274	20018693	+	1	intergenic
circRNA516	down	0.624916	1	no	Chr13	22319705	22330336	-	1	intergenic
circRNA849	up	0.625559	1	no	Chr01	838897	845242	-	1	intergenic
circRNA1014	down	0.635027	1	no	Chr14	15060747	15069677	-	1	intergenic
circRNA1010	down	0.635942	1	no	Chr14	2801451	2807840	-	1	intergenic
circRNA1285	up	0.63741	1	no	Chr07	8672924	8683355	+	1	intergenic
circRNA489	up	0.63931	1	no	Chr12	5744531	5752763	+	1	intergenic
circRNA237	up	0.641621	1	no	Chr00	28124143	28140598	+	1	intergenic
circRNA969	down	0.641636	1	no	Chr10	4164360	4211923	+	1	intergenic
circRNA228	down	0.641807	1	no	Chr00	3142498	3142682	-	1	intergenic
circRNA354	up	0.647485	1	no	Chr05	1323885	1334797	+	1	intergenic
circRNA430	up	0.6502	1	no	Chr09	4880498	4882217	-	1	intergenic
circRNA570	down	0.653396	1	no	Chr14	17567278	17570201	+	11	circRNA
circRNA1271	up	0.653959	1	no	Chr04	11040621	11047340	+	1	intergenic
circRNA238	up	0.655531	1	no	Chr00	32382210	32391306	-	1	intergenic
circRNA274	up	0.658228	1	no	Chr01	7787456	7798037	+	1	intergenic
circRNA350	down	0.665157	1	no	Chr05	552685	553211	-	1	intergenic
circRNA324	up	0.665678	1	no	Chr04	4449117	4465580	+	1	intergenic
circRNA442	up	0.670973	1	no	Chr09	21204825	21324043	-	1	intergenic
circRNA460	down	0.672517	1	no	Chr10	14065556	14079817	-	1	intergenic
circRNA1264	up	0.672981	1	no	Chr04	1925514	1937073	-	1	intergenic
circRNA561	down	0.676363	1	no	Chr09	19341273	19344566	-	6	circRNA
circRNA1348	up	0.676406	1	no	Chr08	10017199	10017457	+	2	circRNA
circRNA251	down	0.676661	1	no	Chr00	92272471	92272670	+	1	intergenic
circRNA385	up	0.687071	1	no	Chr06	21124111	21127861	+	1	intergenic
circRNA521	down	0.689365	1	no	Chr14	2800329	2805498	-	1	intergenic
circRNA1279	down	0.691644	1	no	Chr06	20494412	20494621	+	1	intergenic
circRNA1004	down	0.692	1	no	Chr13	21161409	21170252	+	1	intergenic
circRNA967	down	0.692661	1	no	Chr10	4152442	4168525	+	1	intergenic
circRNA1247	up	0.693857	1	no	Chr02	13464416	13468940	-	1	intergenic
circRNA387	down	0.693875	1	no	Chr06	23910715	23913949	+	1	intergenic
circRNA704	down	0.695122	1	no	Chr09	2565228	2565440	-	1	circRNA
circRNA364	up	0.696167	1	no	Chr05	21978253	21983947	-	1	intergenic
circRNA336	up	0.696169	1	no	Chr04	11782338	11787668	+	1	intergenic
circRNA423	down	0.697157	1	no	Chr09	1848018	1849976	-	1	intergenic
circRNA861	up	0.701885	1	no	Chr01	25827301	25837524	-	1	intergenic
circRNA1023	up	0.702063	1	no	Chr15	20744038	20769422	-	1	intergenic
circRNA483	up	0.703144	1	no	Chr12	1396038	1400849	+	1	intergenic
circRNA469	down	0.703753	1	no	Chr10	23237405	23242546	-	1	intergenic
circRNA300	down	0.706227	1	no	Chr02	11242898	11248867	+	1	intergenic
circRNA851	up	0.718661	1	no	Chr01	4401045	4546223	+	1	intergenic
circRNA631	down	0.7232	1	no	Chr15	22345200	22345454	-	1	circRNA
circRNA306	down	0.727379	1	no	Chr02	19705814	19706056	+	1	intergenic
circRNA941	down	0.728201	1	no	Chr08	15681219	15689685	-	1	intergenic
circRNA485	down	0.731184	1	no	Chr12	1568431	1589333	-	1	intergenic
circRNA438	down	0.73182	1	no	Chr09	9708088	9738180	+	1	intergenic
circRNA227	down	0.73441	1	no	Chr00	844584	876479	-	1	intergenic
circRNA476	up	0.734781	1	no	Chr11	7741805	7776512	+	1	intergenic
circRNA342	down	0.735783	1	no	Chr04	27027405	27035298	-	1	intergenic
circRNA353	up	0.736423	1	no	Chr05	950309	954355	-	1	intergenic
circRNA305	down	0.73845	1	no	Chr02	16417892	16430714	+	1	intergenic
circRNA772	down	0.739847	1	no	Chr02	14148184	14152711	-	2	circRNA
circRNA32	up	0.740024	1	no	Chr04	12370485	12370787	+	1	circRNA
circRNA982	up	0.7403	1	no	Chr11	5606989	5618757	+	1	intergenic
circRNA428	down	0.740617	1	no	Chr09	4075909	4076160	-	1	intergenic
circRNA938	down	0.743626	1	no	Chr08	4489293	4494825	+	1	intergenic
circRNA925	up	0.744033	1	no	Chr07	9545547	9570818	+	1	intergenic
circRNA1331	down	0.744158	1	no	Chr14	283427	292262	+	1	intergenic
circRNA1001	up	0.747077	1	no	Chr13	17381290	17387942	+	1	intergenic
circRNA910	down	0.756911	1	no	Chr06	20429239	20454657	+	1	intergenic
circRNA845	up	0.760392	1	no	Chr00	96294025	96294362	+	1	intergenic
circRNA176	down	0.761331	1	no	Chr06	4710694	4711051	+	1	circRNA
circRNA498	down	0.764389	1	no	Chr12	20522715	20534360	-	1	intergenic
circRNA1226	up	0.764478	1	no	Chr00	96294025	96294276	+	1	intergenic
circRNA321	down	0.764731	1	no	Chr03	17825921	17875346	+	1	intergenic
circRNA343	down	0.765224	1	no	Chr04	27027438	27035298	-	1	intergenic
circRNA497	down	0.765555	1	no	Chr12	20419482	20522887	-	1	intergenic
circRNA616	up	0.766278	1	no	Chr11	270292	270925	+	2	circRNA
circRNA368	down	0.767062	1	no	Chr06	493952	494135	-	1	intergenic
circRNA161	down	0.770877	1	no	Chr00	32826353	32826557	-	1	circRNA
circRNA759	up	0.779169	1	no	Chr00	32829851	32830084	-	1	circRNA
ciRNA55	down	0.781019	1	no	Chr04	1843772	1844401	+	1	ciRNA
circRNA541	down	0.781597	1	no	Chr15	8440323	8450374	-	1	intergenic
circRNA940	up	0.784009	1	no	Chr08	9787914	9788078	+	1	intergenic
circRNA992	up	0.785227	1	no	Chr12	23924395	23928739	-	1	intergenic
circRNA1341	down	0.787067	1	no	Chr14	16606625	16611566	+	9	circRNA
circRNA496	down	0.787165	1	no	Chr12	20229535	20235894	+	1	intergenic
circRNA80	down	0.789707	1	no	Chr00	59119990	59120149	+	1	circRNA
circRNA312	down	0.792725	1	no	Chr02	25358932	25431820	+	1	intergenic
circRNA1371	up	0.794978	1	no	Chr13	19515912	19516237	+	1	circRNA
circRNA800	down	0.795446	1	no	Chr06	24097375	24101840	-	11	circRNA
circRNA186	down	0.796982	1	no	Chr01	26280151	26280370	-	1	circRNA
circRNA578	down	0.797511	1	no	Chr15	19476830	19477319	-	2	circRNA
circRNA540	down	0.798091	1	no	Chr15	7616979	7648506	-	1	intergenic
circRNA834	up	0.798746	1	no	Chr00	28111047	28137424	+	1	intergenic
circRNA754	up	0.799014	1	no	Chr07	23396310	23397598	-	2	circRNA
circRNA837	up	0.79912	1	no	Chr00	63016499	63018038	+	1	intergenic
circRNA1260	down	0.799519	1	no	Chr03	17825921	17849306	+	1	intergenic
circRNA908	up	0.799753	1	no	Chr06	18458891	18471483	+	1	intergenic
circRNA359	up	0.805289	1	no	Chr05	17136447	17147334	+	1	intergenic
circRNA233	up	0.809642	1	no	Chr00	14441591	14458431	-	1	intergenic
circRNA529	up	0.811912	1	no	Chr14	16661068	16692815	-	1	intergenic
circRNA480	up	0.81648	1	no	Chr11	17999386	18003490	-	1	intergenic
circRNA506	up	0.816854	1	no	Chr13	16130190	16157407	-	1	intergenic
ciRNA108	down	0.818059	1	no	Chr15	15076929	15077126	+	1	ciRNA
ciRNA262	up	0.818662	1	no	Chr03	10786761	10791149	+	1	ciRNA
circRNA339	up	0.818982	1	no	Chr04	24614069	24623265	-	1	intergenic
circRNA505	up	0.82253	1	no	Chr13	15241156	15248874	-	1	intergenic
circRNA1241	up	0.825358	1	no	Chr01	27100931	27104249	-	1	intergenic
circRNA134	up	0.826652	1	no	Chr02	528673	528855	-	1	circRNA
circRNA89	up	0.827073	1	no	Chr03	11504593	11504913	-	2	circRNA
ciRNA227	up	0.827206	1	no	Chr01	27374576	27375098	+	1	ciRNA
circRNA911	up	0.827553	1	no	Chr06	22610269	22620643	-	1	intergenic
circRNA427	up	0.828129	1	no	Chr09	4075900	4076160	-	1	intergenic
circRNA997	down	0.828255	1	no	Chr13	3484114	3604560	+	1	intergenic
circRNA62	down	0.828342	1	no	Chr01	23974739	23975091	+	1	circRNA
circRNA294	up	0.829799	1	no	Chr02	8788848	8795060	+	1	intergenic
circRNA971	down	0.831681	1	no	Chr10	14065545	14079817	-	1	intergenic
circRNA8	up	0.832077	1	no	Chr11	5303011	5303291	-	1	circRNA
circRNA386	up	0.832373	1	no	Chr06	23909810	23912590	+	1	intergenic
circRNA377	down	0.833126	1	no	Chr06	16532345	16544204	-	1	intergenic
circRNA255	up	0.836214	1	no	Chr01	588420	643234	-	1	intergenic
circRNA68	up	0.837429	1	no	Chr02	13788404	13793279	+	4	circRNA
circRNA160	down	0.837958	1	no	Chr00	32826120	32826362	+	1	circRNA
circRNA508	down	0.838335	1	no	Chr13	18447177	18459543	-	1	intergenic
circRNA918	up	0.838363	1	no	Chr07	1625153	1672683	-	1	intergenic
circRNA281	up	0.839201	1	no	Chr01	22372972	22381538	-	1	intergenic
circRNA409	down	0.843151	1	no	Chr07	23299776	23444635	-	1	intergenic
circRNA474	down	0.843613	1	no	Chr11	4855231	4861161	+	1	intergenic
circRNA877	up	0.844463	1	no	Chr03	24866714	24931503	+	1	intergenic
circRNA45	up	0.845164	1	no	Chr06	23674793	23675676	-	3	circRNA
circRNA1015	up	0.846662	1	no	Chr15	2476143	2477690	+	1	intergenic
circRNA890	up	0.846756	1	no	Chr04	28582356	28588339	-	1	intergenic
circRNA1352	down	0.847822	1	no	Chr04	3791606	3792395	+	2	circRNA
circRNA129	up	0.847835	1	no	Chr13	20954511	20954677	+	1	circRNA
circRNA1256	down	0.848648	1	no	Chr03	3778050	3778271	-	1	intergenic
circRNA663	down	0.848967	1	no	Chr03	13709141	13709668	+	3	circRNA
circRNA451	down	0.850039	1	no	Chr10	3756459	3778263	+	1	intergenic
circRNA7	down	0.851744	1	no	Chr11	4352775	4354753	-	7	circRNA
circRNA432	down	0.853145	1	no	Chr09	8312529	8315855	-	1	intergenic
circRNA915	down	0.853195	1	no	Chr06	24675202	24689836	+	1	intergenic
circRNA973	down	0.853315	1	no	Chr10	19176491	19192648	+	1	intergenic
circRNA708	down	0.85392	1	no	Chr14	3791764	3794440	+	4	circRNA
circRNA763	up	0.854159	1	no	Chr00	32826353	32826572	-	1	circRNA
circRNA676	up	0.855893	1	no	Chr12	1459907	1460657	-	3	circRNA
circRNA641	up	0.857665	1	no	Chr04	30190536	30192446	-	3	circRNA
circRNA441	up	0.858963	1	no	Chr09	12044401	12166138	-	1	intergenic
circRNA449	down	0.859153	1	no	Chr10	2624936	2674358	-	1	intergenic
circRNA881	down	0.86077	1	no	Chr04	2608257	2608414	+	1	intergenic
circRNA278	up	0.86369	1	no	Chr01	14832766	14868104	+	1	intergenic
circRNA961	up	0.863861	1	no	Chr10	3749946	3936190	+	1	intergenic
circRNA549	up	0.863889	1	no	Chr14	16609074	16613761	+	2	circRNA
circRNA1024	down	0.864658	1	no	Chr03	14023380	14023834	-	3	circRNA
circRNA661	down	0.864812	1	no	Chr03	4444342	4444842	-	2	circRNA
circRNA491	down	0.868863	1	no	Chr12	6028574	6036559	+	1	intergenic
circRNA230	down	0.874429	1	no	Chr00	3802117	3802373	+	1	intergenic
circRNA500	up	0.877944	1	no	Chr13	1244727	1248396	+	1	intergenic
circRNA679	up	0.878998	1	no	Chr04	7908412	7908720	-	1	circRNA
circRNA323	up	0.882673	1	no	Chr04	4197905	4250161	+	1	intergenic
circRNA1291	up	0.886556	1	no	Chr08	1846921	1854984	+	1	intergenic
circRNA767	down	0.889153	1	no	Chr00	32826806	32827000	-	1	circRNA
circRNA917	up	0.89055	1	no	Chr07	1472192	1507478	-	1	intergenic
circRNA1019	up	0.894109	1	no	Chr15	5626333	5627027	-	1	intergenic
circRNA720	up	0.901123	1	no	Chr15	488409	489028	+	4	circRNA
circRNA52	down	0.902991	1	no	Chr07	18926671	18928859	+	4	circRNA
circRNA188	down	0.903751	1	no	Chr04	29154824	29155339	-	2	circRNA
circRNA499	up	0.904281	1	no	Chr12	23926729	23931060	-	1	intergenic
circRNA415	up	0.904431	1	no	Chr08	4488335	4494006	+	1	intergenic
circRNA1020	up	0.90548	1	no	Chr15	6682636	6691552	+	1	intergenic
circRNA530	up	0.905694	1	no	Chr14	16667054	16692815	-	1	intergenic
circRNA344	down	0.906297	1	no	Chr04	28480115	28485751	-	1	intergenic
circRNA944	down	0.906463	1	no	Chr09	1234686	1239248	-	1	intergenic
circRNA551	up	0.906613	1	no	Chr03	306535	306888	-	3	circRNA
circRNA760	down	0.906741	1	no	Chr05	4447642	4447860	-	1	circRNA
circRNA256	down	0.907333	1	no	Chr01	835477	846115	-	1	intergenic
circRNA144	down	0.907568	1	no	Chr10	6250646	6250838	-	1	circRNA
circRNA412	down	0.908528	1	no	Chr08	1634014	1639907	-	1	intergenic
circRNA785	up	0.910346	1	no	Chr07	3190206	3190535	-	2	circRNA
circRNA137	up	0.91094	1	no	Chr06	11261873	11263448	+	3	circRNA
circRNA537	down	0.912382	1	no	Chr15	5627920	5628737	-	1	intergenic
circRNA1181	down	0.9129	1	no	Chr07	23416018	23416251	+	1	circRNA
circRNA1294	down	0.913086	1	no	Chr09	1224517	1239623	-	1	intergenic
circRNA426	down	0.915281	1	no	Chr09	3397542	3400252	+	1	intergenic
circRNA1221	down	0.916195	1	no	Chr00	62636161	62636311	+	1	intergenic
circRNA862	up	0.916644	1	no	Chr01	27939540	27964853	+	1	intergenic
circRNA868	down	0.917238	1	no	Chr02	9614093	9614667	-	1	intergenic
circRNA1332	down	0.917627	1	no	Chr14	1202159	1210348	+	1	intergenic
circRNA311	down	0.922123	1	no	Chr02	21804811	21812886	+	1	intergenic
circRNA1018	up	0.929739	1	no	Chr15	4934475	4960502	-	1	intergenic
circRNA375	down	0.92986	1	no	Chr06	16527496	16540731	-	1	intergenic
circRNA879	up	0.932037	1	no	Chr04	666291	674242	+	1	intergenic
circRNA545	down	0.93269	1	no	Chr15	12924207	13014399	+	1	intergenic
circRNA309	down	0.93302	1	no	Chr02	19706900	19707076	-	1	intergenic
circRNA872	down	0.93379	1	no	Chr02	16417317	16437646	+	1	intergenic
circRNA1319	down	0.933861	1	no	Chr12	1569326	1590946	-	1	intergenic
circRNA1313	down	0.933904	1	no	Chr10	24440304	24459703	+	1	intergenic
circRNA189	up	0.934976	1	no	Chr01	326452	328371	+	7	circRNA
circRNA361	up	0.935171	1	no	Chr05	18096177	18200929	+	1	intergenic
circRNA573	down	0.935598	1	no	Chr01	23974740	23975091	+	1	circRNA
circRNA1003	up	0.94069	1	no	Chr13	19294446	19298656	+	1	intergenic
circRNA1315	down	0.942809	1	no	Chr11	7741805	7771402	+	1	intergenic
circRNA878	up	0.943698	1	no	Chr04	665596	673797	+	1	intergenic
circRNA996	up	0.944488	1	no	Chr13	1161581	1172152	-	1	intergenic
circRNA484	up	0.945109	1	no	Chr12	1568431	1581976	-	1	intergenic
circRNA1211	up	0.949108	1	no	Chr13	21422915	21423147	-	1	circRNA
circRNA589	up	0.949401	1	no	Chr13	16230807	16231117	-	2	circRNA
circRNA1268	up	0.949658	1	no	Chr04	7429555	7581263	+	1	intergenic
circRNA1255	down	0.953241	1	no	Chr03	2374577	2387222	-	1	intergenic
circRNA806	up	0.954016	1	no	Chr02	14744016	14744181	-	1	circRNA
circRNA396	down	0.954322	1	no	Chr07	1618159	1656592	-	1	intergenic
circRNA1110	down	0.95469	1	no	Chr04	31566289	31576950	-	14	circRNA
circRNA399	down	0.958153	1	no	Chr07	2564259	2575473	-	1	intergenic
circRNA902	up	0.958494	1	no	Chr05	25287976	25297936	+	1	intergenic
circRNA513	down	0.966644	1	no	Chr13	19681789	19715382	-	1	intergenic
circRNA402	up	0.968828	1	no	Chr07	10914779	10925141	-	1	intergenic
circRNA1366	down	1	1	no	Chr15	12252529	12252783	-	1	circRNA
circRNA303	up	1	1	no	Chr02	14627742	14628103	+	1	intergenic
circRNA168	up	1	1	no	Chr10	23645344	23645561	+	1	circRNA
circRNA1228	up	1	1	no	Chr00	96294416	96294664	-	1	intergenic
circRNA888	down	1	1	no	Chr04	7787278	7862907	+	1	intergenic
circRNA1155	up	1	1	no	Chr13	18809687	18810508	-	2	circRNA
circRNA1182	down	1	1	no	Chr00	32828292	32828462	-	1	circRNA
ciRNA260	up	1	1	no	Chr09	6695055	6695265	-	1	ciRNA
circRNA149	down	1	1	no	Chr12	23537839	23538072	-	1	circRNA
circRNA332	down	1	1	no	Chr04	7681694	7853029	+	1	intergenic
circRNA1062	up	1	1	no	Chr09	7241558	7241835	-	1	circRNA
circRNA590	down	1	1	no	Chr06	13998157	13998560	-	2	circRNA
circRNA1079	down	1	1	no	Chr06	14538307	14539348	-	3	circRNA
circRNA664	down	1	1	no	Chr03	24588757	24589387	+	4	circRNA
circRNA98	down	1	1	no	Chr06	23166769	23167037	+	2	circRNA
circRNA1658	up	1	1	no	Chr04	31987550	31998644	-	1	intergenic
circRNA1615	up	1	1	no	Chr02	2828919	2829164	+	1	circRNA
circRNA1	down	1	1	no	Chr13	10397732	10398714	-	2	circRNA
circRNA779	down	1	1	no	Chr02	12800502	12800663	+	1	circRNA
circRNA358	up	1	1	no	Chr05	16171822	16210290	-	1	intergenic
circRNA597	down	1	1	no	Chr04	8675802	8676458	-	2	circRNA
ciRNA126	down	1	1	no	Chr12	10163834	10164044	+	1	ciRNA
circRNA1879	up	1	1	no	Chr02	19706900	19707156	-	1	intergenic
ciRNA526	up	1	1	no	Chr05	25693028	25693373	-	1	ciRNA
circRNA175	down	1	1	no	Chr11	12243881	12244120	-	2	circRNA
circRNA1420	up	1	1	no	Chr14	1488517	1488679	+	1	circRNA
circRNA1802	up	1	1	no	Chr14	5581889	5582105	-	1	circRNA
circRNA1386	up	1	1	no	Chr09	5764914	5765237	+	2	circRNA
circRNA1853	up	1	1	no	Chr12	19793895	19794242	+	2	circRNA
circRNA813	down	1	1	no	Chr11	270293	272728	+	7	circRNA
circRNA1786	up	1	1	no	Chr01	23133294	23133674	+	1	circRNA
circRNA725	down	1	1	no	Chr13	18376864	18377475	+	3	circRNA
circRNA1007	down	1	1	no	Chr14	1113337	1113694	-	1	intergenic
ciRNA72	down	1	1	no	Chr06	14492329	14492512	+	1	ciRNA
ciRNA85	down	1	1	no	Chr01	24751367	24751682	-	1	ciRNA
circRNA1055	down	1	1	no	Chr00	71332039	71332212	+	1	circRNA
circRNA1790	up	1	1	no	Chr01	28208872	28210937	-	4	circRNA
circRNA1443	up	1	1	no	Chr04	30103945	30110446	+	1	intergenic
circRNA1349	down	1	1	no	Chr14	791468	793784	+	5	circRNA
circRNA60	down	1	1	no	Chr01	19237792	19238029	-	1	circRNA
ciRNA15	down	1	1	no	Chr11	558521	558775	-	1	ciRNA
circRNA1230	down	1	1	no	Chr01	4204517	4224494	-	1	intergenic
circRNA76	down	1	1	no	Chr01	9406041	9406198	-	1	circRNA
ciRNA24	down	1	1	no	Chr10	20214392	20214877	+	1	ciRNA
ciRNA40	down	1	1	no	Chr09	23169311	23170033	+	1	ciRNA
circRNA1927	up	1	1	no	Chr12	17234810	17235154	-	2	circRNA
circRNA1196	down	1	1	no	Chr13	18299133	18299287	+	1	circRNA
circRNA924	down	1	1	no	Chr07	5647760	5668047	-	1	intergenic
ciRNA451	up	1	1	no	Chr07	18384211	18384484	+	1	ciRNA
circRNA1873	up	1	1	no	Chr01	2463453	2477321	+	1	intergenic
circRNA1502	up	1	1	no	Chr04	27443752	27447979	-	12	circRNA
circRNA611	down	1	1	no	Chr13	21991017	21991188	+	1	circRNA
circRNA1683	up	1	1	no	Chr10	5273966	5274294	-	1	intergenic
circRNA698	down	1	1	no	Chr01	26541300	26541634	-	2	circRNA
circRNA784	down	1	1	no	Chr01	30026732	30026890	-	1	circRNA
circRNA805	down	1	1	no	Chr15	5184430	5184675	-	2	circRNA
circRNA1200	down	1	1	no	Chr12	1037382	1037963	-	4	circRNA
circRNA1594	up	1	1	no	Chr12	2865394	2865662	+	1	circRNA
circRNA1429	up	1	1	no	Chr01	10213613	10213877	+	1	intergenic
circRNA115	down	1	1	no	Chr02	7204855	7205125	-	1	circRNA
ciRNA61	down	1	1	no	Chr04	31457897	31458158	+	1	ciRNA
circRNA1578	up	1	1	no	Chr12	5614714	5615455	-	3	circRNA
circRNA1571	up	1	1	no	Chr03	4134735	4135178	-	3	circRNA
circRNA1936	up	1	1	no	Chr03	15088736	15091992	-	8	circRNA
ciRNA510	up	1	1	no	Chr15	22292026	22292233	-	1	ciRNA
ciRNA311	down	1	1	no	Chr04	254043	254251	-	1	ciRNA
circRNA1890	up	1	1	no	Chr06	494844	495032	-	1	intergenic
circRNA433	down	1	1	no	Chr09	8345855	8352471	+	1	intergenic
ciRNA152	down	1	1	no	Chr09	2173459	2174006	+	1	ciRNA
circRNA1817	up	1	1	no	Chr06	18529108	18529330	+	1	circRNA
ciRNA185	down	1	1	no	Chr05	894831	894972	-	1	ciRNA
ciRNA54	down	1	1	no	Chr14	18905199	18905379	+	1	ciRNA
circRNA1198	down	1	1	no	Chr04	7539626	7539801	-	1	circRNA
circRNA1251	down	1	1	no	Chr02	19705449	19705745	-	1	intergenic
circRNA131	down	1	1	no	Chr07	16701153	16701969	-	3	circRNA
circRNA1863	up	1	1	no	Chr00	2085777	2086663	+	1	intergenic
ciRNA435	up	1	1	no	Chr04	11028345	11028607	-	1	ciRNA
circRNA966	down	1	1	no	Chr10	4144287	4210278	+	1	intergenic
circRNA1580	up	1	1	no	Chr04	26521792	26521957	+	1	circRNA
ciRNA415	up	1	1	no	Chr12	17028809	17029142	+	1	ciRNA
circRNA1235	down	1	1	no	Chr01	4485920	4525920	+	1	intergenic
ciRNA374	up	1	1	no	Chr05	22197720	22198268	-	1	ciRNA
ciRNA490	up	1	1	no	Chr11	9901256	9901465	-	1	ciRNA
ciRNA184	down	1	1	no	Chr04	25997510	25997897	-	1	ciRNA
circRNA794	down	1	1	no	Chr04	26742911	26743077	-	1	circRNA
ciRNA290	down	1	1	no	Chr09	5691033	5691380	-	1	ciRNA
circRNA1152	down	1	1	no	Chr10	890012	894415	+	7	circRNA
ciRNA515	up	1	1	no	Chr14	13868631	13868830	-	1	ciRNA
ciRNA480	up	1	1	no	Chr12	415912	416438	-	1	ciRNA
ciRNA207	down	1	1	no	Chr07	4654300	4654549	+	1	ciRNA
circRNA1727	up	1	1	no	Chr01	3387223	3387382	+	1	circRNA
circRNA1330	up	1	1	no	Chr13	22479161	22488044	-	1	intergenic
ciRNA473	up	1	1	no	Chr12	122701	122871	+	1	ciRNA
circRNA618	down	1	1	no	Chr11	4606098	4606295	-	1	circRNA
circRNA688	down	1	1	no	Chr06	10092571	10093575	+	2	circRNA
ciRNA543	up	1	1	no	Chr02	6213193	6213434	-	1	ciRNA
ciRNA159	down	1	1	no	Chr09	19440671	19440999	-	1	ciRNA
ciRNA408	up	1	1	no	Chr12	1046441	1047127	-	1	ciRNA
circRNA1034	down	1	1	no	Chr01	14565388	14566269	-	3	circRNA
circRNA214	down	1	1	no	Chr06	24309495	24310412	-	2	circRNA
circRNA1076	down	1	1	no	Chr12	9495211	9495442	-	1	circRNA
circRNA1777	up	1	1	no	Chr05	22949096	22951131	-	4	circRNA
circRNA5	down	1	1	no	Chr12	18323099	18323334	-	2	circRNA
ciRNA276	down	1	1	no	Chr11	3277304	3277575	+	1	ciRNA
circRNA90	down	1	1	no	Chr04	9366164	9367324	-	4	circRNA
circRNA15	down	1	1	no	Chr08	6616039	6616875	+	3	circRNA
circRNA1478	up	1	1	no	Chr12	3002510	3006254	-	1	intergenic
circRNA229	down	1	1	no	Chr00	3142897	3143132	-	1	intergenic
circRNA1764	up	1	1	no	Chr14	269824	270340	-	2	circRNA
circRNA1022	down	1	1	no	Chr15	20723816	20769938	-	1	intergenic
ciRNA150	down	1	1	no	Chr08	7323818	7324573	-	1	ciRNA
circRNA1281	down	1	1	no	Chr07	4009718	4017530	-	1	intergenic
circRNA338	down	1	1	no	Chr04	19511227	19511474	+	1	intergenic
circRNA582	down	1	1	no	Chr12	23435596	23435774	+	2	circRNA
circRNA710	down	1	1	no	Chr01	11292493	11292802	-	2	circRNA
circRNA1809	up	1	1	no	Chr07	2562749	2563296	+	4	circRNA
circRNA224	down	1	1	no	Chr02	8518275	8519212	+	2	circRNA
ciRNA534	up	1	1	no	Chr06	24939278	24939516	-	1	ciRNA
circRNA1245	down	1	1	no	Chr02	10566421	10576370	-	1	intergenic
circRNA1513	up	1	1	no	Chr13	6079059	6079361	-	2	circRNA
circRNA1899	up	1	1	no	Chr08	9787780	9788078	+	1	intergenic
circRNA995	down	1	1	no	Chr13	784503	803271	+	1	intergenic
ciRNA234	down	1	1	no	Chr02	6197784	6198480	-	1	ciRNA
circRNA1103	down	1	1	no	Chr15	10006955	10008443	+	5	circRNA
circRNA1651	up	1	1	no	Chr03	1128677	1129301	+	1	intergenic
circRNA934	down	1	1	no	Chr08	1849193	1857518	+	1	intergenic
circRNA1710	up	1	1	no	Chr10	14435107	14435350	+	2	circRNA
ciRNA517	up	1	1	no	Chr04	182287	182492	-	1	ciRNA
circRNA1142	down	1	1	no	Chr12	6119902	6120080	+	1	circRNA
circRNA142	down	1	1	no	Chr01	24761798	24761961	+	1	circRNA
circRNA1486	up	1	1	no	Chr14	2762391	2807840	-	1	intergenic
circRNA691	down	1	1	no	Chr00	33574122	33574308	-	1	circRNA
ciRNA505	up	1	1	no	Chr09	22211959	22212328	-	1	ciRNA
ciRNA443	up	1	1	no	Chr05	25697182	25697364	-	1	ciRNA
circRNA1439	up	1	1	no	Chr03	16363798	16368934	-	1	intergenic
circRNA242	down	1	1	no	Chr00	74081456	74081603	+	1	intergenic
ciRNA542	up	1	1	no	Chr02	5583434	5583626	+	1	ciRNA
ciRNA466	up	1	1	no	Chr03	11172010	11172238	+	1	ciRNA
circRNA124	up	1	1	no	Chr06	20863177	20863519	-	2	circRNA
ciRNA157	down	1	1	no	Chr09	8796350	8796592	-	1	ciRNA
circRNA1242	down	1	1	no	Chr01	27963645	27977986	+	1	intergenic
circRNA1178	up	1	1	no	Chr01	12543816	12543997	+	1	circRNA
circRNA1536	up	1	1	no	Chr11	4985763	4986109	-	2	circRNA
circRNA1799	up	1	1	no	Chr02	11011906	11012182	+	2	circRNA
ciRNA501	up	1	1	no	Chr09	1023549	1023875	-	1	ciRNA
circRNA1522	up	1	1	no	Chr04	10771979	10773011	-	2	circRNA
circRNA1604	up	1	1	no	Chr05	19246619	19247051	+	3	circRNA
ciRNA70	down	1	1	no	Chr06	14491020	14491236	+	1	ciRNA
ciRNA105	down	1	1	no	Chr04	32003958	32004105	+	1	ciRNA
circRNA1872	up	1	1	no	Chr01	633736	643234	-	1	intergenic
circRNA1720	up	1	1	no	Chr13	9936062	9936288	-	1	circRNA
ciRNA170	down	1	1	no	Chr14	8161169	8161831	+	1	ciRNA
circRNA1454	up	1	1	no	Chr06	20789286	20792998	-	1	intergenic
circRNA1945	up	1	1	no	Chr01	25674215	25674380	-	2	circRNA
circRNA178	down	1	1	no	Chr04	20881867	20882350	-	1	circRNA
circRNA1568	up	1	1	no	Chr02	15393627	15394736	+	2	circRNA
ciRNA530	up	1	1	no	Chr06	14538745	14538934	-	1	ciRNA
circRNA1587	up	1	1	no	Chr10	23625663	23626332	-	3	circRNA
ciRNA364	up	1	1	no	Chr09	183632	183878	-	1	ciRNA
ciRNA63	down	1	1	no	Chr04	32327152	32327349	+	1	ciRNA
ciRNA210	down	1	1	no	Chr07	18404868	18405042	+	1	ciRNA
circRNA1700	up	1	1	no	Chr14	16663970	16668214	+	1	intergenic
circRNA1618	up	1	1	no	Chr04	564163	564323	-	1	circRNA
circRNA972	down	1	1	no	Chr10	18924469	18924791	-	1	intergenic
circRNA1591	up	1	1	no	Chr09	9373831	9374481	-	3	circRNA
circRNA1218	down	1	1	no	Chr07	12505324	12505485	-	1	circRNA
circRNA648	down	1	1	no	Chr06	1266565	1267120	-	2	circRNA
circRNA1732	up	1	1	no	Chr06	23910871	23911073	+	1	circRNA
circRNA1273	down	1	1	no	Chr05	19020543	19043834	-	1	intergenic
ciRNA144	down	1	1	no	Chr10	18632520	18632947	+	1	ciRNA
circRNA1836	up	1	1	no	Chr03	38970	39113	+	1	circRNA
circRNA1632	up	1	1	no	Chr00	33608863	33609056	-	1	intergenic
ciRNA299	down	1	1	no	Chr15	8150686	8150893	+	1	ciRNA
circRNA107	down	1	1	no	Chr01	24583974	24584600	+	2	circRNA
ciRNA454	up	1	1	no	Chr01	10232461	10232885	-	1	ciRNA
circRNA1165	down	1	1	no	Chr13	6959161	6962563	-	2	circRNA
circRNA450	down	1	1	no	Chr10	2786353	2799684	+	1	intergenic
circRNA17	down	1	1	no	Chr08	14814676	14817324	-	5	circRNA
circRNA1209	down	1	1	no	Chr02	8320637	8322051	+	2	circRNA
circRNA1662	up	1	1	no	Chr06	18285985	18300848	-	1	intergenic
ciRNA8	up	1	1	no	Chr12	274881	275080	+	1	ciRNA
circRNA829	down	1	1	no	Chr03	8694752	8695096	-	2	circRNA
circRNA136	down	1	1	no	Chr04	27945003	27945255	-	1	circRNA
circRNA1137	up	1	1	no	Chr04	25461294	25461687	-	2	circRNA
ciRNA97	down	1	1	no	Chr02	24128441	24128961	+	1	ciRNA
circRNA183	down	1	1	no	Chr09	1231156	1234593	-	14	circRNA
ciRNA497	up	1	1	no	Chr08	9797491	9797640	+	1	ciRNA
circRNA479	down	1	1	no	Chr11	17632927	17646763	-	1	intergenic
circRNA764	down	1	1	no	Chr00	32826353	32826624	-	1	circRNA
circRNA1254	down	1	1	no	Chr02	23974062	23974234	-	1	intergenic
ciRNA161	down	1	1	no	Chr15	524511	524747	+	1	ciRNA
circRNA658	down	1	1	no	Chr01	267040	268005	-	5	circRNA
circRNA1812	up	1	1	no	Chr00	84106837	84107015	-	1	circRNA
ciRNA484	up	1	1	no	Chr12	4412054	4412218	+	1	ciRNA
circRNA1673	up	1	1	no	Chr08	7840879	7857731	+	1	intergenic
circRNA1097	down	1	1	no	Chr09	1543519	1544388	-	5	circRNA
circRNA187	down	1	1	no	Chr03	19177970	19178150	+	1	circRNA
ciRNA43	down	1	1	no	Chr15	6690969	6691241	+	1	ciRNA
ciRNA269	down	1	1	no	Chr12	5564255	5564453	+	1	ciRNA
circRNA955	down	1	1	no	Chr09	23092351	23092570	-	1	intergenic
circRNA1860	up	1	1	no	Chr09	1365673	1365873	+	1	circRNA
circRNA1709	up	1	1	no	Chr03	18686348	18686862	+	3	circRNA
circRNA601	down	1	1	no	Chr03	11444326	11444654	-	1	circRNA
ciRNA131	down	1	1	no	Chr11	223234	223549	+	1	ciRNA
circRNA518	down	1	1	no	Chr14	550265	550474	+	1	intergenic
circRNA1426	up	1	1	no	Chr01	4331623	4461264	+	1	intergenic
circRNA857	down	1	1	no	Chr01	20999319	20999469	+	1	intergenic
circRNA736	down	1	1	no	Chr12	1673425	1674002	-	3	circRNA
circRNA50	down	1	1	no	Chr07	17266154	17266504	+	1	circRNA
circRNA1321	down	1	1	no	Chr12	18322667	18325849	-	1	intergenic
circRNA559	down	1	1	no	Chr07	22153164	22153494	-	2	circRNA
circRNA1925	up	1	1	no	Chr04	25627037	25627202	+	1	circRNA
circRNA1463	up	1	1	no	Chr09	1446329	1463742	-	1	intergenic
ciRNA176	down	1	1	no	Chr04	2404187	2405146	-	1	ciRNA
circRNA1841	up	1	1	no	Chr08	1879461	1879649	+	1	circRNA
circRNA1494	up	1	1	no	Chr15	10088641	10105041	-	1	intergenic
ciRNA465	up	1	1	no	Chr03	6384491	6384684	+	1	ciRNA
ciRNA380	up	1	1	no	Chr06	19541953	19542192	+	1	ciRNA
circRNA615	down	1	1	no	Chr12	18319115	18320709	-	3	circRNA
ciRNA396	up	1	1	no	Chr13	16011138	16011327	-	1	ciRNA
circRNA1844	up	1	1	no	Chr13	19450111	19450567	-	2	circRNA
circRNA1885	up	1	1	no	Chr04	4919173	4938608	-	1	intergenic
circRNA1730	up	1	1	no	Chr02	11478650	11479618	+	2	circRNA
circRNA27	down	1	1	no	Chr14	11979965	11981383	+	2	circRNA
circRNA1436	up	1	1	no	Chr03	12187028	12193060	-	1	intergenic
circRNA799	down	1	1	no	Chr03	12211983	12212142	-	1	circRNA
ciRNA423	up	1	1	no	Chr09	20851322	20852158	+	1	ciRNA
circRNA1917	up	1	1	no	Chr15	6690774	6698606	+	1	intergenic
ciRNA29	down	1	1	no	Chr10	24351171	24351410	-	1	ciRNA
circRNA1066	down	1	1	no	Chr05	6251180	6253620	-	7	circRNA
circRNA1398	up	1	1	no	Chr07	347022	347205	-	1	circRNA
ciRNA284	down	1	1	no	Chr08	18506249	18507266	-	1	ciRNA
ciRNA283	down	1	1	no	Chr10	20752188	20753356	+	1	ciRNA
circRNA1117	down	1	1	no	Chr01	10873338	10878696	-	8	circRNA
circRNA1306	down	1	1	no	Chr10	15202139	15263233	-	1	intergenic
circRNA1694	up	1	1	no	Chr13	16141190	16169009	-	1	intergenic
circRNA635	down	1	1	no	Chr14	8805560	8806613	-	2	circRNA
circRNA196	down	1	1	no	Chr12	19981204	19981506	+	2	circRNA
circRNA121	down	1	1	no	Chr15	488000	488807	+	5	circRNA
circRNA198	down	1	1	no	Chr12	2572191	2572375	-	1	circRNA
circRNA42	down	1	1	no	Chr05	24556051	24556257	+	1	circRNA
circRNA963	down	1	1	no	Chr10	4082846	4105176	-	1	intergenic
circRNA844	up	1	1	no	Chr00	96293989	96294276	+	1	intergenic
circRNA651	down	1	1	no	Chr07	5958809	5960289	-	2	circRNA
circRNA328	down	1	1	no	Chr04	6836617	6880036	+	1	intergenic
ciRNA38	down	1	1	no	Chr09	10226055	10226829	+	1	ciRNA
ciRNA529	up	1	1	no	Chr06	14538387	14538934	-	1	ciRNA
circRNA257	down	1	1	no	Chr01	2285667	2285806	+	1	intergenic
circRNA204	down	1	1	no	Chr00	59513217	59513365	-	2	circRNA
circRNA454	down	1	1	no	Chr10	4084527	4123383	-	1	intergenic
circRNA914	down	1	1	no	Chr06	24434796	24447162	+	1	intergenic
circRNA43	down	1	1	no	Chr06	5427929	5430660	+	6	circRNA
circRNA1491	up	1	1	no	Chr15	667567	671350	-	1	intergenic
ciRNA332	down	1	1	no	Chr00	18393303	18393553	+	1	ciRNA
circRNA744	down	1	1	no	Chr08	3935601	3935975	-	3	circRNA
circRNA893	down	1	1	no	Chr05	2971537	2972590	+	1	intergenic
circRNA1046	down	1	1	no	Chr12	18509623	18510026	-	2	circRNA
circRNA600	down	1	1	no	Chr13	19515990	19516237	+	1	circRNA
ciRNA116	down	1	1	no	Chr13	8501231	8501457	-	1	ciRNA
ciRNA301	down	1	1	no	Chr15	22992434	22993891	-	1	ciRNA
ciRNA339	down	1	1	no	Chr02	2595105	2595255	-	1	ciRNA
circRNA1774	up	1	1	no	Chr04	32346000	32347679	+	3	circRNA
circRNA1506	up	1	1	no	Chr15	92532	92768	+	1	circRNA
circRNA366	down	1	1	no	Chr05	25287973	25297936	+	1	intergenic
circRNA1668	up	1	1	no	Chr07	9456844	9458840	+	1	intergenic
circRNA1903	up	1	1	no	Chr10	419534	429985	-	1	intergenic
circRNA1087	down	1	1	no	Chr12	9366089	9370429	+	1	circRNA
circRNA1337	down	1	1	no	Chr15	4181864	4222382	+	1	intergenic
circRNA887	down	1	1	no	Chr04	7685885	7785827	+	1	intergenic
circRNA719	down	1	1	no	Chr15	487988	488402	+	3	circRNA
circRNA200	up	1	1	no	Chr13	21678350	21678672	-	2	circRNA
circRNA1837	up	1	1	no	Chr09	302578	302720	-	1	circRNA
circRNA1293	down	1	1	no	Chr08	9787900	9788078	+	1	intergenic
circRNA755	down	1	1	no	Chr01	31458073	31459404	+	2	circRNA
circRNA1895	up	1	1	no	Chr07	9545262	9570501	+	1	intergenic
circRNA1516	up	1	1	no	Chr12	5006898	5007518	+	2	circRNA
ciRNA106	down	1	1	no	Chr04	15059671	15059929	-	1	ciRNA
circRNA47	down	1	1	no	Chr07	6354664	6355071	+	2	circRNA
ciRNA295	down	1	1	no	Chr15	899114	899733	+	1	ciRNA
ciRNA477	up	1	1	no	Chr09	400027	400166	-	1	ciRNA
circRNA1608	up	1	1	no	Chr01	26664736	26665106	+	2	circRNA
circRNA1451	up	1	1	no	Chr06	18831455	18831696	+	1	intergenic
circRNA1598	up	1	1	no	Chr12	4309245	4309414	-	1	circRNA
circRNA1446	up	1	1	no	Chr05	13426966	13438642	+	1	intergenic
circRNA634	down	1	1	no	Chr14	5453805	5455764	+	5	circRNA
circRNA1789	up	1	1	no	Chr01	26694404	26694736	+	1	circRNA
circRNA270	down	1	1	no	Chr01	4401767	4528646	+	1	intergenic
circRNA1689	up	1	1	no	Chr11	5605964	5617636	+	1	intergenic
circRNA111	down	1	1	no	Chr10	24422385	24422721	-	1	circRNA
circRNA1882	up	1	1	no	Chr03	14020853	14021059	+	1	intergenic
ciRNA381	up	1	1	no	Chr06	21081815	21082127	+	1	ciRNA
circRNA743	down	1	1	no	Chr03	16845535	16845696	+	1	circRNA
ciRNA319	down	1	1	no	Chr05	16347141	16347305	-	1	ciRNA
circRNA790	down	1	1	no	Chr01	29403624	29403972	+	2	circRNA
ciRNA522	up	1	1	no	Chr04	13630148	13630782	-	1	ciRNA
circRNA1835	up	1	1	no	Chr03	4193400	4193763	+	2	circRNA
circRNA310	down	1	1	no	Chr02	21804530	21812615	+	1	intergenic
circRNA1469	up	1	1	no	Chr09	13280054	13286864	+	1	intergenic
circRNA410	down	1	1	no	Chr08	731524	739519	-	1	intergenic
ciRNA228	down	1	1	no	Chr01	27680096	27680716	+	1	ciRNA
ciRNA403	up	1	1	no	Chr13	2629069	2629496	-	1	ciRNA
circRNA225	down	1	1	no	Chr06	23072942	23073170	-	1	circRNA
circRNA1399	up	1	1	no	Chr07	2534368	2536184	-	4	circRNA
circRNA629	down	1	1	no	Chr15	14387757	14388972	-	4	circRNA
ciRNA353	down	1	1	no	Chr14	4980131	4980695	+	1	ciRNA
circRNA1204	down	1	1	no	Chr08	2339904	2340160	+	1	circRNA
circRNA657	down	1	1	no	Chr01	70796	71936	+	2	circRNA
circRNA1688	up	1	1	no	Chr11	5227023	5262481	-	1	intergenic
circRNA12	down	1	1	no	Chr10	12246220	12246804	+	2	circRNA
circRNA757	down	1	1	no	Chr01	1302965	1303214	+	1	circRNA
ciRNA156	down	1	1	no	Chr09	8132113	8132413	+	1	ciRNA
ciRNA194	down	1	1	no	Chr05	22794262	22794607	+	1	ciRNA
circRNA1697	up	1	1	no	Chr13	18733326	18750660	-	1	intergenic
circRNA1038	down	1	1	no	Chr13	7097048	7097255	-	2	circRNA
ciRNA335	down	1	1	no	Chr01	19466374	19466868	-	1	ciRNA
circRNA895	down	1	1	no	Chr05	15809526	15809915	-	1	intergenic
circRNA1421	up	1	1	no	Chr00	28124143	28140570	+	1	intergenic
ciRNA342	up	1	1	no	Chr02	13026614	13026862	+	1	ciRNA
circRNA930	down	1	1	no	Chr07	21609682	21623227	+	1	intergenic
circRNA1231	down	1	1	no	Chr01	4345557	4385722	+	1	intergenic
circRNA1156	down	1	1	no	Chr12	21457136	21457860	-	2	circRNA
ciRNA237	down	1	1	no	Chr03	1870640	1872515	+	1	ciRNA
circRNA210	up	1	1	no	Chr01	23828221	23828691	-	2	circRNA
ciRNA349	down	1	1	no	Chr03	18537517	18537712	-	1	ciRNA
circRNA467	down	1	1	no	Chr10	17083475	17083648	-	1	intergenic
circRNA1851	up	1	1	no	Chr10	23273337	23273823	-	2	circRNA
circRNA1858	up	1	1	no	Chr01	21144507	21144728	+	1	circRNA
circRNA1911	up	1	1	no	Chr13	9936289	9936542	-	1	intergenic
circRNA1782	up	1	1	no	Chr07	3188307	3188701	-	2	circRNA
circRNA65	down	1	1	no	Chr02	2140426	2140602	+	1	circRNA
circRNA1769	up	1	1	no	Chr04	498696	499956	-	3	circRNA
circRNA1433	up	1	1	no	Chr02	14115765	14120705	-	1	intergenic
ciRNA388	up	1	1	no	Chr01	31628045	31628250	+	1	ciRNA
circRNA1083	down	1	1	no	Chr10	22945204	22946206	-	3	circRNA
circRNA731	down	1	1	no	Chr02	24649362	24649597	-	2	circRNA
circRNA1902	up	1	1	no	Chr10	419189	429613	-	1	intergenic
ciRNA101	down	1	1	no	Chr10	19302022	19302234	+	1	ciRNA
circRNA987	down	1	1	no	Chr12	19372686	19467031	+	1	intergenic
circRNA1762	up	1	1	no	Chr15	22043526	22044394	-	3	circRNA
circRNA1646	up	1	1	no	Chr02	10893657	10898250	-	1	intergenic
circRNA1849	up	1	1	no	Chr08	10701725	10702014	+	1	circRNA
circRNA1372	down	1	1	no	Chr13	19515970	19516237	+	1	circRNA
ciRNA489	up	1	1	no	Chr11	5622144	5622605	+	1	ciRNA
circRNA1743	up	1	1	no	Chr11	2331735	2333028	-	3	circRNA
circRNA422	down	1	1	no	Chr09	1234928	1239623	-	1	intergenic
circRNA1627	up	1	1	no	Chr06	25112765	25112974	-	1	circRNA
circRNA1672	up	1	1	no	Chr08	3411332	3418883	-	1	intergenic
circRNA715	down	1	1	no	Chr12	22867066	22867310	-	2	circRNA
circRNA585	down	1	1	no	Chr01	3386388	3388891	-	5	circRNA
circRNA1193	down	1	1	no	Chr04	9645307	9645831	+	1	circRNA
circRNA701	down	1	1	no	Chr04	27458219	27458386	+	2	circRNA
circRNA672	down	1	1	no	Chr07	963093	965259	-	7	circRNA
circRNA26	down	1	1	no	Chr15	2928914	2934224	+	12	circRNA
circRNA1258	down	1	1	no	Chr03	13208221	13217485	-	1	intergenic
circRNA1133	down	1	1	no	Chr02	8014662	8014795	+	1	circRNA
ciRNA411	up	1	1	no	Chr12	5300999	5301224	-	1	ciRNA
circRNA624	down	1	1	no	Chr09	7711186	7713613	+	4	circRNA
circRNA247	down	1	1	no	Chr00	92272416	92272572	+	1	intergenic
circRNA9	down	1	1	no	Chr11	18145424	18146360	-	4	circRNA
circRNA632	down	1	1	no	Chr14	898357	898581	-	1	circRNA
circRNA694	down	1	1	no	Chr10	16753846	16754016	+	1	circRNA
circRNA639	down	1	1	no	Chr04	25383966	25384573	+	3	circRNA
circRNA1389	up	1	1	no	Chr14	17976827	17977407	-	2	circRNA
circRNA22	down	1	1	no	Chr09	2594824	2596076	-	4	circRNA
circRNA1174	down	1	1	no	Chr12	13594586	13594798	-	1	circRNA
ciRNA368	up	1	1	no	Chr04	1791399	1791649	+	1	ciRNA
circRNA1526	up	1	1	no	Chr07	3190228	3190511	-	2	circRNA
circRNA1418	up	1	1	no	Chr06	23332560	23332827	+	1	circRNA
ciRNA436	up	1	1	no	Chr05	4195294	4195477	-	1	ciRNA
ciRNA537	up	1	1	no	Chr07	18398001	18398363	-	1	ciRNA
circRNA245	down	1	1	no	Chr00	91004573	91004788	+	1	intergenic
circRNA1723	up	1	1	no	Chr03	20924027	20927021	+	8	circRNA
circRNA574	down	1	1	no	Chr01	20527162	20527315	+	1	circRNA
circRNA1031	down	1	1	no	Chr15	15440847	15441164	-	2	circRNA
circRNA1068	down	1	1	no	Chr12	23435548	23435774	+	2	circRNA
ciRNA548	up	1	1	no	Chr03	3971209	3971458	+	1	ciRNA
circRNA660	down	1	1	no	Chr01	29133021	29134443	+	5	circRNA
circRNA1136	down	1	1	no	Chr06	18873798	18874099	-	2	circRNA
circRNA952	down	1	1	no	Chr09	11613611	11638023	+	1	intergenic
circRNA991	down	1	1	no	Chr12	20431779	20534360	-	1	intergenic
circRNA1794	up	1	1	no	Chr03	18909886	18913985	-	4	circRNA
ciRNA230	down	1	1	no	Chr01	32158918	32159167	+	1	ciRNA
circRNA684	down	1	1	no	Chr03	12801715	12802347	-	2	circRNA
ciRNA16	down	1	1	no	Chr11	2953238	2953709	-	1	ciRNA
circRNA853	down	1	1	no	Chr01	4516179	4529015	+	1	intergenic
circRNA818	down	1	1	no	Chr06	11185391	11185543	+	1	circRNA
circRNA1544	up	1	1	no	Chr09	9208699	9210082	+	3	circRNA
circRNA84	down	1	1	no	Chr12	18960770	18960930	-	1	circRNA
ciRNA264	down	1	1	no	Chr06	14491630	14491910	+	1	ciRNA
circRNA780	down	1	1	no	Chr02	24187369	24188153	+	2	circRNA
circRNA1813	up	1	1	no	Chr12	21456632	21457024	-	2	circRNA
ciRNA504	up	1	1	no	Chr09	16238691	16239068	+	1	ciRNA
circRNA1382	up	1	1	no	Chr11	18248104	18248475	-	1	circRNA
circRNA1796	up	1	1	no	Chr08	1342632	1343159	+	2	circRNA
ciRNA76	down	1	1	no	Chr07	1637209	1637391	-	1	ciRNA
ciRNA511	up	1	1	no	Chr14	4169199	4169357	-	1	ciRNA
circRNA340	down	1	1	no	Chr04	27021263	27029503	-	1	intergenic
circRNA1049	down	1	1	no	Chr12	4810689	4819418	+	6	circRNA
circRNA1051	down	1	1	no	Chr08	18702081	18702215	-	1	circRNA
circRNA735	down	1	1	no	Chr13	21051112	21051462	-	2	circRNA
circRNA282	down	1	1	no	Chr01	22521037	22563847	+	1	intergenic
circRNA1345	down	1	1	no	Chr10	413998	414231	+	1	circRNA
circRNA738	down	1	1	no	Chr04	30145836	30146234	-	2	circRNA
ciRNA202	down	1	1	no	Chr06	25952351	25955816	-	1	ciRNA
ciRNA223	down	1	1	no	Chr01	17025506	17025883	-	1	ciRNA
circRNA1359	down	1	1	no	Chr15	11261020	11261257	+	1	circRNA
circRNA163	up	1	1	no	Chr00	32826353	32826611	-	1	circRNA
circRNA1169	down	1	1	no	Chr13	20954534	20954677	+	1	circRNA
circRNA1828	up	1	1	no	Chr10	15124271	15124476	-	2	circRNA
ciRNA346	down	1	1	no	Chr03	10631936	10632825	-	1	ciRNA
ciRNA462	up	1	1	no	Chr02	24067848	24068036	+	1	ciRNA
circRNA1753	up	1	1	no	Chr08	3393480	3395706	+	5	circRNA
circRNA1821	up	1	1	no	Chr04	32475717	32475910	-	1	circRNA
circRNA1832	up	1	1	no	Chr00	32828292	32828503	-	1	circRNA
circRNA1153	down	1	1	no	Chr15	22075762	22076066	+	1	circRNA
circRNA899	up	1	1	no	Chr05	20026895	20030128	+	1	intergenic
circRNA1361	down	1	1	no	Chr08	11560024	11560212	-	1	circRNA
ciRNA556	up	1	1	no	Chr01	14550546	14551757	+	1	ciRNA
circRNA576	down	1	1	no	Chr02	13957428	13957633	-	2	circRNA
circRNA1898	up	1	1	no	Chr08	734197	741648	-	1	intergenic
circRNA1755	up	1	1	no	Chr09	5653239	5654757	+	5	circRNA
circRNA747	down	1	1	no	Chr15	21202833	21203159	-	1	circRNA
circRNA1497	up	1	1	no	Chr15	20414255	20414549	-	1	circRNA
circRNA381	down	1	1	no	Chr06	19911726	19911906	-	1	intergenic
ciRNA48	down	1	1	no	Chr14	8157300	8157503	+	1	ciRNA
circRNA1717	up	1	1	no	Chr01	31800819	31801272	-	3	circRNA
ciRNA67	down	1	1	no	Chr05	24152307	24152543	-	1	ciRNA
circRNA1326	down	1	1	no	Chr13	3597741	3653156	+	1	intergenic
circRNA337	down	1	1	no	Chr04	12505227	12523939	+	1	intergenic
ciRNA273	down	1	1	no	Chr12	22895114	22895558	+	1	ciRNA
ciRNA94	down	1	1	no	Chr02	13022018	13022210	+	1	ciRNA
circRNA1935	up	1	1	no	Chr07	4553024	4553266	+	1	circRNA
circRNA1334	down	1	1	no	Chr14	17911999	17915450	-	1	intergenic
circRNA1342	down	1	1	no	Chr03	4609655	4609894	+	1	circRNA
circRNA167	down	1	1	no	Chr05	1018097	1018324	+	1	circRNA
circRNA867	down	1	1	no	Chr02	9614093	9614637	-	1	intergenic
circRNA509	down	1	1	no	Chr13	18472473	18489584	-	1	intergenic
circRNA211	down	1	1	no	Chr05	22083377	22084522	-	2	circRNA
circRNA1042	down	1	1	no	Chr03	18099206	18099417	+	1	circRNA
circRNA1089	down	1	1	no	Chr11	4352775	4353255	-	2	circRNA
circRNA801	down	1	1	no	Chr07	9930395	9930619	-	1	circRNA
ciRNA195	down	1	1	no	Chr05	24958722	24959139	-	1	ciRNA
ciRNA10	down	1	1	no	Chr12	4332670	4333323	+	1	ciRNA
circRNA1394	up	1	1	no	Chr05	22559754	22562265	+	3	circRNA
ciRNA59	down	1	1	no	Chr04	25320608	25321361	+	1	ciRNA
ciRNA147	down	1	1	no	Chr10	23295013	23295201	+	1	ciRNA
ciRNA306	down	1	1	no	Chr14	16044309	16045107	-	1	ciRNA
circRNA436	down	1	1	no	Chr09	9378530	9421758	-	1	intergenic
circRNA606	down	1	1	no	Chr02	6346979	6347415	+	2	circRNA
ciRNA428	up	1	1	no	Chr14	2267603	2267799	+	1	ciRNA
ciRNA34	down	1	1	no	Chr08	9797491	9797666	+	1	ciRNA
ciRNA471	up	1	1	no	Chr04	14117029	14117421	+	1	ciRNA
circRNA295	down	1	1	no	Chr02	8930665	8941526	-	1	intergenic
circRNA1073	down	1	1	no	Chr13	16228740	16228898	-	1	circRNA
circRNA625	down	1	1	no	Chr15	64096	64505	+	2	circRNA
ciRNA135	down	1	1	no	Chr11	5614047	5614447	+	1	ciRNA
circRNA1705	up	1	1	no	Chr01	30791764	30792019	-	1	circRNA
circRNA421	down	1	1	no	Chr09	1231156	1244315	-	1	intergenic
circRNA1411	up	1	1	no	Chr01	22987412	22987729	+	2	circRNA
circRNA220	down	1	1	no	Chr05	964907	965176	-	1	circRNA
circRNA54	down	1	1	no	Chr00	24913328	24915507	-	4	circRNA
circRNA776	down	1	1	no	Chr04	9643843	9644004	+	1	circRNA
ciRNA204	down	1	1	no	Chr07	1760967	1762683	+	1	ciRNA
circRNA1280	down	1	1	no	Chr06	20780083	20791992	-	1	intergenic
circRNA848	down	1	1	no	Chr00	106718883	106719038	-	1	intergenic
ciRNA86	down	1	1	no	Chr01	27092245	27092700	+	1	ciRNA
ciRNA181	down	1	1	no	Chr04	25020422	25020708	-	1	ciRNA
circRNA1490	up	1	1	no	Chr14	14973522	14987551	+	1	intergenic
ciRNA64	down	1	1	no	Chr05	702288	702766	-	1	ciRNA
circRNA959	down	1	1	no	Chr10	2602931	2674358	-	1	intergenic
ciRNA215	down	1	1	no	Chr00	47420966	47421200	-	1	ciRNA
circRNA37	down	1	1	no	Chr05	12173896	12174175	-	1	circRNA
ciRNA392	up	1	1	no	Chr03	922584	922855	-	1	ciRNA
circRNA96	down	1	1	no	Chr06	134483	135034	-	2	circRNA
circRNA1946	up	1	1	no	Chr04	7930047	7930246	-	1	circRNA
circRNA304	up	1	1	no	Chr02	15877683	15892990	+	1	intergenic
circRNA1262	down	1	1	no	Chr03	17829157	17851329	+	1	intergenic
circRNA830	down	1	1	no	Chr13	7841538	7841688	+	1	circRNA
circRNA1092	down	1	1	no	Chr11	18243360	18247800	-	1	circRNA
circRNA1188	down	1	1	no	Chr00	32826487	32826752	+	1	circRNA
circRNA118	down	1	1	no	Chr08	18403490	18403755	+	2	circRNA
circRNA286	down	1	1	no	Chr01	26398011	26402965	-	1	intergenic
circRNA1677	up	1	1	no	Chr09	3318830	3324303	-	1	intergenic
circRNA1649	up	1	1	no	Chr02	16417892	16438198	+	1	intergenic
circRNA1644	up	1	1	no	Chr01	30609690	30610478	+	1	intergenic
circRNA1122	down	1	1	no	Chr02	13555109	13557341	-	2	circRNA
circRNA727	down	1	1	no	Chr09	3625924	3626067	-	1	circRNA
circRNA876	down	1	1	no	Chr03	17831283	17879308	+	1	intergenic
circRNA174	down	1	1	no	Chr14	7236631	7236769	+	1	circRNA
circRNA655	down	1	1	no	Chr07	23160217	23161286	-	5	circRNA
circRNA778	down	1	1	no	Chr14	35221	36647	-	4	circRNA
circRNA36	down	1	1	no	Chr04	31170199	31173409	-	9	circRNA
circRNA392	down	1	1	no	Chr07	1472750	1508211	-	1	intergenic
circRNA721	down	1	1	no	Chr15	489758	490140	+	3	circRNA
circRNA1601	up	1	1	no	Chr13	16141190	16146289	-	2	circRNA
circRNA843	down	1	1	no	Chr00	92272510	92272740	-	1	intergenic
circRNA566	down	1	1	no	Chr11	5198766	5199177	-	2	circRNA
circRNA697	down	1	1	no	Chr01	26540506	26540665	-	1	circRNA
circRNA103	down	1	1	no	Chr10	23914012	23914230	+	1	circRNA
circRNA1921	up	1	1	no	Chr03	14019802	14020302	-	2	circRNA
circRNA1611	up	1	1	no	Chr05	17379225	17380027	-	2	circRNA
circRNA825	down	1	1	no	Chr04	2608349	2608594	+	1	circRNA
circRNA135	down	1	1	no	Chr07	5635562	5636178	-	2	circRNA
circRNA1941	up	1	1	no	Chr04	7861097	7862009	+	3	circRNA
circRNA1735	up	1	1	no	Chr08	2946692	2947071	-	2	circRNA
ciRNA130	down	1	1	no	Chr12	20549804	20549998	+	1	ciRNA
circRNA1886	up	1	1	no	Chr04	7779232	7853029	+	1	intergenic
ciRNA122	down	1	1	no	Chr13	18430058	18430870	+	1	ciRNA
circRNA722	down	1	1	no	Chr11	643801	647597	-	11	circRNA
circRNA1638	up	1	1	no	Chr01	2476074	2483285	+	1	intergenic
circRNA594	down	1	1	no	Chr15	6544582	6544942	+	1	circRNA
ciRNA287	down	1	1	no	Chr09	1777538	1777828	-	1	ciRNA
circRNA1845	up	1	1	no	Chr03	11682927	11683565	-	2	circRNA
circRNA1551	up	1	1	no	Chr04	29798721	29798926	-	1	circRNA
circRNA414	down	1	1	no	Chr08	4485409	4490987	+	1	intergenic
ciRNA457	up	1	1	no	Chr01	26032854	26033021	-	1	ciRNA
ciRNA323	down	1	1	no	Chr06	21736137	21736530	-	1	ciRNA
circRNA1199	down	1	1	no	Chr04	24809016	24810003	-	5	circRNA
circRNA191	up	1	1	no	Chr14	898357	898713	-	2	circRNA
circRNA1663	up	1	1	no	Chr06	20494334	20494634	+	1	intergenic
circRNA1635	up	1	1	no	Chr00	61088180	61089620	+	1	intergenic
ciRNA407	up	1	1	no	Chr12	17007	18104	-	1	ciRNA
circRNA1533	up	1	1	no	Chr13	21853391	21853616	+	1	circRNA
ciRNA384	up	1	1	no	Chr07	2276193	2276484	+	1	ciRNA
ciRNA241	down	1	1	no	Chr03	12869906	12870427	+	1	ciRNA
circRNA1215	down	1	1	no	Chr09	8143256	8143778	+	3	circRNA
circRNA145	down	1	1	no	Chr11	3964399	3969280	+	2	circRNA
circRNA1108	down	1	1	no	Chr04	9618819	9620878	+	6	circRNA
circRNA1540	up	1	1	no	Chr08	1028848	1030365	-	5	circRNA
circRNA1913	up	1	1	no	Chr13	16139351	16168564	-	1	intergenic
circRNA667	down	1	1	no	Chr00	59118429	59118652	-	1	circRNA
circRNA793	down	1	1	no	Chr05	24754496	24754731	+	1	circRNA
ciRNA288	down	1	1	no	Chr09	3580075	3580396	-	1	ciRNA
circRNA1521	up	1	1	no	Chr10	17624877	17625066	-	1	circRNA
circRNA1505	up	1	1	no	Chr13	20736725	20737212	-	3	circRNA
circRNA752	down	1	1	no	Chr01	31745103	31745295	-	1	circRNA
ciRNA377	up	1	1	no	Chr05	25940027	25940384	-	1	ciRNA
ciRNA370	up	1	1	no	Chr04	13156381	13157497	+	1	ciRNA
circRNA1719	up	1	1	no	Chr06	21952360	21956117	-	10	circRNA
circRNA4	down	1	1	no	Chr13	21504278	21506411	-	6	circRNA
circRNA16	down	1	1	no	Chr08	10669407	10670615	+	4	circRNA
circRNA619	down	1	1	no	Chr10	8190954	8193262	-	6	circRNA
circRNA1379	up	1	1	no	Chr11	106382	107756	-	4	circRNA
circRNA1657	up	1	1	no	Chr04	7686663	7862102	+	1	intergenic
ciRNA464	up	1	1	no	Chr03	3841225	3841386	-	1	ciRNA
circRNA1485	up	1	1	no	Chr13	21462620	21467253	+	1	intergenic
circRNA1040	down	1	1	no	Chr01	5845193	5846521	-	2	circRNA
circRNA1558	up	1	1	no	Chr06	9911143	9912050	-	4	circRNA
circRNA1798	up	1	1	no	Chr04	3669268	3669458	-	1	circRNA
circRNA1763	up	1	1	no	Chr15	22337168	22337471	+	2	circRNA
circRNA680	down	1	1	no	Chr01	29604035	29604191	-	1	circRNA
circRNA1916	up	1	1	no	Chr15	6040417	6046420	+	1	intergenic
circRNA141	down	1	1	no	Chr13	13359376	13362686	+	4	circRNA
circRNA55	down	1	1	no	Chr01	1700327	1701390	+	3	circRNA
circRNA1067	down	1	1	no	Chr09	647975	648118	+	1	circRNA
ciRNA315	down	1	1	no	Chr04	28052876	28053695	+	1	ciRNA
ciRNA557	up	1	1	no	Chr06	24097731	24102206	-	1	ciRNA
circRNA783	down	1	1	no	Chr05	22198320	22198469	-	1	circRNA
ciRNA291	down	1	1	no	Chr09	7695532	7696809	-	1	ciRNA
ciRNA409	up	1	1	no	Chr12	5036048	5036275	+	1	ciRNA
circRNA1693	up	1	1	no	Chr12	22593257	22598946	-	1	intergenic
circRNA1243	down	1	1	no	Chr02	8212140	8217621	+	1	intergenic
circRNA213	down	1	1	no	Chr05	22589818	22590010	+	1	circRNA
circRNA789	down	1	1	no	Chr14	5453806	5455764	+	5	circRNA
circRNA653	down	1	1	no	Chr07	17070351	17070646	-	2	circRNA
circRNA581	down	1	1	no	Chr09	648002	648161	+	1	circRNA
ciRNA450	up	1	1	no	Chr07	16342435	16342719	-	1	ciRNA
circRNA1750	up	1	1	no	Chr10	24310236	24311480	-	5	circRNA
circRNA871	down	1	1	no	Chr02	13869875	13875094	+	1	intergenic
circRNA951	down	1	1	no	Chr09	10598123	10602489	+	1	intergenic
circRNA864	down	1	1	no	Chr02	5551596	5551824	-	1	intergenic
ciRNA261	down	1	1	no	Chr05	25663871	25664177	-	1	ciRNA
circRNA293	down	1	1	no	Chr02	8347878	8366464	-	1	intergenic
ciRNA518	up	1	1	no	Chr04	1179148	1179396	+	1	ciRNA
circRNA1035	down	1	1	no	Chr11	7911881	7912067	+	1	circRNA
circRNA933	down	1	1	no	Chr08	732152	740108	-	1	intergenic
circRNA1778	up	1	1	no	Chr05	25603834	25603974	+	1	circRNA
ciRNA442	up	1	1	no	Chr05	24831195	24831383	+	1	ciRNA
circRNA1149	down	1	1	no	Chr07	2561943	2562400	-	3	circRNA
ciRNA93	down	1	1	no	Chr02	9200769	9200954	-	1	ciRNA
circRNA1603	up	1	1	no	Chr03	771354	771651	+	1	circRNA
ciRNA481	up	1	1	no	Chr12	540593	540736	+	1	ciRNA
circRNA1650	up	1	1	no	Chr02	19705418	19705646	+	1	intergenic
circRNA380	up	1	1	no	Chr06	18462700	18467204	-	1	intergenic
ciRNA478	up	1	1	no	Chr02	10275516	10275656	-	1	ciRNA
circRNA638	down	1	1	no	Chr04	13628272	13628874	-	4	circRNA
circRNA1358	down	1	1	no	Chr10	24249727	24249936	-	1	circRNA
circRNA1512	up	1	1	no	Chr13	15022325	15022474	+	1	circRNA
ciRNA138	down	1	1	no	Chr11	18614233	18614747	-	1	ciRNA
ciRNA541	up	1	1	no	Chr01	26615345	26615544	-	1	ciRNA
circRNA1308	down	1	1	no	Chr10	19636810	19644300	-	1	intergenic
ciRNA233	down	1	1	no	Chr02	4510496	4510674	-	1	ciRNA
circRNA687	down	1	1	no	Chr12	14716123	14716425	-	2	circRNA
circRNA475	down	1	1	no	Chr11	7741523	7750342	+	1	intergenic
circRNA761	down	1	1	no	Chr00	32826106	32826276	-	1	circRNA
circRNA1086	down	1	1	no	Chr13	20249659	20249877	+	1	circRNA
circRNA1519	up	1	1	no	Chr06	25224536	25224801	-	1	circRNA
circRNA842	down	1	1	no	Chr00	92272450	92272670	+	1	intergenic
circRNA1614	up	1	1	no	Chr15	11006433	11007173	-	2	circRNA
circRNA1287	down	1	1	no	Chr07	15435825	15555701	-	1	intergenic
circRNA1816	up	1	1	no	Chr03	27678826	27679113	+	1	circRNA
circRNA1588	up	1	1	no	Chr05	19456080	19456961	+	2	circRNA
circRNA1564	up	1	1	no	Chr01	10316622	10316974	+	2	circRNA
circRNA1878	up	1	1	no	Chr02	10566421	10583325	-	1	intergenic
circRNA689	down	1	1	no	Chr03	4115458	4118114	-	8	circRNA
circRNA665	down	1	1	no	Chr09	22113538	22114639	-	2	circRNA
circRNA1768	up	1	1	no	Chr14	11936137	11938303	-	3	circRNA
ciRNA447	up	1	1	no	Chr06	25914977	25915177	-	1	ciRNA
circRNA699	down	1	1	no	Chr01	26541432	26541769	+	2	circRNA
circRNA1250	down	1	1	no	Chr02	15654754	15671574	+	1	intergenic
circRNA94	down	1	1	no	Chr06	460705	461915	-	3	circRNA
circRNA1926	up	1	1	no	Chr06	19214069	19214345	-	2	circRNA
ciRNA125	down	1	1	no	Chr12	8205411	8206483	-	1	ciRNA
circRNA1785	up	1	1	no	Chr01	16382944	16383455	-	2	circRNA
circRNA1168	down	1	1	no	Chr15	10007112	10007366	+	2	circRNA
circRNA502	down	1	1	no	Chr13	3484363	3621088	+	1	intergenic
ciRNA217	down	1	1	no	Chr00	55836788	55839195	+	1	ciRNA
circRNA75	down	1	1	no	Chr03	5333340	5333642	+	1	circRNA
circRNA64	down	1	1	no	Chr02	2110149	2110548	+	1	circRNA
circRNA1458	up	1	1	no	Chr07	4259506	4270806	-	1	intergenic
circRNA1376	up	1	1	no	Chr12	5006897	5007518	+	2	circRNA
ciRNA186	down	1	1	no	Chr05	11165784	11166017	-	1	ciRNA
ciRNA460	up	1	1	no	Chr02	12015792	12016114	-	1	ciRNA
circRNA1757	up	1	1	no	Chr09	18447992	18452745	-	6	circRNA
ciRNA124	down	1	1	no	Chr12	4937641	4938136	-	1	ciRNA
circRNA1238	down	1	1	no	Chr01	22240341	22249918	-	1	intergenic
ciRNA310	down	1	1	no	Chr04	254039	254251	-	1	ciRNA
circRNA239	down	1	1	no	Chr00	32821918	32822115	-	1	intergenic
ciRNA414	up	1	1	no	Chr12	16525232	16525349	+	1	ciRNA
circRNA1403	up	1	1	no	Chr01	27744284	27745485	-	4	circRNA
ciRNA151	down	1	1	no	Chr08	10013587	10013766	+	1	ciRNA
ciRNA14	down	1	1	no	Chr12	23197933	23198207	+	1	ciRNA
circRNA814	down	1	1	no	Chr11	4682713	4682999	+	1	circRNA
ciRNA42	down	1	1	no	Chr15	3619239	3619444	-	1	ciRNA
circRNA1208	down	1	1	no	Chr02	7588770	7589468	-	2	circRNA
circRNA1290	down	1	1	no	Chr07	23679332	23679637	+	1	intergenic
circRNA1854	up	1	1	no	Chr02	13268425	13268851	-	3	circRNA
circRNA132	down	1	1	no	Chr07	8158323	8158524	-	1	circRNA
circRNA1440	up	1	1	no	Chr03	18719928	18728284	+	1	intergenic
circRNA1057	down	1	1	no	Chr04	27088712	27089050	-	2	circRNA
circRNA954	down	1	1	no	Chr09	19686656	19728840	-	1	intergenic
circRNA1579	up	1	1	no	Chr02	7701423	7701640	-	1	circRNA
ciRNA325	down	1	1	no	Chr06	22787490	22788870	+	1	ciRNA
circRNA1939	up	1	1	no	Chr07	2401763	2402092	-	2	circRNA
circRNA1843	up	1	1	no	Chr05	16540251	16540392	+	1	circRNA
ciRNA60	down	1	1	no	Chr04	30129297	30129470	+	1	ciRNA
circRNA652	down	1	1	no	Chr07	9519452	9520542	-	2	circRNA
circRNA1310	down	1	1	no	Chr10	21118816	21130798	-	1	intergenic
circRNA44	down	1	1	no	Chr06	22516824	22517454	-	2	circRNA
ciRNA208	down	1	1	no	Chr07	16007113	16007781	-	1	ciRNA
circRNA1731	up	1	1	no	Chr04	28565167	28565374	+	2	circRNA
circRNA197	down	1	1	no	Chr12	9304095	9304359	-	1	circRNA
circRNA1026	down	1	1	no	Chr09	5103873	5104128	+	1	circRNA
circRNA798	down	1	1	no	Chr03	6700806	6700995	+	1	circRNA
circRNA802	down	1	1	no	Chr14	900365	900539	-	1	circRNA
circRNA847	down	1	1	no	Chr00	106442699	106442922	-	1	intergenic
circRNA1509	up	1	1	no	Chr03	14585831	14586054	-	2	circRNA
circRNA284	down	1	1	no	Chr01	25824080	25835443	-	1	intergenic
ciRNA330	down	1	1	no	Chr07	18602789	18602986	+	1	ciRNA
circRNA1077	down	1	1	no	Chr12	21639752	21639941	+	1	circRNA
circRNA1132	down	1	1	no	Chr06	23610490	23610687	+	1	circRNA
circRNA771	down	1	1	no	Chr13	19392828	19393017	+	1	circRNA
circRNA894	down	1	1	no	Chr05	14794577	14805523	+	1	intergenic
circRNA39	down	1	1	no	Chr05	21850828	21852301	-	7	circRNA
ciRNA167	down	1	1	no	Chr15	16181747	16181852	-	1	ciRNA
circRNA1116	down	1	1	no	Chr01	9759580	9760759	-	4	circRNA
circRNA964	down	1	1	no	Chr10	4089192	4210278	+	1	intergenic
circRNA1600	up	1	1	no	Chr12	3986913	3987206	+	1	circRNA
circRNA1307	down	1	1	no	Chr10	17229859	17238844	-	1	intergenic
circRNA1493	up	1	1	no	Chr15	8853710	8888259	+	1	intergenic
circRNA1833	up	1	1	no	Chr00	32826325	32826557	-	1	circRNA
circRNA492	down	1	1	no	Chr12	15028037	15073607	-	1	intergenic
circRNA1043	down	1	1	no	Chr06	12805061	12809359	+	6	circRNA
circRNA892	down	1	1	no	Chr05	2079354	2090553	+	1	intergenic
circRNA1435	up	1	1	no	Chr03	2417360	2428019	-	1	intergenic
circRNA1884	up	1	1	no	Chr04	2474183	2487691	-	1	intergenic
ciRNA285	down	1	1	no	Chr09	638306	638469	-	1	ciRNA
ciRNA491	up	1	1	no	Chr11	15890361	15890650	+	1	ciRNA
circRNA1212	down	1	1	no	Chr06	19656052	19656226	-	1	circRNA
circRNA819	down	1	1	no	Chr05	22588272	22588577	+	1	circRNA
circRNA569	down	1	1	no	Chr02	15702857	15704760	-	2	circRNA
circRNA1530	up	1	1	no	Chr13	10398539	10399648	-	3	circRNA
ciRNA322	down	1	1	no	Chr06	14491842	14492043	+	1	ciRNA
circRNA1299	down	1	1	no	Chr09	7977791	8020720	+	1	intergenic
circRNA642	down	1	1	no	Chr04	30391995	30393497	+	4	circRNA
circRNA821	down	1	1	no	Chr06	24308238	24308433	-	1	circRNA
circRNA346	up	1	1	no	Chr04	30098788	30105090	+	1	intergenic
circRNA1665	up	1	1	no	Chr06	24233100	24238374	-	1	intergenic
circRNA640	down	1	1	no	Chr04	27030054	27030540	-	2	circRNA
circRNA675	down	1	1	no	Chr00	57470970	57471156	-	1	circRNA
ciRNA337	down	1	1	no	Chr01	20467960	20468514	+	1	ciRNA
circRNA1164	down	1	1	no	Chr15	2994003	2994444	-	2	circRNA
circRNA1102	up	1	1	no	Chr15	9900832	9902636	-	2	circRNA
ciRNA387	up	1	1	no	Chr01	28679367	28679638	+	1	ciRNA
circRNA1263	up	1	1	no	Chr03	26589893	26597482	-	1	intergenic
circRNA1414	up	1	1	no	Chr01	31477225	31477652	-	3	circRNA
ciRNA500	up	1	1	no	Chr09	798800	799125	+	1	ciRNA
circRNA218	up	1	1	no	Chr07	763468	763822	-	2	circRNA
circRNA1462	up	1	1	no	Chr08	1850701	1858941	+	1	intergenic
circRNA177	down	1	1	no	Chr03	38424	38674	+	1	circRNA
ciRNA340	down	1	1	no	Chr02	4449059	4449253	-	1	ciRNA
circRNA1572	up	1	1	no	Chr03	5780193	5781665	+	3	circRNA
circRNA205	down	1	1	no	Chr01	24410580	24410859	-	1	circRNA
circRNA1924	up	1	1	no	Chr10	336266	336839	+	3	circRNA
ciRNA309	down	1	1	no	Chr04	210856	211146	-	1	ciRNA
ciRNA347	down	1	1	no	Chr03	12317268	12317773	+	1	ciRNA
circRNA1187	down	1	1	no	Chr00	32826398	32826611	-	1	circRNA
circRNA1322	down	1	1	no	Chr12	19402951	19433069	+	1	intergenic
ciRNA402	up	1	1	no	Chr13	316957	317184	-	1	ciRNA
circRNA1692	up	1	1	no	Chr12	19372686	19419210	+	1	intergenic
circRNA782	down	1	1	no	Chr06	4710515	4710719	+	1	circRNA
ciRNA453	up	1	1	no	Chr01	1199907	1200045	-	1	ciRNA
circRNA1390	up	1	1	no	Chr14	18525343	18525631	-	1	circRNA
circRNA733	down	1	1	no	Chr02	8864866	8865804	-	3	circRNA
circRNA1276	down	1	1	no	Chr06	4709872	4713685	+	1	intergenic
circRNA1738	up	1	1	no	Chr13	19799013	19803206	+	12	circRNA
circRNA1383	up	1	1	no	Chr10	19532511	19533776	-	1	circRNA
ciRNA242	down	1	1	no	Chr03	13315940	13316098	-	1	ciRNA
ciRNA363	up	1	1	no	Chr10	24523575	24524261	+	1	ciRNA
ciRNA390	up	1	1	no	Chr02	7264367	7264600	+	1	ciRNA
circRNA1624	up	1	1	no	Chr09	4466902	4468282	+	3	circRNA
circRNA863	down	1	1	no	Chr01	31367060	31370059	-	1	intergenic
circRNA1056	down	1	1	no	Chr03	14120786	14121376	-	3	circRNA
circRNA602	down	1	1	no	Chr05	23577353	23577946	+	3	circRNA
circRNA18	down	1	1	no	Chr08	16231438	16231618	+	1	circRNA
circRNA1012	down	1	1	no	Chr14	3766875	3792729	+	1	intergenic
ciRNA143	down	1	1	no	Chr10	18632520	18632943	+	1	ciRNA
ciRNA192	down	1	1	no	Chr05	22226822	22227920	-	1	ciRNA
ciRNA226	down	1	1	no	Chr01	24755389	24756127	-	1	ciRNA
circRNA1803	up	1	1	no	Chr08	5204978	5205118	-	1	circRNA
circRNA1455	up	1	1	no	Chr06	24178205	24216565	-	1	intergenic
circRNA190	down	1	1	no	Chr15	11359939	11360190	-	1	circRNA
ciRNA426	up	1	1	no	Chr15	487579	487910	+	1	ciRNA
circRNA1617	up	1	1	no	Chr01	24339241	24339911	-	2	circRNA
circRNA1824	up	1	1	no	Chr02	8717581	8717757	+	1	circRNA
circRNA1225	down	1	1	no	Chr00	92272583	92272807	+	1	intergenic
circRNA598	down	1	1	no	Chr13	8520139	8520971	-	2	circRNA
ciRNA352	down	1	1	no	Chr04	25673086	25673381	+	1	ciRNA
circRNA1365	down	1	1	no	Chr10	24205915	24206329	-	2	circRNA
ciRNA62	down	1	1	no	Chr04	31543320	31543470	-	1	ciRNA
circRNA1351	down	1	1	no	Chr12	18511899	18512132	-	1	circRNA
circRNA993	down	1	1	no	Chr13	778918	795487	+	1	intergenic
circRNA1749	up	1	1	no	Chr10	24012538	24013018	+	1	circRNA
circRNA195	down	1	1	no	Chr05	25236823	25236992	-	1	circRNA
circRNA87	down	1	1	no	Chr09	2659751	2660098	-	1	circRNA
circRNA1545	up	1	1	no	Chr15	1632125	1632651	+	2	circRNA
circRNA1158	down	1	1	no	Chr15	3353534	3354521	-	2	circRNA
circRNA659	down	1	1	no	Chr01	1404377	1404949	-	2	circRNA
ciRNA3	down	1	1	no	Chr13	11273209	11273576	+	1	ciRNA
ciRNA498	up	1	1	no	Chr08	9797491	9797685	+	1	ciRNA
ciRNA270	down	1	1	no	Chr12	20145132	20145295	-	1	ciRNA
ciRNA266	down	1	1	no	Chr13	14392896	14393199	+	1	ciRNA
ciRNA277	down	1	1	no	Chr11	3339183	3339425	+	1	ciRNA
circRNA1175	down	1	1	no	Chr01	26694618	26695234	+	2	circRNA
circRNA1942	up	1	1	no	Chr02	16301152	16303114	-	4	circRNA
circRNA739	down	1	1	no	Chr10	587779	590548	-	4	circRNA
circRNA692	down	1	1	no	Chr13	18592734	18592916	-	1	circRNA
circRNA907	down	1	1	no	Chr06	18410309	18418458	+	1	intergenic
ciRNA96	down	1	1	no	Chr02	17597445	17597636	-	1	ciRNA
ciRNA434	up	1	1	no	Chr04	4508267	4510576	+	1	ciRNA
circRNA184	up	1	1	no	Chr13	8913060	8913658	-	4	circRNA
circRNA241	down	1	1	no	Chr00	47726056	47728747	+	1	intergenic
circRNA828	down	1	1	no	Chr15	11407120	11407267	-	1	circRNA
circRNA1021	down	1	1	no	Chr15	7488563	7494859	-	1	intergenic
circRNA1569	up	1	1	no	Chr03	886232	886863	-	2	circRNA
circRNA1253	down	1	1	no	Chr02	21805944	21813868	+	1	intergenic
ciRNA257	down	1	1	no	Chr03	7511371	7511545	+	1	ciRNA
circRNA1096	down	1	1	no	Chr08	7322583	7323793	-	1	circRNA
circRNA1329	up	1	1	no	Chr13	21038298	21047840	+	1	intergenic
ciRNA146	down	1	1	no	Chr10	20115481	20115968	-	1	ciRNA
circRNA1265	down	1	1	no	Chr04	2180165	2182775	+	1	intergenic
circRNA1091	down	1	1	no	Chr11	17447672	17447785	-	1	circRNA
circRNA1811	up	1	1	no	Chr10	8042123	8042317	-	1	circRNA
circRNA180	down	1	1	no	Chr09	12770746	12771000	-	2	circRNA
circRNA404	down	1	1	no	Chr07	11967844	11975991	-	1	intergenic
ciRNA485	up	1	1	no	Chr12	7736991	7737527	-	1	ciRNA
circRNA1360	down	1	1	no	Chr06	17985955	17986110	-	1	circRNA
circRNA1708	up	1	1	no	Chr06	23174920	23175159	-	1	circRNA
circRNA1640	up	1	1	no	Chr01	4332373	4514244	+	1	intergenic
circRNA395	down	1	1	no	Chr07	1602421	1610892	-	1	intergenic
circRNA1172	down	1	1	no	Chr04	23617825	23618215	+	2	circRNA
circRNA980	down	1	1	no	Chr11	4782621	4782785	-	1	intergenic
circRNA194	down	1	1	no	Chr05	2464603	2465664	-	3	circRNA
ciRNA536	up	1	1	no	Chr07	2701243	2701512	-	1	ciRNA
ciRNA494	up	1	1	no	Chr08	1095610	1095909	+	1	ciRNA
ciRNA164	down	1	1	no	Chr15	7614419	7616978	-	1	ciRNA
circRNA1052	down	1	1	no	Chr02	5886924	5888768	-	3	circRNA
circRNA1628	up	1	1	no	Chr00	3120775	3121023	+	1	intergenic
ciRNA397	up	1	1	no	Chr08	15615100	15615815	+	1	ciRNA
ciRNA430	up	1	1	no	Chr14	9549633	9550418	-	1	ciRNA
circRNA1335	down	1	1	no	Chr15	652672	659208	-	1	intergenic
ciRNA110	down	1	1	no	Chr06	9567568	9568386	-	1	ciRNA
circRNA1654	up	1	1	no	Chr04	407625	410011	-	1	intergenic
circRNA246	down	1	1	no	Chr00	92272398	92272572	+	1	intergenic
circRNA244	up	1	1	no	Chr00	88334500	88334863	-	1	intergenic
circRNA1742	up	1	1	no	Chr11	1359507	1360490	-	2	circRNA
circRNA74	down	1	1	no	Chr11	5071832	5072982	+	2	circRNA
circRNA1838	up	1	1	no	Chr07	3188632	3189606	+	3	circRNA
circRNA378	down	1	1	no	Chr06	18281748	18296421	-	1	intergenic
circRNA1584	up	1	1	no	Chr07	2564273	2564679	-	3	circRNA
circRNA1219	down	1	1	no	Chr00	1048436	1048665	-	1	intergenic
circRNA1560	up	1	1	no	Chr06	21568787	21568999	+	1	circRNA
circRNA1192	down	1	1	no	Chr04	9644221	9644390	+	1	circRNA
circRNA671	down	1	1	no	Chr12	17428261	17428446	+	1	circRNA
circRNA1531	up	1	1	no	Chr13	15964098	15971131	-	11	circRNA
ciRNA509	up	1	1	no	Chr15	8423990	8424223	-	1	ciRNA
ciRNA190	down	1	1	no	Chr05	21861124	21861520	+	1	ciRNA
circRNA119	down	1	1	no	Chr10	16244028	16244636	+	3	circRNA
circRNA700	down	1	1	no	Chr13	20509770	20510467	+	3	circRNA
circRNA1713	up	1	1	no	Chr14	18814697	18815334	-	4	circRNA
ciRNA19	down	1	1	no	Chr11	17151345	17151527	+	1	ciRNA
ciRNA550	up	1	1	no	Chr03	12033743	12034390	-	1	ciRNA
circRNA1417	up	1	1	no	Chr01	30076922	30077590	-	3	circRNA
circRNA766	down	1	1	no	Chr00	32826699	32826894	-	1	circRNA
circRNA1069	down	1	1	no	Chr11	333637	333905	-	1	circRNA
circRNA1139	down	1	1	no	Chr13	22829668	22829886	-	1	circRNA
circRNA1300	down	1	1	no	Chr10	1717993	1722463	+	1	intergenic
ciRNA329	down	1	1	no	Chr07	6261487	6263882	-	1	ciRNA
ciRNA469	up	1	1	no	Chr07	23350579	23350759	+	1	ciRNA
circRNA905	down	1	1	no	Chr06	16892913	16899321	+	1	intergenic
circRNA623	down	1	1	no	Chr09	4432505	4432968	+	2	circRNA
circRNA1866	up	1	1	no	Chr00	63690416	63690593	+	1	intergenic
ciRNA547	up	1	1	no	Chr03	2624516	2625605	+	1	ciRNA
circRNA1161	down	1	1	no	Chr11	5935568	5938192	+	5	circRNA
circRNA575	down	1	1	no	Chr03	3778608	3778784	-	2	circRNA
circRNA852	down	1	1	no	Chr01	4401428	4546560	+	1	intergenic
circRNA1369	down	1	1	no	Chr00	111728674	111728812	+	1	circRNA
circRNA88	down	1	1	no	Chr12	1460140	1460756	+	2	circRNA
circRNA1109	down	1	1	no	Chr04	12720257	12721359	+	2	circRNA
circRNA1095	down	1	1	no	Chr10	16233569	16234132	-	3	circRNA
ciRNA213	down	1	1	no	Chr00	10135453	10135815	-	1	ciRNA
ciRNA439	up	1	1	no	Chr05	15614680	15614884	-	1	ciRNA
ciRNA512	up	1	1	no	Chr14	5379250	5379476	-	1	ciRNA
circRNA683	down	1	1	no	Chr03	12801703	12802347	-	2	circRNA
circRNA123	down	1	1	no	Chr13	19908131	19908290	-	1	circRNA
circRNA1795	up	1	1	no	Chr03	18913848	18917722	-	14	circRNA
circRNA1620	up	1	1	no	Chr09	1745726	1746002	-	1	circRNA
circRNA116	down	1	1	no	Chr02	7205414	7205552	-	1	circRNA
ciRNA546	up	1	1	no	Chr02	24027697	24028382	-	1	ciRNA
circRNA1346	down	1	1	no	Chr02	14252859	14253096	-	1	circRNA
circRNA1423	up	1	1	no	Chr00	90700091	90700235	+	1	intergenic
circRNA1754	up	1	1	no	Chr09	3080616	3081108	-	1	circRNA
circRNA1016	down	1	1	no	Chr15	4019169	4022166	-	1	intergenic
ciRNA119	down	1	1	no	Chr13	12541244	12541989	+	1	ciRNA
circRNA748	down	1	1	no	Chr13	14087956	14088632	-	2	circRNA
ciRNA7	down	1	1	no	Chr13	21914740	21914971	+	1	ciRNA
ciRNA100	down	1	1	no	Chr03	11602484	11602647	-	1	ciRNA
circRNA1541	up	1	1	no	Chr08	10017198	10017457	+	2	circRNA
circRNA1859	up	1	1	no	Chr06	22460869	22461249	-	2	circRNA
circRNA1559	up	1	1	no	Chr06	11324043	11327519	-	9	circRNA
circRNA1025	down	1	1	no	Chr15	19851164	19851542	+	2	circRNA
circRNA1645	up	1	1	no	Chr02	5560022	5581185	+	1	intergenic
circRNA219	down	1	1	no	Chr09	237655	237841	-	1	circRNA
ciRNA521	up	1	1	no	Chr04	12662702	12662982	-	1	ciRNA
circRNA1203	down	1	1	no	Chr14	18941774	18944309	-	3	circRNA
ciRNA120	down	1	1	no	Chr13	17721971	17723043	-	1	ciRNA
circRNA1716	up	1	1	no	Chr03	12709565	12710309	-	4	circRNA
circRNA1919	up	1	1	no	Chr15	21891928	21902507	+	1	intergenic
circRNA1788	up	1	1	no	Chr01	24484991	24486493	-	2	circRNA
circRNA768	down	1	1	no	Chr00	32826843	32827000	-	1	circRNA
circRNA1793	up	1	1	no	Chr03	890816	891244	-	1	circRNA
ciRNA456	up	1	1	no	Chr01	22866011	22868746	+	1	ciRNA
circRNA756	down	1	1	no	Chr01	1302955	1303214	+	1	circRNA
ciRNA343	down	1	1	no	Chr03	37255	37692	+	1	ciRNA
circRNA550	down	1	1	no	Chr10	22986707	22989988	+	6	circRNA
circRNA79	down	1	1	no	Chr06	21797593	21797778	+	1	circRNA
ciRNA82	down	1	1	no	Chr01	20166343	20166504	+	1	ciRNA
circRNA713	down	1	1	no	Chr02	24029825	24030138	+	2	circRNA
ciRNA139	down	1	1	no	Chr10	475401	475606	+	1	ciRNA
ciRNA26	down	1	1	no	Chr10	23401374	23401544	-	1	ciRNA
ciRNA318	down	1	1	no	Chr05	2237935	2238102	+	1	ciRNA
ciRNA121	down	1	1	no	Chr13	17721974	17723043	-	1	ciRNA
ciRNA410	up	1	1	no	Chr12	5085679	5085918	-	1	ciRNA
circRNA1277	down	1	1	no	Chr06	19403672	19439660	-	1	intergenic
circRNA1185	down	1	1	no	Chr00	32825427	32826055	+	1	circRNA
circRNA1691	up	1	1	no	Chr12	16451486	16545518	+	1	intergenic
circRNA1910	up	1	1	no	Chr13	3503516	3599114	+	1	intergenic
circRNA316	down	1	1	no	Chr03	5440324	5440662	-	1	intergenic
circRNA468	down	1	1	no	Chr10	18365103	18371626	-	1	intergenic
circRNA810	down	1	1	no	Chr06	20833606	20833753	-	1	circRNA
ciRNA419	up	1	1	no	Chr08	14621387	14621557	+	1	ciRNA
circRNA1643	up	1	1	no	Chr01	14833381	14868291	+	1	intergenic
circRNA25	down	1	1	no	Chr09	9372443	9372765	-	2	circRNA
ciRNA373	up	1	1	no	Chr05	13759448	13760086	-	1	ciRNA
circRNA1157	down	1	1	no	Chr11	1039001	1039643	+	2	circRNA
ciRNA486	up	1	1	no	Chr11	3461906	3462250	-	1	ciRNA
ciRNA191	down	1	1	no	Chr05	22185798	22186070	+	1	ciRNA
circRNA1407	up	1	1	no	Chr04	7539626	7539792	-	1	circRNA
circRNA1599	up	1	1	no	Chr01	1619322	1619596	-	2	circRNA
circRNA1726	up	1	1	no	Chr06	1250955	1251159	+	1	circRNA
circRNA1894	up	1	1	no	Chr07	2389598	2393508	-	1	intergenic
circRNA1129	down	1	1	no	Chr00	47728517	47728888	-	1	circRNA
ciRNA129	down	1	1	no	Chr12	20317877	20318058	-	1	ciRNA
circRNA1239	down	1	1	no	Chr01	24529159	24562827	-	1	intergenic
circRNA633	down	1	1	no	Chr14	3450079	3452295	-	6	circRNA
circRNA48	down	1	1	no	Chr07	12463525	12464811	-	1	circRNA
circRNA1781	up	1	1	no	Chr07	2352641	2353724	+	5	circRNA
circRNA758	down	1	1	no	Chr03	12964817	12965047	-	1	circRNA
circRNA1413	up	1	1	no	Chr09	22536282	22536436	-	1	circRNA
ciRNA80	down	1	1	no	Chr00	12075141	12075324	+	1	ciRNA
circRNA271	down	1	1	no	Chr01	4425977	4525920	+	1	intergenic
circRNA1145	down	1	1	no	Chr04	32007146	32007800	+	4	circRNA
ciRNA358	up	1	1	no	Chr12	5602923	5603122	+	1	ciRNA
ciRNA189	down	1	1	no	Chr05	19459161	19459329	+	1	ciRNA
circRNA1447	up	1	1	no	Chr05	20343243	20346774	-	1	intergenic
circRNA31	down	1	1	no	Chr04	459823	463274	-	6	circRNA
ciRNA362	up	1	1	no	Chr11	9772219	9773583	-	1	ciRNA
circRNA1284	down	1	1	no	Chr07	8249246	8309540	-	1	intergenic
circRNA1515	up	1	1	no	Chr01	2616964	2617307	-	1	circRNA
circRNA1257	down	1	1	no	Chr03	4168442	4175948	-	1	intergenic
circRNA1550	up	1	1	no	Chr04	25169484	25172790	-	5	circRNA
ciRNA214	down	1	1	no	Chr00	10579020	10579249	+	1	ciRNA
circRNA1920	up	1	1	no	Chr15	21892206	21902753	+	1	intergenic
ciRNA115	down	1	1	no	Chr13	90580	91288	-	1	ciRNA
circRNA1771	up	1	1	no	Chr04	27370870	27373722	+	4	circRNA
circRNA1565	up	1	1	no	Chr01	22809236	22812493	+	4	circRNA
circRNA945	down	1	1	no	Chr09	1235422	1240063	-	1	intergenic
ciRNA169	down	1	1	no	Chr14	5605878	5608753	-	1	ciRNA
circRNA1171	down	1	1	no	Chr02	15653953	15654777	-	3	circRNA
circRNA173	down	1	1	no	Chr00	3120279	3120465	+	1	circRNA
circRNA287	down	1	1	no	Chr01	27094672	27098212	-	1	intergenic
circRNA705	down	1	1	no	Chr09	2565912	2566070	-	1	circRNA
ciRNA265	down	1	1	no	Chr13	9622891	9623535	+	1	ciRNA
circRNA1459	up	1	1	no	Chr07	9546694	9571764	+	1	intergenic
circRNA714	down	1	1	no	Chr09	1714789	1715479	-	2	circRNA
circRNA1323	down	1	1	no	Chr12	20372071	20394633	-	1	intergenic
circRNA35	down	1	1	no	Chr04	25575693	25577013	-	6	circRNA
circRNA514	down	1	1	no	Chr13	21156996	21169873	+	1	intergenic
ciRNA446	up	1	1	no	Chr06	20635490	20636339	-	1	ciRNA
circRNA695	down	1	1	no	Chr12	19897436	19897902	-	2	circRNA
circRNA1881	up	1	1	no	Chr03	2910691	2933741	+	1	intergenic
circRNA252	down	1	1	no	Chr00	96293989	96294180	+	1	intergenic
circRNA777	down	1	1	no	Chr04	9645691	9645876	+	1	circRNA
circRNA1583	up	1	1	no	Chr15	2983895	2984088	-	1	circRNA
circRNA1852	up	1	1	no	Chr02	10601516	10601820	+	2	circRNA
circRNA391	down	1	1	no	Chr07	1472465	1618780	-	1	intergenic
circRNA1610	up	1	1	no	Chr04	31941772	31941912	-	1	circRNA
circRNA1354	down	1	1	no	Chr07	3990339	3990688	+	2	circRNA
circRNA1729	up	1	1	no	Chr10	5084873	5086125	-	3	circRNA
circRNA875	down	1	1	no	Chr03	17790496	17905074	+	1	intergenic
circRNA656	down	1	1	no	Chr00	35388903	35389274	+	2	circRNA
circRNA1532	up	1	1	no	Chr13	21583339	21583815	-	2	circRNA
circRNA1636	up	1	1	no	Chr01	1295739	1300231	-	1	intergenic
circRNA984	down	1	1	no	Chr11	17208863	17217717	-	1	intergenic
circRNA595	down	1	1	no	Chr14	14724677	14724893	-	1	circRNA
circRNA67	down	1	1	no	Chr02	10700940	10701428	-	2	circRNA
circRNA833	down	1	1	no	Chr00	3138510	3138677	+	1	intergenic
circRNA57	up	1	1	no	Chr01	16677593	16678184	-	3	circRNA
ciRNA182	down	1	1	no	Chr04	25615826	25615939	+	1	ciRNA
ciRNA461	up	1	1	no	Chr02	15050699	15050854	-	1	ciRNA
circRNA913	down	1	1	no	Chr06	24232750	24238019	-	1	intergenic
ciRNA246	down	1	1	no	Chr03	28062197	28062466	+	1	ciRNA
ciRNA75	down	1	1	no	Chr06	25214324	25214479	+	1	ciRNA
circRNA408	down	1	1	no	Chr07	21935469	21942791	-	1	intergenic
circRNA723	down	1	1	no	Chr11	644241	648246	-	11	circRNA
ciRNA289	down	1	1	no	Chr09	4954262	4955058	-	1	ciRNA
circRNA1912	up	1	1	no	Chr13	15753016	15800644	-	1	intergenic
circRNA947	down	1	1	no	Chr09	4075909	4076156	-	1	intergenic
circRNA1909	up	1	1	no	Chr13	784468	803271	+	1	intergenic
circRNA1840	up	1	1	no	Chr03	23149124	23149449	+	1	circRNA
circRNA1482	up	1	1	no	Chr13	3491610	3641914	+	1	intergenic
circRNA1179	down	1	1	no	Chr06	21055919	21056087	-	1	circRNA
circRNA1005	down	1	1	no	Chr13	22683025	22685572	+	1	intergenic
circRNA1246	down	1	1	no	Chr02	12821182	12821960	-	1	intergenic
ciRNA326	down	1	1	no	Chr06	25176923	25178434	-	1	ciRNA
circRNA1756	up	1	1	no	Chr09	8929808	8930089	+	2	circRNA
circRNA459	up	1	1	no	Chr10	4417400	4615236	+	1	intergenic
circRNA221	down	1	1	no	Chr01	30286652	30286994	-	2	circRNA
circRNA1607	up	1	1	no	Chr12	1820334	1820571	-	1	circRNA
circRNA860	down	1	1	no	Chr01	25823490	25834968	-	1	intergenic
ciRNA376	up	1	1	no	Chr05	25012716	25013050	+	1	ciRNA
circRNA968	down	1	1	no	Chr10	4164360	4211728	+	1	intergenic
circRNA1806	up	1	1	no	Chr10	18922367	18923536	-	3	circRNA
circRNA1125	down	1	1	no	Chr03	14617881	14618423	+	3	circRNA
ciRNA253	down	1	1	no	Chr03	13889277	13889414	+	1	ciRNA
ciRNA203	down	1	1	no	Chr07	147250	147557	+	1	ciRNA
circRNA85	down	1	1	no	Chr13	2922705	2922949	+	2	circRNA
circRNA1827	up	1	1	no	Chr10	2532630	2532793	-	1	circRNA
ciRNA525	up	1	1	no	Chr05	5024387	5024657	+	1	ciRNA
circRNA1704	up	1	1	no	Chr15	20746794	20771845	-	1	intergenic
ciRNA516	up	1	1	no	Chr14	17976597	17976826	-	1	ciRNA
circRNA1613	up	1	1	no	Chr12	1037322	1037583	-	2	circRNA
circRNA21	down	1	1	no	Chr09	2372191	2372543	+	2	circRNA
ciRNA47	down	1	1	no	Chr14	5605874	5608753	-	1	ciRNA
circRNA770	down	1	1	no	Chr04	31567082	31578338	-	14	circRNA
ciRNA258	down	1	1	no	Chr10	23384239	23386563	+	1	ciRNA
ciRNA222	down	1	1	no	Chr01	14643784	14644638	-	1	ciRNA
circRNA577	down	1	1	no	Chr15	19475835	19475974	-	1	circRNA
circRNA1820	up	1	1	no	Chr02	8562659	8562814	-	1	circRNA
ciRNA503	up	1	1	no	Chr09	5973005	5973734	-	1	ciRNA
circRNA898	down	1	1	no	Chr05	19030052	19043834	-	1	intergenic
circRNA815	down	1	1	no	Chr02	6590193	6590378	+	1	circRNA
ciRNA333	down	1	1	no	Chr01	142846	143885	+	1	ciRNA
ciRNA553	up	1	1	no	Chr03	24379811	24380020	+	1	ciRNA
circRNA824	down	1	1	no	Chr08	3048823	3049165	+	2	circRNA
circRNA838	down	1	1	no	Chr00	74081046	74081334	-	1	intergenic
circRNA978	down	1	1	no	Chr11	2151296	2160123	+	1	intergenic
circRNA612	down	1	1	no	Chr12	4810688	4819418	+	8	circRNA
circRNA869	down	1	1	no	Chr02	10921223	10921416	-	1	intergenic
ciRNA533	up	1	1	no	Chr06	22010975	22011273	+	1	ciRNA
circRNA262	down	1	1	no	Chr01	4333438	4401255	+	1	intergenic
ciRNA173	down	1	1	no	Chr04	486069	486615	-	1	ciRNA
ciRNA35	down	1	1	no	Chr08	12289674	12289850	+	1	ciRNA
circRNA463	down	1	1	no	Chr10	15195067	15232419	-	1	intergenic
circRNA1113	down	1	1	no	Chr06	14581273	14584947	+	4	circRNA
circRNA1761	up	1	1	no	Chr15	18175482	18176460	-	3	circRNA
ciRNA406	up	1	1	no	Chr13	19459437	19459653	+	1	ciRNA
circRNA740	down	1	1	no	Chr00	62488556	62488961	-	1	circRNA
ciRNA427	up	1	1	no	Chr15	19741079	19741204	-	1	ciRNA
ciRNA66	down	1	1	no	Chr05	20161824	20162132	+	1	ciRNA
ciRNA305	down	1	1	no	Chr14	11977162	11977745	+	1	ciRNA
ciRNA367	up	1	1	no	Chr15	18762233	18762555	-	1	ciRNA
ciRNA400	up	1	1	no	Chr10	17681220	17681529	+	1	ciRNA
circRNA607	down	1	1	no	Chr15	8854863	8855031	-	1	circRNA
circRNA1395	up	1	1	no	Chr06	8865003	8865179	-	1	circRNA
circRNA1088	down	1	1	no	Chr11	4097208	4100181	+	11	circRNA
circRNA1934	up	1	1	no	Chr01	21848571	21848993	+	2	circRNA
circRNA166	down	1	1	no	Chr12	19551897	19552092	+	1	circRNA
ciRNA336	down	1	1	no	Chr01	20333008	20333686	-	1	ciRNA
circRNA19	down	1	1	no	Chr08	18802710	18803908	-	3	circRNA
circRNA1148	down	1	1	no	Chr11	4052526	4052697	-	1	circRNA
ciRNA236	down	1	1	no	Chr02	9025280	9025560	-	1	ciRNA
circRNA1555	up	1	1	no	Chr05	21588217	21589285	-	3	circRNA
circRNA563	down	1	1	no	Chr15	761796	763240	-	3	circRNA
circRNA201	up	1	1	no	Chr13	21679604	21680413	+	2	circRNA
circRNA13	up	1	1	no	Chr10	12296144	12298446	+	4	circRNA
circRNA1432	up	1	1	no	Chr02	12079301	12088355	+	1	intergenic
ciRNA87	down	1	1	no	Chr01	27444203	27444590	+	1	ciRNA
ciRNA11	down	1	1	no	Chr12	5413696	5415449	-	1	ciRNA
ciRNA422	up	1	1	no	Chr09	4917465	4917798	+	1	ciRNA
circRNA775	down	1	1	no	Chr04	9643795	9643959	+	1	circRNA
ciRNA22	up	1	1	no	Chr10	13609753	13610016	-	1	ciRNA
ciRNA205	down	1	1	no	Chr07	2534739	2534943	-	1	ciRNA
circRNA628	down	1	1	no	Chr15	12432770	12433077	-	2	circRNA
circRNA732	down	1	1	no	Chr12	165468	165679	-	2	circRNA
ciRNA196	down	1	1	no	Chr05	25703514	25704352	-	1	ciRNA
circRNA645	down	1	1	no	Chr05	20774008	20778970	-	10	circRNA
ciRNA393	up	1	1	no	Chr03	13707271	13707579	+	1	ciRNA
circRNA1823	up	1	1	no	Chr08	4069527	4069668	+	1	circRNA
circRNA1702	up	1	1	no	Chr15	7609032	7643599	-	1	intergenic
circRNA565	down	1	1	no	Chr14	15755160	15755344	+	1	circRNA
ciRNA366	up	1	1	no	Chr15	6059997	6060212	+	1	ciRNA
circRNA341	down	1	1	no	Chr04	27026759	27034711	-	1	intergenic
circRNA1223	down	1	1	no	Chr00	84476138	84476353	+	1	intergenic
circRNA1275	down	1	1	no	Chr06	3361920	3366677	-	1	intergenic
circRNA1766	up	1	1	no	Chr14	6060903	6062253	+	2	circRNA
ciRNA36	down	1	1	no	Chr08	14213458	14213789	+	1	ciRNA
ciRNA65	down	1	1	no	Chr05	16775483	16775664	+	1	ciRNA
circRNA1862	up	1	1	no	Chr06	25116017	25116898	+	2	circRNA
circRNA447	down	1	1	no	Chr10	507673	507960	-	1	intergenic
ciRNA499	up	1	1	no	Chr09	156164	156591	-	1	ciRNA
circRNA1703	up	1	1	no	Chr15	20743148	20768447	-	1	intergenic
circRNA820	down	1	1	no	Chr12	3505145	3505281	+	1	circRNA
circRNA1364	up	1	1	no	Chr04	28099937	28100735	-	1	circRNA
ciRNA216	down	1	1	no	Chr00	47729101	47729273	+	1	ciRNA
ciRNA99	down	1	1	no	Chr03	7815574	7815783	-	1	ciRNA
circRNA1629	up	1	1	no	Chr00	3138635	3138879	+	1	intergenic
circRNA1244	down	1	1	no	Chr02	8787346	8793688	+	1	intergenic
circRNA1368	down	1	1	no	Chr12	22371771	22371925	+	1	circRNA
circRNA1589	up	1	1	no	Chr01	26541060	26541443	-	2	circRNA
circRNA957	down	1	1	no	Chr10	966448	966899	+	1	intergenic
circRNA1529	up	1	1	no	Chr13	3674403	3674990	-	3	circRNA
ciRNA251	down	1	1	no	Chr09	7101076	7101312	+	1	ciRNA
ciRNA304	down	1	1	no	Chr14	8149075	8149425	+	1	ciRNA
circRNA1340	down	1	1	no	Chr15	21109154	21110606	+	1	intergenic
circRNA1734	up	1	1	no	Chr04	3055890	3056188	-	2	circRNA
ciRNA197	down	1	1	no	Chr06	1296236	1296427	+	1	ciRNA
circRNA831	down	1	1	no	Chr05	21384923	21385907	-	3	circRNA
circRNA1135	up	1	1	no	Chr03	12882528	12882768	-	1	circRNA
circRNA1396	up	1	1	no	Chr06	11330257	11330809	-	3	circRNA
ciRNA225	down	1	1	no	Chr01	23795688	23795930	-	1	ciRNA
ciRNA303	down	1	1	no	Chr14	6362676	6362920	+	1	ciRNA
ciRNA452	up	1	1	no	Chr00	590544	590853	+	1	ciRNA
circRNA1159	down	1	1	no	Chr13	1001050	1001191	+	1	circRNA
circRNA1401	up	1	1	no	Chr07	23794361	23794779	-	1	circRNA
circRNA297	down	1	1	no	Chr02	10566421	10579176	-	1	intergenic
ciRNA274	down	1	1	no	Chr11	1109583	1110016	-	1	ciRNA
circRNA434	down	1	1	no	Chr09	8346437	8353090	+	1	intergenic
circRNA1746	up	1	1	no	Chr11	11604421	11605631	+	3	circRNA
circRNA1511	up	1	1	no	Chr03	1316081	1316320	+	1	circRNA
circRNA1404	up	1	1	no	Chr02	8494394	8496077	-	4	circRNA
circRNA1124	down	1	1	no	Chr03	7809788	7810258	-	1	circRNA
circRNA1058	down	1	1	no	Chr09	9152395	9152612	-	1	circRNA
circRNA906	down	1	1	no	Chr06	18286724	18301565	-	1	intergenic
circRNA1452	up	1	1	no	Chr06	18981251	19003211	-	1	intergenic
circRNA827	down	1	1	no	Chr04	2608466	2608792	+	1	circRNA
circRNA1173	down	1	1	no	Chr12	18660445	18660701	+	2	circRNA
ciRNA49	down	1	1	no	Chr14	8768174	8768392	-	1	ciRNA
circRNA1810	up	1	1	no	Chr07	2562778	2563146	+	3	circRNA
ciRNA2	down	1	1	no	Chr13	1026449	1026657	+	1	ciRNA
circRNA613	up	1	1	no	Chr12	9500067	9501055	+	4	circRNA
circRNA807	down	1	1	no	Chr03	485705	485917	-	1	circRNA
circRNA1286	up	1	1	no	Chr07	9321003	9362262	+	1	intergenic
ciRNA142	down	1	1	no	Chr10	18554346	18554564	+	1	ciRNA
circRNA1269	up	1	1	no	Chr04	10486640	10499604	+	1	intergenic
circRNA1834	up	1	1	no	Chr05	23500984	23502574	-	2	circRNA
ciRNA57	down	1	1	no	Chr04	16112432	16112667	+	1	ciRNA
ciRNA351	down	1	1	no	Chr14	17412853	17413054	-	1	ciRNA
circRNA1060	up	1	1	no	Chr06	4523651	4523816	-	1	circRNA
circRNA1948	up	1	1	no	Chr01	10231920	10232432	-	2	circRNA
circRNA1090	down	1	1	no	Chr11	10090673	10092809	+	2	circRNA
circRNA1216	down	1	1	no	Chr06	25115467	25115614	-	1	circRNA
circRNA181	down	1	1	no	Chr04	23058796	23059303	+	2	circRNA
circRNA1846	up	1	1	no	Chr02	15268694	15269084	-	3	circRNA
circRNA1664	up	1	1	no	Chr06	22608925	22619228	-	1	intergenic
circRNA1106	down	1	1	no	Chr15	21314248	21317280	-	9	circRNA
circRNA138	down	1	1	no	Chr11	1120389	1120728	+	3	circRNA
circRNA1468	up	1	1	no	Chr09	10582154	10610976	+	1	intergenic
circRNA1350	down	1	1	no	Chr04	27064765	27065246	-	2	circRNA
circRNA1722	up	1	1	no	Chr09	22127142	22128503	+	2	circRNA
circRNA1871	up	1	1	no	Chr01	304019	309517	+	1	intergenic
circRNA797	down	1	1	no	Chr11	6875544	6875920	+	3	circRNA
circRNA155	down	1	1	no	Chr01	28652094	28652236	+	1	circRNA
circRNA891	down	1	1	no	Chr04	30602196	30616630	-	1	intergenic
circRNA965	down	1	1	no	Chr10	4107335	4123383	-	1	intergenic
circRNA836	down	1	1	no	Chr00	32385601	32394275	-	1	intergenic
circRNA571	down	1	1	no	Chr03	26840529	26840673	+	1	circRNA
circRNA1839	up	1	1	no	Chr01	11930270	11930458	+	2	circRNA
circRNA158	down	1	1	no	Chr00	32825904	32826074	-	1	circRNA
circRNA637	down	1	1	no	Chr04	3817511	3818631	-	5	circRNA
ciRNA463	up	1	1	no	Chr02	24255581	24255921	+	1	ciRNA
circRNA29	down	1	1	no	Chr14	18673490	18674272	+	4	circRNA
ciRNA114	down	1	1	no	Chr13	85741	86049	+	1	ciRNA
ciRNA558	up	1	1	no	Chr13	21853553	21853701	+	1	ciRNA
ciRNA482	up	1	1	no	Chr12	1702037	1702254	+	1	ciRNA
circRNA1675	up	1	1	no	Chr09	2704610	2712563	+	1	intergenic
circRNA1739	up	1	1	no	Chr12	292850	294977	+	4	circRNA
circRNA781	down	1	1	no	Chr04	27743520	27743752	-	1	circRNA
ciRNA555	up	1	1	no	Chr12	21472604	21472796	+	1	ciRNA
circRNA1048	down	1	1	no	Chr12	18511901	18512132	-	1	circRNA
circRNA1669	up	1	1	no	Chr07	9545966	9570996	+	1	intergenic
circRNA1887	up	1	1	no	Chr04	27025774	27033473	-	1	intergenic
circRNA846	down	1	1	no	Chr00	99039665	99039848	-	1	intergenic
ciRNA334	down	1	1	no	Chr01	19268533	19268769	-	1	ciRNA
circRNA1141	down	1	1	no	Chr06	11347133	11351153	+	5	circRNA
circRNA1119	down	1	1	no	Chr01	22616292	22616957	-	3	circRNA
circRNA1633	up	1	1	no	Chr00	45924058	45924273	+	1	intergenic
circRNA1099	down	1	1	no	Chr09	6513365	6517188	+	6	circRNA
circRNA709	down	1	1	no	Chr10	22865739	22866623	-	2	circRNA
circRNA1115	down	1	1	no	Chr07	22056129	22057599	+	4	circRNA
circRNA109	down	1	1	no	Chr00	55712068	55712326	+	1	circRNA
circRNA1207	down	1	1	no	Chr11	5739675	5740193	+	3	circRNA
circRNA874	down	1	1	no	Chr03	17790496	17871586	+	1	intergenic
ciRNA166	down	1	1	no	Chr15	11315746	11315934	-	1	ciRNA
ciRNA401	up	1	1	no	Chr02	11041572	11041771	+	1	ciRNA
circRNA1931	up	1	1	no	Chr15	18509017	18509258	+	1	circRNA
ciRNA174	down	1	1	no	Chr04	590717	590879	+	1	ciRNA
ciRNA386	up	1	1	no	Chr01	26047232	26047509	-	1	ciRNA
circRNA1535	up	1	1	no	Chr11	4585788	4586310	-	2	circRNA
circRNA1592	up	1	1	no	Chr09	5739696	5740048	-	2	circRNA
ciRNA348	down	1	1	no	Chr03	13824666	13824969	-	1	ciRNA
ciRNA256	down	1	1	no	Chr04	31566289	31571425	-	1	ciRNA
ciRNA425	up	1	1	no	Chr09	22944789	22945119	+	1	ciRNA
circRNA1758	up	1	1	no	Chr15	2928914	2930919	+	4	circRNA
circRNA1085	down	1	1	no	Chr13	13434521	13435921	+	2	circRNA
circRNA1792	up	1	1	no	Chr02	20882297	20883340	+	4	circRNA
ciRNA420	up	1	1	no	Chr09	1167581	1167817	-	1	ciRNA
circRNA702	down	1	1	no	Chr04	518349	519895	+	5	circRNA
circRNA762	down	1	1	no	Chr00	32826106	32826326	-	1	circRNA
circRNA1070	down	1	1	no	Chr07	9519453	9520542	-	2	circRNA
circRNA1504	up	1	1	no	Chr10	15972338	15972899	+	2	circRNA
circRNA1127	down	1	1	no	Chr03	21398398	21399140	+	2	circRNA
circRNA369	up	1	1	no	Chr06	494000	494260	+	1	intergenic
circRNA1309	down	1	1	no	Chr10	19637544	19645104	-	1	intergenic
circRNA222	down	1	1	no	Chr04	2608433	2608621	+	1	circRNA
ciRNA20	down	1	1	no	Chr11	19156790	19156971	-	1	ciRNA
circRNA272	down	1	1	no	Chr01	4437334	4460795	+	1	intergenic
circRNA63	down	1	1	no	Chr01	28907056	28908668	+	5	circRNA
circRNA1573	up	1	1	no	Chr03	11175231	11175818	+	2	circRNA
circRNA1082	down	1	1	no	Chr10	22940689	22941038	-	2	circRNA
circRNA1915	up	1	1	no	Chr14	4700214	4813436	-	1	intergenic
circRNA117	down	1	1	no	Chr13	12455283	12456182	-	4	circRNA
ciRNA317	down	1	1	no	Chr04	32404750	32404925	-	1	ciRNA
circRNA1186	down	1	1	no	Chr00	32825934	32826074	-	1	circRNA
circRNA1711	up	1	1	no	Chr12	17238043	17238260	+	1	circRNA
circRNA1180	down	1	1	no	Chr08	10613789	10613934	+	1	circRNA
circRNA78	down	1	1	no	Chr06	23059620	23059830	+	1	circRNA
circRNA1606	up	1	1	no	Chr03	27824972	27825152	+	1	circRNA
circRNA811	down	1	1	no	Chr12	5200902	5201726	-	2	circRNA
circRNA1391	up	1	1	no	Chr04	2858469	2859023	+	2	circRNA
circRNA1476	up	1	1	no	Chr12	2823239	2833066	+	1	intergenic
circRNA1686	up	1	1	no	Chr10	23209244	23209952	-	1	intergenic
circRNA990	down	1	1	no	Chr12	20269802	20281551	+	1	intergenic
circRNA1441	up	1	1	no	Chr04	6901060	6959452	-	1	intergenic
circRNA1877	up	1	1	no	Chr02	9478830	9487619	-	1	intergenic
circRNA1929	up	1	1	no	Chr12	18511901	18512146	-	1	circRNA
circRNA394	down	1	1	no	Chr07	1508530	1619259	-	1	intergenic
circRNA236	down	1	1	no	Chr00	24129142	24150470	-	1	intergenic
circRNA796	down	1	1	no	Chr02	10929484	10929911	+	2	circRNA
circRNA486	down	1	1	no	Chr12	1569326	1583597	-	1	intergenic
circRNA1029	down	1	1	no	Chr00	32823175	32823332	-	1	circRNA
circRNA1748	up	1	1	no	Chr10	22924027	22924179	-	1	circRNA
ciRNA83	down	1	1	no	Chr01	21849096	21849398	+	1	ciRNA
circRNA662	down	1	1	no	Chr03	4987958	4988965	+	2	circRNA
circRNA152	down	1	1	no	Chr04	891214	892182	+	5	circRNA
circRNA1237	down	1	1	no	Chr01	20799100	20826832	-	1	intergenic
circRNA140	down	1	1	no	Chr08	16941694	16942583	+	2	circRNA
ciRNA487	up	1	1	no	Chr11	4760480	4760963	-	1	ciRNA
circRNA234	down	1	1	no	Chr00	18261876	18291931	-	1	intergenic
ciRNA52	down	1	1	no	Chr14	17019688	17019859	+	1	ciRNA
circRNA1819	up	1	1	no	Chr03	21295879	21296116	+	1	circRNA
ciRNA540	up	1	1	no	Chr01	19244633	19245878	-	1	ciRNA
circRNA1847	up	1	1	no	Chr12	23449466	23450459	+	3	circRNA
circRNA1013	down	1	1	no	Chr14	4079412	4086778	+	1	intergenic
circRNA681	down	1	1	no	Chr01	29604035	29604224	-	1	circRNA
ciRNA81	down	1	1	no	Chr01	15050769	15050998	+	1	ciRNA
circRNA538	up	1	1	no	Chr15	5627920	5628799	-	1	intergenic
ciRNA354	down	1	1	no	Chr05	21684731	21684928	-	1	ciRNA
circRNA1202	down	1	1	no	Chr00	1671443	1673832	-	3	circRNA
circRNA599	down	1	1	no	Chr14	2648980	2649139	-	1	circRNA
ciRNA239	down	1	1	no	Chr03	4993761	4993978	+	1	ciRNA
circRNA1427	up	1	1	no	Chr01	4367849	4377216	+	1	intergenic
ciRNA243	down	1	1	no	Chr03	15358723	15358925	-	1	ciRNA
ciRNA413	up	1	1	no	Chr12	10263545	10263759	+	1	ciRNA
circRNA1897	up	1	1	no	Chr07	21811503	21811792	+	1	intergenic
circRNA1053	down	1	1	no	Chr01	3373269	3373616	+	1	circRNA
circRNA431	down	1	1	no	Chr09	8151255	8151406	-	1	intergenic
ciRNA79	down	1	1	no	Chr00	5452058	5452361	+	1	ciRNA
circRNA1855	up	1	1	no	Chr14	5796970	5797119	+	1	circRNA
circRNA372	down	1	1	no	Chr06	11698945	11709545	-	1	intergenic
circRNA1938	up	1	1	no	Chr12	23345773	23346002	+	2	circRNA
ciRNA296	down	1	1	no	Chr15	3187490	3187703	-	1	ciRNA
circRNA1289	down	1	1	no	Chr07	18698192	18702027	+	1	intergenic
circRNA548	down	1	1	no	Chr15	20558892	20571903	+	1	intergenic
ciRNA13	down	1	1	no	Chr12	21413286	21413508	-	1	ciRNA
ciRNA187	down	1	1	no	Chr05	12579679	12580179	+	1	ciRNA
circRNA718	down	1	1	no	Chr15	487968	488591	+	4	circRNA
circRNA1176	down	1	1	no	Chr09	10717275	10719265	-	2	circRNA
circRNA1347	up	1	1	no	Chr06	22740095	22752572	+	18	circRNA
ciRNA328	down	1	1	no	Chr07	2572895	2573062	-	1	ciRNA
circRNA1144	down	1	1	no	Chr06	18515317	18516228	-	2	circRNA
circRNA885	down	1	1	no	Chr04	7430134	7582336	+	1	intergenic
ciRNA389	up	1	1	no	Chr01	31904858	31905384	-	1	ciRNA
circRNA1900	up	1	1	no	Chr09	8300228	8315116	-	1	intergenic
circRNA226	down	1	1	no	Chr06	25115638	25115787	-	1	circRNA
ciRNA209	down	1	1	no	Chr07	16702730	16703019	+	1	ciRNA
circRNA1741	up	1	1	no	Chr12	21709977	21711405	+	4	circRNA
ciRNA519	up	1	1	no	Chr04	2450798	2451438	-	1	ciRNA
circRNA1621	up	1	1	no	Chr12	1870257	1870543	+	2	circRNA
circRNA717	down	1	1	no	Chr10	20480871	20481146	+	1	circRNA
circRNA774	down	1	1	no	Chr04	9642988	9643245	+	1	circRNA
circRNA803	down	1	1	no	Chr02	18234496	18234891	+	1	circRNA
circRNA1725	up	1	1	no	Chr06	1243416	1246624	+	2	circRNA
circRNA1283	down	1	1	no	Chr07	5217321	5221760	+	1	intergenic
ciRNA232	down	1	1	no	Chr02	3392000	3393496	+	1	ciRNA
ciRNA441	up	1	1	no	Chr05	24506780	24507148	+	1	ciRNA
circRNA580	down	1	1	no	Chr01	26593393	26593651	-	1	circRNA
circRNA932	down	1	1	no	Chr08	574452	587804	+	1	intergenic
circRNA1191	down	1	1	no	Chr04	9643321	9643485	+	1	circRNA
circRNA81	down	1	1	no	Chr13	14626372	14626678	-	1	circRNA
circRNA788	down	1	1	no	Chr01	26277482	26277820	+	2	circRNA
circRNA1907	up	1	1	no	Chr12	20419233	20534360	-	1	intergenic
circRNA1032	down	1	1	no	Chr10	16552236	16553836	+	2	circRNA
circRNA425	down	1	1	no	Chr09	3391537	3393822	+	1	intergenic
circRNA126	down	1	1	no	Chr15	6708772	6708916	+	1	circRNA
circRNA1336	down	1	1	no	Chr15	2482959	2487142	-	1	intergenic
circRNA741	down	1	1	no	Chr07	11150352	11150515	+	1	circRNA
ciRNA314	down	1	1	no	Chr04	25997509	25997897	-	1	ciRNA
ciRNA18	down	1	1	no	Chr11	16235790	16236897	-	1	ciRNA
circRNA1869	up	1	1	no	Chr00	97035147	97035478	-	1	intergenic
circRNA30	down	1	1	no	Chr14	18920107	18921451	+	2	circRNA
circRNA1760	up	1	1	no	Chr15	8357635	8358325	+	2	circRNA
circRNA622	down	1	1	no	Chr08	13882047	13883030	-	5	circRNA
circRNA1311	down	1	1	no	Chr10	21118816	21147322	-	1	intergenic
ciRNA341	down	1	1	no	Chr02	11202140	11202335	+	1	ciRNA
ciRNA539	up	1	1	no	Chr07	23811495	23811869	+	1	ciRNA
circRNA292	down	1	1	no	Chr01	30301627	30308169	+	1	intergenic
ciRNA155	down	1	1	no	Chr09	7698503	7699304	-	1	ciRNA
ciRNA549	up	1	1	no	Chr03	4607279	4607811	+	1	ciRNA
circRNA544	down	1	1	no	Chr15	10728058	10733139	+	1	intergenic
ciRNA524	up	1	1	no	Chr04	31668857	31669880	-	1	ciRNA
ciRNA508	up	1	1	no	Chr15	5293748	5294009	+	1	ciRNA
circRNA950	down	1	1	no	Chr09	10518472	10521839	+	1	intergenic
circRNA865	down	1	1	no	Chr02	5638317	5644431	+	1	intergenic
circRNA1384	up	1	1	no	Chr10	20691261	20692092	+	5	circRNA
circRNA20	down	1	1	no	Chr09	1151223	1151641	+	2	circRNA
circRNA82	down	1	1	no	Chr12	3877402	3877773	+	1	circRNA
circRNA654	down	1	1	no	Chr07	18928445	18929071	+	3	circRNA
circRNA1656	up	1	1	no	Chr04	4669368	4704365	+	1	intergenic
circRNA289	down	1	1	no	Chr01	28080035	28129947	-	1	intergenic
ciRNA1	down	1	1	no	Chr13	594450	594758	+	1	ciRNA
circRNA1150	down	1	1	no	Chr07	2562161	2562864	-	3	circRNA
circRNA1357	down	1	1	no	Chr15	9053061	9053378	-	1	circRNA
circRNA1775	up	1	1	no	Chr05	1007382	1008466	+	3	circRNA
circRNA1039	down	1	1	no	Chr07	728140	728482	-	3	circRNA
circRNA1101	up	1	1	no	Chr09	22991482	22992155	+	3	circRNA
circRNA1167	down	1	1	no	Chr04	7002304	7002500	-	1	circRNA
circRNA587	down	1	1	no	Chr06	25224381	25224654	+	1	circRNA
ciRNA551	up	1	1	no	Chr03	13914305	13914792	+	1	ciRNA
circRNA1232	down	1	1	no	Chr01	4388541	4514244	+	1	intergenic
circRNA1356	down	1	1	no	Chr06	20761875	20762381	+	3	circRNA
circRNA1538	up	1	1	no	Chr10	849978	851741	+	5	circRNA
ciRNA445	up	1	1	no	Chr06	18284235	18284764	-	1	ciRNA
circRNA1378	up	1	1	no	Chr12	18860141	18861580	+	5	circRNA
circRNA749	down	1	1	no	Chr03	23335027	23336691	-	3	circRNA
ciRNA391	up	1	1	no	Chr02	13507760	13507949	-	1	ciRNA
ciRNA27	down	1	1	no	Chr10	24159152	24160088	-	1	ciRNA
ciRNA6	down	1	1	no	Chr13	19160107	19160616	+	1	ciRNA
ciRNA69	down	1	1	no	Chr05	25460103	25460291	-	1	ciRNA
circRNA1807	up	1	1	no	Chr04	4689785	4690078	+	1	circRNA
circRNA1539	up	1	1	no	Chr10	23625662	23626332	-	3	circRNA
circRNA169	down	1	1	no	Chr04	9643045	9643275	+	1	circRNA
circRNA916	down	1	1	no	Chr07	720048	720304	+	1	intergenic
circRNA452	down	1	1	no	Chr10	3772503	3962075	+	1	intergenic
ciRNA200	down	1	1	no	Chr06	18282108	18282388	-	1	ciRNA
circRNA712	down	1	1	no	Chr08	18403522	18403755	+	2	circRNA
circRNA1751	up	1	1	no	Chr10	24348164	24352160	-	14	circRNA
circRNA1772	up	1	1	no	Chr04	27872505	27873390	-	3	circRNA
circRNA1666	up	1	1	no	Chr06	24434796	24441095	+	1	intergenic
circRNA333	down	1	1	no	Chr04	7786843	7862907	+	1	intergenic
circRNA816	down	1	1	no	Chr05	2264024	2264306	-	2	circRNA
circRNA1213	down	1	1	no	Chr08	2827373	2827555	-	1	circRNA
circRNA1933	up	1	1	no	Chr03	11993051	11993203	-	1	circRNA
ciRNA247	down	1	1	no	Chr15	4737403	4737664	-	1	ciRNA
circRNA481	down	1	1	no	Chr12	1049400	1050093	-	1	intergenic
ciRNA179	down	1	1	no	Chr04	14734126	14734366	+	1	ciRNA
circRNA315	down	1	1	no	Chr03	2050739	2062671	-	1	intergenic
circRNA1063	down	1	1	no	Chr02	5369035	5370973	+	4	circRNA
ciRNA344	down	1	1	no	Chr03	261326	261697	-	1	ciRNA
circRNA1715	up	1	1	no	Chr05	2380266	2381099	-	3	circRNA
ciRNA297	down	1	1	no	Chr15	3471756	3472073	-	1	ciRNA
ciRNA163	down	1	1	no	Chr15	5866883	5867136	+	1	ciRNA
circRNA1737	up	1	1	no	Chr13	19368040	19368850	+	2	circRNA
ciRNA495	up	1	1	no	Chr08	4705256	4705467	+	1	ciRNA
ciRNA46	down	1	1	no	Chr14	3750403	3750552	+	1	ciRNA
circRNA1324	down	1	1	no	Chr12	20486134	20537832	-	1	intergenic
circRNA1424	up	1	1	no	Chr00	96294115	96294362	+	1	intergenic
circRNA1690	up	1	1	no	Chr12	2822686	2832295	+	1	intergenic
ciRNA221	down	1	1	no	Chr01	14428894	14429063	+	1	ciRNA
circRNA1100	down	1	1	no	Chr09	13477456	13485426	-	10	circRNA
circRNA1434	up	1	1	no	Chr03	2368055	2401769	-	1	intergenic
circRNA1392	up	1	1	no	Chr04	27079191	27079463	+	1	circRNA
ciRNA45	up	1	1	no	Chr15	22914143	22914841	-	1	ciRNA
circRNA360	down	1	1	no	Chr05	17921908	17927247	-	1	intergenic
circRNA1501	up	1	1	no	Chr12	17491728	17492036	-	2	circRNA
circRNA646	down	1	1	no	Chr05	21054860	21055954	+	4	circRNA
circRNA1642	up	1	1	no	Chr01	4512689	4523787	+	1	intergenic
circRNA1229	down	1	1	no	Chr01	600864	611309	-	1	intergenic
ciRNA418	up	1	1	no	Chr08	9797491	9797775	+	1	ciRNA
circRNA603	down	1	1	no	Chr02	354034	355493	+	6	circRNA
circRNA1121	down	1	1	no	Chr01	28836774	28837928	+	3	circRNA
circRNA1064	down	1	1	no	Chr07	217671	218870	+	2	circRNA
ciRNA88	down	1	1	no	Chr01	29351186	29351342	-	1	ciRNA
circRNA1791	up	1	1	no	Chr01	30589182	30591969	-	4	circRNA
ciRNA554	up	1	1	no	Chr05	22857271	22857554	-	1	ciRNA
ciRNA177	down	1	1	no	Chr04	2404192	2405146	-	1	ciRNA
ciRNA39	down	1	1	no	Chr09	22197306	22197685	-	1	ciRNA
circRNA1826	up	1	1	no	Chr01	12543780	12543994	+	1	circRNA
circRNA352	down	1	1	no	Chr05	949702	953643	-	1	intergenic
ciRNA278	down	1	1	no	Chr11	4353286	4353484	-	1	ciRNA
circRNA1830	up	1	1	no	Chr12	19861422	19861648	+	1	circRNA
ciRNA23	down	1	1	no	Chr10	17855751	17856051	+	1	ciRNA
ciRNA199	down	1	1	no	Chr06	14492329	14492563	+	1	ciRNA
ciRNA271	down	1	1	no	Chr12	20552684	20552800	+	1	ciRNA
circRNA1054	down	1	1	no	Chr01	3373956	3374153	-	1	circRNA
circRNA527	down	1	1	no	Chr14	15028824	15033076	+	1	intergenic
ciRNA128	down	1	1	no	Chr12	18857440	18857628	+	1	ciRNA
circRNA1044	down	1	1	no	Chr04	2615687	2616691	+	3	circRNA
circRNA1923	up	1	1	no	Chr15	3471039	3472251	-	3	circRNA
circRNA706	down	1	1	no	Chr05	24053868	24054391	+	2	circRNA
circRNA70	down	1	1	no	Chr02	18742802	18744787	+	5	circRNA
ciRNA219	down	1	1	no	Chr01	2971832	2972150	-	1	ciRNA
circRNA1582	up	1	1	no	Chr04	4689809	4690078	+	1	circRNA
ciRNA134	down	1	1	no	Chr11	4393875	4394494	-	1	ciRNA
circRNA1481	up	1	1	no	Chr13	1170567	1188039	-	1	intergenic
circRNA1128	down	1	1	no	Chr11	5064536	5064687	-	1	circRNA
circRNA1081	down	1	1	no	Chr12	7974209	7975005	-	2	circRNA
circRNA1679	up	1	1	no	Chr09	8300529	8303382	-	1	intergenic
circRNA920	down	1	1	no	Chr07	3615034	3635792	+	1	intergenic
circRNA678	down	1	1	no	Chr06	9565114	9565312	-	1	circRNA
circRNA1419	up	1	1	no	Chr13	21423006	21423413	+	1	circRNA
circRNA970	down	1	1	no	Chr10	4418249	4615932	+	1	intergenic
ciRNA372	up	1	1	no	Chr05	12597941	12598183	+	1	ciRNA
ciRNA300	down	1	1	no	Chr15	18726485	18726727	-	1	ciRNA
circRNA1496	up	1	1	no	Chr15	20559446	20572241	+	1	intergenic
circRNA937	down	1	1	no	Chr08	4152727	4155462	+	1	intergenic
circRNA592	down	1	1	no	Chr10	24206596	24206749	+	1	circRNA
circRNA488	up	1	1	no	Chr12	3497543	3505979	-	1	intergenic
circRNA143	down	1	1	no	Chr07	12595537	12597647	+	7	circRNA
circRNA1233	down	1	1	no	Chr01	4424841	4525164	+	1	intergenic
circRNA1943	up	1	1	no	Chr03	4323235	4323782	+	2	circRNA
circRNA1784	up	1	1	no	Chr00	29395550	29396814	+	3	circRNA
ciRNA140	down	1	1	no	Chr10	4286183	4287085	-	1	ciRNA
circRNA1561	up	1	1	no	Chr07	449538	450601	-	3	circRNA
ciRNA483	up	1	1	no	Chr12	3177848	3178138	+	1	ciRNA
circRNA1889	up	1	1	no	Chr05	17919255	17926000	-	1	intergenic
ciRNA30	down	1	1	no	Chr10	24532633	24533034	+	1	ciRNA
circRNA669	down	1	1	no	Chr03	17974375	17974541	+	1	circRNA
circRNA1767	up	1	1	no	Chr14	6639681	6640708	-	3	circRNA
circRNA335	down	1	1	no	Chr04	9937758	9938022	+	1	intergenic
circRNA1674	up	1	1	no	Chr08	19615777	19632760	+	1	intergenic
circRNA1779	up	1	1	no	Chr07	1402714	1404864	-	3	circRNA
ciRNA532	up	1	1	no	Chr06	18828410	18828627	-	1	ciRNA
circRNA643	down	1	1	no	Chr05	18727352	18728552	+	4	circRNA
ciRNA321	down	1	1	no	Chr06	11347207	11347373	+	1	ciRNA
circRNA568	down	1	1	no	Chr15	2447467	2447664	+	1	circRNA
circRNA91	down	1	1	no	Chr04	7906585	7906924	-	1	circRNA
circRNA1094	up	1	1	no	Chr10	3203819	3205508	+	3	circRNA
circRNA302	down	1	1	no	Chr02	13873383	13874650	+	1	intergenic
circRNA1875	up	1	1	no	Chr01	26663670	26676825	+	1	intergenic
circRNA948	down	1	1	no	Chr09	7241953	7242142	+	1	intergenic
ciRNA145	down	1	1	no	Chr10	19680277	19680625	-	1	ciRNA
ciRNA474	up	1	1	no	Chr13	21853235	21853625	+	1	ciRNA
circRNA1508	up	1	1	no	Chr13	19307030	19307219	+	1	circRNA
circRNA983	up	1	1	no	Chr11	7741805	7755900	+	1	intergenic
circRNA808	down	1	1	no	Chr09	8609704	8609963	+	1	circRNA
circRNA1339	down	1	1	no	Chr15	7511055	7513993	-	1	intergenic
circRNA832	down	1	1	no	Chr15	10865984	10866343	-	2	circRNA
circRNA939	down	1	1	no	Chr08	9787833	9788078	+	1	intergenic
circRNA1154	down	1	1	no	Chr12	23639165	23639317	-	1	circRNA
circRNA133	down	1	1	no	Chr04	29569296	29570068	-	2	circRNA
circRNA1815	up	1	1	no	Chr01	15349045	15349222	+	1	circRNA
circRNA1908	up	1	1	no	Chr13	507336	507534	+	1	intergenic
circRNA1472	up	1	1	no	Chr09	21934639	21966501	-	1	intergenic
ciRNA235	down	1	1	no	Chr02	8543294	8543824	-	1	ciRNA
circRNA989	down	1	1	no	Chr12	20269089	20280242	+	1	intergenic
ciRNA479	up	1	1	no	Chr13	1687869	1688058	+	1	ciRNA
circRNA1327	down	1	1	no	Chr13	15773856	15800644	-	1	intergenic
circRNA1147	down	1	1	no	Chr05	24880035	24880222	-	1	circRNA
circRNA1105	down	1	1	no	Chr15	20088738	20090638	+	6	circRNA
circRNA1131	down	1	1	no	Chr08	1098033	1098204	-	1	circRNA
ciRNA528	up	1	1	no	Chr06	11305661	11306669	-	1	ciRNA
circRNA1893	up	1	1	no	Chr07	1472465	1507929	-	1	intergenic
circRNA769	down	1	1	no	Chr00	32826861	32827000	-	1	circRNA
circRNA1479	up	1	1	no	Chr12	19452388	19467031	+	1	intergenic
ciRNA405	up	1	1	no	Chr13	18424065	18424282	+	1	ciRNA
circRNA1800	up	1	1	no	Chr09	23092431	23092600	+	1	circRNA
circRNA1549	up	1	1	no	Chr04	895180	896303	-	3	circRNA
circRNA1787	up	1	1	no	Chr01	24381165	24381987	+	4	circRNA
circRNA979	down	1	1	no	Chr11	2278524	2305876	+	1	intergenic
circRNA3	down	1	1	no	Chr13	18594813	18594965	-	1	circRNA
circRNA922	down	1	1	no	Chr07	4149840	4150074	+	1	intergenic
ciRNA280	down	1	1	no	Chr10	7749361	7749573	+	1	ciRNA
circRNA1518	up	1	1	no	Chr14	4808858	4809010	+	1	circRNA
circRNA1488	up	1	1	no	Chr14	4085096	4093870	+	1	intergenic
circRNA171	down	1	1	no	Chr04	9643699	9643908	+	1	circRNA
circRNA1721	up	1	1	no	Chr08	1576926	1577204	+	1	circRNA
circRNA40	down	1	1	no	Chr05	22149034	22149819	-	2	circRNA
circRNA1343	down	1	1	no	Chr12	22024689	22026265	+	5	circRNA
circRNA841	down	1	1	no	Chr00	92272398	92272670	+	1	intergenic
ciRNA154	down	1	1	no	Chr09	6933526	6933754	-	1	ciRNA
circRNA493	down	1	1	no	Chr12	17389223	17428465	-	1	intergenic
circRNA1184	up	1	1	no	Chr05	4447639	4447853	+	1	circRNA
circRNA1380	up	1	1	no	Chr11	4733148	4733606	-	2	circRNA
circRNA1648	up	1	1	no	Chr02	16417725	16437786	+	1	intergenic
circRNA1829	up	1	1	no	Chr14	8802482	8802631	-	1	circRNA
circRNA261	down	1	1	no	Chr01	4332373	4525164	+	1	intergenic
ciRNA379	up	1	1	no	Chr06	17974719	17974977	-	1	ciRNA
circRNA1891	up	1	1	no	Chr06	18831532	18831696	+	1	intergenic
circRNA745	down	1	1	no	Chr12	19828599	19828751	+	1	circRNA
ciRNA252	down	1	1	no	Chr03	17420944	17421083	+	1	ciRNA
ciRNA361	up	1	1	no	Chr11	4388846	4389751	-	1	ciRNA
circRNA101	down	1	1	no	Chr12	14714667	14715070	+	2	circRNA
circRNA1596	up	1	1	no	Chr06	24382549	24382813	+	1	circRNA
circRNA1112	down	1	1	no	Chr06	8870932	8871877	-	4	circRNA
circRNA1780	up	1	1	no	Chr07	2222895	2227525	-	6	circRNA
circRNA1576	up	1	1	no	Chr12	11883263	11884809	+	3	circRNA
circRNA897	down	1	1	no	Chr05	18732941	18733096	+	1	intergenic
circRNA904	down	1	1	no	Chr06	15215215	15339684	+	1	intergenic
ciRNA32	down	1	1	no	Chr08	1105053	1105665	-	1	ciRNA
circRNA750	down	1	1	no	Chr14	14368977	14370017	-	2	circRNA
circRNA1373	down	1	1	no	Chr15	8854849	8855090	+	1	circRNA
ciRNA535	up	1	1	no	Chr07	1981724	1982178	+	1	ciRNA
circRNA627	down	1	1	no	Chr15	11259191	11259437	+	2	circRNA
circRNA1431	up	1	1	no	Chr01	22240341	22245901	-	1	intergenic
ciRNA104	down	1	1	no	Chr04	28158592	28161944	-	1	ciRNA
circRNA1402	up	1	1	no	Chr01	22899149	22899592	+	3	circRNA
circRNA477	down	1	1	no	Chr11	7760264	7771705	+	1	intergenic
ciRNA506	up	1	1	no	Chr09	23135435	23135629	-	1	ciRNA
circRNA1552	up	1	1	no	Chr05	8846143	8846898	-	3	circRNA
ciRNA421	up	1	1	no	Chr09	4072446	4072817	+	1	ciRNA
ciRNA416	up	1	1	no	Chr10	731218	731979	-	1	ciRNA
circRNA1904	up	1	1	no	Chr10	3423159	3423550	-	1	intergenic
circRNA696	down	1	1	no	Chr03	11325309	11326968	+	2	circRNA
circRNA1653	up	1	1	no	Chr03	14167983	14173990	-	1	intergenic
circRNA855	down	1	1	no	Chr01	18284381	18305327	+	1	intergenic
circRNA553	down	1	1	no	Chr10	23846802	23847462	+	3	circRNA
ciRNA180	down	1	1	no	Chr04	23946780	23947414	+	1	ciRNA
ciRNA433	up	1	1	no	Chr04	2323978	2324140	+	1	ciRNA
circRNA122	down	1	1	no	Chr10	19532511	19532713	-	1	circRNA
circRNA73	down	1	1	no	Chr03	24144425	24144580	+	1	circRNA
circRNA686	down	1	1	no	Chr02	7207155	7207499	-	2	circRNA
circRNA1160	down	1	1	no	Chr13	20509540	20509838	+	2	circRNA
circRNA1585	up	1	1	no	Chr08	17152541	17154015	-	4	circRNA
circRNA1017	down	1	1	no	Chr15	4418465	4436628	-	1	intergenic
circRNA1195	down	1	1	no	Chr06	24967149	24967309	+	1	circRNA
circRNA1625	up	1	1	no	Chr03	8688295	8689103	-	3	circRNA
circRNA1682	up	1	1	no	Chr09	19358175	19388520	+	1	intergenic
ciRNA357	up	1	1	no	Chr12	274881	275069	+	1	ciRNA
circRNA1880	up	1	1	no	Chr03	2418127	2429292	-	1	intergenic
circRNA429	up	1	1	no	Chr09	4075909	4077689	-	1	intergenic
ciRNA438	up	1	1	no	Chr05	14428601	14429217	-	1	ciRNA
circRNA49	down	1	1	no	Chr07	16700188	16700472	+	2	circRNA
circRNA97	down	1	1	no	Chr15	9621472	9621764	+	1	circRNA
circRNA1524	up	1	1	no	Chr02	22676869	22677135	-	1	circRNA
circRNA1222	down	1	1	no	Chr00	72836652	72836889	-	1	intergenic
ciRNA513	up	1	1	no	Chr14	6166970	6167567	-	1	ciRNA
circRNA630	down	1	1	no	Chr15	16886286	16886603	-	2	circRNA
circRNA1865	up	1	1	no	Chr00	14381119	14453680	-	1	intergenic
circRNA464	down	1	1	no	Chr10	15201892	15253683	-	1	intergenic
circRNA1138	down	1	1	no	Chr03	26675373	26675590	+	1	circRNA
circRNA1272	down	1	1	no	Chr05	4641284	4645218	-	1	intergenic
circRNA1240	down	1	1	no	Chr01	26385778	26399967	-	1	intergenic
circRNA1408	up	1	1	no	Chr06	21936583	21936796	-	1	circRNA
ciRNA292	down	1	1	no	Chr09	7696942	7697510	-	1	ciRNA
circRNA1400	up	1	1	no	Chr07	3189538	3189767	-	1	circRNA
circRNA956	down	1	1	no	Chr10	765003	768664	-	1	intergenic
ciRNA92	down	1	1	no	Chr02	8409768	8409988	-	1	ciRNA
circRNA1566	up	1	1	no	Chr01	31690080	31691922	+	5	circRNA
circRNA1387	up	1	1	no	Chr09	19726189	19729321	-	6	circRNA
ciRNA449	up	1	1	no	Chr07	2685071	2685796	+	1	ciRNA
circRNA960	down	1	1	no	Chr10	3422952	3423098	-	1	intergenic
circRNA792	down	1	1	no	Chr09	6290307	6290685	+	2	circRNA
circRNA1009	down	1	1	no	Chr14	2790152	2793410	-	1	intergenic
circRNA383	down	1	1	no	Chr06	20410841	20415183	+	1	intergenic
circRNA325	down	1	1	no	Chr04	6290290	6301492	-	1	intergenic
[truncated: 509 more rows]
