# Supplementary material for: Identification and Network Construction of mRNAs, miRNAs, lncRNAs, and circRNAs in Sweetpotato (Ipomoea batatas L.) Adventitious Roots Under Salt Stress via Whole-Transcriptome RNA Sequencing
Source: Int J Mol Sci. 2025 Feb 15;26(4):1660. doi: 10.3390/ijms26041660 (PMC11854956; doi:10.3390/ijms26041660)
Supplement: Supplementary file 1 [file ijms-26-01660-s001.zip › Table S9. Distribution of identified lncRNAs in sweetpotato under salt stress..xlsx]

## Sheet: sheet1
Table S9. Distribution of identified lncRNAs in sweetpotato under salt stress.
T_id	Class_code	Chr	Strand	Start	End	T_name	Num_exons	Length	Gene_id	FPKM.CTRL_1	FPKM.CTRL_2	FPKM.CTRL_3	FPKM.NaCl_1	FPKM.NaCl_2	FPKM.NaCl_3	log2(fc)	Pval	Regulation	Significant
64063	x	Chr09	+	4569504	4576763	MSTRG.24478.1	2	506	MSTRG.24478	9.83797	10.35	9.16027	38.9591	42.8996	41.6128	2.07283	1.85366e-84	up	yes
84162	i	Chr12	+	24153548	24154055	MSTRG.32061.2	2	420	MSTRG.32061	2.74915	2.99144	2.56174	17.7396	18.1099	17.8487	2.69328	5.77378e-78	up	yes
14238	i	Chr01	+	5304158	5304622	MSTRG.5990.1	2	429	MSTRG.5990	1.49343	1.10401	1.50793	15.905	16.4035	15.4154	3.53913	2.20375e-64	up	yes
12546	u	Chr00	.	114541479	114541759	MSTRG.5321.1	1	281	MSTRG.5321	22.2734	23.7598	22.5841	97.015	88.3274	87.6114	1.99201	1.00932e-47	up	yes
64062	o	Chr09	-	4564715	4593940	MSTRG.24477.1	3	626	MSTRG.24477	4.0708	3.83887	3.28206	14.2928	16.7044	15.9801	2.06953	2.00596e-43	up	yes
32105	u	Chr03	+	20045270	20047434	MSTRG.12595.2	4	393	MSTRG.12595	18.1952	23.0274	18.3296	0.576164	1.07583	1.33031	-4.31966	2.56855e-36	down	yes
32758	u	Chr03	.	23876054	23876722	MSTRG.12858.1	1	669	MSTRG.12858	189.749	206.377	202.765	48.8831	47.795	64.2178	-1.89617	4.60497e-34	down	yes
2072	x	Chr00	-	18742419	18749148	MSTRG.946.1	2	751	MSTRG.946	0.405482	0.285842	0.37751	2.39329	2.50776	2.61782	2.81448	4.69179e-32	up	yes
27892	x	Chr03	+	2422766	2429030	MSTRG.10982.1	2	355	MSTRG.10982	13.9562	11.2374	7.1169	197.934	200.123	159.306	4.10854	1.06763e-30	up	yes
36086	x	Chr04	+	9214930	9228389	MSTRG.14136.1	2	450	MSTRG.14136	1.89879	2.33467	0.808981	119.44	112.479	78.3407	5.94321	2.73149e-30	up	yes
97584	u	Chr15	.	19434812	19436179	MSTRG.37135.1	1	1368	MSTRG.37135	8.92485	9.25435	8.67714	14.6636	14.6914	16.4841	0.771317	4.18064e-27	up	no
70679	u	Chr10	.	15580337	15581847	MSTRG.27021.1	1	1511	MSTRG.27021	56.5258	56.3779	43.7701	12.3975	11.2203	13.5017	-2.07751	1.50356e-26	down	yes
27880	x	Chr03	+	2407027	2413393	MSTRG.10981.1	2	369	MSTRG.10981	1.01838	0.937787	0.539103	10.3793	11.3443	8.67535	3.60675	2.40805e-26	up	yes
14768	i	Chr01	-	8777701	8779051	MSTRG.6211.1	2	1263	MSTRG.6211	0.686065	0.464249	0.469935	4.17115	4.0832	3.48735	2.85735	1.39265e-25	up	yes
1277	u	Chr00	.	11889507	11890087	MSTRG.569.1	1	581	MSTRG.569	18.7926	14.2602	14.8822	3.49279	3.47389	3.9797	-2.13062	1.69914e-25	down	yes
35534	x	Chr04	+	6342381	6350652	MSTRG.13937.1	2	328	MSTRG.13937	4.30053	1.77437	2.54551	68.7122	108.655	153.582	5.26271	2.63591e-25	up	yes
447	u	Chr00	.	3991523	3992004	MSTRG.210.1	1	482	MSTRG.210	105.604	92.5766	91.7422	24.8717	19.6634	27.2479	-2.01396	8.86882e-24	down	yes
32755	u	Chr03	+	23870547	23874702	MSTRG.12860.4	2	810	MSTRG.12860	30.2595	27.2916	26.2941	4.47097	3.9002	6.62453	-2.48318	5.25267e-21	down	yes
9546	u	Chr00	.	81346973	81347389	MSTRG.3987.1	1	417	MSTRG.3987	73.438	65.7935	74.3187	230.863	240.708	195.184	1.64258	5.43444e-21	up	yes
32107	u	Chr03	-	20047467	20048804	MSTRG.12596.1	2	281	MSTRG.12596	271.011	324.592	236.164	28.8034	49.2481	40.006	-2.81669	2.18722e-20	down	yes
4131	x	Chr00	+	38331728	38336419	MSTRG.1794.1	2	369	MSTRG.1794	5.06416	5.15794	4.05889	0.556161	0.466945	0.695611	-3.05469	2.44301e-20	down	yes
18368	o	Chr01	-	25807873	25812378	MSTRG.7538.2	2	527	MSTRG.7538	50.3884	47.8812	55.2477	22.2562	21.4276	21.2425	-1.24153	2.86385e-19	down	yes
16330	u	Chr01	.	18196369	18196709	MSTRG.6802.1	1	341	MSTRG.6802	41.0902	41.3114	45.235	21.0133	20.5285	23.2636	-0.977854	4.99888e-19	down	no
5395	u	Chr00	+	48868133	48868614	MSTRG.2302.1	2	427	MSTRG.2302	4.17733	4.59145	4.85721	1.04106	1.1232	1.2027	-2.01684	6.51696e-19	down	yes
96590	u	Chr15	.	12525709	12526120	MSTRG.36736.1	1	412	MSTRG.36736	205.412	183.281	196.182	73.212	66.1993	88.5657	-1.35924	7.57145e-18	down	yes
69303	x	Chr10	+	5996309	6001986	MSTRG.26462.2	2	419	MSTRG.26462	1.94701	2.02749	2.31839	6.32508	6.00907	5.89667	1.53459	1.10086e-17	up	yes
68888	u	Chr10	.	3560209	3562256	MSTRG.26306.1	1	2048	MSTRG.26306	28.2539	26.1019	25.8785	15.0767	15.0652	15.7646	-0.805521	1.14666e-17	down	no
65460	u	Chr09	.	8909824	8910280	MSTRG.24983.1	1	457	MSTRG.24983	31.781	31.1176	37.9993	5.68958	6.14878	3.81507	-2.68834	2.98391e-17	down	yes
6571	u	Chr00	+	55912559	55913638	MSTRG.2756.1	2	580	MSTRG.2756	36.4552	38.7898	37.3253	11.6936	15.4482	16.3823	-1.37094	3.22893e-17	down	yes
32104	u	Chr03	+	20045270	20047434	MSTRG.12595.1	3	477	MSTRG.12595	70.4645	79.1369	56.5177	9.50848	15.1869	10.9755	-2.53066	1.313e-16	down	yes
63381	u	Chr09	.	2645875	2647256	MSTRG.24246.1	1	1382	MSTRG.24246	38.4241	36.8419	41.5396	12.3845	10.0035	14.5914	-1.65932	2.66058e-16	down	yes
17564	u	Chr01	.	23364912	23365179	MSTRG.7253.1	1	268	MSTRG.7253	271.537	270.196	226.804	63.0953	41.487	48.9681	-2.3234	5.32481e-16	down	yes
82109	u	Chr12	+	18391647	18392634	MSTRG.31305.6	3	764	MSTRG.31305	4.91184	2.71065	2.76374	0.048536	0	0.035397	-6.95122	1.1227e-15	down	yes
70892	u	Chr10	.	16530087	16530478	MSTRG.27097.1	1	392	MSTRG.27097	0.134459	0.092415	0.058587	1.51868	1.66896	1.587	4.06403	1.91141e-15	up	yes
84161	i	Chr12	+	24153548	24154055	MSTRG.32061.1	2	420	MSTRG.32061	2.4632	2.01515	2.14933	25.8794	14.8673	14.5279	3.06004	2.36145e-15	up	yes
66303	u	Chr09	.	13784326	13785393	MSTRG.25302.1	1	1068	MSTRG.25302	1.00149	1.05772	1.05169	2.11395	2.20085	2.51177	1.13383	2.86951e-15	up	yes
50450	u	Chr06	+	19436002	19437842	MSTRG.19519.5	2	292	MSTRG.19519	0	0	0	4864.69	1337.27	0	24.3013	1.60341e-14	up	yes
98063	u	Chr15	.	21386851	21387953	MSTRG.37290.1	1	1103	MSTRG.37290	1.08207	1.03832	1.55056	4.5026	4.32119	4.16934	1.82352	1.78102e-14	up	yes
91847	u	Chr14	.	14423122	14424656	MSTRG.35022.1	1	1535	MSTRG.35022	0.152928	0.168925	0.057236	1.12569	1.23874	1.27388	3.26266	4.00216e-14	up	yes
84174	u	Chr12	.	24192685	24193007	MSTRG.32067.1	1	323	MSTRG.32067	0.453331	0.146782	0.065376	14.1241	17.1851	8.57643	5.90531	4.10387e-14	up	yes
14769	i	Chr01	-	8777701	8779051	MSTRG.6211.2	2	1307	MSTRG.6211	0.282379	0.187303	0.144407	3.43041	1.81783	2.17507	3.59554	4.73042e-14	up	yes
84337	u	Chr13	.	502003	503325	MSTRG.32123.1	1	1323	MSTRG.32123	148.328	141.604	143.566	204.124	196.678	206.847	0.487214	1.83852e-13	up	no
31955	u	Chr03	.	19277315	19277608	MSTRG.12536.1	1	294	MSTRG.12536	65.1029	68.9493	57.4684	29.5547	31.1551	31.0042	-1.06229	2.34195e-13	down	yes
29254	u	Chr03	.	8781626	8782186	MSTRG.11483.1	1	561	MSTRG.11483	4.06202	3.63071	3.12966	1.03648	0.830856	0.90241	-1.96619	3.26636e-13	down	yes
36237	u	Chr04	+	9937169	9941589	MSTRG.14176.1	4	1656	MSTRG.14176	1.74933	1.72903	1.61892	0.632842	0.661429	0.805471	-1.27951	3.46866e-13	down	yes
19411	u	Chr01	.	28763902	28764296	MSTRG.7872.1	1	395	MSTRG.7872	24.5061	19.6247	16.6543	4.74254	3.38424	4.99515	-2.21174	3.4916e-13	down	yes
65885	u	Chr09	.	10737203	10737626	MSTRG.25116.1	1	424	MSTRG.25116	0.271919	0.262771	0.454586	2.41602	2.19213	1.89527	2.71675	5.47551e-13	up	yes
6268	u	Chr00	+	54065540	54069023	MSTRG.2642.4	2	2756	MSTRG.2642	0	0	0	1.83634	0.734308	0.602394	13.3686	9.20962e-13	up	yes
71043	u	Chr10	.	17271593	17272378	MSTRG.27163.1	1	786	MSTRG.27163	30.4865	28.5837	29.9052	9.90032	11.9555	14.9036	-1.27529	2.31591e-12	down	yes
89424	i	Chr14	.	2098370	2098629	MSTRG.34083.1	1	260	MSTRG.34083	5426.63	5055.56	5869.58	16740.4	13171.6	13141.4	1.39668	4.20772e-12	up	yes
7472	u	Chr00	-	63034719	63035461	MSTRG.3134.1	1	743	MSTRG.3134	42.9414	41.4465	43.296	14.2916	12.2769	19.0143	-1.48601	5.21974e-12	down	yes
32756	u	Chr03	+	23871616	23875611	MSTRG.12861.1	2	641	MSTRG.12861	161.723	169.636	200.246	50.8861	40.3065	65.2659	-1.76458	1.08823e-11	down	yes
86713	u	Chr13	.	15095236	15095506	MSTRG.33105.1	1	271	MSTRG.33105	29.4031	33.9855	30.3044	14.4653	16.6002	17.2436	-0.955647	4.85716e-11	down	no
30798	u	Chr03	+	14369848	14370489	MSTRG.12082.1	2	562	MSTRG.12082	13.0698	12.4003	9.45895	2.78702	1.64792	2.80895	-2.26959	8.83749e-11	down	yes
33076	u	Chr03	.	25869665	25870513	MSTRG.12989.1	1	849	MSTRG.12989	0.479323	0.319951	0.341491	1.16721	1.39894	1.71303	1.90733	1.04666e-10	up	yes
78025	u	Chr11	.	18818971	18820618	MSTRG.29750.1	1	1648	MSTRG.29750	0	0	0	3.67379	2.27595	0.536502	14.4001	1.0738e-10	up	yes
26473	u	Chr02	.	24672146	24672872	MSTRG.10456.1	1	727	MSTRG.10456	5.20054	6.38341	6.58665	1.60369	1.39033	2.27341	-1.78644	1.50346e-10	down	yes
94846	x	Chr15	+	4727502	4730797	MSTRG.36123.2	2	348	MSTRG.36123	283.888	309.901	207.049	72.7681	93.1787	79.497	-1.70612	1.80509e-10	down	yes
56438	u	Chr07	.	16911342	16911631	MSTRG.21670.1	1	290	MSTRG.21670	17.8674	16.2087	17.4323	9.17301	8.31334	9.30562	-0.943004	1.83475e-10	down	no
59849	u	Chr08	-	6132683	6133877	MSTRG.22941.8	2	1114	MSTRG.22941	0	12.0424	0	0	0	0	-15.2928	2.5735e-10	down	yes
42462	u	Chr05	.	8445898	8446265	MSTRG.16498.1	1	368	MSTRG.16498	11.4941	10.9445	9.56154	4.57691	3.9767	5.05211	-1.23386	3.403e-10	down	yes
79850	o	Chr12	-	5196213	5196828	MSTRG.30411.3	2	504	MSTRG.30411	265.07	250.309	229.29	95.6342	119.652	134.867	-1.08861	3.40705e-10	down	yes
62453	u	Chr09	.	507529	507985	MSTRG.23905.1	1	457	MSTRG.23905	2.88478	3.04605	3.2267	6.98698	6.55575	9.96533	1.36012	3.48828e-10	up	yes
43028	u	Chr05	-	12952943	12954191	MSTRG.16741.3	3	1169	MSTRG.16741	0	9.85898	0	0	0	0	-15.0042	3.63033e-10	down	yes
15561	u	Chr01	.	14192672	14193772	MSTRG.6527.1	1	1101	MSTRG.6527	34.7855	33.0673	29.4454	13.2409	14.8596	18.1774	-1.07209	3.73987e-10	down	yes
73646	j	Chr11	-	419497	421825	MSTRG.28140.2	3	1021	MSTRG.28140	0	0	0	1.33713	0.510899	2.54266	13.8372	4.66971e-10	up	yes
77257	u	Chr11	.	15070242	15070886	MSTRG.29471.1	1	645	MSTRG.29471	13.9393	12.1865	11.6934	5.9993	5.63474	6.87136	-1.03117	4.76826e-10	down	yes
89525	u	Chr14	.	2346196	2346439	MSTRG.34119.1	1	244	MSTRG.34119	0.365121	0.207757	0.188246	5.92639	3.7855	2.53698	4.00837	5.33082e-10	up	yes
4280	u	Chr00	.	39739057	39739328	MSTRG.1847.1	1	272	MSTRG.1847	29.9343	32.6392	35.8761	13.049	16.8886	15.6527	-1.11066	6.9004e-10	down	yes
6580	u	Chr00	+	55975194	55976950	MSTRG.2758.1	1	1757	MSTRG.2758	144.326	128.696	144.517	85.7552	86.808	87.9057	-0.680797	7.69026e-10	down	no
70437	u	Chr10	.	14188400	14188664	MSTRG.26914.1	1	265	MSTRG.26914	28.6727	31.0448	26.0266	11.3253	11.2655	15.0259	-1.18866	7.6949e-10	down	yes
46288	u	Chr05	.	24722380	24722994	MSTRG.17965.1	1	615	MSTRG.17965	1.12858	0.914014	1.34435	0.192621	0.116683	0.168328	-2.82601	8.24454e-10	down	yes
57282	i	Chr07	.	21191399	21191676	MSTRG.21985.1	1	278	MSTRG.21985	11.7074	10.6142	12.0718	24.9144	20.8226	30.495	1.14826	9.7977e-10	up	yes
69221	u	Chr10	-	5614355	5616081	MSTRG.26424.3	2	913	MSTRG.26424	0	6.79174	0	0	0	0	-14.4665	1.42751e-09	down	yes
26192	o	Chr02	-	23656507	23669822	MSTRG.10375.1	2	281	MSTRG.10375	14910.2	13963.1	15525	40893.6	32920.8	30775.9	1.23617	1.49689e-09	up	yes
72779	x	Chr10	-	23383944	23391421	MSTRG.27839.1	2	201	MSTRG.27839	1.31289	1.06515	1.04362	8.6563	5.86584	4.79962	2.49746	1.52621e-09	up	yes
98027	u	Chr15	+	21261008	21264051	MSTRG.37279.2	4	2018	MSTRG.37279	0	0	0	0	3.38224	0	13.4607	1.5404e-09	up	yes
64837	u	Chr09	.	6803258	6803622	MSTRG.24753.1	1	365	MSTRG.24753	18.8164	17.8708	22.2091	6.58715	4.22725	6.49981	-1.76622	1.56872e-09	down	yes
41038	x	Chr05	-	685849	686646	MSTRG.15934.1	3	361	MSTRG.15934	30.3607	28.6829	18.3146	4.68411	5.81433	7.63095	-2.09322	1.71532e-09	down	yes
72304	u	Chr10	.	22074949	22075664	MSTRG.27650.1	1	716	MSTRG.27650	57.3108	51.7264	57.588	21.5775	15.2769	23.1695	-1.473	1.84072e-09	down	yes
42448	u	Chr05	+	8342382	8343266	MSTRG.16494.4	2	715	MSTRG.16494	0	0	0	0	0	13.5663	15.4647	1.94191e-09	up	yes
46957	u	Chr06	.	493834	496265	MSTRG.18202.1	1	2432	MSTRG.18202	404.983	386.899	430.881	250.961	282.068	291.967	-0.567685	1.94919e-09	down	no
3116	u	Chr00	.	28894529	28895454	MSTRG.1350.1	1	926	MSTRG.1350	8.60995	7.86998	7.54458	4.21145	4.71259	4.58043	-0.831069	2.4358e-09	down	no
28009	i	Chr03	.	2929957	2930441	MSTRG.11028.1	1	485	MSTRG.11028	2.27562	1.64282	1.32886	5.98669	5.04948	6.00453	1.69934	2.57565e-09	up	yes
97113	u	Chr15	-	16415876	16416911	MSTRG.36939.7	2	906	MSTRG.36939	4.15932	0	0	0	0	0	-13.7591	4.18208e-09	down	yes
86474	u	Chr13	+	13871428	13875832	MSTRG.32997.9	5	1944	MSTRG.32997	0	0	0	1.96247	0	0	12.6754	4.86144e-09	up	yes
81418	u	Chr12	.	14691420	14691679	MSTRG.31041.1	1	260	MSTRG.31041	53.2024	51.2054	58.8292	27.2779	32.823	30.7878	-0.844796	5.33385e-09	down	no
60778	u	Chr08	+	11434127	11435599	MSTRG.23267.1	2	1390	MSTRG.23267	15.6159	14.0969	13.2396	6.28147	7.48433	8.42843	-0.952552	5.55417e-09	down	no
26818	j	Chr02	+	27254798	27260055	MSTRG.10620.1	2	450	MSTRG.10620	1.08227	0.771333	1.50559	0	0	0	-13.4509	6.33312e-09	down	yes
70800	u	Chr10	-	16023070	16025242	MSTRG.27054.3	3	443	MSTRG.27054	0	6.78566	0	0	0	0	-14.4652	6.60035e-09	down	yes
17450	j	Chr01	+	22966970	22968355	MSTRG.7220.3	3	379	MSTRG.7220	0	6.87993	0	0	0	0	-14.4851	8.821e-09	down	yes
11934	u	Chr00	.	106703296	106703546	MSTRG.5042.1	1	251	MSTRG.5042	0.223821	0.151109	0.271423	1.2367	1.52653	1.43125	2.6981	1.06808e-08	up	yes
76481	u	Chr11	+	9673377	9674870	MSTRG.29169.2	3	1261	MSTRG.29169	0	0	1.78818	0	0	0	-12.5412	1.21497e-08	down	yes
32171	u	Chr03	.	20340568	20341170	MSTRG.12612.1	1	603	MSTRG.12612	2.03345	1.95775	1.77625	0.667279	0.580831	0.429465	-1.78156	1.37654e-08	down	yes
91397	u	Chr14	.	11038007	11039191	MSTRG.34832.1	1	1185	MSTRG.34832	80.0022	82.7179	88.6038	51.8067	58.095	56.6429	-0.593639	1.40924e-08	down	no
97112	u	Chr15	-	16415873	16416911	MSTRG.36939.6	3	823	MSTRG.36939	2.4977	0	0	0	0	0	-13.0234	1.45949e-08	down	yes
19530	u	Chr01	-	29116456	29117133	MSTRG.7917.1	2	560	MSTRG.7917	0.613857	1.01507	0.658097	3.34877	2.44794	2.85752	1.91993	1.48535e-08	up	yes
12178	o	Chr00	+	109987123	109987762	MSTRG.5148.1	2	409	MSTRG.5148	1.43185	1.44081	0.713526	0	0	0	-13.5452	1.64715e-08	down	yes
6570	o	Chr00	-	55911841	55912824	MSTRG.2755.6	3	771	MSTRG.2755	0	0	0	0	3.01351	0	13.2942	1.73982e-08	up	yes
8247	u	Chr00	.	70046553	70048037	MSTRG.3447.1	1	1485	MSTRG.3447	2.01812	2.26803	2.2843	1.03258	0.97799	1.23558	-1.01726	1.92777e-08	down	yes
61253	u	Chr08	.	14382904	14383645	MSTRG.23459.1	1	742	MSTRG.23459	2.56385	2.16	2.08787	0.669728	0.655908	0.992586	-1.555	2.05416e-08	down	yes
84158	i	Chr12	-	24153522	24154056	MSTRG.32060.1	2	447	MSTRG.32060	0.397053	0.288942	0.245279	1.68172	12.6799	11.1528	4.77597	2.17704e-08	up	yes
26774	u	Chr02	-	26706206	26707335	MSTRG.10599.3	2	959	MSTRG.10599	0	0	1.73783	0	0	0	-12.5	2.24107e-08	down	yes
45247	i	Chr05	-	22136114	22139233	MSTRG.17595.2	2	3096	MSTRG.17595	0	0	0.51999	0	0	0	-10.7593	2.38141e-08	down	yes
75337	x	Chr11	-	4860899	4866528	MSTRG.28761.1	2	249	MSTRG.28761	0.928264	0.939771	1.20973	3.14229	2.93377	2.87072	1.53949	3.58307e-08	up	yes
85146	u	Chr13	.	3935668	3935952	MSTRG.32427.1	1	285	MSTRG.32427	11.1109	12.4999	9.92428	4.06656	3.95961	5.54673	-1.30494	3.63869e-08	down	yes
5777	u	Chr00	-	51267955	51268709	MSTRG.2458.2	2	731	MSTRG.2458	0	0	0	0	2.08505	0	12.7628	3.67106e-08	up	yes
5496	x	Chr00	+	49605327	49606420	MSTRG.2341.1	3	244	MSTRG.2341	0	5.23133	0	0	0	0	-14.0899	3.72529e-08	down	yes
10648	j	Chr00	-	92172592	92173509	MSTRG.4454.2	2	844	MSTRG.4454	0	0	0	0	1.78404	0	12.5379	3.82299e-08	up	yes
1901	u	Chr00	-	17598693	17603336	MSTRG.866.2	4	2956	MSTRG.866	0.419968	0	0	0	0	0	-10.4511	4.00526e-08	down	yes
9294	o	Chr00	-	79351122	79410675	MSTRG.3873.2	3	225	MSTRG.3873	0	0	0	0	0	6.81241	14.4709	4.13411e-08	up	yes
8945	u	Chr00	-	76222748	76223744	MSTRG.3727.1	2	894	MSTRG.3727	0	0	0	1.48946	0	0	12.2775	4.37823e-08	up	yes
86970	i	Chr13	.	16262918	16263357	MSTRG.33201.1	1	440	MSTRG.33201	0.482379	0.371327	0.75911	4.08913	3.90632	2.19678	2.65982	4.46536e-08	up	yes
2753	u	Chr00	+	25178762	25181195	MSTRG.1205.1	3	1489	MSTRG.1205	1.30041	1.22136	0.974492	0.379249	0.447281	0.483838	-1.41584	4.4659e-08	down	yes
90509	u	Chr14	+	5951340	5957122	MSTRG.34497.1	2	321	MSTRG.34497	0.227778	0.094867	0.111015	2.23281	1.69349	1.08291	3.52994	5.01112e-08	up	yes
32759	u	Chr03	.	23877727	23878405	MSTRG.12859.1	1	679	MSTRG.12859	16.9234	13.8383	16.5442	5.46427	3.9817	6.77078	-1.54454	5.4118e-08	down	yes
6643	u	Chr00	.	56403247	56403510	MSTRG.2783.1	1	264	MSTRG.2783	5.02393	5.78541	3.13464	0.203825	0.269948	0.765819	-3.49171	5.67702e-08	down	yes
59167	u	Chr08	.	3337844	3338063	MSTRG.22681.1	1	220	MSTRG.22681	1.98736	2.11721	2.44494	0.262326	0.327428	0.536934	-2.5393	5.71994e-08	down	yes
41044	j	Chr05	-	688452	694320	MSTRG.15936.2	6	1008	MSTRG.15936	0	0	0	2.8101	0	0	13.1934	6.0559e-08	up	yes
78850	j	Chr12	-	2053634	2055511	MSTRG.30058.15	2	972	MSTRG.30058	0	0	0	0	0	1.2035	11.97	7.00875e-08	up	yes
9293	u	Chr00	+	79348447	79349584	MSTRG.3874.2	2	929	MSTRG.3874	0	0	0	1.09392	0	0	11.8323	7.53185e-08	up	yes
29478	u	Chr03	.	10532105	10532409	MSTRG.11566.1	1	305	MSTRG.11566	0.061539	0.118775	0.074288	2.21454	1.21794	0.943769	4.10338	8.47901e-08	up	yes
59843	u	Chr08	-	6132592	6133877	MSTRG.22941.2	2	1245	MSTRG.22941	41.0857	57.1843	48.0558	20.607	20.2685	24.9191	-1.15314	9.90999e-08	down	yes
81326	u	Chr12	+	13821652	13822807	MSTRG.31011.2	3	642	MSTRG.31011	0	0	0	0	1.43806	0	12.2269	1.00897e-07	up	yes
9904	u	Chr00	.	84814348	84815615	MSTRG.4137.1	1	1268	MSTRG.4137	0.996971	1.28535	0.786655	0.290565	0.220401	0.258748	-1.99536	1.07139e-07	down	yes
13576	u	Chr01	.	2433511	2434274	MSTRG.5749.1	1	764	MSTRG.5749	6.44427	6.06293	5.36633	2.37801	1.86952	2.8868	-1.32497	1.07327e-07	down	yes
43963	x	Chr05	-	18219209	18224225	MSTRG.17093.1	2	523	MSTRG.17093	0.034366	0.119728	0.024873	1.36762	0.595972	1.08084	4.08841	1.12839e-07	up	yes
35533	x	Chr04	+	6341277	6349459	MSTRG.13936.1	2	212	MSTRG.13936	0.579675	0.581699	0.535401	1.9511	5.02691	5.91471	2.92569	1.14506e-07	up	yes
84160	i	Chr12	-	24153522	24154056	MSTRG.32060.3	2	359	MSTRG.32060	0	0	0	1.61359	1.74276	0.515102	13.6556	1.18232e-07	up	yes
90621	u	Chr14	.	6513662	6514292	MSTRG.34532.1	1	631	MSTRG.34532	43.2295	36.5866	41.1859	16.1079	11.3041	18.0862	-1.41115	1.30896e-07	down	yes
18367	x	Chr01	+	25807873	25812155	MSTRG.7539.1	2	304	MSTRG.7539	13.6824	11.9465	12.3083	6.37827	4.84086	5.41282	-1.18965	1.42366e-07	down	yes
29435	u	Chr03	+	10233677	10235298	MSTRG.11549.3	2	1595	MSTRG.11549	0.144261	0.369723	0.329851	0	0	0	-11.4578	1.43378e-07	down	yes
91318	u	Chr14	.	10498239	10498476	MSTRG.34800.1	1	238	MSTRG.34800	2.16493	1.59159	1.91113	5.2735	4.85578	4.34966	1.35313	1.45862e-07	up	yes
13187	u	Chr01	.	1056101	1056805	MSTRG.5595.1	1	705	MSTRG.5595	33.3325	26.4018	31.6074	11.3282	7.83666	12.8257	-1.51363	1.52504e-07	down	yes
60644	u	Chr08	-	10727155	10729393	MSTRG.23221.7	2	1853	MSTRG.23221	5.96276	6.09345	6.59453	3.78008	3.47781	4.15634	-0.708399	1.54778e-07	down	no
32754	u	Chr03	+	23870521	23874702	MSTRG.12860.3	3	836	MSTRG.12860	14.2531	15.5279	16.4477	4.42288	2.79106	5.7563	-1.83358	1.61076e-07	down	yes
74860	u	Chr11	.	3556551	3557034	MSTRG.28596.1	1	484	MSTRG.28596	5.92794	5.10349	3.99761	1.7834	1.34764	1.29339	-1.76419	1.69047e-07	down	yes
71921	o	Chr10	+	20604392	20620493	MSTRG.27514.1	2	348	MSTRG.27514	13.3908	19.3078	22.2099	2.32323	3.83493	5.35686	-2.25351	1.72181e-07	down	yes
60870	u	Chr08	.	11816069	11816326	MSTRG.23310.1	1	258	MSTRG.23310	124.11	106.32	177.969	400.477	354.749	348.531	1.43437	1.89706e-07	up	yes
9879	u	Chr00	.	84634551	84634851	MSTRG.4126.1	1	301	MSTRG.4126	0.060648	0.226168	0.025433	1.26491	1.3787	2.06956	3.91593	2.62858e-07	up	yes
10646	u	Chr00	.	92153928	92154308	MSTRG.4453.1	1	381	MSTRG.4453	2.63834	1.64593	2.19242	13.2471	12.5509	6.39642	2.31348	2.70304e-07	up	yes
34122	i	Chr04	+	1282012	1282432	MSTRG.13357.1	2	231	MSTRG.13357	1.20765	1.28565	1.56469	3.37072	3.04094	3.96098	1.35394	2.89758e-07	up	yes
74332	u	Chr11	.	2036022	2036434	MSTRG.28385.1	1	413	MSTRG.28385	1.06985	1.12441	0.732603	0.071465	0.087673	0	-4.201	3.09908e-07	down	yes
94847	x	Chr15	+	4727502	4737738	MSTRG.36123.1	3	333	MSTRG.36123	196.468	209.123	531.136	35.0611	22.7491	49.311	-3.12839	3.14844e-07	down	yes
65598	u	Chr09	+	9445498	9450095	MSTRG.25030.1	4	2894	MSTRG.25030	1.80536	2.15702	2.1543	1.07839	1.10671	1.21126	-0.848761	3.23899e-07	down	no
55056	u	Chr07	.	8222949	8223320	MSTRG.21133.1	1	372	MSTRG.21133	0.080797	0.181368	0.26178	1.3265	0.900914	1.11971	2.67543	3.44272e-07	up	yes
82106	u	Chr12	+	18391647	18392634	MSTRG.31305.3	3	884	MSTRG.31305	1.97522	8.85152	2.53803	0.096546	0	0.063828	-6.38085	3.87364e-07	down	yes
64922	j	Chr09	-	7118842	7119564	MSTRG.24785.2	2	514	MSTRG.24785	0.85946	0.721144	0.859565	0.148106	0.102206	0.17271	-2.52818	3.97105e-07	down	yes
7300	u	Chr00	-	61766444	61768616	MSTRG.3062.1	1	2173	MSTRG.3062	2.6867	2.32924	2.93531	0.946569	0.51721	0.859028	-1.77531	4.01229e-07	down	yes
71716	u	Chr10	.	19968186	19968684	MSTRG.27436.1	1	499	MSTRG.27436	5.17523	5.16933	5.13646	15.3726	9.46062	13.8838	1.32247	4.14285e-07	up	yes
6519	u	Chr00	+	55674792	55675656	MSTRG.2736.1	2	773	MSTRG.2736	1.2849	1.43441	1.2887	0.526503	0.424562	0.587747	-1.38107	4.89702e-07	down	yes
49053	u	Chr06	.	12997211	12997457	MSTRG.19022.1	1	247	MSTRG.19022	11.9421	10.0943	10.1151	2.33583	1.93006	4.18953	-1.92694	5.37156e-07	down	yes
10785	u	Chr00	.	93598263	93598598	MSTRG.4517.1	1	336	MSTRG.4517	2.88994	3.09956	2.53618	6.0104	5.22564	5.45219	0.968945	5.38228e-07	up	no
70668	u	Chr10	+	15551447	15552831	MSTRG.27019.2	2	1311	MSTRG.27019	9.66963	12.0458	6.73628	1.37991	0.694615	2.11873	-2.76237	5.45123e-07	down	yes
3590	u	Chr00	.	33051228	33051557	MSTRG.1551.1	1	330	MSTRG.1551	149.295	138.428	128.757	71.2302	81.9145	93.8756	-0.753615	5.62131e-07	down	no
80783	u	Chr12	.	9875807	9876237	MSTRG.30770.1	1	431	MSTRG.30770	8.65333	8.30934	7.39551	2.89994	1.9394	3.51551	-1.54372	5.72405e-07	down	yes
84260	u	Chr13	+	245139	245497	MSTRG.32095.1	2	262	MSTRG.32095	1.42001	1.37156	0.987752	0	0.08355	0.061931	-4.69922	5.74411e-07	down	yes
7197	u	Chr00	.	60700079	60700446	MSTRG.3025.1	1	368	MSTRG.3025	25.5792	21.991	22.9703	9.64334	6.25856	10.1473	-1.43721	5.99515e-07	down	yes
32753	u	Chr03	+	23870521	23874702	MSTRG.12860.2	2	836	MSTRG.12860	20.1825	21.0118	19.2148	4.56598	5.33085	9.17984	-1.66296	6.32666e-07	down	yes
64836	u	Chr09	.	6802401	6803030	MSTRG.24752.1	1	630	MSTRG.24752	19.3511	16.3978	23.4811	6.95669	4.9519	8.15231	-1.56194	6.44703e-07	down	yes
97227	x	Chr15	+	17265149	17280729	MSTRG.36986.1	2	234	MSTRG.36986	5.10407	5.82397	4.43102	2.0872	1.62477	1.77654	-1.4846	8.18383e-07	down	yes
43490	u	Chr05	.	15969398	15969654	MSTRG.16935.1	1	257	MSTRG.16935	1.38311	0.656548	0.239897	10.7485	7.83229	5.97522	3.42926	8.25553e-07	up	yes
33338	u	Chr03	+	27457240	27459270	MSTRG.13066.3	2	1388	MSTRG.13066	0	0	0	0.403428	0.201485	0.115261	11.2292	8.88112e-07	up	yes
20006	u	Chr01	-	30245447	30247293	MSTRG.8074.3	2	781	MSTRG.8074	0.164562	0.164781	0.38054	1.74103	1.14013	1.10815	2.49048	8.98344e-07	up	yes
46415	u	Chr05	.	24947956	24948894	MSTRG.18008.1	1	939	MSTRG.18008	2.67726	2.70197	2.16001	0.878445	1.22036	1.17112	-1.20516	9.34889e-07	down	yes
84467	o	Chr13	-	876149	954868	MSTRG.32170.1	2	261	MSTRG.32170	1.35073	1.17754	1.79591	3.34318	3.5303	4.89887	1.44491	9.40359e-07	up	yes
70055	u	Chr10	.	11506533	11507097	MSTRG.26771.1	1	565	MSTRG.26771	3.16021	2.95716	4.05741	6.30245	6.0134	6.49845	0.886832	9.44995e-07	up	no
1470	u	Chr00	.	13352988	13353598	MSTRG.667.1	1	611	MSTRG.667	0.82436	0.518892	1.06178	0.097927	0.082159	0.118708	-3.00884	1.01644e-06	down	yes
41332	u	Chr05	.	1829864	1830587	MSTRG.16045.1	1	724	MSTRG.16045	0.800707	0.546541	0.543461	1.39892	1.4667	1.59724	1.23904	1.10647e-06	up	yes
18443	i	Chr01	-	25954125	25954433	MSTRG.7559.1	2	282	MSTRG.7559	0.20886	0.090952	0.243575	0.887905	1.23636	1.12223	2.57883	1.13575e-06	up	yes
3355	i	Chr00	.	31011427	31011730	MSTRG.1444.1	1	304	MSTRG.1444	16.5711	16.7489	16.8634	6.56728	6.78249	10.0674	-1.09965	1.18525e-06	down	yes
26834	o	Chr02	+	27377249	27410608	MSTRG.10625.1	5	696	MSTRG.10625	2.62936	2.19855	2.18995	0.89148	1.14936	0.925616	-1.24229	1.19319e-06	down	yes
57672	i	Chr07	.	22714348	22714821	MSTRG.22125.1	1	474	MSTRG.22125	3.17133	3.66004	3.36038	5.95444	8.24289	6.33534	1.01052	1.20385e-06	up	yes
69927	u	Chr10	.	10667899	10668211	MSTRG.26730.1	1	313	MSTRG.26730	0.85143	0.856395	0.452061	2.42351	3.13504	2.25246	1.85455	1.23243e-06	up	yes
11903	u	Chr00	.	106303389	106303657	MSTRG.5026.1	1	269	MSTRG.5026	2.33786	1.90305	3.13603	78.4663	195.826	7.8906	5.25746	1.25728e-06	up	yes
14308	u	Chr01	.	5781001	5781309	MSTRG.6024.1	1	309	MSTRG.6024	17.1889	20.0207	20.6447	3.73203	1.29113	4.28099	-2.63648	1.45302e-06	down	yes
7041	u	Chr00	.	59459765	59460751	MSTRG.2948.1	1	987	MSTRG.2948	2.52919	2.27627	1.49986	0.271372	0.025847	0.156835	-3.79563	1.46588e-06	down	yes
9260	u	Chr00	.	79152623	79152862	MSTRG.3858.1	1	240	MSTRG.3858	1.49929	0.927949	0.700025	0	0	0	-13.3477	1.50769e-06	down	yes
24638	x	Chr02	-	13867210	13867645	MSTRG.9768.1	2	349	MSTRG.9768	16.7157	17.5985	15.9287	2.59878	3.29379	6.48849	-2.02078	1.51881e-06	down	yes
29403	u	Chr03	-	10029001	10031537	MSTRG.11535.1	2	322	MSTRG.11535	0.318197	0.386971	0.311619	1.23213	1.31912	1.07485	1.8344	1.63099e-06	up	yes
50810	u	Chr06	+	20568295	20569573	MSTRG.19641.1	2	822	MSTRG.19641	0.283231	0.392648	0.134633	1.84075	1.48108	1.1601	2.46722	1.63269e-06	up	yes
87568	i	Chr13	.	18867686	18868454	MSTRG.33399.1	1	769	MSTRG.33399	1.54401	1.00541	2.05325	4.0825	4.5149	4.79986	1.5414	1.81936e-06	up	yes
25918	o	Chr02	+	21741320	21743428	MSTRG.10261.1	2	623	MSTRG.10261	42.4258	40.7913	40.6873	21.8884	27.8684	28.0961	-0.670405	1.96229e-06	down	no
47724	o	Chr06	+	5768110	5794387	MSTRG.18544.1	2	288	MSTRG.18544	12.7977	11.1105	13.8961	464.866	1259.03	30.2298	5.53606	2.15569e-06	up	yes
76211	i	Chr11	.	8237517	8237863	MSTRG.29080.1	1	347	MSTRG.29080	0.055201	0	0	0.991185	0.709574	1.99342	6.06441	2.17493e-06	up	yes
32168	u	Chr03	.	20298105	20299771	MSTRG.12615.1	1	1667	MSTRG.12615	1.96365	2.11598	2.53641	0.69449	0.973836	1.11139	-1.25103	2.17925e-06	down	yes
924	u	Chr00	.	8447787	8448475	MSTRG.416.1	1	689	MSTRG.416	1.00606	1.33051	0.669555	0.086841	0.070708	0.199469	-3.07384	2.19773e-06	down	yes
26852	x	Chr02	-	27460386	27463367	MSTRG.10633.2	6	610	MSTRG.10633	3.32849	3.44403	5.10019	1.0355	1.00927	1.61332	-1.69849	2.36801e-06	down	yes
85221	u	Chr13	.	4368940	4369257	MSTRG.32462.1	1	318	MSTRG.32462	4.19694	3.29836	3.02242	6.37378	6.3699	8.02548	0.98162	2.40786e-06	up	no
92964	i	Chr14	.	18413734	18414068	MSTRG.35433.1	1	335	MSTRG.35433	8.8938	8.42104	7.34966	2.01982	0.942322	2.54434	-2.16324	2.43948e-06	down	yes
53421	u	Chr07	.	1458181	1458598	MSTRG.20552.1	1	418	MSTRG.20552	0.449102	0.406721	0.36994	1.52911	1.06351	1.25182	1.64909	2.50601e-06	up	yes
7155	x	Chr00	+	60334036	60334697	MSTRG.3006.1	2	575	MSTRG.3006	22.2336	24.0747	17.1511	4.4071	2.75762	7.1513	-2.1482	2.54057e-06	down	yes
16072	u	Chr01	.	17270312	17270623	MSTRG.6716.1	1	312	MSTRG.6716	0.174705	0.120397	0.073609	1.18668	1.23546	0.680765	3.07306	2.63441e-06	up	yes
57315	j	Chr07	-	21439150	21440192	MSTRG.22003.1	3	706	MSTRG.22003	0.24036	0.634172	0.536849	2.04622	1.79041	1.99286	2.04626	2.68754e-06	up	yes
70441	u	Chr10	-	14211249	14214948	MSTRG.26917.3	3	2362	MSTRG.26917	1.01897	0.349509	0.08345	0	0	0	-12.2407	2.7807e-06	down	yes
42385	o	Chr05	+	7910765	7980962	MSTRG.16470.1	2	381	MSTRG.16470	0.504464	0.683283	0.351097	1.85328	1.83874	3.67978	2.26017	2.82264e-06	up	yes
7175	u	Chr00	+	60544026	60545093	MSTRG.3014.1	2	912	MSTRG.3014	3.7698	2.52582	3.7795	1.17465	0.689368	1.03743	-1.79595	2.91028e-06	down	yes
79849	o	Chr12	-	5196195	5196828	MSTRG.30411.2	2	494	MSTRG.30411	115.405	112.785	86.5436	31.3345	46.4168	49.9058	-1.30186	2.91767e-06	down	yes
26434	o	Chr02	-	24438824	24448194	MSTRG.10442.1	2	577	MSTRG.10442	6.79617	8.18302	8.84735	2.98196	4.11639	4.01288	-1.10055	3.02517e-06	down	yes
12434	u	Chr00	.	113136331	113136713	MSTRG.5274.1	1	383	MSTRG.5274	2.06905	1.32668	2.61601	45.2731	133.975	6.55334	4.94983	3.19673e-06	up	yes
3835	u	Chr00	.	35420276	35420587	MSTRG.1650.1	1	312	MSTRG.1650	3.61304	2.99681	3.91948	86.3898	224.651	9.70556	4.92895	3.23166e-06	up	yes
5722	i	Chr00	.	50922646	50923088	MSTRG.2439.1	1	443	MSTRG.2439	0.14295	0.227708	0.405968	10.756	24.8866	0.827197	5.55334	3.24967e-06	up	yes
6929	u	Chr00	.	58516660	58517099	MSTRG.2905.1	1	440	MSTRG.2905	1.07596	1.34077	1.28275	20.9374	47.2413	3.8576	4.28333	3.28914e-06	up	yes
47306	u	Chr06	.	2805467	2805931	MSTRG.18343.1	1	465	MSTRG.18343	1.68672	1.51029	2.10534	0.539523	0.667374	0.563026	-1.58294	3.36994e-06	down	yes
43748	u	Chr05	.	17282355	17282601	MSTRG.17015.1	1	247	MSTRG.17015	54.5504	57.5253	60.0499	23.6745	29.7762	36.4842	-0.936507	3.47955e-06	down	no
37062	u	Chr04	.	15447325	15447569	MSTRG.14491.1	1	245	MSTRG.14491	0.304075	0.162501	0.2787	1.06497	1.38455	1.05833	2.23474	3.92705e-06	up	yes
61140	u	Chr08	-	13456600	13461008	MSTRG.23421.1	2	388	MSTRG.23421	0.752719	1.18503	0.797061	19.4628	61.8313	2.96614	4.94534	3.94128e-06	up	yes
12673	j	Chr00	+	116135571	116136101	MSTRG.5389.1	3	325	MSTRG.5389	1.03261	1.17863	1.17725	0	0	0.145817	-4.53841	4.0051e-06	down	yes
26420	u	Chr02	.	24370723	24370932	MSTRG.10428.1	1	210	MSTRG.10428	1.39667	0.7621	0.739476	0	0	0	-13.2379	4.47611e-06	down	yes
31342	u	Chr03	.	16577930	16578716	MSTRG.12305.1	1	787	MSTRG.12305	6.90856	6.34658	5.97108	3.91412	3.5747	3.84662	-0.762236	4.65549e-06	down	no
26874	i	Chr02	.	27608723	27609432	MSTRG.10642.1	1	710	MSTRG.10642	5.12614	2.8573	4.80996	102.763	249.909	11.3392	4.83051	5.12994e-06	up	yes
24438	o	Chr02	+	13282660	13299069	MSTRG.9700.1	2	254	MSTRG.9700	0.369372	0.742111	0.197546	1.83191	7.19848	6.3238	3.55206	5.32896e-06	up	yes
48877	u	Chr06	-	11702795	11704815	MSTRG.18936.1	3	316	MSTRG.18936	54.8899	42.5752	46.1812	18.9225	25.1417	27.0629	-1.01405	5.39532e-06	down	yes
22773	u	Chr02	.	8337906	8338401	MSTRG.9108.1	1	496	MSTRG.9108	20.3282	19.375	18.4883	8.83971	5.40449	8.44375	-1.35888	5.54026e-06	down	yes
11774	u	Chr00	.	104671987	104672410	MSTRG.4957.1	1	424	MSTRG.4957	0.200657	0.140775	0.267118	6.45561	18.9645	0.599904	5.4181	5.59132e-06	up	yes
98171	u	Chr15	.	21803007	21803455	MSTRG.37333.1	1	449	MSTRG.37333	16.4029	17.1783	15.7162	21.725	21.3478	21.7693	0.395421	6.16979e-06	up	no
25727	u	Chr02	.	20505343	20505623	MSTRG.10179.1	1	281	MSTRG.10179	8.77619	10.3632	8.42686	4.19274	4.11137	5.35473	-1.01307	6.39193e-06	down	yes
53725	u	Chr07	.	2242346	2243020	MSTRG.20648.1	1	675	MSTRG.20648	27.6176	26.4782	29.8809	9.20758	4.49769	9.67197	-1.84488	6.42074e-06	down	yes
47754	o	Chr06	-	5830947	5839349	MSTRG.18563.1	2	546	MSTRG.18563	36.5479	28.0969	34.2052	728.713	1790.64	79.2912	4.71637	6.49701e-06	up	yes
81454	x	Chr12	-	14953874	14957240	MSTRG.31055.1	2	490	MSTRG.31055	0.436675	0.17191	0.454117	1.21047	1.98012	1.59783	2.17181	6.91679e-06	up	yes
26190	o	Chr02	+	23655931	23669137	MSTRG.10374.1	2	436	MSTRG.10374	0.485687	0.210526	0.686357	11.1739	43.0709	1.52574	5.33408	7.58582e-06	up	yes
12594	u	Chr00	.	115116777	115117248	MSTRG.5348.1	1	472	MSTRG.5348	4.83626	8.60011	9.71339	1.77216	2.10685	2.62023	-1.83265	7.65459e-06	down	yes
26191	o	Chr02	+	23655931	23669137	MSTRG.10374.2	2	637	MSTRG.10374	0.87428	0.774609	1.05792	23.5684	79.4494	2.00088	5.27791	7.79623e-06	up	yes
68840	o	Chr10	+	3363102	3382489	MSTRG.26289.1	2	279	MSTRG.26289	57.0582	86.9139	82.8562	31.5564	34.5563	31.3765	-1.21829	8.01203e-06	down	yes
26108	i	Chr02	.	23141171	23141568	MSTRG.10326.1	1	398	MSTRG.10326	0.076229	0	0	1.10632	1.72775	0.891616	5.61102	8.35886e-06	up	yes
55197	x	Chr07	+	9158922	9162548	MSTRG.21196.1	2	379	MSTRG.21196	12.3779	12.6845	12.172	5.94254	7.44354	8.43502	-0.770917	8.43845e-06	down	no
26717	x	Chr02	+	26315729	26324144	MSTRG.10572.1	2	625	MSTRG.10572	5.89673	5.14188	6.17097	7.47096	8.1126	8.8978	0.508472	9.03311e-06	up	no
10659	u	Chr00	.	92245194	92245532	MSTRG.4459.1	1	339	MSTRG.4459	0.250666	0.265149	0.363829	7.27568	22.9955	0.814268	5.14317	9.04155e-06	up	yes
93506	u	Chr15	.	505972	506605	MSTRG.35604.1	1	634	MSTRG.35604	0.87171	0.911932	1.22529	0.244487	0.347865	0.326824	-1.71084	9.41094e-06	down	yes
11845	u	Chr00	.	105515822	105516058	MSTRG.5000.1	1	237	MSTRG.5000	1.49906	1.56804	1.98839	44.0946	111.019	3.50654	4.97158	1.00692e-05	up	yes
46958	u	Chr06	.	544237	544514	MSTRG.18203.1	1	278	MSTRG.18203	2.70783	1.74101	2.25723	53.9039	157.458	4.94768	5.01148	1.02509e-05	up	yes
56392	u	Chr07	.	16661975	16662519	MSTRG.21646.1	1	545	MSTRG.21646	0.143889	0.34016	0.084279	1.45522	0.962154	1.43712	2.76174	1.05314e-05	up	yes
98268	u	Chr15	-	22129300	22131227	MSTRG.37365.1	1	1928	MSTRG.37365	29.7865	32.6186	32.1734	17.7423	21.3537	23.072	-0.605339	1.10978e-05	down	no
4952	u	Chr00	.	45684895	45685176	MSTRG.2119.1	1	282	MSTRG.2119	2.75469	3.91304	2.83946	0.839444	1.23296	1.01902	-1.62075	1.15389e-05	down	yes
10697	u	Chr00	.	92641373	92641685	MSTRG.4480.1	1	313	MSTRG.4480	2.10414	1.37081	0.823361	0	0.155123	0.094868	-4.10382	1.17565e-05	down	yes
6170	u	Chr00	.	53613783	53614702	MSTRG.2602.1	1	920	MSTRG.2602	0.307278	0.322624	0.237986	5.73912	16.7831	0.721999	4.74322	1.2141e-05	up	yes
70014	u	Chr10	.	11234583	11234978	MSTRG.26761.1	1	396	MSTRG.26761	3.31374	2.89567	2.81184	1.37151	1.08051	1.52515	-1.18158	1.31074e-05	down	yes
70464	u	Chr10	.	14402940	14403168	MSTRG.26921.1	1	229	MSTRG.26921	23.8651	22.9189	19.5565	5.84403	1.96103	5.50054	-2.31785	1.43747e-05	down	yes
1767	i	Chr00	.	15987195	15987548	MSTRG.806.1	1	354	MSTRG.806	49.6258	39.2636	48.9518	22.4389	14.5589	19.1697	-1.2952	1.45682e-05	down	yes
61138	u	Chr08	+	13445942	13460473	MSTRG.23419.1	2	623	MSTRG.23419	2.05918	1.38569	1.98514	21.3154	9.62305	5.5573	2.7487	1.52068e-05	up	yes
10055	u	Chr00	.	86168997	86169197	MSTRG.4194.1	1	201	MSTRG.4194	0.875718	0.401953	0.76469	13.3238	33.2329	2.0511	4.57288	1.555e-05	up	yes
33670	u	Chr04	.	167175	167380	MSTRG.13190.1	1	206	MSTRG.13190	1.4422	0.662709	1.21886	4.13262	3.89576	3.16565	1.75184	1.64949e-05	up	yes
69607	u	Chr10	.	8166765	8167177	MSTRG.26587.1	1	413	MSTRG.26587	0.062877	0.083595	0.110842	1.07684	0.655558	0.430206	3.07117	1.69902e-05	up	yes
80635	i	Chr12	.	9083855	9084222	MSTRG.30715.1	1	368	MSTRG.30715	4.07713	3.41606	2.89211	0.964086	0.46469	0.274255	-2.60836	1.73288e-05	down	yes
96392	u	Chr15	.	11182891	11183288	MSTRG.36666.1	1	398	MSTRG.36666	1.09303	1.34314	1.33153	0.198328	0.406987	0.456734	-1.82683	1.73527e-05	down	yes
4319	u	Chr00	.	40075371	40076339	MSTRG.1855.1	1	969	MSTRG.1855	60.5174	64.2748	55.4162	31.6845	37.9087	42.2007	-0.688823	1.75965e-05	down	no
41927	u	Chr05	.	4913358	4913575	MSTRG.16295.1	1	218	MSTRG.16295	6.50389	6.72011	9.26925	2.92701	3.09771	3.54516	-1.23292	1.77714e-05	down	yes
55464	x	Chr07	-	10635088	10650489	MSTRG.21286.1	2	273	MSTRG.21286	101.274	98.6091	96.426	52.158	37.8059	35.7773	-1.23665	1.81803e-05	down	yes
43081	u	Chr05	.	13323079	13324147	MSTRG.16760.1	1	1069	MSTRG.16760	35.0372	38.1115	39.2931	43.1995	44.2409	48.9634	0.278707	1.93697e-05	up	no
70106	u	Chr10	.	11972405	11972881	MSTRG.26794.1	1	477	MSTRG.26794	0.053094	0	0	1.43032	1.30117	0.408882	5.88624	2.02419e-05	up	yes
32968	u	Chr03	.	25165644	25167025	MSTRG.12954.1	1	1382	MSTRG.12954	15.3847	14.4213	16.4792	6.58685	3.63273	6.33394	-1.48341	2.08203e-05	down	yes
61131	x	Chr08	+	13435091	13441622	MSTRG.23416.1	2	313	MSTRG.23416	0.373834	0.29292	0.572414	8.04677	22.209	1.07289	4.66004	2.28755e-05	up	yes
97120	u	Chr15	.	16487098	16487996	MSTRG.36938.1	1	899	MSTRG.36938	21.7573	22.5386	23.3532	11.5044	13.6306	16.3763	-0.704563	2.33659e-05	down	no
89497	o	Chr14	-	2295351	2298542	MSTRG.34101.1	2	362	MSTRG.34101	4.68174	4.43978	5.28824	2.11144	1.55793	2.56759	-1.20813	2.37775e-05	down	yes
98270	u	Chr15	-	22129324	22131227	MSTRG.37365.3	3	1788	MSTRG.37365	5.56441	2.19978	4.84949	1.04051	1.0296	0.758545	-2.1568	2.5384e-05	down	yes
4640	x	Chr00	+	42828187	42838323	MSTRG.1973.1	2	267	MSTRG.1973	0	0	0.034025	2.22666	0.954376	0.449992	6.73764	2.55528e-05	up	yes
9121	u	Chr00	.	78074660	78074875	MSTRG.3799.1	1	216	MSTRG.3799	0.047578	0.273522	0.179395	1.36235	1.02563	1.01964	2.76734	2.56369e-05	up	yes
29255	u	Chr03	.	8782515	8783169	MSTRG.11484.1	1	655	MSTRG.11484	3.8617	3.11337	2.47626	1.26876	1.18314	1.46257	-1.2717	2.57733e-05	down	yes
12476	u	Chr00	.	113674386	113674604	MSTRG.5291.1	1	219	MSTRG.5291	5.97201	11.0146	9.86354	2.88815	1.49154	2.16273	-2.03704	2.68653e-05	down	yes
82400	u	Chr12	-	19471661	19473037	MSTRG.31412.4	3	375	MSTRG.31412	0.245862	1.24202	1.01302	0	0	0	-13.0252	2.69561e-05	down	yes
36038	u	Chr04	-	8905969	8908711	MSTRG.14115.1	2	234	MSTRG.14115	0	0	0	2.65737	1.60156	0.268353	13.8814	2.85767e-05	up	yes
97336	u	Chr15	.	17874471	17875029	MSTRG.37035.1	1	559	MSTRG.37035	0.324496	0.722869	0.305787	1.66409	1.90232	1.61738	1.93768	2.86224e-05	up	yes
10545	u	Chr00	.	91187379	91188141	MSTRG.4411.1	1	763	MSTRG.4411	1.08523	0.450573	0.496138	0.05763	0.044868	0.126321	-3.15058	2.88477e-05	down	yes
40046	x	Chr04	-	29959116	29959396	MSTRG.15567.1	2	246	MSTRG.15567	2.34627	0.623641	0.665888	0	0	0	-13.565	2.90504e-05	down	yes
48588	u	Chr06	-	10556288	10557555	MSTRG.18853.1	2	1120	MSTRG.18853	2.8133	2.89217	3.31058	1.43919	0.941511	1.4987	-1.21666	2.95992e-05	down	yes
26551	i	Chr02	.	25127400	25127813	MSTRG.10491.1	1	414	MSTRG.10491	0	0	0	1.07472	0.397553	0.21086	12.4539	3.08991e-05	up	yes
7754	u	Chr00	.	65542245	65542589	MSTRG.3245.1	1	345	MSTRG.3245	1.12027	0.717272	1.03837	17.1523	59.111	1.91066	4.7646	3.22242e-05	up	yes
21055	u	Chr02	.	1959373	1959640	MSTRG.8465.1	1	268	MSTRG.8465	0	0	0	0.271207	1.16869	0.615136	12.7419	3.24727e-05	up	yes
66038	u	Chr09	-	11744422	11745915	MSTRG.25199.2	2	1407	MSTRG.25199	2.13435	1.70193	2.56788	0.949767	0.955213	1.0806	-1.101	3.31062e-05	down	yes
60877	u	Chr08	.	11842200	11842471	MSTRG.23316.1	1	272	MSTRG.23316	13.7875	14.3416	12.2987	211.592	584.536	25.7964	4.34559	3.38865e-05	up	yes
17658	u	Chr01	.	23773820	23775224	MSTRG.7290.1	1	1405	MSTRG.7290	0.570779	0.670042	0.795248	1.13039	1.45047	2.00845	1.17249	3.43082e-05	up	yes
12585	u	Chr00	.	114912479	114912878	MSTRG.5341.1	1	400	MSTRG.5341	2.78538	3.41204	2.78154	0.644011	1.30271	0.68271	-1.7718	3.58084e-05	down	yes
16329	u	Chr01	.	18189717	18190104	MSTRG.6801.1	1	388	MSTRG.6801	63.4411	69.1163	72.6823	110.122	94.0614	99.4017	0.564793	3.75499e-05	up	no
37654	u	Chr04	.	20818109	20818348	MSTRG.14709.1	1	240	MSTRG.14709	0.157482	0.187512	0.089269	0.76691	0.652519	1.2574	2.62389	3.84983e-05	up	yes
80366	u	Chr12	.	7366617	7367218	MSTRG.30602.1	1	602	MSTRG.30602	2.03438	1.79969	2.15468	0.898687	0.610503	1.00523	-1.25203	3.87467e-05	down	yes
36242	u	Chr04	+	9958836	9965065	MSTRG.14181.1	2	695	MSTRG.14181	3.36704	3.54863	3.75162	1.83496	1.42358	2.14011	-0.982524	3.90096e-05	down	no
38947	u	Chr04	.	26732763	26733101	MSTRG.15164.1	1	339	MSTRG.15164	2.03794	1.07652	1.14759	0.310355	0.3015	0.281442	-2.25434	4.08578e-05	down	yes
12464	u	Chr00	.	113525237	113525693	MSTRG.5288.1	1	457	MSTRG.5288	17.7263	18.5185	16.7746	236.364	881.149	35.6351	4.44292	4.09316e-05	up	yes
2017	o	Chr00	-	18419989	18421014	MSTRG.918.1	2	928	MSTRG.918	0.984194	0.695571	0.611099	1.64953	1.55279	1.592	1.06543	4.10381e-05	up	yes
82765	x	Chr12	+	20687232	20691403	MSTRG.31564.1	2	341	MSTRG.31564	0.362607	0.915927	1.53007	8.39046	5.08764	4.55194	2.68248	4.20172e-05	up	yes
2053	x	Chr00	-	18696598	18701148	MSTRG.939.1	2	324	MSTRG.939	0.101643	0.06913	0.111132	0.574822	0.657438	0.491768	2.6125	4.34618e-05	up	yes
1839	i	Chr00	.	16906919	16907122	MSTRG.839.1	1	204	MSTRG.839	1.40971	1.06251	1.33358	0	0.240426	0.237045	-2.99471	4.39558e-05	down	yes
5435	u	Chr00	.	49167442	49168143	MSTRG.2315.1	1	702	MSTRG.2315	25.8403	21.6533	26.5705	36.9684	32.7162	38.889	0.551828	4.41973e-05	up	no
91753	x	Chr14	-	13837205	13854233	MSTRG.34983.1	2	298	MSTRG.34983	0.457127	0.467444	0.464431	2.08482	1.95856	1.06614	1.87914	4.56599e-05	up	yes
60904	u	Chr08	.	11929706	11929909	MSTRG.23303.1	1	204	MSTRG.23303	10.3715	8.95281	9.5093	14.8234	13.6626	14.1843	0.565483	4.67053e-05	up	no
52755	i	Chr06	.	25865245	25866004	MSTRG.20340.1	1	760	MSTRG.20340	1.64434	1.98887	2.04086	3.02786	2.93225	4.15002	0.833345	4.71658e-05	up	no
11094	u	Chr00	.	96433294	96433691	MSTRG.4645.1	1	398	MSTRG.4645	56.7057	51.7194	52.8797	38.7347	38.9068	42.5566	-0.424376	4.73046e-05	down	no
29127	u	Chr03	.	7996791	7997155	MSTRG.11433.1	1	365	MSTRG.11433	6.39096	6.98585	6.1006	2.52194	2.73564	4.05485	-1.06457	4.75799e-05	down	yes
48412	x	Chr06	+	9945385	9947970	MSTRG.18793.1	4	789	MSTRG.18793	1.80062	1.28612	1.41624	0.329645	0.211699	0.586596	-1.99719	4.7992e-05	down	yes
59361	u	Chr08	.	4179589	4179837	MSTRG.22752.1	1	249	MSTRG.22752	3.64033	3.55016	3.41441	1.79573	1.09654	1.49726	-1.27259	4.84597e-05	down	yes
5125	u	Chr00	.	47208399	47208710	MSTRG.2189.1	1	312	MSTRG.2189	0.182534	0.204947	0.254914	1.10173	0.872522	0.672964	2.04294	4.85252e-05	up	yes
593	u	Chr00	.	5141824	5142763	MSTRG.274.1	1	940	MSTRG.274	5.85521	6.07557	5.04797	7.90232	7.51428	8.43925	0.490612	4.88434e-05	up	no
60990	u	Chr08	.	12330145	12330599	MSTRG.23348.1	1	455	MSTRG.23348	53.5953	58.299	68.6435	27.9658	37.3471	33.4709	-0.869955	4.90915e-05	down	no
13596	x	Chr01	-	2477125	2485050	MSTRG.5766.1	2	313	MSTRG.5766	0.777873	0.558977	1.00859	1.98568	1.87976	1.91861	1.30222	4.96903e-05	up	yes
11147	u	Chr00	.	97009786	97010163	MSTRG.4669.1	1	378	MSTRG.4669	6.71195	3.83894	5.04626	72.2907	256.57	10.3027	4.44263	5.22169e-05	up	yes
60376	u	Chr08	.	9145422	9145941	MSTRG.23134.1	1	520	MSTRG.23134	3.38378	3.34749	3.26927	1.38926	1.94798	1.99076	-0.908412	5.26856e-05	down	no
50398	u	Chr06	.	19315611	19316123	MSTRG.19499.1	1	513	MSTRG.19499	1.45674	1.10936	1.33125	0.427425	0.307256	0.581959	-1.56563	5.30957e-05	down	yes
40250	o	Chr04	-	30696063	30732118	MSTRG.15641.1	2	405	MSTRG.15641	9.34564	7.76288	7.23445	1.99356	0.668914	2.27215	-2.30249	5.33565e-05	down	yes
10805	u	Chr00	.	93765856	93766096	MSTRG.4527.1	1	241	MSTRG.4527	0.823616	1.08224	1.03737	0.062068	0.101757	0.223529	-2.92567	5.44744e-05	down	yes
89975	x	Chr14	-	3883662	3890384	MSTRG.34279.1	2	272	MSTRG.34279	3.2971	3.43825	3.66408	1.56493	1.40685	1.93519	-1.0836	5.76069e-05	down	yes
48413	u	Chr06	.	9948273	9948625	MSTRG.18794.1	1	353	MSTRG.18794	1.75342	1.66886	1.67204	0.511911	0.767451	0.761198	-1.31992	5.78351e-05	down	yes
72387	u	Chr10	+	22341823	22342576	MSTRG.27677.1	2	638	MSTRG.27677	0.776981	0.618879	0.68249	1.76519	1.24962	1.46619	1.10838	5.85543e-05	up	yes
9225	u	Chr00	.	78881734	78882084	MSTRG.3848.1	1	351	MSTRG.3848	2.73814	1.66607	2.03492	30.0559	88.44	4.03876	4.25018	6.26013e-05	up	yes
33006	u	Chr03	-	25523667	25526321	MSTRG.12972.1	1	2655	MSTRG.12972	1.23332	1.74097	1.22843	3.07118	2.77873	2.49523	0.989614	6.30339e-05	up	no
77214	u	Chr11	.	14887812	14888033	MSTRG.29456.1	1	222	MSTRG.29456	3.04308	2.91894	3.93493	1.11335	1.20994	1.54513	-1.35524	6.37131e-05	down	yes
82177	j	Chr12	+	18643275	18645939	MSTRG.31328.4	4	773	MSTRG.31328	0.215479	0.352937	0.58661	0.030291	0.035478	0.02683	-3.64078	6.51235e-05	down	yes
85902	u	Chr13	.	9880115	9880855	MSTRG.32753.1	1	741	MSTRG.32753	105.962	95.457	108.935	42.5458	23.2444	45.6554	-1.47758	6.54372e-05	down	yes
69302	x	Chr10	+	5996309	6001986	MSTRG.26462.1	2	419	MSTRG.26462	0.946957	0.656383	0.977516	1.9955	2.28574	1.70535	1.21388	6.96284e-05	up	yes
21046	u	Chr02	.	1869057	1869349	MSTRG.8461.1	1	293	MSTRG.8461	0.119781	0.367808	0.525266	2.04483	2.30534	1.36648	2.49674	6.97616e-05	up	yes
35190	u	Chr04	.	4829722	4829942	MSTRG.13795.1	1	221	MSTRG.13795	0.265257	0.440606	0.348022	1.6317	1.22807	1.11306	1.91445	7.03581e-05	up	yes
92196	u	Chr14	-	16004797	16005559	MSTRG.35142.1	2	450	MSTRG.35142	1.0893	0.85501	0.225036	9.95705	6.52825	2.93691	3.16237	7.25668e-05	up	yes
71924	o	Chr10	+	20616908	20618821	MSTRG.27516.1	2	886	MSTRG.27516	0.571901	0.933247	1.08049	0	0.065282	0	-5.30769	7.28411e-05	down	yes
86651	j	Chr13	+	14786508	14790969	MSTRG.33084.2	2	782	MSTRG.33084	1.97764	2.13383	1.752	2.68083	2.94836	3.55636	0.647612	7.57131e-05	up	no
66675	u	Chr09	+	16809518	16810388	MSTRG.25465.1	2	851	MSTRG.25465	2.21054	1.92648	2.27923	0.947998	1.03201	1.3692	-0.937909	7.58026e-05	down	no
80268	u	Chr12	.	6784757	6785200	MSTRG.30555.1	1	444	MSTRG.30555	0.960123	1.60965	1.03138	0.296652	0.199432	0.38482	-2.0314	8.01295e-05	down	yes
86067	o	Chr13	+	11310950	11317369	MSTRG.32826.1	2	677	MSTRG.32826	1.76981	1.65191	1.93964	0.86844	0.955273	0.738578	-1.06517	8.21423e-05	down	yes
80857	u	Chr12	-	10378401	10380778	MSTRG.30804.2	2	1999	MSTRG.30804	0.040858	0.156948	0.427594	0	0	0	-11.0256	8.27813e-05	down	yes
85696	u	Chr13	.	8442308	8442654	MSTRG.32658.1	1	347	MSTRG.32658	13.7397	11.6206	10.1848	16.5724	18.5539	21.5285	0.672545	8.37496e-05	up	no
7831	u	Chr00	.	66246435	66246799	MSTRG.3278.1	1	365	MSTRG.3278	0.755666	0.745779	1.0306	9.51333	39.225	1.70902	4.3164	8.63267e-05	up	yes
94775	u	Chr15	.	4473512	4473791	MSTRG.36091.1	1	280	MSTRG.36091	0.604215	0.770638	0.499835	1.31513	1.57004	1.75357	1.30708	8.86558e-05	up	yes
87688	x	Chr13	-	19294555	19300116	MSTRG.33452.1	2	319	MSTRG.33452	0.588549	0.245493	0.131939	1.90511	2.35888	1.38642	2.54829	9.31637e-05	up	yes
9774	u	Chr00	.	83729800	83730052	MSTRG.4085.1	1	253	MSTRG.4085	0.059959	0	0	0.680917	0.451476	1.22112	5.2947	9.56062e-05	up	yes
22313	i	Chr02	.	7208538	7209072	MSTRG.8936.1	1	535	MSTRG.8936	1.94709	2.72557	2.01613	1.03581	0.688189	0.686042	-1.47268	9.77764e-05	down	yes
37586	u	Chr04	+	20140868	20141442	MSTRG.14683.1	2	511	MSTRG.14683	0.390571	0.411918	0.164761	1.00984	0.883247	1.30926	1.72717	0.000100405	up	yes
2736	u	Chr00	+	25066706	25066951	MSTRG.1201.1	1	246	MSTRG.1201	0.696086	0.637477	0.737463	1.30101	1.70341	2.01836	1.27814	0.000102537	up	yes
71042	u	Chr10	.	17269665	17269995	MSTRG.27160.1	1	331	MSTRG.27160	9.9056	11.5155	6.57412	94.5778	225.594	18.4996	3.59663	0.00010261	up	yes
52133	u	Chr06	.	24358085	24358947	MSTRG.20132.1	1	863	MSTRG.20132	0.640995	0.509786	0.491157	1.02485	0.919627	1.32346	0.992984	0.000104676	up	no
3131	u	Chr00	+	29105381	29107788	MSTRG.1355.1	2	454	MSTRG.1355	14.0366	12.2481	10.0034	230.757	368.825	15.5871	4.08341	0.00010738	up	yes
14589	u	Chr01	-	7531122	7531893	MSTRG.6129.1	3	591	MSTRG.6129	1.14193	1.17087	1.0689	0.442844	0.541104	0.534507	-1.15514	0.000107631	down	yes
6751	u	Chr00	.	57038967	57039258	MSTRG.2826.1	1	292	MSTRG.2826	1.69919	1.46003	2.14204	0.589284	0.457687	0.221163	-2.06363	0.000108305	down	yes
41626	u	Chr05	.	3107574	3107949	MSTRG.16178.1	1	376	MSTRG.16178	6.72172	5.13412	8.2783	2.536	2.69198	3.45218	-1.21385	0.000108356	down	yes
66991	u	Chr09	.	18979455	18979708	MSTRG.25581.1	1	254	MSTRG.25581	0.954051	0.914084	1.20799	0.235564	0.26956	0.142776	-2.24727	0.000109066	down	yes
6205	u	Chr00	.	53784411	53784676	MSTRG.2620.1	1	266	MSTRG.2620	1.54669	1.16317	0.890916	2.67142	2.44021	2.95831	1.16425	0.000110998	up	yes
1615	u	Chr00	.	14458144	14458628	MSTRG.736.1	1	485	MSTRG.736	51.4207	46.2836	39.5314	21.7568	20.2856	29.5012	-0.939761	0.000111337	down	no
65131	i	Chr09	.	7816396	7816649	MSTRG.24864.1	1	254	MSTRG.24864	0.060735	0.113908	0	1.08217	1.13785	0.516805	3.97003	0.000112403	up	yes
7851	u	Chr00	.	66405724	66407455	MSTRG.3290.1	1	1732	MSTRG.3290	4.62526	4.19644	3.80472	1.87052	2.12927	2.84109	-0.884192	0.000113292	down	no
62939	x	Chr09	+	1535585	1538302	MSTRG.24088.1	2	496	MSTRG.24088	2.36386	2.16627	1.9577	4.94732	3.29942	4.36505	0.958966	0.000125698	up	no
28962	o	Chr03	-	6785283	6789559	MSTRG.11376.1	2	703	MSTRG.11376	6.66769	5.4345	6.22829	8.15502	13.1522	12.6244	0.888386	0.00013181	up	no
14237	i	Chr01	+	5303615	5303958	MSTRG.5989.1	1	344	MSTRG.5989	28.1283	27.4694	27.2	35.3597	32.2796	41.332	0.396288	0.000132868	up	no
91797	u	Chr14	-	14085101	14085977	MSTRG.35006.6	3	721	MSTRG.35006	2.61018	3.84505	0.020439	0	0	0	-14.3978	0.000134694	down	yes
3130	u	Chr00	+	29105381	29106755	MSTRG.1355.2	2	306	MSTRG.1355	11.1972	9.22784	9.85486	135.817	441.462	13.5089	4.28621	0.000136599	up	yes
11794	u	Chr00	.	104864853	104865140	MSTRG.4963.1	1	288	MSTRG.4963	0.90302	0.903721	1.66122	0.103877	0.082865	0.292406	-2.85555	0.000138208	down	yes
97777	x	Chr15	+	20376675	20382919	MSTRG.37201.1	2	468	MSTRG.37201	0.056862	0.156632	0.315514	2.60546	1.04449	0.973908	3.12774	0.000139096	up	yes
47775	o	Chr06	+	5877694	5885271	MSTRG.18578.1	2	213	MSTRG.18578	3.71947	3.29978	4.70948	43.5268	170.997	6.39965	4.23543	0.00013927	up	yes
1550	i	Chr00	.	14164019	14164352	MSTRG.709.1	1	334	MSTRG.709	0.035411	0	0	1.23115	0.421323	0.481923	5.91349	0.00013948	up	yes
43357	u	Chr05	.	15198541	15199043	MSTRG.16870.1	1	503	MSTRG.16870	0	0	0	1.36776	0.297271	0.123227	12.5413	0.00014337	up	yes
8687	u	Chr00	.	73936602	73937337	MSTRG.3606.1	1	736	MSTRG.3606	2.06982	0.824183	2.0427	21.3416	67.4636	2.88506	4.21515	0.000149579	up	yes
14374	x	Chr01	+	6230870	6235415	MSTRG.6045.1	2	214	MSTRG.6045	0.743095	0.804451	0.741026	1.80078	2.67127	1.68251	1.42721	0.000156012	up	yes
66812	u	Chr09	+	18074160	18075172	MSTRG.25519.1	2	688	MSTRG.25519	2.76091	2.7253	3.23376	4.42787	4.04573	4.24773	0.544855	0.000158321	up	no
36033	x	Chr04	-	8874543	8888795	MSTRG.14112.1	2	310	MSTRG.14112	0	0	0	0.842516	0.218308	0.291719	12.1384	0.000159009	up	yes
11435	u	Chr00	.	100413866	100414093	MSTRG.4792.1	1	228	MSTRG.4792	1.65895	1.95442	1.98217	0.776156	0.414042	0.657084	-1.59887	0.000177663	down	yes
91303	u	Chr14	.	10361960	10362464	MSTRG.34794.1	1	505	MSTRG.34794	29.1932	24.4509	24.512	37.4877	33.5798	38.0099	0.480922	0.000179196	up	no
49987	i	Chr06	-	17955476	17957142	MSTRG.19342.1	2	1623	MSTRG.19342	1.50988	1.67038	1.25387	2.06041	2.23414	2.68364	0.6542	0.00018129	up	no
9062	u	Chr00	.	77274978	77275256	MSTRG.3768.1	1	279	MSTRG.3768	0.713511	0.340732	0.525105	1.70378	1.24974	1.63598	1.53901	0.000181413	up	yes
4274	u	Chr00	.	39671254	39672666	MSTRG.1846.1	1	1413	MSTRG.1846	0.912905	0.854227	0.7458	1.22715	1.28466	1.81587	0.784222	0.000185785	up	no
41469	u	Chr05	.	2369888	2370241	MSTRG.16109.1	1	354	MSTRG.16109	1.0575	0.30151	0.286062	0	0	0	-12.4209	0.000197527	down	yes
10892	u	Chr00	.	94460419	94460998	MSTRG.4557.1	1	580	MSTRG.4557	0.581695	0.368846	0.87155	7.56456	25.8816	0.935457	4.23797	0.000207003	up	yes
624	u	Chr00	.	5332579	5334409	MSTRG.285.1	1	1831	MSTRG.285	0.494005	0.256874	0.28293	1.08923	0.799384	0.855965	1.40861	0.000212704	up	yes
20263	x	Chr01	+	30953648	30954213	MSTRG.8175.1	2	390	MSTRG.8175	0.276102	0.600834	1.29996	0	0.016252	0.006934	-6.55288	0.000213753	down	yes
2163	u	Chr00	.	19654445	19654854	MSTRG.985.1	1	410	MSTRG.985	3.23596	3.38233	3.17128	1.33496	1.05015	1.94969	-1.17528	0.000224341	down	yes
11049	u	Chr00	.	95972730	95973158	MSTRG.4626.1	1	429	MSTRG.4626	58.9922	61.1931	72.4074	34.1851	43.6721	40.2098	-0.705948	0.000226743	down	no
8788	u	Chr00	.	74819876	74820289	MSTRG.3649.1	1	414	MSTRG.3649	0.072352	0.034825	0.185817	1.91636	6.22162	0.223245	4.83477	0.000227475	up	yes
65888	u	Chr09	+	10755823	10757931	MSTRG.25120.1	3	1772	MSTRG.25120	1.6359	1.64277	1.92637	1.08769	1.06389	1.06266	-0.695438	0.000227994	down	no
47918	u	Chr06	.	6887075	6887364	MSTRG.18603.1	1	290	MSTRG.18603	1.07766	1.88489	1.61097	0.44103	0.40636	0.492935	-1.77072	0.00023432	down	yes
95695	u	Chr15	+	7893069	7893736	MSTRG.36424.1	2	637	MSTRG.36424	1.48516	1.39199	1.5486	0.356177	0.784178	0.603445	-1.34369	0.000240983	down	yes
52431	i	Chr06	.	25080051	25080328	MSTRG.20232.1	1	278	MSTRG.20232	214.083	216.038	214.183	148.662	135.442	128.004	-0.644718	0.000241532	down	no
34488	u	Chr04	+	2516702	2516972	MSTRG.13513.1	1	271	MSTRG.13513	0.434056	0.118425	0.374244	1.72629	1.09684	1.27473	2.14466	0.000254342	up	yes
2373	i	Chr00	.	21863253	21863584	MSTRG.1063.1	1	332	MSTRG.1063	1.26272	1.31019	0.753957	2.36585	2.20755	2.57955	1.10437	0.000258664	up	yes
32625	u	Chr03	.	22987781	22988626	MSTRG.12807.1	1	846	MSTRG.12807	1.15321	1.0392	1.74503	0.555594	0.397655	0.401047	-1.53971	0.000266435	down	yes
57377	u	Chr07	+	21627411	21628311	MSTRG.22022.1	2	750	MSTRG.22022	0.659752	0.803629	1.13196	0.142957	0.110603	0.331227	-2.14994	0.000268581	down	yes
4630	u	Chr00	.	42683226	42683461	MSTRG.1968.1	1	236	MSTRG.1968	0.756631	1.74853	1.1061	0.205462	0.116815	0.202825	-2.78183	0.000268987	down	yes
21742	x	Chr02	-	5636333	5643515	MSTRG.8715.1	2	271	MSTRG.8715	2.00612	2.17167	0.808143	0.170216	0.025016	0	-4.6746	0.000272274	down	yes
79617	u	Chr12	.	4577050	4577356	MSTRG.30338.1	1	307	MSTRG.30338	4.60877	6.14638	4.98099	1.50947	1.97558	2.96032	-1.28775	0.000272551	down	yes
85865	u	Chr13	.	9612622	9613218	MSTRG.32737.1	1	597	MSTRG.32737	0.55575	0.538088	0.334047	0.873535	1.12842	1.15226	1.1434	0.000277512	up	yes
2754	u	Chr00	+	25181611	25183094	MSTRG.1206.1	2	1399	MSTRG.1206	0.9874	0.951913	1.20209	0.129885	0.343114	0.437278	-1.78703	0.000284131	down	yes
6977	u	Chr00	.	58924628	58924926	MSTRG.2924.1	1	299	MSTRG.2924	59.0502	74.4515	74.763	380.106	834.719	127.324	2.68806	0.000295786	up	yes
60930	x	Chr08	-	12199314	12205803	MSTRG.23334.2	2	715	MSTRG.23334	1.81835	1.51859	1.32979	0.562963	0.557284	0.896917	-1.21009	0.000300195	down	yes
15196	i	Chr01	.	11828329	11828637	MSTRG.6384.1	1	309	MSTRG.6384	1.67643	2.00406	1.48223	2.73006	2.84246	3.37911	0.794017	0.000300836	up	no
6088	u	Chr00	.	53111002	53111208	MSTRG.2575.1	1	207	MSTRG.2575	1.35756	1.59343	0.912319	3.16726	2.49805	3.89268	1.30687	0.000301537	up	yes
96854	u	Chr15	.	14728987	14729506	MSTRG.36849.1	1	520	MSTRG.36849	1.17556	0.910291	0.565854	0.15329	0.277097	0.228287	-2.00929	0.000301811	down	yes
10126	x	Chr00	+	86875439	86875933	MSTRG.4232.1	1	495	MSTRG.4232	11.3654	8.95875	10.8314	6.13443	6.55688	6.82645	-0.674705	0.000304327	down	no
67635	x	Chr09	-	22167226	22171051	MSTRG.25827.1	2	248	MSTRG.25827	0	0	0	0.547694	0.399708	0.180422	11.8763	0.000305205	up	yes
91309	u	Chr14	+	10443413	10444536	MSTRG.34797.1	1	1124	MSTRG.34797	1.99708	2.03314	1.71639	0.854846	1.01117	1.2809	-0.868771	0.000309998	down	no
71866	i	Chr10	+	20392756	20393205	MSTRG.27493.1	2	420	MSTRG.27493	3.24544	2.8099	2.63202	3.83352	5.30362	4.9331	0.695657	0.000318089	up	no
72303	u	Chr10	.	22074293	22074546	MSTRG.27649.1	1	254	MSTRG.27649	3.30619	3.65518	3.09573	1.29206	0.623033	1.51592	-1.55151	0.000318908	down	yes
58213	j	Chr08	-	504919	506660	MSTRG.22343.3	3	398	MSTRG.22343	0.653517	1.84213	1.08216	0	0.183179	0.102566	-3.64627	0.00032367	down	yes
48155	u	Chr06	.	8711568	8711793	MSTRG.18705.1	1	226	MSTRG.18705	0.941912	0.697209	1.0861	0.037314	0	0.208402	-3.47131	0.000329512	down	yes
60876	o	Chr08	-	11836367	11845956	MSTRG.23315.2	2	246	MSTRG.23315	136.294	174.041	167.861	1323.31	576.382	335.61	2.22479	0.000333369	up	yes
25623	u	Chr02	.	19606739	19607520	MSTRG.10143.1	1	782	MSTRG.10143	0.765585	0.850725	0.797343	1.31074	1.14001	1.59878	0.746537	0.000333484	up	no
41612	o	Chr05	-	2972416	2975555	MSTRG.16175.1	3	1228	MSTRG.16175	5.79407	5.19317	5.67144	1.51017	2.86251	2.89798	-1.19612	0.000337147	down	yes
38325	x	Chr04	-	25079266	25081111	MSTRG.14967.2	4	778	MSTRG.14967	1.21599	1.52141	1.13129	0.148034	0.473282	0.459802	-1.83932	0.00034336	down	yes
59791	u	Chr08	+	5907022	5908096	MSTRG.22917.1	3	864	MSTRG.22917	1.60234	1.47291	1.7591	0.825673	0.453509	0.725607	-1.26987	0.00034521	down	yes
11525	u	Chr00	.	101738164	101738365	MSTRG.4838.1	1	202	MSTRG.4838	0.918351	1.0658	0.997293	0.136175	0.223252	0	-3.05224	0.000347963	down	yes
47856	u	Chr06	.	6177659	6177906	MSTRG.18516.1	1	248	MSTRG.18516	1.4363	0.727432	0.893604	2.33869	2.89952	2.40228	1.32139	0.000347992	up	yes
91798	u	Chr14	-	14085109	14085977	MSTRG.35006.7	2	791	MSTRG.35006	6.27977	8.61846	0.060835	0.185103	0.096451	0.108054	-5.26285	0.000358466	down	yes
7473	u	Chr00	-	63034745	63035461	MSTRG.3134.2	2	695	MSTRG.3134	6.69485	3.22315	5.18184	1.35433	0.912504	2.06313	-1.80211	0.000368235	down	yes
45588	x	Chr05	+	23020843	23027802	MSTRG.17720.1	2	302	MSTRG.17720	1.55669	1.13316	2.35217	0.219686	0.522284	0.481155	-2.04343	0.000380101	down	yes
48393	x	Chr06	-	9873082	9884721	MSTRG.18786.1	2	391	MSTRG.18786	0.426684	0.813448	0.330355	3.56904	1.52016	1.83601	2.14065	0.000381608	up	yes
72130	u	Chr10	+	21550220	21553884	MSTRG.27586.1	3	288	MSTRG.27586	0	0	0	1.19354	0.157729	0.421426	12.5287	0.000390067	up	yes
15918	u	Chr01	.	16107139	16107526	MSTRG.6665.1	1	388	MSTRG.6665	6.02294	2.94514	3.64757	1.0391	1.21277	1.76981	-1.64934	0.000392915	down	yes
48609	u	Chr06	.	10622897	10623745	MSTRG.18859.1	1	849	MSTRG.18859	0.641419	1.07104	0.616536	0.094373	0.028905	0.207374	-2.81632	0.000393464	down	yes
14248	u	Chr01	-	5393875	5395351	MSTRG.5997.1	2	837	MSTRG.5997	1.42425	1.25204	1.63647	0.800373	0.595535	0.673275	-1.05955	0.000396865	down	yes
10142	u	Chr00	.	87002644	87003798	MSTRG.4239.1	1	1155	MSTRG.4239	1.0107	0.869669	0.743748	1.21189	1.67189	1.61845	0.778806	0.000399635	up	no
4803	u	Chr00	.	44186422	44187210	MSTRG.2057.1	1	789	MSTRG.2057	0.602211	0.549741	0.369805	1.10825	1.24118	0.92585	1.10588	0.00040251	up	yes
70110	u	Chr10	.	12003708	12004376	MSTRG.26797.1	1	669	MSTRG.26797	25.8961	25.747	22.819	17.2961	17.9518	18.8249	-0.461604	0.000404132	down	no
17650	u	Chr01	.	23672847	23673048	MSTRG.7284.1	1	202	MSTRG.7284	1.81858	0.972538	1.5505	0.444307	0.121403	0.213268	-2.47858	0.00043764	down	yes
85901	u	Chr13	.	9879541	9879809	MSTRG.32751.1	1	269	MSTRG.32751	28.4896	27.0823	28.412	9.35805	2.9748	8.91888	-1.98253	0.00044246	down	yes
2833	u	Chr00	-	26091631	26092771	MSTRG.1239.1	1	1141	MSTRG.1239	4.71906	4.42145	4.64366	5.18208	5.78134	5.64541	0.268938	0.000453808	up	no
70439	u	Chr10	-	14211028	14214948	MSTRG.26917.1	3	2076	MSTRG.26917	1.29394	1.43208	1.28381	0.238799	0.440247	0.677968	-1.56311	0.000455051	down	yes
73244	u	Chr10	.	24359274	24359505	MSTRG.28005.1	1	232	MSTRG.28005	0.564097	0.228459	0.419882	1.0169	1.35571	1.54637	1.69257	0.000458471	up	yes
62014	u	Chr08	.	18686136	18686354	MSTRG.23758.1	1	219	MSTRG.23758	2.23894	2.64719	3.7832	0.295245	0.328924	1.08025	-2.34664	0.000463549	down	yes
8929	u	Chr00	.	76047998	76048252	MSTRG.3710.1	1	255	MSTRG.3710	1.53048	1.28678	1.80018	0.535106	0.571472	0.465146	-1.55474	0.000464043	down	yes
85546	u	Chr13	.	7130701	7130981	MSTRG.32604.1	1	281	MSTRG.32604	1.69731	1.64914	0.730628	0.32654	0.14477	0.245411	-2.50805	0.00047696	down	yes
76277	u	Chr11	+	8500430	8502244	MSTRG.29099.1	2	566	MSTRG.29099	10.3949	10.4342	10.3049	7.35306	7.24386	8.33805	-0.440944	0.00047916	down	no
6606	u	Chr00	+	56209273	56209549	MSTRG.2768.1	2	223	MSTRG.2768	1.12127	1.16223	0.207355	0	0	0	-13.0194	0.000487731	down	yes
8258	u	Chr00	.	70121847	70122144	MSTRG.3452.1	1	298	MSTRG.3452	14.3222	11.6739	14.198	16.1523	19.8668	20.8557	0.500806	0.000491694	up	no
86475	u	Chr13	-	13871431	13873161	MSTRG.32998.1	2	847	MSTRG.32998	7.04892	5.77082	6.28805	1.87893	1.59374	3.62048	-1.42966	0.000509032	down	yes
1598	u	Chr00	.	14415896	14416537	MSTRG.722.1	1	642	MSTRG.722	2.86148	3.20823	2.9726	1.77327	1.47897	2.0146	-0.779752	0.000509677	down	no
81478	u	Chr12	+	15122218	15122890	MSTRG.31066.1	3	506	MSTRG.31066	16.3483	21.9681	18.8939	11.4165	10.5487	12.1393	-0.746316	0.000510958	down	no
19065	j	Chr01	+	27631101	27632823	MSTRG.7760.2	3	998	MSTRG.7760	2.62995	2.81764	2.34658	1.58482	1.589	1.4253	-0.761039	0.00052788	down	no
32815	u	Chr03	.	24226186	24226544	MSTRG.12872.1	1	359	MSTRG.12872	63.8686	68.3596	61.4571	30.9912	44.2357	42.6589	-0.716325	0.000537202	down	no
84159	i	Chr12	-	24153522	24154056	MSTRG.32060.2	2	447	MSTRG.32060	1.07299	0.322333	0.393779	1.88317	2.28151	3.53787	2.1061	0.000547645	up	yes
35645	o	Chr04	-	6937806	6951814	MSTRG.13960.1	2	248	MSTRG.13960	6.49677	8.70734	6.73342	2.70409	4.19713	2.98786	-1.14949	0.000554596	down	yes
80445	u	Chr12	.	7884746	7885246	MSTRG.30639.1	1	501	MSTRG.30639	11.3327	10.202	12.715	6.30202	7.49183	8.01601	-0.651113	0.000555747	down	no
54917	u	Chr07	.	7378310	7378913	MSTRG.21088.1	1	604	MSTRG.21088	0.760803	0.653314	0.327535	1.84045	1.49597	1.35571	1.42979	0.000557197	up	yes
8796	u	Chr00	.	74875060	74875324	MSTRG.3653.1	1	265	MSTRG.3653	26.6303	30.5308	24.2703	13.9673	16.4758	19.1449	-0.715597	0.000579301	down	no
3133	u	Chr00	+	29106374	29107788	MSTRG.1355.4	2	344	MSTRG.1355	7.21614	6.08673	8.39827	45.8224	277.292	10.2769	3.94137	0.00059116	up	yes
76191	x	Chr11	+	8051032	8051445	MSTRG.29075.1	2	356	MSTRG.29075	0.505743	0.632424	0.747419	1.17415	1.26699	1.91716	1.20875	0.000596884	up	yes
42945	u	Chr05	.	12381136	12382289	MSTRG.16703.1	1	1154	MSTRG.16703	1.51434	1.77198	1.89193	2.34564	2.31912	2.51156	0.470779	0.000607538	up	no
86521	u	Chr13	.	14170377	14170823	MSTRG.33018.1	1	447	MSTRG.33018	3.73533	2.77207	2.58114	1.5308	0.962852	1.26977	-1.272	0.000607635	down	yes
98281	i	Chr15	.	22223164	22223560	MSTRG.37372.1	1	397	MSTRG.37372	0.472129	0.388275	0.336222	1.10405	1.52958	0.794544	1.51847	0.000608173	up	yes
9944	u	Chr00	.	85236364	85237582	MSTRG.4154.1	1	1219	MSTRG.4154	0.731475	1.07719	1.06041	0.441385	0.419298	0.48099	-1.09655	0.000614145	down	yes
84336	u	Chr13	.	498749	500131	MSTRG.32122.1	1	1383	MSTRG.32122	17.0572	17.8021	18.6924	22.7942	20.7677	22.3546	0.299704	0.000615937	up	no
59845	u	Chr08	-	6132592	6133877	MSTRG.22941.4	3	1205	MSTRG.22941	4.55806	2.39003	6.6126	0.873147	0.526885	1.55403	-2.19866	0.000624541	down	yes
47804	u	Chr06	-	5934384	5943584	MSTRG.18493.1	2	4577	MSTRG.18493	20.3863	21.877	19.4553	9.08189	13.2002	13.7648	-0.775832	0.000651501	down	no
61935	u	Chr08	.	18326728	18326948	MSTRG.23724.1	1	221	MSTRG.23724	0	0	0	0.345238	1.68087	0.217326	12.8685	0.000683539	up	yes
53342	u	Chr07	.	1230955	1231175	MSTRG.20536.1	1	221	MSTRG.20536	8.73893	9.0426	7.46539	19.366	18.8895	12.2371	0.999965	0.000686528	up	no
54788	u	Chr07	.	6386295	6387023	MSTRG.21048.1	1	729	MSTRG.21048	0.567835	0.208329	0.203271	1.27236	0.947938	1.2601	1.82923	0.000703072	up	yes
7580	u	Chr00	.	64010145	64010513	MSTRG.3183.1	1	369	MSTRG.3183	0	0.217917	0.04294	0.556697	2.36938	2.41122	4.35478	0.000704617	up	yes
49366	u	Chr06	-	15116490	15119416	MSTRG.19155.1	2	2562	MSTRG.19155	1.04305	0.891883	0.795096	0.314576	0.449241	0.562401	-1.0416	0.000711081	down	yes
55852	x	Chr07	-	13114097	13122917	MSTRG.21443.1	2	845	MSTRG.21443	2.64736	2.03276	2.23836	3.72129	3.45508	3.33134	0.602922	0.000721344	up	no
59842	u	Chr08	-	6132592	6133877	MSTRG.22941.1	2	1245	MSTRG.22941	17.5113	17.2429	19.0989	7.68502	12.0854	8.80817	-0.914093	0.000735983	down	no
59853	u	Chr08	-	6132703	6133877	MSTRG.22941.12	3	1056	MSTRG.22941	30.7888	0	37.4613	0	0	0	-17.7955	0.000737225	down	yes
67485	x	Chr09	+	21225957	21247771	MSTRG.25769.3	2	310	MSTRG.25769	0.906589	0.805843	2.65271	0	0	0.146376	-4.89828	0.000754604	down	yes
10318	u	Chr00	.	89031297	89031679	MSTRG.4320.1	1	383	MSTRG.4320	0.901874	0.66131	1.19974	2.79549	1.68043	2.23514	1.28034	0.000760656	up	yes
72241	j	Chr10	-	21879127	21880361	MSTRG.27625.2	2	987	MSTRG.27625	1.99116	1.73233	2.2427	0.746982	1.21419	0.889886	-1.06531	0.000781503	down	yes
75307	u	Chr11	-	4782555	4784577	MSTRG.28754.1	3	530	MSTRG.28754	5.78383	6.86776	6.6519	3.74934	3.97866	4.6982	-0.635477	0.000785528	down	no
67395	j	Chr09	+	20849467	20851016	MSTRG.25724.2	2	632	MSTRG.25724	2.92579	3.44001	3.57869	1.7713	1.47037	2.18364	-0.874194	0.000786093	down	no
95161	u	Chr15	.	5784461	5784720	MSTRG.36243.1	1	260	MSTRG.36243	0.203218	0.069666	0.218752	1.08732	0.473504	1.13832	2.45684	0.00079061	up	yes
72136	i	Chr10	-	21578312	21578800	MSTRG.27594.1	2	462	MSTRG.27594	1.58664	1.61377	1.50731	0.749677	0.855353	0.851691	-0.938295	0.000793513	down	no
11305	u	Chr00	.	98806247	98806660	MSTRG.4736.1	1	414	MSTRG.4736	0.609556	1.01275	1.21706	0.284685	0.269143	0.255148	-1.8114	0.000796194	down	yes
51954	x	Chr06	-	23910195	23914597	MSTRG.20065.1	2	983	MSTRG.20065	52.4627	57.6248	46.0432	66.9863	72.3582	68.7237	0.414302	0.00079677	up	no
42446	u	Chr05	+	8342350	8343751	MSTRG.16494.2	2	1327	MSTRG.16494	3.04363	5.91611	2.22133	0.726879	0.413095	0.090939	-3.18326	0.000799425	down	yes
10960	u	Chr00	.	95121575	95122025	MSTRG.4586.1	1	451	MSTRG.4586	0.732287	0.367122	0.21736	1.84177	1.80717	1.21605	1.88544	0.000801088	up	yes
7107	u	Chr00	.	60016028	60016422	MSTRG.2984.1	1	395	MSTRG.2984	1.15435	0.572846	0.552738	2.08747	1.79594	2.01963	1.37246	0.000824111	up	yes
87622	j	Chr13	+	19064949	19065843	MSTRG.33425.2	3	528	MSTRG.33425	1.36444	0.658721	1.07872	0.073563	0.010103	0.260489	-3.17202	0.000839144	down	yes
4088	u	Chr00	.	37907858	37908182	MSTRG.1765.1	1	325	MSTRG.1765	0.424196	0.46943	0.630764	0.837728	1.74046	2.89822	1.845	0.000840824	up	yes
95747	i	Chr15	-	8059532	8061078	MSTRG.36439.1	2	737	MSTRG.36439	0.625468	0.590531	0.560478	1.22589	1.02858	0.929783	0.841936	0.000840917	up	no
6784	i	Chr00	.	57324347	57324586	MSTRG.2840.1	1	240	MSTRG.2840	0.122129	0	0.114958	1.71168	0.436155	1.48468	3.93748	0.000847751	up	yes
83433	u	Chr12	-	22621559	22623902	MSTRG.31819.1	3	974	MSTRG.31819	0.933684	1.19593	0.524119	0	0	0.084295	-4.97643	0.00085415	down	yes
47273	u	Chr06	.	2652987	2655802	MSTRG.18329.1	1	2816	MSTRG.18329	1.33703	1.49181	1.63698	0.931781	0.935794	1.07459	-0.602047	0.000858465	down	no
53156	u	Chr07	-	687508	687921	MSTRG.20467.1	1	414	MSTRG.20467	0.049398	0.013859	0.080831	0.794887	1.16364	0.131728	3.85866	0.000864301	up	yes
24614	u	Chr02	.	13809447	13809943	MSTRG.9759.1	1	497	MSTRG.9759	1.11692	1.03783	0.944963	2.22598	1.95849	1.58604	0.896565	0.000870547	up	no
33658	x	Chr04	-	136636	137237	MSTRG.13185.1	2	553	MSTRG.13185	0.643603	0.601216	0.797687	1.43119	1.55433	1.08626	0.995321	0.000884014	up	no
2934	u	Chr00	-	27181553	27183101	MSTRG.1280.1	2	678	MSTRG.1280	7.10872	7.07644	6.79747	3.15804	3.60975	5.15499	-0.815475	0.000885857	down	no
12545	u	Chr00	.	114540065	114540371	MSTRG.5320.1	1	307	MSTRG.5320	0.286216	0.26095	0.449348	0.96075	1.07625	0.743384	1.48032	0.000894091	up	yes
65216	u	Chr09	-	8083898	8085546	MSTRG.24898.1	2	969	MSTRG.24898	2.02663	2.13403	1.91695	1.3226	1.20505	1.14305	-0.727448	0.000894924	down	no
36885	j	Chr04	+	14116523	14117546	MSTRG.14426.2	2	580	MSTRG.14426	0.883351	0.864966	0.526922	1.4201	1.38508	2.07494	1.1009	0.000924506	up	yes
64511	u	Chr09	-	5853286	5856387	MSTRG.24643.1	2	365	MSTRG.24643	11.7391	9.38918	8.74806	30.7132	18.8224	17.4703	1.16528	0.000939723	up	yes
40767	u	Chr04	.	32210252	32210706	MSTRG.15819.1	1	455	MSTRG.15819	0.917413	1.16943	1.14838	0.021623	0.281064	0.316675	-2.38501	0.000975043	down	yes
24618	o	Chr02	+	13812893	13813564	MSTRG.9760.2	2	534	MSTRG.9760	0.143653	0.278663	0.101676	0	0	0	-10.7704	0.000979294	down	yes
7873	u	Chr00	.	66662736	66662973	MSTRG.3301.1	1	238	MSTRG.3301	12.118	11.8423	8.07983	4.72726	5.9045	5.61844	-0.979423	0.000984632	down	no
46955	u	Chr06	.	488893	489247	MSTRG.18201.1	1	355	MSTRG.18201	319.265	323.363	354.021	141.877	215.347	218.344	-0.792099	0.000988341	down	no
46877	u	Chr05	.	26162920	26163675	MSTRG.18154.1	1	756	MSTRG.18154	0.63632	0.281401	0.421218	1.09302	1.32606	0.950167	1.33133	0.000991052	up	yes
38617	u	Chr04	.	25857864	25858168	MSTRG.15060.1	1	305	MSTRG.15060	1.99241	2.22046	1.84253	0.845263	1.11703	0.818749	-1.1226	0.000997432	down	yes
5676	u	Chr00	.	50725359	50726030	MSTRG.2418.1	1	672	MSTRG.2418	1.26041	0.814959	0.654153	0.210643	0.319622	0.373439	-1.59473	0.00101978	down	yes
47307	u	Chr06	.	2808478	2811153	MSTRG.18344.1	1	2676	MSTRG.18344	0.996977	0.919844	1.01328	0.585354	0.576687	0.740983	-0.622655	0.00104877	down	no
66459	o	Chr09	+	15001635	15037354	MSTRG.25362.1	2	210	MSTRG.25362	0.211812	0.106225	0	2.34564	1.15649	0.581638	3.68263	0.00105511	up	yes
65831	u	Chr09	.	10482142	10482366	MSTRG.25108.1	1	225	MSTRG.25108	0.941033	0.61377	1.72973	0.130286	0.097289	0.268631	-2.72668	0.00105743	down	yes
25773	u	Chr02	.	20753945	20754523	MSTRG.10204.1	1	579	MSTRG.10204	1.57322	1.44259	2.1643	0.694591	0.891211	0.576892	-1.26016	0.0010576	down	yes
32784	u	Chr03	+	23990615	23992947	MSTRG.12869.1	1	2333	MSTRG.12869	12.5957	13.3417	11.8102	5.89315	8.60691	8.37366	-0.722698	0.00107281	down	no
93673	i	Chr15	-	965687	966829	MSTRG.35668.1	2	1081	MSTRG.35668	1.46609	1.62117	1.63873	1.84902	2.25534	2.2808	0.434108	0.00107736	up	no
65075	i	Chr09	-	7643311	7643528	MSTRG.24846.1	1	218	MSTRG.24846	0.48651	0.345179	0.187365	1.07852	1.44353	0.955698	1.77092	0.00110105	up	yes
98024	u	Chr15	.	21253797	21254800	MSTRG.37277.1	1	1004	MSTRG.37277	72.3331	73.1987	61.7081	40.596	41.8625	53.4736	-0.608415	0.00110521	down	no
14056	x	Chr01	-	4368435	4390716	MSTRG.5937.1	2	283	MSTRG.5937	1.39038	0.811179	1.47152	0.415971	0.329761	0.344193	-1.75276	0.00113468	down	yes
97223	u	Chr15	.	17247919	17248747	MSTRG.36979.1	1	829	MSTRG.36979	1.10882	1.30841	1.66425	0.562885	0.399067	0.746091	-1.25675	0.00117968	down	yes
8691	u	Chr00	.	73969564	73970295	MSTRG.3608.1	1	732	MSTRG.3608	1.94029	2.43978	2.65923	0.885694	1.3194	1.36569	-0.979193	0.00119107	down	no
70138	u	Chr10	.	12133533	12133745	MSTRG.26810.1	1	213	MSTRG.26810	0.157406	0.383759	0	3.04624	12.4224	0.672352	4.89851	0.00119361	up	yes
10940	u	Chr00	.	94912857	94913831	MSTRG.4577.1	1	975	MSTRG.4577	1.45078	1.60354	2.4067	0.901773	0.730597	0.720103	-1.21499	0.00119423	down	yes
67492	o	Chr09	+	21246501	21328181	MSTRG.25775.1	2	534	MSTRG.25775	7.05736	6.3922	7.92318	3.60432	3.69812	5.18139	-0.775712	0.00122757	down	no
88777	u	Chr13	.	22613368	22613617	MSTRG.33861.1	1	250	MSTRG.33861	0	0.072939	0	0.673024	1.15672	0.24339	4.82898	0.00122967	up	yes
25659	u	Chr02	+	19925274	19925753	MSTRG.10159.2	2	379	MSTRG.10159	0.233662	0.75479	0.246747	2.1821	1.19609	1.81575	2.07209	0.00123915	up	yes
84952	i	Chr13	.	3012522	3012749	MSTRG.32363.1	1	228	MSTRG.32363	2.02251	1.3079	1.57379	0.382192	0.746416	0.408497	-1.6738	0.00124427	down	yes
78847	o	Chr12	-	2049072	2055511	MSTRG.30058.12	2	1669	MSTRG.30058	0.694802	1.34005	0.699951	2.38309	3.24681	1.78235	1.43847	0.00126717	up	yes
17233	u	Chr01	.	22260961	22261247	MSTRG.7141.1	1	287	MSTRG.7141	11.2018	10.0584	9.74983	2.741	0.284825	1.35179	-2.82452	0.00127264	down	yes
13931	o	Chr01	-	3693367	3707486	MSTRG.5886.1	2	261	MSTRG.5886	5.13312	5.41412	5.98755	3.08481	3.28473	3.71761	-0.712986	0.00127909	down	no
31397	u	Chr03	-	16746631	16747144	MSTRG.12326.1	2	474	MSTRG.12326	19.3724	20.2381	19.4037	20.4303	23.8391	25.9413	0.250628	0.00128248	up	no
6291	u	Chr00	.	54202311	54202684	MSTRG.2650.1	1	374	MSTRG.2650	1.35053	0.795701	0.488778	1.90314	2.91856	2.72372	1.51779	0.00131323	up	yes
86957	u	Chr13	.	16181265	16181614	MSTRG.33194.1	1	350	MSTRG.33194	0.572872	0.387273	0.683474	1.42498	1.04912	1.23271	1.17331	0.00134371	up	yes
41639	u	Chr05	.	3239975	3240182	MSTRG.16179.1	1	208	MSTRG.16179	2.26801	2.82455	3.27212	1.11811	1.20167	1.39514	-1.17098	0.00135452	down	yes
11158	u	Chr00	.	97170515	97171347	MSTRG.4676.1	1	833	MSTRG.4676	1.21982	1.7449	1.44272	0.689736	0.770773	0.534115	-1.14382	0.00135558	down	yes
36573	u	Chr04	+	12101328	12105745	MSTRG.14312.1	5	2068	MSTRG.14312	1.56583	1.75509	1.70971	0.608466	0.853019	1.14724	-0.947395	0.00135561	down	no
67581	u	Chr09	.	21859765	21860070	MSTRG.25810.1	1	306	MSTRG.25810	21.0454	21.4229	19.1061	13.4551	11.1349	14.8786	-0.641626	0.00136706	down	no
32331	u	Chr03	.	21229407	21229852	MSTRG.12666.1	1	446	MSTRG.12666	72.1733	63.9512	64.2679	47.5268	45.6055	43.1485	-0.556245	0.00137684	down	no
3132	u	Chr00	+	29105381	29107788	MSTRG.1355.3	2	268	MSTRG.1355	4.15105	2.97853	5.0163	24.3306	126.113	4.43088	3.67256	0.00139603	up	yes
48026	u	Chr06	.	7832730	7833236	MSTRG.18640.1	1	507	MSTRG.18640	0.711638	0.82817	0.415886	1.12854	1.70869	1.65925	1.20112	0.00143182	up	yes
94547	u	Chr15	+	3586994	3589947	MSTRG.36001.2	3	585	MSTRG.36001	1.13059	0.105386	0.13126	0	0	0	-12.154	0.00143357	down	yes
15791	i	Chr01	-	15348480	15348923	MSTRG.6613.1	2	405	MSTRG.6613	2.15562	1.6731	1.68824	0.939466	0.660786	0.974363	-1.09952	0.00144036	down	yes
69956	u	Chr10	.	10972594	10973576	MSTRG.26743.1	1	983	MSTRG.26743	0.757799	0.768686	0.811893	1.01592	1.23241	1.15535	0.54159	0.00144099	up	no
46889	u	Chr06	+	80024	83773	MSTRG.18170.1	2	419	MSTRG.18170	1.1206	1.15046	1.55006	1.70853	4.4333	4.94219	1.53641	0.0014523	up	yes
64673	u	Chr09	.	6301396	6301906	MSTRG.24696.1	1	511	MSTRG.24696	0.822032	0.59843	0.868701	1.95832	1.1534	1.84122	1.11347	0.00145889	up	yes
24769	u	Chr02	.	14377881	14382235	MSTRG.9807.1	1	4355	MSTRG.9807	2.15671	2.07984	1.96322	2.32078	2.51567	2.44724	0.232455	0.00146234	up	no
78849	o	Chr12	-	2053626	2055511	MSTRG.30058.14	2	1399	MSTRG.30058	0.820228	1.25726	0.957665	5.41638	2.3186	2.08808	1.6944	0.00147307	up	yes
61700	u	Chr08	-	16561261	16563999	MSTRG.23623.1	3	1491	MSTRG.23623	1.25891	1.19345	1.35662	0.559131	0.867562	0.655583	-0.871246	0.00147549	down	no
49054	u	Chr06	.	12997840	12998601	MSTRG.19023.1	1	762	MSTRG.19023	17.022	15.1724	15.3229	7.01445	5.27491	10.3947	-1.06678	0.00149087	down	yes
45758	u	Chr05	-	23554537	23554835	MSTRG.17779.1	2	271	MSTRG.17779	0.194969	0.295166	1.29564	0	0	0	-12.5393	0.00149168	down	yes
92908	u	Chr14	.	18199097	18199354	MSTRG.35414.1	1	258	MSTRG.35414	0.256116	0.287422	0.14816	0.714414	0.586899	1.52198	2.02916	0.00149382	up	yes
29369	x	Chr03	+	9838558	9844487	MSTRG.11539.1	2	452	MSTRG.11539	0.983978	1.86557	1.0244	2.8121	2.56856	2.9629	1.10686	0.00150133	up	yes
77684	x	Chr11	+	17386170	17403514	MSTRG.29621.1	2	470	MSTRG.29621	2.89391	1.78528	2.76419	0.956248	1.03566	1.36805	-1.14751	0.00150346	down	yes
57088	u	Chr07	.	19871164	19871425	MSTRG.21907.1	1	262	MSTRG.21907	1.77747	1.73741	1.7796	3.2087	2.46566	4.52223	0.945527	0.00156235	up	no
9195	u	Chr00	.	78687152	78687510	MSTRG.3833.1	1	359	MSTRG.3833	27.3941	22.5463	27.6032	10.5719	3.83728	10.0026	-1.66743	0.00156593	down	yes
94852	x	Chr15	+	4733373	4737738	MSTRG.36123.3	2	307	MSTRG.36123	855.661	888.763	395.91	214.115	311.501	218.969	-1.52333	0.00159004	down	yes
88665	u	Chr13	-	22269216	22269765	MSTRG.33835.1	1	550	MSTRG.33835	4.71194	3.26923	3.76746	1.71268	2.33444	2.2029	-0.910559	0.00159505	down	no
24962	u	Chr02	.	15361949	15362169	MSTRG.9890.1	1	221	MSTRG.9890	5.83972	6.1474	5.8278	2.73465	3.96573	3.76429	-0.76756	0.00160161	down	no
18364	i	Chr01	-	25792104	25792786	MSTRG.7536.1	2	663	MSTRG.7536	1.64841	1.15677	1.51763	1.90335	2.68825	2.71196	0.756632	0.00162354	up	no
70812	u	Chr10	-	16126968	16129363	MSTRG.27059.1	2	701	MSTRG.27059	1.32004	1.08611	1.28628	2.5791	1.96119	1.87201	0.79627	0.00163512	up	no
9626	u	Chr00	.	82149221	82149513	MSTRG.4025.1	1	293	MSTRG.4025	0.733167	0.922632	0.533946	1.36128	1.41725	1.83249	1.07432	0.001637	up	yes
14372	x	Chr01	+	6230365	6235073	MSTRG.6044.1	2	376	MSTRG.6044	1.7439	1.77334	1.56493	2.12605	2.78713	2.96093	0.631671	0.0016372	up	no
2751	u	Chr00	.	25176433	25176721	MSTRG.1202.1	1	289	MSTRG.1202	3.84602	1.13678	3.03148	0.543295	0.730675	0.626583	-2.07615	0.00163843	down	yes
49180	u	Chr06	.	14068743	14068999	MSTRG.19062.1	1	257	MSTRG.19062	8.80011	11.1691	9.97403	4.55355	6.51399	6.13495	-0.799614	0.00165223	down	no
70514	u	Chr10	-	14688366	14692797	MSTRG.26947.1	2	2359	MSTRG.26947	1.77673	1.84049	1.47776	0.750636	1.05349	0.641895	-1.05864	0.00166225	down	yes
8576	u	Chr00	.	72938748	72939025	MSTRG.3569.1	1	278	MSTRG.3569	8.06322	6.10538	8.50038	14.25	10.3041	13.4426	0.745155	0.00166463	up	no
96678	u	Chr15	+	13283349	13286348	MSTRG.36775.1	2	1604	MSTRG.36775	1.11144	1.35311	0.966231	0.577345	0.422652	0.676759	-1.03287	0.00167087	down	yes
4933	u	Chr00	.	45444990	45445337	MSTRG.2112.1	1	348	MSTRG.2112	42.9059	45.2973	49.1116	28.9162	35.128	34.6169	-0.476934	0.00167579	down	no
96335	i	Chr15	.	10938678	10938956	MSTRG.36648.1	1	279	MSTRG.36648	211.25	214.413	240.933	123.313	160.884	165.62	-0.567472	0.00168391	down	no
56413	u	Chr07	-	16805590	16807249	MSTRG.21659.1	2	365	MSTRG.21659	4.21182	4.24773	5.5354	2.71611	2.31331	1.93151	-1.00755	0.00168415	down	yes
97919	o	Chr15	-	20968203	20977603	MSTRG.37248.1	2	284	MSTRG.37248	0.449283	0.731377	1.03698	0.13577	0	0.116919	-3.13359	0.00168898	down	yes
11737	u	Chr00	.	104309513	104309737	MSTRG.4937.1	1	225	MSTRG.4937	0.349674	0.078342	0.17126	0.395319	2.10744	4.10626	3.46315	0.00170129	up	yes
96506	u	Chr15	.	11876456	11876860	MSTRG.36711.1	1	405	MSTRG.36711	1.15022	1.06611	0.914654	2.86463	2.37503	1.60806	1.12901	0.00170202	up	yes
3375	u	Chr00	.	31231702	31231952	MSTRG.1457.1	1	251	MSTRG.1457	0.673001	0.998193	1.27667	0	0.132456	0.276683	-2.84901	0.00171102	down	yes
28916	u	Chr03	.	6491697	6492058	MSTRG.11356.1	1	362	MSTRG.11356	1.2452	1.16914	1.45773	0.662251	0.562263	0.475723	-1.18737	0.00174408	down	yes
86467	u	Chr13	+	13871421	13875832	MSTRG.32997.2	4	1153	MSTRG.32997	4.96575	7.02871	4.1696	2.54627	2.83201	2.68153	-1.00397	0.00175257	down	yes
14998	u	Chr01	.	10409693	10410536	MSTRG.6310.1	1	844	MSTRG.6310	1.19835	0.984046	1.1789	0.237894	0.616421	0.35778	-1.47152	0.00176341	down	yes
4176	u	Chr00	.	38662605	38662832	MSTRG.1800.1	1	228	MSTRG.1800	0.27572	0.255927	0	0.788602	2.95462	2.03252	3.44147	0.00177904	up	yes
98064	u	Chr15	.	21388289	21388741	MSTRG.37291.1	1	453	MSTRG.37291	0.819583	0.392874	0.921062	1.55574	2.53457	1.68636	1.437	0.00177958	up	yes
6948	u	Chr00	.	58672856	58673314	MSTRG.2911.1	1	459	MSTRG.2911	1.61737	2.20716	1.71159	0.783447	1.04221	0.853545	-1.04707	0.00180232	down	yes
77674	j	Chr11	+	17343125	17344772	MSTRG.29615.3	2	467	MSTRG.29615	0.068147	0.044996	0.151138	0.312883	1.37132	0.400213	2.9795	0.00181848	up	yes
22689	u	Chr02	.	8139947	8140841	MSTRG.9072.1	1	895	MSTRG.9072	2.88124	3.56126	3.45364	1.44093	2.20749	1.80499	-0.859709	0.00184031	down	no
8807	u	Chr00	+	74938806	74939235	MSTRG.3659.1	2	330	MSTRG.3659	2.351	1.09719	1.28356	3.50615	3.32125	3.92666	1.18443	0.00185592	up	yes
55855	u	Chr07	.	13163125	13163425	MSTRG.21439.1	1	301	MSTRG.21439	0.685065	0.963234	1.15319	1.65229	2.12979	1.75521	0.982987	0.00186001	up	no
9544	u	Chr00	-	81316520	81317119	MSTRG.3985.1	1	600	MSTRG.3985	1.88014	2.36647	2.12911	0.692367	1.28076	1.07443	-1.06493	0.00187843	down	yes
66227	u	Chr09	.	13292725	13292962	MSTRG.25274.1	1	238	MSTRG.25274	0	0	0	0.248026	0.105114	1.2265	12.3623	0.00191809	up	yes
57100	u	Chr07	.	19970791	19970998	MSTRG.21919.1	1	208	MSTRG.21919	2.1799	2.61015	1.53171	0.14383	0.661513	0.113114	-2.78304	0.00192253	down	yes
57042	u	Chr07	+	19474880	19476303	MSTRG.21886.1	2	996	MSTRG.21886	3.15389	2.89578	2.92336	1.80463	1.82739	2.34919	-0.585159	0.00198833	down	no
5126	u	Chr00	.	47209295	47209541	MSTRG.2190.1	1	247	MSTRG.2190	0	0.071364	0	0.200783	1.1681	0.476927	4.69291	0.00202849	up	yes
85207	u	Chr13	.	4294323	4294676	MSTRG.32453.1	1	354	MSTRG.32453	1.43954	0.641481	0.742151	0	0.164122	0.181511	-3.03	0.00203622	down	yes
12174	u	Chr00	.	109949713	109949946	MSTRG.5144.1	1	234	MSTRG.5144	4.14952	2.65678	2.32518	0.894943	1.25832	1.42741	-1.35062	0.00204279	down	yes
12420	u	Chr00	.	113016368	113016670	MSTRG.5266.1	1	303	MSTRG.5266	0.568958	1.08727	1.19543	0.28759	0.080935	0.235625	-2.23882	0.00209323	down	yes
47199	u	Chr06	.	2246970	2247256	MSTRG.18299.1	1	287	MSTRG.18299	14.0254	16.0519	16.5928	18.6168	18.5152	21.2883	0.323971	0.00209669	up	no
7910	o	Chr00	-	66896211	66896776	MSTRG.3318.1	2	471	MSTRG.3318	1.64723	1.70859	1.49174	2.50373	2.09675	2.63883	0.578595	0.00210416	up	no
91826	u	Chr14	.	14234063	14236166	MSTRG.35013.1	1	2104	MSTRG.35013	3.61116	3.73687	3.42681	1.96546	1.92205	1.19524	-1.08399	0.00210598	down	yes
80526	u	Chr12	.	8451159	8451389	MSTRG.30678.1	1	231	MSTRG.30678	1.10247	0.71571	1.44859	6.13214	6.57849	1.58327	2.12946	0.00210738	up	yes
47151	u	Chr06	.	1861675	1861880	MSTRG.18276.1	1	206	MSTRG.18276	0.092985	0.14163	0.111485	0.886954	1.72776	0.260719	3.05452	0.00218944	up	yes
7907	u	Chr00	+	66889996	66891864	MSTRG.3319.5	2	575	MSTRG.3319	0.103296	0.094514	0.156618	0.281079	0.376396	1.32877	2.48648	0.00220763	up	yes
3953	u	Chr00	.	36288603	36288824	MSTRG.1695.1	1	222	MSTRG.1695	2.82448	1.88892	2.02874	0.135212	0.378847	0.913627	-2.23953	0.00221278	down	yes
52633	j	Chr06	+	25598911	25600057	MSTRG.20295.2	2	829	MSTRG.20295	0.86605	0.62754	0.985388	1.48237	1.32241	1.37684	0.754317	0.00229163	up	no
10551	u	Chr00	.	91277533	91278632	MSTRG.4413.1	1	1100	MSTRG.4413	2.24027	1.23941	2.04326	0.372726	0.86079	0.734744	-1.48852	0.00229843	down	yes
85362	u	Chr13	.	5493665	5494864	MSTRG.32521.1	1	1200	MSTRG.32521	2.11465	1.15507	1.82251	4.66084	2.75752	3.72184	1.12941	0.00230008	up	yes
10871	u	Chr00	.	94241878	94242152	MSTRG.4547.1	1	275	MSTRG.4547	1.40563	1.81228	1.1366	0.251234	0.651166	0.537042	-1.597	0.00230326	down	yes
12401	u	Chr00	.	112758272	112758641	MSTRG.5257.1	1	370	MSTRG.5257	0.811295	0.501868	0.797886	1.50262	1.58471	1.22024	1.02891	0.00231123	up	yes
12738	u	Chr00	.	117114374	117114727	MSTRG.5424.1	1	354	MSTRG.5424	0.094275	0.100824	0.136893	1.40888	5.05775	0.051612	4.29526	0.00233905	up	yes
37426	u	Chr04	.	18926461	18927162	MSTRG.14628.1	1	702	MSTRG.14628	12.596	11.8865	10.9055	12.8759	14.2471	16.1288	0.289503	0.00237051	up	no
8259	u	Chr00	.	70122425	70122645	MSTRG.3453.1	1	221	MSTRG.3453	1.65058	1.3904	1.35024	2.89863	2.09234	2.95446	0.855502	0.00237712	up	no
51237	u	Chr06	.	21840271	21840512	MSTRG.19791.1	1	242	MSTRG.19791	0.015007	0.030743	0	1.47185	0.253273	0.208301	5.40125	0.00238159	up	yes
88652	u	Chr13	+	22241283	22243356	MSTRG.33829.1	2	1979	MSTRG.33829	5.89875	6.01852	4.73497	3.19218	1.96124	3.09979	-1.01269	0.00239911	down	yes
14195	u	Chr01	.	5099853	5100200	MSTRG.5973.1	1	348	MSTRG.5973	0.826197	1.16081	1.47158	0.294251	0.271947	0.556487	-1.62323	0.00240216	down	yes
96947	u	Chr15	.	15313334	15313705	MSTRG.36882.1	1	372	MSTRG.36882	1.54786	0.948995	1.76301	0.151127	0.108397	0.572273	-2.35651	0.00242953	down	yes
35900	u	Chr04	.	8152666	8152900	MSTRG.14060.1	1	235	MSTRG.14060	0.079873	0.062593	0	1.59259	0.376449	0.298973	3.99274	0.00242955	up	yes
1098	u	Chr00	.	9923250	9923481	MSTRG.484.1	1	232	MSTRG.484	0.304361	0.536163	0.412375	1.03102	0.880871	1.3574	1.38371	0.00246902	up	yes
5117	u	Chr00	.	47089437	47091111	MSTRG.2184.1	1	1675	MSTRG.2184	1.35727	1.23485	1.19427	1.53509	1.54453	1.96924	0.415135	0.00247226	up	no
93512	x	Chr15	-	515500	518893	MSTRG.35607.1	4	569	MSTRG.35607	2.34573	2.52155	2.34401	1.48983	1.23017	1.66141	-0.718862	0.00250165	down	no
92448	u	Chr14	.	16786098	16786315	MSTRG.35227.1	1	218	MSTRG.35227	40.6692	38.1487	42.5438	15.3691	26.9409	23.5992	-0.880762	0.00251852	down	no
24886	u	Chr02	.	15011167	15011407	MSTRG.9850.1	1	241	MSTRG.9850	0.520627	0.300635	0.249429	1.1822	1.16167	0.816687	1.56164	0.00251893	up	yes
97107	x	Chr15	-	16412635	16416911	MSTRG.36939.2	5	1995	MSTRG.36939	0	0	0	0	2.63314	2.75252	14.1319	0.00252053	up	yes
46888	u	Chr06	+	80024	82749	MSTRG.18170.2	2	506	MSTRG.18170	1.56699	1.55534	1.4223	1.82767	3.97094	4.66044	1.20252	0.00253838	up	yes
69543	i	Chr10	-	7835218	7835498	MSTRG.26569.1	2	260	MSTRG.26569	0.367377	0.322148	0.331981	1.60086	0.838127	0.750766	1.64275	0.00254389	up	yes
81600	u	Chr12	.	16013839	16014682	MSTRG.31118.1	1	844	MSTRG.31118	4.49841	4.11248	4.24015	3.00294	2.47212	3.09352	-0.584757	0.00255422	down	no
8968	u	Chr00	.	76414411	76414654	MSTRG.3732.1	1	244	MSTRG.3732	0.634352	1.13395	0.931753	0.123432	0.352783	0.099085	-2.2306	0.00256805	down	yes
32744	u	Chr03	.	23837465	23837730	MSTRG.12855.1	1	266	MSTRG.12855	2.41986	3.21646	1.25567	0.648393	0.727029	0.760061	-1.69036	0.00257868	down	yes
47574	u	Chr06	.	4956135	4956510	MSTRG.18450.1	1	376	MSTRG.18450	1.13017	1.26423	0.970819	0.595674	0.32077	0.460888	-1.28882	0.00258678	down	yes
78165	i	Chr12	.	181216	181499	MSTRG.29800.1	1	284	MSTRG.29800	1.62959	1.69293	1.91202	0.687894	0.950432	0.858151	-1.06817	0.00261069	down	yes
47332	u	Chr06	.	3179819	3180035	MSTRG.18349.1	1	217	MSTRG.18349	5.81585	5.01555	3.84341	8.69197	8.18839	7.36078	0.724116	0.00261559	up	no
69039	u	Chr10	.	4485761	4486032	MSTRG.26364.1	1	272	MSTRG.26364	0.193307	0.480452	0.192101	0.656235	1.42138	1.14537	1.89619	0.00265623	up	yes
11917	u	Chr00	.	106437477	106437783	MSTRG.5033.1	1	307	MSTRG.5033	42.431	39.5822	35.8725	19.1616	28.3089	22.1472	-0.759861	0.00265761	down	no
85414	u	Chr13	.	6013206	6014185	MSTRG.32547.1	1	980	MSTRG.32547	6.95615	6.77541	6.64168	4.40421	5.27014	4.47441	-0.526	0.0026624	down	no
69671	u	Chr10	.	8646994	8648045	MSTRG.26618.1	1	1052	MSTRG.26618	10.8249	12.2019	11.7758	5.66315	6.10316	8.97423	-0.746742	0.00266248	down	no
59467	j	Chr08	+	4579416	4586136	MSTRG.22795.2	7	2063	MSTRG.22795	1.4467	1.0972	1.0911	0.574708	0.297275	0.628396	-1.27663	0.00268679	down	yes
38148	u	Chr04	+	24228272	24228562	MSTRG.14901.1	1	291	MSTRG.14901	0.181569	0.062245	0	1.33027	0.527696	0.582687	3.32342	0.00269552	up	yes
15815	u	Chr01	.	15593561	15594000	MSTRG.6621.1	1	440	MSTRG.6621	1.48453	1.17725	0.774173	0.43214	0.097256	0.298337	-2.05348	0.00273415	down	yes
11528	u	Chr00	.	101751543	101751810	MSTRG.4840.1	1	268	MSTRG.4840	0.083466	0.176905	0	1.14626	1.14228	0.374167	3.35426	0.00283059	up	yes
70523	u	Chr10	.	14726537	14726828	MSTRG.26949.1	1	292	MSTRG.26949	1.96071	2.6811	2.32837	4.14802	4.81727	3.33161	0.819027	0.0028634	up	no
48306	u	Chr06	-	9553814	9558282	MSTRG.18759.1	3	1008	MSTRG.18759	0.735065	0.895659	1.10639	1.95883	1.5471	1.4186	0.847328	0.00288019	up	no
5571	u	Chr00	.	50017677	50017893	MSTRG.2369.1	1	217	MSTRG.2369	3.15704	2.77052	2.79288	1.20747	1.81728	1.36837	-0.989152	0.00288306	down	no
43027	u	Chr05	+	12952896	12954192	MSTRG.16738.2	2	1217	MSTRG.16738	40.5933	28.5125	39.6844	14.4416	21.8418	21.9603	-0.901375	0.00288451	down	no
9328	o	Chr00	-	79652336	79653886	MSTRG.3889.3	2	1464	MSTRG.3889	3.50383	4.22012	4.05149	2.75601	2.42345	2.49684	-0.617298	0.00288888	down	no
42778	u	Chr05	.	11244669	11244876	MSTRG.16640.1	1	208	MSTRG.16640	0.378541	0.369683	0.460006	0.867002	0.937565	1.60466	1.49655	0.00291435	up	yes
76295	u	Chr11	.	8584148	8584529	MSTRG.29103.1	1	382	MSTRG.29103	2.05825	2.65885	2.83615	4.79409	3.35723	4.71489	0.768419	0.00293072	up	no
37305	u	Chr04	.	17788900	17789123	MSTRG.14584.1	1	224	MSTRG.14584	24.5411	19.2578	21.0675	27.561	26.5444	33.1605	0.427947	0.00297257	up	no
91708	u	Chr14	.	13533947	13534212	MSTRG.34959.1	1	266	MSTRG.34959	20.2852	17.3304	25.1549	28.502	28.481	33.9295	0.534391	0.00297898	up	no
47121	u	Chr06	.	1637300	1637620	MSTRG.18267.1	1	321	MSTRG.18267	0.476969	0.544344	1.14361	0.182018	0.149154	0.117272	-2.27132	0.00303015	down	yes
10101	u	Chr00	+	86631390	86632062	MSTRG.4216.2	2	576	MSTRG.4216	2.49594	3.21491	1.6799	0.492906	0.941599	1.18861	-1.49444	0.0030441	down	yes
4354	u	Chr00	.	40437979	40438324	MSTRG.1874.1	1	346	MSTRG.1874	0.071338	0	0	1.14957	0.171722	0.681868	4.81146	0.00306303	up	yes
41689	i	Chr05	.	3708808	3709016	MSTRG.16197.1	1	209	MSTRG.16197	29.0158	26.7431	22.1659	10.1203	15.4915	16.9345	-0.873047	0.00309443	down	no
70076	x	Chr10	+	11671560	11672407	MSTRG.26785.1	2	813	MSTRG.26785	12.5439	12.7522	12.1947	8.51554	7.31671	9.90176	-0.54286	0.00310492	down	no
81578	u	Chr12	+	15910416	15911949	MSTRG.31109.1	5	842	MSTRG.31109	3.70377	4.93558	3.45234	1.93869	2.3861	2.55939	-0.812658	0.00311097	down	no
12072	u	Chr00	.	108677848	108678387	MSTRG.5105.1	1	540	MSTRG.5105	60.9033	61.0345	66.9571	65.8339	85.393	89.6019	0.350425	0.00319529	up	no
84211	i	Chr13	+	64542	65265	MSTRG.32074.1	1	724	MSTRG.32074	4.74001	4.23674	4.70426	2.5813	2.91955	3.62042	-0.584868	0.00325561	down	no
41539	u	Chr05	.	2637208	2637557	MSTRG.16144.1	1	350	MSTRG.16144	0	0.049668	0	0.170952	0.214433	1.12284	4.92439	0.00329151	up	yes
47678	u	Chr06	-	5694773	5697174	MSTRG.18483.5	3	2058	MSTRG.18483	3.38097	2.38162	3.71722	1.32083	1.86647	1.84048	-0.914937	0.00334647	down	no
50447	u	Chr06	+	19435985	19439778	MSTRG.19519.3	2	311	MSTRG.19519	5458.8	4847.03	5733.89	13523.2	6973.22	10281.1	0.940224	0.00335458	up	no
97238	u	Chr15	+	17307407	17307783	MSTRG.36989.2	2	316	MSTRG.36989	1.26824	1.09843	1.17981	0.226997	0.525604	0.078333	-2.09358	0.00337134	down	yes
96038	u	Chr15	.	9416141	9416616	MSTRG.36537.1	1	476	MSTRG.36537	0.287091	0.406155	0.215658	1.24941	0.881024	0.574047	1.57315	0.00338309	up	yes
92553	i	Chr14	.	17066956	17067418	MSTRG.35268.1	1	463	MSTRG.35268	1.46493	1.55751	1.20411	1.88467	2.09413	2.57829	0.633575	0.00338778	up	no
37174	u	Chr04	.	16754140	16754401	MSTRG.14526.1	1	262	MSTRG.14526	0.436699	0.387896	0.455931	0.913486	0.782102	1.37921	1.26376	0.00340818	up	yes
11561	u	Chr00	.	102125634	102126006	MSTRG.4854.1	1	373	MSTRG.4854	1.20078	1.28377	1.00167	0	0.156203	0.354971	-2.76977	0.00347456	down	yes
66186	u	Chr09	.	12917200	12917488	MSTRG.25259.1	1	289	MSTRG.25259	0.082739	0.210321	0.180801	1.08034	0.55185	0.45197	2.13693	0.00348275	up	yes
37533	u	Chr04	.	19725567	19725872	MSTRG.14668.1	1	306	MSTRG.14668	2.18714	2.98113	1.98208	0.551825	1.21235	1.10825	-1.31575	0.00351175	down	yes
59850	u	Chr08	-	6132683	6133877	MSTRG.22941.9	3	1074	MSTRG.22941	9.42666	23.1721	8.91688	2.90396	5.13018	4.74677	-1.69966	0.00353024	down	yes
97779	u	Chr15	.	20383388	20383635	MSTRG.37203.1	1	248	MSTRG.37203	0.392927	0.40048	0.11933	2.31224	0.770506	1.12732	2.20557	0.00356439	up	yes
98065	u	Chr15	.	21390454	21391100	MSTRG.37292.1	1	647	MSTRG.37292	0.336857	0.201513	0.405544	1.1043	1.32692	0.49443	1.63203	0.00357207	up	yes
14636	u	Chr01	.	7848419	7848681	MSTRG.6158.1	1	263	MSTRG.6158	2.92918	3.43194	3.40526	1.00951	2.02208	1.4937	-1.10981	0.00358066	down	yes
16974	o	Chr01	-	21066291	21077829	MSTRG.7031.1	2	295	MSTRG.7031	5.16164	2.61086	2.71979	0.070318	0.784637	0.977965	-2.51711	0.00360741	down	yes
61742	u	Chr08	.	17061845	17062058	MSTRG.23644.1	1	214	MSTRG.23644	1.52552	0.878425	1.03796	0.36044	0.388715	0.182166	-1.88585	0.00363108	down	yes
43804	u	Chr05	.	17568916	17569455	MSTRG.17037.1	1	540	MSTRG.17037	12.4835	13.3832	11.9437	6.70503	9.49728	8.20075	-0.631723	0.00363988	down	no
2974	u	Chr00	.	27519315	27519560	MSTRG.1297.1	1	246	MSTRG.1297	1.62838	1.4153	0.970543	0.101208	0.519185	0.435332	-1.92689	0.00364015	down	yes
15566	u	Chr01	-	14220778	14227546	MSTRG.6534.2	3	6083	MSTRG.6534	0.557381	0	2.77162	0	0	0	-13.4378	0.0036443	down	yes
97553	u	Chr15	.	19270320	19270646	MSTRG.37122.1	1	327	MSTRG.37122	507.11	602.993	653.525	282.547	409.549	380.352	-0.717638	0.00364881	down	no
11969	u	Chr00	.	107159872	107160134	MSTRG.5063.1	1	263	MSTRG.5063	5.98398	5.93452	4.73479	6.89647	7.64109	8.64113	0.476992	0.00365226	up	no
42289	u	Chr05	+	7263039	7263821	MSTRG.16435.1	3	354	MSTRG.16435	2.79919	2.62258	1.96281	1.18711	0.903368	1.5048	-1.03841	0.00369088	down	yes
11946	u	Chr00	.	106863799	106864028	MSTRG.5047.1	1	230	MSTRG.5047	0.577386	0.334569	1.01393	9.24387	2.68277	1.17745	2.76642	0.00370223	up	yes
20868	u	Chr02	.	418404	418630	MSTRG.8392.1	1	227	MSTRG.8392	0	0	0	0.077837	1.38268	0.16226	12.4012	0.00375588	up	yes
49043	o	Chr06	+	12901034	12906039	MSTRG.19015.1	2	388	MSTRG.19015	0.094595	0	0	1.15424	0.425467	0.328075	4.33399	0.00377808	up	yes
4762	u	Chr00	.	43686708	43687809	MSTRG.2037.1	1	1102	MSTRG.2037	6.75546	7.11386	7.54118	4.31233	3.68187	5.52601	-0.663201	0.00378194	down	no
11904	u	Chr00	.	106323951	106324501	MSTRG.5028.1	1	551	MSTRG.5028	6.43671	8.75485	7.25688	2.49922	4.14479	4.65701	-0.990162	0.00378827	down	no
71485	i	Chr10	.	19163074	19163627	MSTRG.27340.1	1	554	MSTRG.27340	1.67309	1.879	1.51129	0.745506	0.909685	1.15779	-0.848002	0.00382407	down	no
73025	o	Chr10	-	23886042	23894169	MSTRG.27928.1	2	501	MSTRG.27928	1.52574	1.61699	1.79515	2.69835	2.26611	2.32476	0.56187	0.00384478	up	no
91470	u	Chr14	.	11638400	11638626	MSTRG.34863.1	1	227	MSTRG.34863	0.167633	0.238311	0.101172	1.5585	1.06655	0.317372	2.53662	0.00386468	up	yes
55295	x	Chr07	-	9751286	9809766	MSTRG.21225.4	2	498	MSTRG.21225	6.73341	6.51345	7.74144	8.98405	8.09248	9.82365	0.358031	0.00403564	up	no
10214	u	Chr00	.	87900547	87900841	MSTRG.4279.1	1	295	MSTRG.4279	5.57695	4.50472	4.05294	2.60678	2.79379	2.13771	-0.906925	0.00405616	down	no
35750	u	Chr04	.	7362944	7363156	MSTRG.14000.1	1	213	MSTRG.14000	1.08096	1.43738	0.875597	0.464252	0.115134	0.245295	-2.04105	0.00407061	down	yes
40540	x	Chr04	+	31499807	31500243	MSTRG.15742.1	2	221	MSTRG.15742	0.292737	0.202181	0.412891	1.46456	0.671409	0.818881	1.70263	0.00408771	up	yes
109	u	Chr00	.	766672	766903	MSTRG.52.1	1	232	MSTRG.52	0.85224	1.48656	1.45099	0.401566	0.472478	0.383969	-1.59097	0.00411818	down	yes
42493	u	Chr05	-	8744203	8745174	MSTRG.16508.1	1	972	MSTRG.16508	0.890558	1.15744	0.817582	1.84105	1.497	1.44475	0.739031	0.00414619	up	no
4193	u	Chr00	-	38756346	38759129	MSTRG.1815.2	2	2740	MSTRG.1815	0	0	0.069604	1.00676	0.950283	1.26537	5.53283	0.00423671	up	yes
90182	o	Chr14	-	4692515	4809037	MSTRG.34365.1	2	201	MSTRG.34365	0.724291	0.292197	0.328486	1.06178	1.72625	1.21298	1.57279	0.00425627	up	yes
14790	u	Chr01	.	8941859	8942350	MSTRG.6236.1	1	492	MSTRG.6236	72.0642	78.2011	62.2823	34.9668	50.0301	47.3694	-0.68325	0.00425982	down	no
33128	i	Chr03	.	26178009	26178281	MSTRG.13012.1	1	273	MSTRG.13012	1.141	1.45968	1.5261	0.328755	0.754809	0.354238	-1.52115	0.00428843	down	yes
9553	u	Chr00	.	81421427	81422766	MSTRG.3991.1	1	1340	MSTRG.3991	1.08697	1.10205	1.17044	1.62075	1.30128	1.95198	0.536879	0.00428905	up	no
9176	u	Chr00	.	78516061	78516946	MSTRG.3821.1	1	886	MSTRG.3821	7.00566	6.68408	5.22709	3.3028	4.33213	3.4013	-0.777424	0.00429354	down	no
76872	u	Chr11	+	12110287	12110863	MSTRG.29318.1	1	577	MSTRG.29318	28.7028	25.7222	23.3798	17.9932	13.3581	15.1923	-0.741275	0.00432085	down	no
11139	u	Chr00	+	96928714	96929633	MSTRG.4667.2	2	318	MSTRG.4667	1.92473	4.11953	0.091921	0.076714	0.096635	0.223785	-3.94964	0.00432884	down	yes
24499	x	Chr02	+	13466291	13471256	MSTRG.9720.1	2	283	MSTRG.9720	5.66828	4.17228	3.98863	9.61283	9.20766	6.38997	0.866306	0.0043437	up	no
46890	u	Chr06	+	82255	83773	MSTRG.18170.3	2	408	MSTRG.18170	2.38312	2.27843	1.64488	2.57457	5.39694	6.81537	1.22942	0.00434728	up	yes
2568	u	Chr00	-	23543402	23543628	MSTRG.1141.1	1	227	MSTRG.1141	2.18546	1.66309	1.77752	0.868585	0.382828	0.903153	-1.38473	0.00435284	down	yes
70470	u	Chr10	.	14467130	14467364	MSTRG.26925.1	1	235	MSTRG.26925	0.726598	0.6664	0.652852	1.63958	1.96916	1.06954	1.19328	0.00437159	up	yes
10698	u	Chr00	.	92677124	92677608	MSTRG.4481.1	1	485	MSTRG.4481	1.0258	1.05424	0.907325	0.521622	0.196826	0.429906	-1.3793	0.00441391	down	yes
11191	u	Chr00	.	97509201	97509533	MSTRG.4683.1	1	333	MSTRG.4683	1.09099	0.435823	0.952423	0.199778	0.247128	0.130588	-2.10202	0.00441595	down	yes
39719	u	Chr04	.	28901945	28902170	MSTRG.15436.1	1	226	MSTRG.15436	1.36073	2.2807	1.04825	0.264749	0.2345	0.685896	-1.98442	0.00443839	down	yes
4474	u	Chr00	.	41541589	41541846	MSTRG.1921.1	1	258	MSTRG.1921	3.74408	6.36098	2.86701	1.86074	1.26566	0.816332	-1.71814	0.00444068	down	yes
11194	u	Chr00	.	97563493	97564288	MSTRG.4685.1	1	796	MSTRG.4685	1.15483	1.00795	1.18563	0.59062	0.486421	0.764213	-0.86279	0.00448502	down	no
72716	x	Chr10	+	23235631	23241328	MSTRG.27808.1	2	264	MSTRG.27808	1.87843	2.21223	1.05079	0.364339	0.163065	0.693444	-2.07429	0.00450413	down	yes
29394	u	Chr03	-	9950358	9953288	MSTRG.11533.1	2	329	MSTRG.11533	2.11648	2.0652	3.13103	1.34949	0.942621	1.00665	-1.14848	0.004669	down	yes
56064	u	Chr07	.	14662678	14663162	MSTRG.21519.1	1	485	MSTRG.21519	3.10576	3.02848	1.96433	1.37195	1.26551	0.830036	-1.22378	0.00473642	down	yes
77284	u	Chr11	.	15172408	15173120	MSTRG.29477.1	1	713	MSTRG.29477	1.00863	1.23979	1.59167	0.631261	0.642344	0.694138	-0.9646	0.00482682	down	no
6887	u	Chr00	-	58139288	58141124	MSTRG.2887.1	2	450	MSTRG.2887	0	0.067604	0.227433	1.12736	0.708027	0.707679	3.1076	0.00485926	up	yes
42371	x	Chr05	+	7821328	7821613	MSTRG.16465.1	2	262	MSTRG.16465	0.792555	0.3504	0.233811	2.23997	1.59856	1.04907	1.82784	0.00495142	up	yes
9887	u	Chr00	.	84694625	84694874	MSTRG.4129.1	1	250	MSTRG.4129	0.899381	0.737173	0.566289	1.41793	1.35751	1.48371	0.951199	0.00496703	up	no
9875	u	Chr00	.	84624754	84625433	MSTRG.4124.1	1	680	MSTRG.4124	34.925	32.5305	31.0771	15.2615	12.6111	24.0518	-0.924187	0.00497436	down	no
81007	u	Chr12	-	11303125	11305248	MSTRG.30883.1	3	514	MSTRG.30883	7.13604	8.06742	8.95005	3.80121	3.79034	6.04083	-0.825196	0.00499223	down	no
81190	u	Chr12	.	12851258	12851552	MSTRG.30955.1	1	295	MSTRG.30955	1.39756	1.91702	0.878303	2.91442	3.15717	2.61652	1.0511	0.00499561	up	yes
95393	j	Chr15	-	6643925	6646716	MSTRG.36324.8	5	1233	MSTRG.36324	0.929247	0.920591	1.14217	0.395677	0.502363	0.189996	-1.45939	0.00501057	down	yes
42868	u	Chr05	.	11757837	11758229	MSTRG.16665.1	1	393	MSTRG.16665	0.186456	0.283653	0.078832	1.07851	0.39995	0.769188	2.03369	0.00505717	up	yes
42287	u	Chr05	.	7142798	7143084	MSTRG.16433.1	1	287	MSTRG.16433	0.976827	0.915341	1.05477	1.23513	1.99907	2.05282	0.843239	0.00507273	up	no
31620	u	Chr03	.	17679985	17680750	MSTRG.12416.1	1	766	MSTRG.12416	0.628349	1.12107	0.920981	0.372995	0.298448	0.461361	-1.23716	0.00511156	down	yes
81770	i	Chr12	.	16977171	16977417	MSTRG.31200.1	1	247	MSTRG.31200	1.01934	0.443689	1.08892	0.211351	0	0.097882	-3.04484	0.00515836	down	yes
43163	u	Chr05	.	13807159	13807412	MSTRG.16799.1	1	254	MSTRG.16799	0.715578	1.07325	1.16905	0	0.320728	0.101572	-2.80822	0.005172	down	yes
1521	u	Chr00	-	13649150	13649801	MSTRG.695.1	2	217	MSTRG.695	0.345622	0.17871	0.375749	0.695338	0.717761	1.08722	1.47398	0.00527867	up	yes
70107	u	Chr10	.	11973700	11974253	MSTRG.26795.1	1	554	MSTRG.26795	0.131573	0.050908	0	1.33843	0.7959	0.184813	3.66777	0.00530652	up	yes
76926	u	Chr11	.	12492603	12492807	MSTRG.29349.1	1	205	MSTRG.29349	0.777923	0.931903	0.448117	1.8614	2.1316	1.29808	1.29391	0.00533213	up	yes
37451	u	Chr04	-	19168430	19169003	MSTRG.14642.1	2	410	MSTRG.14642	0.546835	1.07215	0.649995	1.31978	2.37928	1.6321	1.23241	0.00533322	up	yes
86059	u	Chr13	.	11254259	11254574	MSTRG.32822.1	1	316	MSTRG.32822	0.448727	0.688807	0.423869	1.04394	1.3542	0.949171	1.10016	0.00537925	up	yes
43173	u	Chr05	.	13871883	13872110	MSTRG.16806.1	1	228	MSTRG.16806	1.05974	0.881083	0.680084	0.065607	0.342889	0.234139	-2.028	0.00538777	down	yes
11220	u	Chr00	.	97829820	97830051	MSTRG.4701.1	1	232	MSTRG.4701	0.275953	0.454298	0.245153	1.04632	0.543421	1.61631	1.71673	0.00539814	up	yes
62186	j	Chr09	-	14570	15087	MSTRG.23819.1	2	434	MSTRG.23819	1.59835	1.59771	1.23232	0.767009	0.695353	0.882089	-0.917528	0.00543383	down	no
58591	i	Chr08	-	1535931	1536391	MSTRG.22455.1	2	414	MSTRG.22455	0.812017	1.10084	1.28594	1.47338	1.88043	2.07999	0.764429	0.00545738	up	no
25537	u	Chr02	+	18806480	18813832	MSTRG.10087.2	5	967	MSTRG.10087	0.27293	0.215821	0.344491	3.3223	0.693751	0.497945	2.4376	0.00548851	up	yes
1833	u	Chr00	.	16866486	16866977	MSTRG.833.1	1	492	MSTRG.833	0.804347	0.760442	0.455965	1.05403	1.23566	1.73022	0.992268	0.00552198	up	no
49358	u	Chr06	+	15084128	15085117	MSTRG.19141.1	2	499	MSTRG.19141	2.13342	2.59868	1.43647	0.842162	0.439998	1.04022	-1.40933	0.0055414	down	yes
47557	j	Chr06	+	4837656	4840330	MSTRG.18443.2	2	2256	MSTRG.18443	2.2404	1.86376	2.64308	1.41585	1.08556	1.42379	-0.781533	0.00554347	down	no
3666	j	Chr00	-	33668621	33671475	MSTRG.1585.1	3	504	MSTRG.1585	0.545572	0.918736	0.182959	2.80912	1.56292	1.7707	1.89881	0.00555946	up	yes
91473	u	Chr14	.	11687151	11688425	MSTRG.34866.1	1	1275	MSTRG.34866	0.59146	0.671136	0.786809	1.13525	0.966093	0.964399	0.581032	0.00556032	up	no
66929	u	Chr09	-	18674447	18678112	MSTRG.25563.1	1	3666	MSTRG.25563	1.8554	1.71801	1.66619	2.59146	2.00096	2.43439	0.423411	0.0055671	up	no
8675	u	Chr00	.	73896605	73896838	MSTRG.3599.1	1	234	MSTRG.3599	0.079661	0	0	0.971309	0.104801	1.0904	4.76536	0.00557349	up	yes
80978	u	Chr12	.	11109659	11109876	MSTRG.30870.1	1	218	MSTRG.30870	0.774246	0.657458	0.374965	1.29327	2.74557	1.24536	1.54835	0.00560812	up	yes
85111	i	Chr13	.	3720719	3721353	MSTRG.32407.1	1	635	MSTRG.32407	0.604924	0.551926	0.468228	1.02731	0.8149	2.13468	1.29113	0.00562707	up	yes
1580	u	Chr00	-	14385018	14399920	MSTRG.726.1	2	1257	MSTRG.726	3.8098	3.571	3.39567	2.5609	1.80456	2.1139	-0.73396	0.00562911	down	no
82234	u	Chr12	.	18839874	18840340	MSTRG.31347.1	1	467	MSTRG.31347	4.39955	2.91002	3.09423	1.74514	1.98315	1.98291	-0.865246	0.00564361	down	no
14244	u	Chr01	.	5350525	5350763	MSTRG.5992.1	1	239	MSTRG.5992	3.41831	3.15536	3.13105	1.44454	1.02609	2.18305	-1.06032	0.0056799	down	yes
88368	o	Chr13	+	21286942	21287383	MSTRG.33713.2	2	420	MSTRG.33713	0	0.224245	0	1.02106	3.07106	2.29082	4.83107	0.00575819	up	yes
34671	x	Chr04	+	3084249	3084673	MSTRG.13584.2	2	375	MSTRG.13584	1.32409	1.53175	0.980008	3.01615	2.07644	2.14614	0.916194	0.0058141	up	no
20589	u	Chr01	.	31747415	31748740	MSTRG.8291.1	1	1326	MSTRG.8291	14.5929	13.0597	15.7732	20.6155	17.2672	18.812	0.384666	0.00585366	up	no
91438	u	Chr14	.	11361454	11361690	MSTRG.34854.1	1	237	MSTRG.34854	0.067443	0.338024	0.056256	0.361466	0.994929	1.64314	2.69964	0.00587101	up	yes
28724	o	Chr03	-	5445951	5446464	MSTRG.11281.2	2	490	MSTRG.11281	33.8541	30.8537	39.1794	40.2992	42.9997	44.2143	0.295628	0.00589351	up	no
60744	x	Chr08	+	11278857	11284544	MSTRG.23254.1	2	308	MSTRG.23254	0.589356	0.917858	0.721127	1.67178	1.17161	1.5096	0.966037	0.00592927	up	no
70586	u	Chr10	-	15069774	15073140	MSTRG.26980.2	4	1276	MSTRG.26980	0.669393	0.490537	0.644829	0.263856	0.303069	0.388855	-0.917056	0.00597502	down	no
36240	u	Chr04	-	9955659	9965478	MSTRG.14180.3	4	3233	MSTRG.14180	1.24571	0.935654	0.921828	0.158554	0.508341	0.437611	-1.49035	0.00602581	down	yes
20826	o	Chr02	-	41925	45918	MSTRG.8367.1	2	365	MSTRG.8367	9.71076	11.5165	10.8796	4.66416	5.30729	8.17701	-0.823035	0.00604903	down	no
58487	u	Chr08	+	1222477	1223688	MSTRG.22416.1	2	1172	MSTRG.22416	0.024018	0.022191	0.064079	0.112812	0.100286	0.470302	2.63145	0.00606287	up	yes
38023	i	Chr04	+	23513444	23513883	MSTRG.14852.2	2	418	MSTRG.14852	3.21426	2.15414	2.23599	1.35286	1.30647	1.35103	-0.923097	0.00613101	down	no
1178	u	Chr00	.	10860495	10860983	MSTRG.520.1	1	489	MSTRG.520	0.85424	0.755993	0.638285	1.05017	1.13752	1.71093	0.793989	0.00613508	up	no
16320	u	Chr01	.	18139474	18139691	MSTRG.6795.1	1	218	MSTRG.6795	0.968891	0.697049	1.73648	0.049735	0.337479	0.300702	-2.30626	0.00615043	down	yes
37368	x	Chr04	-	18420055	18424984	MSTRG.14606.1	3	354	MSTRG.14606	1.17148	1.26275	0.991927	0.365022	0.634718	0.563437	-1.13211	0.00619407	down	yes
39210	x	Chr04	-	27560503	27565725	MSTRG.15249.1	2	508	MSTRG.15249	0.303058	0.283489	0.340726	0.660419	0.643866	0.498249	0.95896	0.00629489	up	no
6183	u	Chr00	.	53680207	53680886	MSTRG.2611.1	1	680	MSTRG.2611	1.04736	1.16792	1.66091	0.375582	0.753227	0.502887	-1.24827	0.00633327	down	yes
15555	u	Chr01	.	14137688	14138694	MSTRG.6523.1	1	1007	MSTRG.6523	6.20778	6.142	5.30985	7.76094	6.7112	7.96065	0.345154	0.00638022	up	no
1721	u	Chr00	.	15264751	15265100	MSTRG.783.1	1	350	MSTRG.783	0.899712	1.1793	0.879385	0.54223	0.217161	0.281869	-1.50649	0.00640088	down	yes
9394	u	Chr00	.	80129869	80131234	MSTRG.3920.1	1	1366	MSTRG.3920	2.12184	1.74463	1.43606	0.873979	1.13114	1.07144	-0.785363	0.00643464	down	no
74781	j	Chr11	-	3315563	3317194	MSTRG.28568.2	2	1015	MSTRG.28568	1.41458	2.41687	2.32013	3.26662	3.30631	3.58477	0.723546	0.00646268	up	no
66074	u	Chr09	.	12024377	12024594	MSTRG.25212.1	1	218	MSTRG.25212	0.095385	0.219626	0.417152	1.72039	0.683754	0.709779	2.0885	0.0065803	up	yes
65563	u	Chr09	+	9301341	9301844	MSTRG.25014.1	2	307	MSTRG.25014	2.90906	3.35335	4.09942	1.67559	0.949458	1.98835	-1.16738	0.00660259	down	no
97423	u	Chr15	.	18460528	18461340	MSTRG.37073.1	1	813	MSTRG.37073	0.711938	0.774714	1.17275	0.155588	0.415557	0.418259	-1.42647	0.0066257	down	no
75064	i	Chr11	.	4109525	4110186	MSTRG.28667.1	1	662	MSTRG.28667	2.67774	3.15721	3.18955	1.21016	2.1185	1.48461	-0.906833	0.00664912	down	no
89535	u	Chr14	.	2362821	2363163	MSTRG.34123.1	1	343	MSTRG.34123	0.452384	0.440004	0.401439	1.37069	0.940182	0.686099	1.21186	0.0067095	up	no
51044	x	Chr06	+	21227238	21227682	MSTRG.19723.1	2	415	MSTRG.19723	1.41205	1.43579	1.7725	2.45665	2.18166	2.18773	0.563048	0.0067177	up	no
2798	u	Chr00	.	25732253	25732806	MSTRG.1220.1	1	554	MSTRG.1220	1.28135	1.4029	1.25962	1.88581	1.62913	2.05335	0.497623	0.00672283	up	no
11358	u	Chr00	.	99392965	99393209	MSTRG.4759.1	1	245	MSTRG.4759	0.419776	0.319047	0.368664	1.43334	1.52831	0.499364	1.64391	0.00673824	up	no
60267	i	Chr08	.	8399041	8399345	MSTRG.23098.1	1	305	MSTRG.23098	1.78883	2.37471	1.74702	0.734668	1.05767	0.427197	-1.41304	0.00676497	down	no
6391	u	Chr00	+	54753045	54753468	MSTRG.2682.2	2	325	MSTRG.2682	0	0	0	0.31375	0.147868	0.042919	10.7158	0.00678654	up	no
16132	u	Chr01	.	17398518	17399484	MSTRG.6732.1	1	967	MSTRG.6732	127.971	129.801	111.144	89.0197	94.7301	97.6922	-0.390459	0.00682924	down	no
33272	u	Chr03	.	27082680	27083056	MSTRG.13048.1	1	377	MSTRG.13048	1.9005	1.24821	0.781627	0.131761	0.418234	0.546821	-1.84133	0.00688103	down	no
45183	x	Chr05	+	21960419	21961924	MSTRG.17561.1	2	1339	MSTRG.17561	2.29645	1.84381	2.17794	3.44898	2.44406	3.56087	0.581396	0.00691185	up	no
86296	u	Chr13	+	12836048	12841359	MSTRG.32922.1	2	419	MSTRG.32922	11.7348	11.7112	8.14017	15.1491	13.9551	17.6099	0.564565	0.00693459	up	no
96825	u	Chr15	.	14537799	14538066	MSTRG.36836.1	1	268	MSTRG.36836	0.216339	0.161936	0.169087	0.394074	0.433576	1.11342	1.82628	0.00694346	up	no
3013	u	Chr00	.	27909642	27910274	MSTRG.1311.1	1	633	MSTRG.1311	0.747566	1.42653	0.723188	0.40082	0.281267	0.417442	-1.39782	0.00696852	down	no
91726	u	Chr14	.	13633129	13633673	MSTRG.34971.1	1	545	MSTRG.34971	0.872061	0.887762	0.442888	1.02602	1.95088	2.39818	1.28701	0.0069731	up	no
9292	u	Chr00	+	79348444	79349584	MSTRG.3874.1	1	1141	MSTRG.3874	9.69348	9.24974	7.62446	2.09058	5.06926	4.48429	-1.19007	0.0069784	down	no
67484	o	Chr09	-	21225296	21247770	MSTRG.25772.1	2	968	MSTRG.25772	5.4599	3.86072	4.2482	2.82309	2.46223	3.01226	-0.709532	0.00700639	down	no
50441	i	Chr06	.	19427560	19427807	MSTRG.19517.1	1	248	MSTRG.19517	7.76471	7.11693	10.0131	4.2935	4.02176	5.86361	-0.812099	0.00701432	down	no
55517	i	Chr07	.	10940177	10940428	MSTRG.21304.1	1	252	MSTRG.21304	0.087745	0	0.064834	1.09634	1.06263	0.108174	3.89325	0.00704857	up	no
9215	u	Chr00	-	78822049	78823484	MSTRG.3844.3	2	1211	MSTRG.3844	0.114445	0.024462	0	0.706906	0.360465	0.335138	3.33582	0.00708208	up	no
51254	i	Chr06	.	21880194	21880955	MSTRG.19798.1	1	762	MSTRG.19798	1.84079	2.19631	1.69082	1.13988	1.18105	1.28083	-0.669308	0.00712583	down	no
53223	u	Chr07	.	842903	843271	MSTRG.20484.1	1	369	MSTRG.20484	4.00935	4.72788	4.11442	2.81776	2.71293	2.9042	-0.607511	0.007171	down	no
4098	u	Chr00	.	38033829	38034208	MSTRG.1773.1	1	380	MSTRG.1773	58.2391	62.2457	62.5031	66.6401	66.6083	68.2836	0.139261	0.00718359	up	no
81658	u	Chr12	-	16330127	16331937	MSTRG.31149.1	2	1395	MSTRG.31149	0.575233	0.444781	0.635099	1.5697	0.894551	0.883649	1.01633	0.0071951	up	no
72884	u	Chr10	-	23582295	23583190	MSTRG.27866.1	3	646	MSTRG.27866	0.508654	0.337034	0.114527	1.18201	0.623698	1.75221	1.8896	0.00720111	up	no
10724	u	Chr00	.	92956837	92957070	MSTRG.4496.1	1	234	MSTRG.4496	0.422478	1.03071	1.1896	0	0	0.169194	-3.96531	0.00724026	down	no
14847	i	Chr01	.	9458613	9458819	MSTRG.6220.1	1	207	MSTRG.6220	1.80973	0.941104	1.15116	0	0.382048	0.261811	-2.5994	0.00725812	down	no
11892	u	Chr00	.	106152037	106152550	MSTRG.5023.1	1	514	MSTRG.5023	13.2283	16.662	10.8715	6.12876	9.00265	7.0438	-0.878273	0.00728311	down	no
4405	u	Chr00	.	40988197	40989161	MSTRG.1894.1	1	965	MSTRG.1894	4.12502	4.32731	3.56191	2.05766	2.49493	3.12011	-0.64694	0.00728652	down	no
66618	u	Chr09	.	16250932	16251166	MSTRG.25439.1	1	235	MSTRG.25439	0.772433	1.24773	0.969733	0.360555	0.370496	0.223159	-1.64772	0.00729302	down	no
39257	j	Chr04	-	27645930	27646569	MSTRG.15269.1	2	619	MSTRG.15269	1.94425	2.06745	1.15591	2.97906	2.83043	3.04577	0.777038	0.00732453	up	no
2999	u	Chr00	.	27681301	27682225	MSTRG.1308.1	1	925	MSTRG.1308	11.5304	13.2539	14.4052	14.7938	15.6004	18.5316	0.320129	0.00745294	up	no
2207	o	Chr00	+	20097512	20098343	MSTRG.1006.1	2	658	MSTRG.1006	0.857398	1.57949	1.07276	0.237279	0.550831	0.549726	-1.39142	0.00759952	down	no
15221	u	Chr01	.	11998850	11999057	MSTRG.6393.1	1	208	MSTRG.6393	1.52228	0.908819	1.27976	0.471068	0.470022	0.468058	-1.39693	0.00761407	down	no
20847	u	Chr02	.	217201	217508	MSTRG.8380.1	1	308	MSTRG.8380	1.69544	2.32474	1.09845	0.577577	0.782857	0.695401	-1.31604	0.00761976	down	no
77160	u	Chr11	+	14433948	14436009	MSTRG.29440.3	4	1435	MSTRG.29440	4.76597	4.9309	5.54487	5.93866	6.19982	5.96209	0.248007	0.00767649	up	no
11015	u	Chr00	.	95646151	95646398	MSTRG.4610.1	1	248	MSTRG.4610	1.05054	0.739401	1.77159	0.228958	0.289797	0.529636	-1.76432	0.00770411	down	no
77748	x	Chr11	+	17630844	17645300	MSTRG.29644.1	2	486	MSTRG.29644	2.42632	1.5535	1.29132	0.825187	0.282696	0.649509	-1.58468	0.00773708	down	no
64347	u	Chr09	.	5388360	5388591	MSTRG.24569.1	1	232	MSTRG.24569	1.97189	1.44368	1.03005	0.658041	0.288737	0.503741	-1.61582	0.0077628	down	no
80272	u	Chr12	.	6809967	6810290	MSTRG.30559.1	1	324	MSTRG.30559	2.51545	3.74708	3.79143	1.76441	1.41813	2.06398	-0.938332	0.00785861	down	no
70666	u	Chr10	.	15550714	15551126	MSTRG.27017.1	1	413	MSTRG.27017	11.7767	12.0221	9.94668	6.76925	8.34033	6.6742	-0.631437	0.0079534	down	no
69606	u	Chr10	.	8165999	8166461	MSTRG.26586.1	1	463	MSTRG.26586	1.04733	1.34903	1.55482	0.174764	0.384273	0.740509	-1.60428	0.00799105	down	no
19316	u	Chr01	-	28421562	28422651	MSTRG.7834.2	2	1012	MSTRG.7834	0.184861	0.128754	0.515958	2.91164	1.64852	0.343274	2.56335	0.00799243	up	no
9327	j	Chr00	-	79652336	79653886	MSTRG.3889.2	4	720	MSTRG.3889	1.81585	1.73192	1.66448	0.136155	0.190252	0.869528	-2.12377	0.00801839	down	no
40838	x	Chr04	+	32401191	32404010	MSTRG.15865.1	3	257	MSTRG.15865	2.06522	1.83108	1.8174	2.88713	2.55947	2.95297	0.555891	0.00802677	up	no
61891	u	Chr08	+	18075600	18083378	MSTRG.23713.3	2	303	MSTRG.23713	0.687162	0.901095	0.470864	1.53468	1.07116	1.53713	1.00863	0.00811609	up	no
8864	u	Chr00	.	75385751	75386354	MSTRG.3677.1	1	604	MSTRG.3677	0.812127	1.10281	1.17291	0.492151	0.565418	0.304439	-1.18087	0.00812359	down	no
96275	i	Chr15	.	10694883	10695333	MSTRG.36630.1	1	451	MSTRG.36630	0.850867	0.770633	1.06561	0.346807	0.426977	0.494696	-1.08295	0.00817175	down	no
7132	u	Chr00	.	60228046	60228487	MSTRG.2993.1	1	442	MSTRG.2993	0.500265	0.564372	1.25713	0.165351	0.280394	0.129955	-2.01184	0.00819698	down	no
55059	o	Chr07	-	8232069	8253436	MSTRG.21139.1	2	386	MSTRG.21139	1.14882	2.08753	0.825577	2.67652	2.63211	4.89707	1.32914	0.0082032	up	no
50489	i	Chr06	.	19518351	19518664	MSTRG.19534.1	1	314	MSTRG.19534	7.80185	8.08763	7.84267	9.52248	11.6432	9.52833	0.371115	0.00826006	up	no
86405	i	Chr13	+	13398942	13399173	MSTRG.32980.1	2	204	MSTRG.32980	11.3609	10.777	10.8083	7.552	8.00264	8.28322	-0.466855	0.00827527	down	no
42418	u	Chr05	+	8147038	8157953	MSTRG.16484.6	3	1740	MSTRG.16484	0	2.11526	1.40755	0	0	0	-13.5195	0.00837573	down	no
14975	i	Chr01	.	10299511	10300319	MSTRG.6304.1	1	809	MSTRG.6304	1.73607	2.03521	1.31805	0.860959	1.04591	0.770185	-0.926827	0.0084173	down	no
6296	u	Chr00	.	54230790	54231082	MSTRG.2652.1	1	293	MSTRG.2652	5.93663	6.57055	6.55754	4.53578	3.35971	4.14733	-0.662733	0.00843485	down	no
26724	u	Chr02	+	26371227	26374097	MSTRG.10575.1	2	642	MSTRG.10575	0.599129	0.682811	0.323994	1.9825	1.46975	0.831015	1.4153	0.00843894	up	no
464	u	Chr00	.	4158354	4158595	MSTRG.219.1	1	242	MSTRG.219	1.20508	1.452	0.854106	0.470429	0.30401	0.539079	-1.41853	0.00845191	down	no
81012	u	Chr12	.	11341747	11342601	MSTRG.30880.1	1	855	MSTRG.30880	4.25151	3.95154	2.88859	2.32474	1.9196	2.25058	-0.77209	0.00846767	down	no
38334	u	Chr04	-	25146008	25164494	MSTRG.14972.1	2	850	MSTRG.14972	0.79826	0.157892	0.343266	1.92208	0.984617	1.82342	1.86401	0.00848419	up	no
8938	u	Chr00	.	76160193	76161400	MSTRG.3723.1	1	1208	MSTRG.3723	17.0332	15.7067	14.2608	7.37526	7.73557	12.3943	-0.772983	0.00855254	down	no
3684	u	Chr00	+	33845080	33846273	MSTRG.1592.1	2	989	MSTRG.1592	18.739	18.8248	19.0473	19.5916	19.4655	20.8578	0.0818287	0.00865887	up	no
6852	u	Chr00	.	57880225	57880526	MSTRG.2865.1	1	302	MSTRG.2865	1.03952	1.19472	0.95262	0	0.112813	0.375025	-2.70766	0.00868585	down	no
7438	u	Chr00	.	62824412	62824702	MSTRG.3118.1	1	291	MSTRG.3118	3.26805	3.34655	2.047	1.11394	1.24735	1.76888	-1.06843	0.00868615	down	no
76636	u	Chr11	.	10635644	10635908	MSTRG.29224.1	1	265	MSTRG.29224	8.72987	6.68885	8.21355	9.73456	10.7827	16.12	0.632553	0.00868912	up	no
57980	u	Chr07	.	23750984	23751203	MSTRG.22251.1	1	220	MSTRG.22251	0.785315	1.45501	1.30781	0.308171	0.40416	0.486903	-1.56495	0.00869836	down	no
57565	u	Chr07	.	22322016	22322340	MSTRG.22077.1	1	325	MSTRG.22077	0.475066	0.473357	1.08676	8.55088	1.72766	1.19673	2.4953	0.00876948	up	no
7004	u	Chr00	.	59133880	59134105	MSTRG.2935.1	1	226	MSTRG.2935	0.136534	0.169542	0.130339	0.219648	1.34783	0.687595	2.3694	0.00882899	up	no
79469	u	Chr12	.	4061923	4062171	MSTRG.30284.1	1	249	MSTRG.30284	1291.19	1279.88	1368.31	657.712	991.469	939.97	-0.605489	0.00883093	down	no
4675	u	Chr00	.	43150466	43150711	MSTRG.1988.1	1	246	MSTRG.1988	1.46777	0.943204	0.829672	0.46074	0.356605	0.2922	-1.54631	0.00895602	down	no
85650	u	Chr13	-	8076628	8077365	MSTRG.32640.1	2	625	MSTRG.32640	29.4672	35.2101	23.4929	14.9718	20.1095	16.3275	-0.778277	0.00900639	down	no
89496	u	Chr14	.	2293569	2294246	MSTRG.34099.1	1	678	MSTRG.34099	2.15011	1.63103	2.05728	0.899179	1.14396	1.38869	-0.7666	0.00903562	down	no
9515	u	Chr00	-	81069606	81070192	MSTRG.3970.1	2	472	MSTRG.3970	2.26031	1.9632	2.13636	1.17927	1.45196	1.39005	-0.661342	0.00905518	down	no
9680	u	Chr00	.	82627364	82627881	MSTRG.4046.1	1	518	MSTRG.4046	0.725674	0.593472	1.14182	1.29772	2.08975	1.51344	0.993825	0.00906274	up	no
24	u	Chr00	.	172574	173276	MSTRG.11.1	1	703	MSTRG.11	0.857914	1.22068	0.857933	0.587178	0.363067	0.430463	-1.0887	0.00908212	down	no
36243	u	Chr04	+	9959433	9964621	MSTRG.14181.2	2	301	MSTRG.14181	1.46462	0.740761	1.72685	0.279698	0.583508	0.227907	-1.84954	0.00917954	down	no
32433	u	Chr03	.	21868533	21868773	MSTRG.12717.1	1	241	MSTRG.12717	1.30477	1.41541	0.766833	0.120803	0.508785	0.393195	-1.76949	0.00918318	down	no
25089	u	Chr02	.	15914781	15914990	MSTRG.9940.1	1	210	MSTRG.9940	0.71053	0.400008	0.322581	1.13076	0.971587	1.3201	1.25587	0.0091967	up	no
85790	x	Chr13	+	9120059	9124593	MSTRG.32708.1	2	526	MSTRG.32708	0.758347	0.444616	0.701473	1.03789	1.0058	1.2394	0.785692	0.00919742	up	no
93293	x	Chr14	-	19074493	19081136	MSTRG.35526.1	5	2863	MSTRG.35526	4.1519	2.94537	4.37633	9.25773	4.56148	8.85506	0.982738	0.00924757	up	no
2826	u	Chr00	.	26047669	26047937	MSTRG.1233.1	1	269	MSTRG.1233	3.78405	3.86961	3.08077	1.26143	1.69543	2.54399	-0.964522	0.00926315	down	no
2788	u	Chr00	.	25670987	25671223	MSTRG.1216.1	1	237	MSTRG.1216	1.86705	0.911308	1.11796	2.1527	2.65422	2.76116	0.957817	0.00926325	up	no
4020	u	Chr00	.	37184998	37185452	MSTRG.1726.1	1	455	MSTRG.1726	1.10479	0.85835	0.835825	0.120911	0.465184	0.399885	-1.50526	0.0093565	down	no
47952	u	Chr06	.	7204246	7204511	MSTRG.18615.1	1	266	MSTRG.18615	0.498728	0.207179	0.512235	1.34019	0.609157	1.44855	1.47996	0.00937944	up	no
37162	u	Chr04	.	16467647	16467871	MSTRG.14523.1	1	225	MSTRG.14523	0.639354	0.479238	0.197292	0.745128	1.5142	1.33558	1.44992	0.00941443	up	no
65630	o	Chr09	+	9630679	9631996	MSTRG.25046.1	2	330	MSTRG.25046	0.188549	0.545203	0.180516	1.88029	0.599994	1.01301	1.9339	0.00944264	up	no
269	u	Chr00	.	2162182	2162718	MSTRG.132.1	1	537	MSTRG.132	0.682403	0.511277	1.1494	0.261416	0.093787	0.331673	-1.77029	0.00957202	down	no
31344	u	Chr03	.	16604367	16604596	MSTRG.12306.1	1	230	MSTRG.12306	1.50438	1.49645	1.36315	0.620098	0.589769	0.867153	-1.07113	0.00958174	down	no
27981	u	Chr03	.	2782599	2783089	MSTRG.11006.1	1	491	MSTRG.11006	0.326497	0	0	1.86634	3.37755	4.30865	4.87074	0.00960578	up	no
54874	u	Chr07	.	7065766	7066385	MSTRG.21077.1	1	620	MSTRG.21077	0.335491	0.478223	0.286888	1.15839	0.712237	0.624178	1.18063	0.00961291	up	no
29907	u	Chr03	.	11810259	11810504	MSTRG.11716.1	1	246	MSTRG.11716	5.3377	7.83554	3.96331	8.84506	11.5619	10.413	0.846789	0.00965448	up	no
69714	i	Chr10	.	9034115	9034772	MSTRG.26641.1	1	658	MSTRG.26641	110.522	115.528	133.797	77.855	93.6375	92.3289	-0.447822	0.00966338	down	no
72845	u	Chr10	.	23500953	23501420	MSTRG.27859.1	1	468	MSTRG.27859	2.69694	2.16693	2.16947	4.47957	3.80361	3.00366	0.682362	0.00972357	up	no
32242	u	Chr03	+	20784320	20787218	MSTRG.12645.3	3	605	MSTRG.12645	17.2829	25.7576	23.864	14.3066	9.93521	12.5148	-0.864099	0.00982668	down	no
91252	u	Chr14	.	10128281	10128892	MSTRG.34771.1	1	612	MSTRG.34771	7.818	7.90923	5.48183	2.26324	4.54201	3.49708	-1.04171	0.00986015	down	no
41625	u	Chr05	.	3106173	3107135	MSTRG.16177.1	1	963	MSTRG.16177	2.86005	1.77446	2.23773	1.13537	0.37344	0.924108	-1.49809	0.00991676	down	no
21094	i	Chr02	.	2217597	2218103	MSTRG.8483.1	1	507	MSTRG.8483	1.84835	1.98857	2.32782	0.830061	0.543754	1.38785	-1.1585	0.00992736	down	no
67850	i	Chr09	.	22866651	22867001	MSTRG.25898.1	1	351	MSTRG.25898	2.22941	2.70215	2.24131	0.693874	1.60836	0.962467	-1.1356	0.00995166	down	no
98066	u	Chr15	.	21391693	21391973	MSTRG.37293.1	1	281	MSTRG.37293	0.707747	0.555913	0.081729	1.76346	2.63281	1.37661	2.10127	0.00996008	up	no
89491	u	Chr14	+	2288021	2292038	MSTRG.34100.1	3	651	MSTRG.34100	1.53716	2.9534	1.43175	0.825491	0.868133	0.864755	-1.21093	0.0100279	down	no
86322	u	Chr13	.	13041957	13042470	MSTRG.32938.1	1	514	MSTRG.32938	1.49416	1.90247	2.86752	18.1048	7.44452	2.23597	2.14913	0.0100438	up	no
11200	u	Chr00	.	97643315	97643520	MSTRG.4694.1	1	206	MSTRG.4694	1.31762	1.63958	1.78969	0.81694	0.569277	0.761218	-1.14437	0.0100532	down	no
2219	u	Chr00	-	20432016	20441986	MSTRG.1012.1	7	854	MSTRG.1012	0.619721	0.218263	0.179815	0.822079	0.807403	1.47418	1.60852	0.010061	up	no
42517	u	Chr05	.	8888276	8888556	MSTRG.16516.1	1	281	MSTRG.16516	0.169274	0.143629	0.178817	1.32331	0.376031	0.424995	2.1111	0.0100837	up	no
28185	u	Chr03	.	3658404	3659074	MSTRG.11086.1	1	671	MSTRG.11086	1.44727	2.42279	1.88475	0.495823	1.11998	0.890134	-1.19942	0.0100887	down	no
55539	i	Chr07	.	11072313	11072627	MSTRG.21316.1	1	315	MSTRG.21316	3.4147	2.65206	2.51899	4.09087	5.90423	4.01169	0.706111	0.0101068	up	no
76634	u	Chr11	.	10610940	10611600	MSTRG.29221.1	1	661	MSTRG.29221	26.2384	25.8419	27.1896	20.6585	21.8652	23.7239	-0.258907	0.0102197	down	no
37513	u	Chr04	.	19559291	19559624	MSTRG.14656.1	1	334	MSTRG.14656	3.26738	3.27994	3.40626	1.01098	1.05068	2.39647	-1.15878	0.0104429	down	no
80860	u	Chr12	.	10394566	10394918	MSTRG.30806.1	1	353	MSTRG.30806	0.319853	0.353591	0.220853	0.346394	0.878325	1.47975	1.59652	0.0104986	up	no
44590	x	Chr05	+	20341646	20346684	MSTRG.17340.1	2	211	MSTRG.17340	0.894589	0.707393	0.828482	1.59459	1.25601	1.56305	0.86074	0.0105884	up	no
10505	u	Chr00	.	90630638	90631019	MSTRG.4393.1	1	382	MSTRG.4393	1.10316	0.608464	0.647202	0.216027	0.081432	0.378466	-1.80314	0.0106015	down	no
11655	u	Chr00	.	103082227	103082599	MSTRG.4898.1	1	373	MSTRG.4898	66.6234	73.726	82.872	42.8518	55.9386	55.9915	-0.528238	0.0106238	down	no
43190	u	Chr05	.	14056014	14056328	MSTRG.16808.1	1	315	MSTRG.16808	729.877	749.308	777.786	492.241	575.028	661.541	-0.384608	0.0107193	down	no
41614	o	Chr05	-	2973139	2975555	MSTRG.16175.3	3	1211	MSTRG.16175	0.048393	0.177598	0.066812	2.03149	0.122237	0.303352	3.06894	0.0107215	up	no
435	u	Chr00	.	3860552	3861096	MSTRG.202.1	1	545	MSTRG.202	0.722983	0.886647	1.1734	1.25628	1.50303	2.21359	0.837429	0.0107734	up	no
2276	u	Chr00	.	20832469	20833278	MSTRG.1030.1	1	810	MSTRG.1030	0.721212	0.4642	0.512448	0.880347	0.798687	1.31334	0.817573	0.0107768	up	no
57930	u	Chr07	-	23643302	23652994	MSTRG.22239.1	2	978	MSTRG.22239	6.72967	6.94259	6.62132	7.95862	9.37078	7.74929	0.305439	0.0109215	up	no
61186	u	Chr08	.	13856562	13856886	MSTRG.23434.1	1	325	MSTRG.23434	9.27307	8.00536	5.77979	4.78852	3.10436	3.06946	-1.07273	0.0109353	down	no
68357	x	Chr10	+	1065864	1067538	MSTRG.26088.6	3	265	MSTRG.26088	0.010623	0.029677	0.001416	0.602522	0.54348	0.029846	4.81696	0.0110216	up	no
85306	u	Chr13	.	4931660	4932393	MSTRG.32502.1	1	734	MSTRG.32502	1.58041	1.13839	0.990184	0.331957	0.413775	0.797883	-1.26471	0.0110523	down	no
66615	u	Chr09	.	16221833	16222143	MSTRG.25438.1	1	311	MSTRG.25438	0.015377	0.325275	0.035023	0.557964	1.0161	1.07144	2.81599	0.011154	up	no
4388	u	Chr00	.	40822349	40822874	MSTRG.1884.1	1	526	MSTRG.1884	1.2621	1.94586	1.80673	0.684736	1.01714	0.553567	-1.15275	0.0111656	down	no
54540	x	Chr07	+	5102179	5111796	MSTRG.20955.1	2	310	MSTRG.20955	1.71358	3.00175	2.66102	1.34045	1.00744	1.2134	-1.05051	0.0111717	down	no
12563	u	Chr00	.	114734421	114734626	MSTRG.5331.1	1	206	MSTRG.5331	0.087368	0	0.565657	1.69399	2.52114	2.01959	3.25511	0.0112005	up	no
80724	u	Chr12	.	9511800	9512105	MSTRG.30747.1	1	306	MSTRG.30747	1.03475	1.30663	1.06131	0.244089	0.124785	0.673963	-1.70616	0.0112507	down	no
64006	x	Chr09	-	4388680	4393495	MSTRG.24452.1	2	316	MSTRG.24452	9.41374	9.91016	8.02092	4.41913	6.69926	5.89581	-0.684528	0.0112664	down	no
97237	u	Chr15	+	17307407	17307783	MSTRG.36989.1	2	276	MSTRG.36989	0.972745	1.58378	1.55052	2.98004	2.53303	2.05537	0.881894	0.0112863	up	no
92029	u	Chr14	.	15283559	15283861	MSTRG.35083.1	1	303	MSTRG.35083	0.487921	0.934409	1.21476	0	0.190117	0.279537	-2.48928	0.0113017	down	no
53436	i	Chr07	-	1500044	1500535	MSTRG.20566.1	3	304	MSTRG.20566	1.96979	2.106	1.79045	2.55008	2.80881	2.84222	0.483382	0.0113121	up	no
28298	u	Chr03	+	4088880	4091097	MSTRG.11120.1	1	2218	MSTRG.11120	0.917167	0.996585	0.744333	1.05244	1.16235	1.37168	0.432173	0.0113327	up	no
16533	u	Chr01	+	19123795	19127589	MSTRG.6868.2	6	1030	MSTRG.6868	3.36788	0	1.28613	0	0	0	-13.9212	0.0113608	down	no
6411	u	Chr00	+	54922163	54926283	MSTRG.2689.1	2	1523	MSTRG.2689	0.685578	1.05641	0.944641	0.445862	0.562114	0.495943	-0.837072	0.0114408	down	no
19140	j	Chr01	-	27829188	27832228	MSTRG.7781.4	3	328	MSTRG.7781	1.49711	0.212944	1.06524	0	0.113096	0	-4.61702	0.01147	down	no
4689	o	Chr00	+	43244513	43462031	MSTRG.2015.1	2	377	MSTRG.2015	19.3638	16.0139	13.8095	6.11802	10.7744	10.0387	-0.869013	0.0114743	down	no
82432	i	Chr12	.	19609916	19610242	MSTRG.31431.1	1	327	MSTRG.31431	1.39722	1.72682	1.62854	0.74173	0.984502	0.814278	-0.903593	0.011529	down	no
29231	u	Chr03	+	8708391	8710287	MSTRG.11476.1	3	1097	MSTRG.11476	1.03121	1.13707	1.3511	0.780471	0.661375	0.745702	-0.686009	0.01153	down	no
30605	i	Chr03	.	13755573	13755903	MSTRG.12003.1	1	331	MSTRG.12003	1.39237	2.53414	0.139233	10.3528	5.23396	7.11984	2.48152	0.0115908	up	no
72008	u	Chr10	-	21071571	21074523	MSTRG.27543.2	4	2164	MSTRG.27543	1.12194	0	0.873482	0	0	0	-12.6994	0.0116053	down	no
37984	u	Chr04	.	23316977	23317299	MSTRG.14833.1	1	323	MSTRG.14833	1.3923	1.29501	0.822845	0.335053	0.635844	0.438136	-1.31683	0.0116061	down	no
9452	u	Chr00	.	80561202	80561536	MSTRG.3946.1	1	335	MSTRG.3946	0.194945	0.258009	0.13527	0.391976	1.56791	0.452391	2.03596	0.0116526	up	no
26588	u	Chr02	.	25327503	25327894	MSTRG.10502.1	1	392	MSTRG.10502	0.897271	0.80134	0.378258	2.09183	1.12545	1.68055	1.23773	0.0117111	up	no
88564	i	Chr13	.	21921401	21921642	MSTRG.33791.1	1	242	MSTRG.33791	0.319266	0.097956	0	0.72929	0.829056	1.11839	2.68159	0.0117168	up	no
47923	u	Chr06	.	6983284	6983601	MSTRG.18605.1	1	318	MSTRG.18605	2.15231	2.28604	1.85397	10.5891	6.91317	2.18235	1.6454	0.0117353	up	no
35295	u	Chr04	.	5328987	5329257	MSTRG.13838.1	1	271	MSTRG.13838	0.106735	0.392508	0.185416	0.34748	1.28937	1.06427	1.9801	0.0118593	up	no
52329	x	Chr06	+	24873769	24879848	MSTRG.20203.1	2	533	MSTRG.20203	0.115422	0.17701	0.281766	0.368733	0.355029	0.880601	1.48238	0.011863	up	no
69915	u	Chr10	.	10596796	10597125	MSTRG.26725.1	1	330	MSTRG.26725	0.655248	1.16629	1.06726	0.224208	0.49002	0.317145	-1.4859	0.0119279	down	no
11445	u	Chr00	.	100507138	100507365	MSTRG.4797.1	1	228	MSTRG.4797	1.23809	1.10915	0.66147	0.386155	0.107559	0.376187	-1.79022	0.0119289	down	no
9745	u	Chr00	.	83517479	83517848	MSTRG.4072.1	1	370	MSTRG.4072	1.14467	1.16736	1.10018	1.44835	1.62986	1.90875	0.547451	0.0119538	up	no
47885	u	Chr06	.	6555477	6555753	MSTRG.18588.1	1	277	MSTRG.18588	1.93817	1.32749	1.8919	2.42607	2.7042	2.70219	0.602775	0.0119645	up	no
25006	u	Chr02	+	15473590	15476549	MSTRG.9899.1	2	573	MSTRG.9899	2.54084	3.03171	3.36495	1.78007	0.993554	1.82564	-0.95847	0.011966	down	no
85552	u	Chr13	.	7165850	7166087	MSTRG.32609.1	1	238	MSTRG.32609	0.371625	0.303914	0.602289	1.80283	0.804263	0.935383	1.47106	0.012033	up	no
48085	u	Chr06	+	8279706	8284121	MSTRG.18676.1	1	4416	MSTRG.18676	3.75615	3.35742	3.58858	3.69169	4.42956	5.4447	0.342089	0.0121365	up	no
14068	u	Chr01	.	4433381	4433671	MSTRG.5943.1	1	291	MSTRG.5943	121.902	126.22	133.798	47.0246	90.5545	75.6568	-0.840823	0.0121764	down	no
87836	u	Chr13	-	19727285	19730219	MSTRG.33494.1	2	215	MSTRG.33494	0.598246	0.094839	0.182842	0	0	0	-11.5116	0.0122191	down	no
15552	u	Chr01	.	14127625	14127889	MSTRG.6519.1	1	265	MSTRG.6519	1.73511	1.45948	1.08611	0.495353	0.822211	0.415121	-1.30484	0.0122562	down	no
13178	u	Chr01	-	1016971	1018013	MSTRG.5590.1	2	286	MSTRG.5590	0.24138	0.090111	0	1.07763	0.467289	0.689322	2.75274	0.0122761	up	no
63040	x	Chr09	+	1775734	1776054	MSTRG.24124.1	2	295	MSTRG.24124	2.37678	2.89649	2.54352	1.32884	1.53849	1.78936	-0.747273	0.0123027	down	no
49178	u	Chr06	.	14012092	14012503	MSTRG.19060.1	1	412	MSTRG.19060	0	0.063733	0.142537	0.579931	1.45751	0.180377	3.42654	0.0123272	up	no
5136	u	Chr00	.	47289069	47289335	MSTRG.2193.1	1	267	MSTRG.2193	2.0699	1.32424	2.57641	0.874571	0.617663	1.00759	-1.25604	0.0123274	down	no
37708	i	Chr04	+	21223356	21224288	MSTRG.14734.1	2	911	MSTRG.14734	1.03466	0.704706	1.38602	1.94413	1.6316	1.81657	0.786864	0.0124172	up	no
1597	u	Chr00	.	14407478	14407708	MSTRG.721.1	1	231	MSTRG.721	1.09996	2.14055	1.30747	0.52586	0.266474	0.733332	-1.57579	0.0124348	down	no
66278	u	Chr09	.	13600146	13600415	MSTRG.25289.1	1	270	MSTRG.25289	2.56041	2.83717	2.65101	1.78895	1.16572	1.55199	-0.836677	0.0124367	down	no
29260	u	Chr03	-	8803453	8804134	MSTRG.11487.4	2	260	MSTRG.11487	0.279823	0.0489	0.131782	0.289555	1.25482	0.713785	2.29386	0.012499	up	no
95324	u	Chr15	-	6446258	6450947	MSTRG.36303.1	3	665	MSTRG.36303	0.750945	0.602305	0.561394	0.242632	0.338554	0.370993	-1.00777	0.0125592	down	no
59847	u	Chr08	-	6132592	6133877	MSTRG.22941.6	3	1089	MSTRG.22941	0.545105	0.985971	1.81141	0.697858	8.55688	10.2867	2.54754	0.0125826	up	no
86802	u	Chr13	.	15459258	15459658	MSTRG.33134.1	1	401	MSTRG.33134	3.66915	4.46033	3.6112	5.84323	4.98932	5.17209	0.446976	0.0126428	up	no
68544	u	Chr10	.	1826987	1827284	MSTRG.26151.1	1	298	MSTRG.26151	51.1935	52.0573	55.5007	194.049	79.5944	83.5951	1.17012	0.0126655	up	no
71714	u	Chr10	.	19946914	19947194	MSTRG.27434.1	1	281	MSTRG.27434	0.542591	1.00021	0.932484	1.36082	1.37908	1.7635	0.863418	0.0127152	up	no
1110	x	Chr00	+	10134740	10135898	MSTRG.490.1	3	378	MSTRG.490	0.012447	0.003776	0.076984	6.0065	0.085878	0	6.03042	0.01273	up	no
69290	u	Chr10	.	5928156	5928594	MSTRG.26455.1	1	439	MSTRG.26455	1.13706	0.885526	0.833512	0.35368	0.449721	0.598547	-1.02661	0.0127408	down	no
66280	u	Chr09	.	13608706	13609092	MSTRG.25290.1	1	387	MSTRG.25290	1.61908	1.89115	2.13949	1.02329	0.90388	1.26412	-0.824041	0.0127722	down	no
85652	u	Chr13	-	8076689	8077365	MSTRG.32640.3	2	451	MSTRG.32640	17.416	19.9222	13.1451	8.16024	11.6504	9.33154	-0.792701	0.0128171	down	no
7908	u	Chr00	+	66890022	66890966	MSTRG.3319.6	2	298	MSTRG.3319	0.809007	0.493338	0.61047	0.79228	1.83989	1.62864	1.15543	0.0128506	up	no
80495	u	Chr12	.	8151421	8151646	MSTRG.30663.1	1	226	MSTRG.30663	0.280435	0.121565	0	1.18693	0.48138	0.908345	2.68023	0.0128669	up	no
35183	o	Chr04	-	4812867	4813436	MSTRG.13791.2	2	539	MSTRG.13791	0.859757	0.801337	0.932844	0.239687	0.460964	0.554873	-1.04685	0.0129659	down	no
30138	u	Chr03	.	12471396	12471736	MSTRG.11812.1	1	341	MSTRG.11812	0.828265	0.604975	1.1603	0.368004	0.109081	0.342126	-1.66262	0.013008	down	no
1624	u	Chr00	+	14544085	14544836	MSTRG.739.1	2	659	MSTRG.739	1.1773	1.05215	0.876389	0.534406	0.657099	0.540457	-0.842576	0.0130611	down	no
44453	x	Chr05	-	19944120	19950674	MSTRG.17295.1	2	314	MSTRG.17295	0.055459	0.098448	0.124209	0.853249	0.521688	0.125457	2.43158	0.0131212	up	no
2571	u	Chr00	.	23571516	23571752	MSTRG.1140.1	1	237	MSTRG.1140	0.73754	0.518064	1.22982	0.115217	0.338202	0.155071	-2.03019	0.0131568	down	no
9624	u	Chr00	.	82119513	82119793	MSTRG.4024.1	1	281	MSTRG.4024	0.668859	0.399738	0.554005	0.803132	1.41158	1.10233	1.03159	0.0132056	up	no
26847	x	Chr02	+	27422689	27424162	MSTRG.10630.1	3	796	MSTRG.10630	2.01809	2.34912	2.05459	1.53564	1.34295	1.38335	-0.591468	0.0132776	down	no
25728	u	Chr02	.	20509295	20509949	MSTRG.10180.1	1	655	MSTRG.10180	4.78371	4.13329	3.4489	2.46086	2.76414	2.8965	-0.606547	0.0133014	down	no
96517	u	Chr15	.	11971642	11972056	MSTRG.36718.1	1	415	MSTRG.36718	1.05943	1.29391	0.785155	0.506554	0.550471	0.30333	-1.20609	0.0133305	down	no
91378	u	Chr14	-	10840284	10842489	MSTRG.34821.4	3	358	MSTRG.34821	0.133947	0.148025	0.480664	2.0529	0.462959	0.849723	2.14179	0.0134219	up	no
81197	u	Chr12	.	12936493	12936756	MSTRG.30962.1	1	264	MSTRG.30962	3.21659	3.26286	3.48495	1.48686	2.09526	2.47232	-0.718789	0.0134765	down	no
37643	u	Chr04	.	20759759	20760103	MSTRG.14697.1	1	345	MSTRG.14697	1.26501	0.94833	0.949042	1.2661	3.03857	2.06486	1.01018	0.0135533	up	no
69610	u	Chr10	+	8208196	8210769	MSTRG.26588.1	3	955	MSTRG.26588	1.0722	0.978379	0.840717	2.18317	1.58021	1.2517	0.794555	0.0136294	up	no
77701	u	Chr11	+	17492922	17494656	MSTRG.29626.1	2	630	MSTRG.29626	9.20005	8.44224	8.14635	6.22459	5.64716	7.07995	-0.444408	0.0136544	down	no
66392	j	Chr09	+	14426601	14427519	MSTRG.25337.3	3	615	MSTRG.25337	0.053717	0.235334	0.374865	0.03019	0.001687	0.002525	-4.27044	0.0136689	down	no
41182	x	Chr05	-	1316486	1321160	MSTRG.15988.1	2	481	MSTRG.15988	0	0.517348	0	4.33748	6.57804	4.91615	4.93553	0.0136838	up	no
29253	u	Chr03	.	8780501	8781378	MSTRG.11482.1	1	878	MSTRG.11482	1.73866	1.89603	1.52958	0.102221	0.553185	0.75475	-1.87271	0.0137022	down	no
69193	i	Chr10	.	5450153	5450394	MSTRG.26417.1	1	242	MSTRG.26417	2.401	2.14199	2.6138	0.809072	1.3201	1.64443	-0.923371	0.0137613	down	no
91803	u	Chr14	-	14085177	14085977	MSTRG.35006.12	2	683	MSTRG.35006	0	14.4577	0	0	0	0	-15.5565	0.013822	down	no
41299	u	Chr05	+	1691296	1691525	MSTRG.16037.1	1	230	MSTRG.16037	4.83987	2.43607	2.44939	1.15494	1.52136	1.43494	-1.24217	0.0139268	down	no
29580	i	Chr03	.	11017625	11018085	MSTRG.11605.1	1	461	MSTRG.11605	7.41225	8.78061	8.18906	3.61395	3.4773	6.38859	-0.855008	0.0139625	down	no
79616	u	Chr12	.	4576102	4576527	MSTRG.30336.1	1	426	MSTRG.30336	1.9963	1.78828	3.90069	1.17501	0.998274	1.0877	-1.23679	0.0141088	down	no
81199	u	Chr12	-	12947478	12950747	MSTRG.30964.2	2	1172	MSTRG.30964	0	0	0	1.70868	0.32433	0	12.7264	0.0142526	up	no
96170	u	Chr15	.	9983205	9983555	MSTRG.36585.1	1	351	MSTRG.36585	1.08046	0.292658	0.298607	2.38079	1.10428	2.14267	1.75122	0.0143367	up	no
2617	u	Chr00	.	23953979	23954429	MSTRG.1167.1	1	451	MSTRG.1167	85.926	77.0533	67.5668	35.8061	53.5112	55.9256	-0.666587	0.0143972	down	no
5388	u	Chr00	.	48802286	48802881	MSTRG.2297.1	1	596	MSTRG.2297	1.18771	1.17092	1.40772	0.727744	0.823296	0.74384	-0.714746	0.0144046	down	no
14543	u	Chr01	.	7329245	7330250	MSTRG.6112.1	1	1006	MSTRG.6112	0.378896	0.490733	0.712602	0.615921	1.36071	1.45631	1.11748	0.0144413	up	no
62498	j	Chr09	+	582912	583666	MSTRG.23924.2	2	535	MSTRG.23924	6.00323	6.41627	6.23692	8.31267	6.89449	7.85998	0.306168	0.0144638	up	no
61254	u	Chr08	.	14383864	14384468	MSTRG.23458.1	1	605	MSTRG.23458	1.17698	0.567037	1.42415	0.413513	0.463836	0.262298	-1.47506	0.0144976	down	no
13584	x	Chr01	-	2461577	2465893	MSTRG.5765.1	2	219	MSTRG.5765	0.034391	0	0	0.105483	0.84013	0.068967	4.88271	0.0146205	up	no
22912	x	Chr02	+	8722424	8726888	MSTRG.9167.1	2	349	MSTRG.9167	0.165205	0.079753	0.117562	0.481407	0.391052	0.23737	1.6142	0.0146935	up	no
29124	i	Chr03	.	7985317	7985564	MSTRG.11429.1	1	248	MSTRG.11429	0.077237	0.072547	0.273464	0.302389	0.494424	1.20321	2.24044	0.0147504	up	no
63802	x	Chr09	-	3885147	3891869	MSTRG.24384.1	2	202	MSTRG.24384	2.68789	3.52146	2.15141	0.687795	0.669392	1.79673	-1.40649	0.0147925	down	no
69702	u	Chr10	.	8838047	8838436	MSTRG.26630.1	1	390	MSTRG.26630	0.427862	0.20822	0.52287	1.33083	1.42347	0.556261	1.51425	0.0148813	up	no
65171	u	Chr09	-	7990120	7992380	MSTRG.24885.2	2	852	MSTRG.24885	1.44564	1.1302	1.29907	0.841451	0.663932	0.881164	-0.699235	0.0148871	down	no
57661	x	Chr07	-	22666878	22683292	MSTRG.22117.1	2	1613	MSTRG.22117	2.17941	2.09203	1.94447	1.09714	1.28501	1.73059	-0.595867	0.0149181	down	no
15764	u	Chr01	+	15291696	15295574	MSTRG.6601.1	2	245	MSTRG.6601	0.687187	0.660275	1.35502	0.228396	0.384064	0.144397	-1.83619	0.0149243	down	no
126	u	Chr00	.	917241	917751	MSTRG.62.1	1	511	MSTRG.62	1.81413	1.5066	1.6255	0.871893	1.18335	0.905609	-0.740316	0.0149549	down	no
56275	u	Chr07	.	16061011	16061415	MSTRG.21599.1	1	405	MSTRG.21599	1.43031	1.31081	1.53221	3.28441	1.71943	2.50963	0.81412	0.0149697	up	no
81604	u	Chr12	.	16054508	16057529	MSTRG.31122.1	1	3022	MSTRG.31122	3.41171	2.84376	2.82349	3.17858	3.96087	4.33573	0.337918	0.0150162	up	no
1742	u	Chr00	.	15637395	15637671	MSTRG.791.1	1	277	MSTRG.791	0.620195	1.72715	0.622657	0.126003	0.348386	0.262037	-2.01185	0.015028	down	no
60146	i	Chr08	-	7650760	7652681	MSTRG.23043.1	2	1894	MSTRG.23043	4.90137	4.49227	4.56502	1.94019	2.82804	3.6512	-0.729365	0.0150626	down	no
4867	u	Chr00	.	44759466	44759912	MSTRG.2086.1	1	447	MSTRG.2086	0.337353	0.432006	1.07825	0.233124	0.108988	0.109807	-2.03152	0.015094	down	no
10253	u	Chr00	.	88388474	88389387	MSTRG.4298.1	1	914	MSTRG.4298	0.729283	0.962282	1.22666	0.196829	0.583617	0.315644	-1.41273	0.0151318	down	no
82752	x	Chr12	+	20662701	20665827	MSTRG.31558.1	2	326	MSTRG.31558	2.55031	2.00684	2.26785	3.77877	2.64493	3.93848	0.602429	0.0152462	up	no
4244	u	Chr00	.	39256059	39256391	MSTRG.1836.1	1	333	MSTRG.1836	3.20129	2.15514	3.52126	1.60445	1.66094	1.58411	-0.872346	0.0152563	down	no
16465	u	Chr01	.	18959194	18959508	MSTRG.6851.1	1	315	MSTRG.6851	0.474572	1.00031	0.6136	1.21235	1.19966	1.85131	1.02952	0.0152575	up	no
57775	u	Chr07	.	23163352	23163720	MSTRG.22176.1	1	369	MSTRG.22176	1.93601	2.39771	1.50416	0.42714	0.009813	0	-3.73989	0.0152832	down	no
26254	u	Chr02	.	23826408	23827088	MSTRG.10366.1	1	681	MSTRG.10366	0.260228	0.21166	0.277589	0.553516	0.322286	1.54949	1.6942	0.0153506	up	no
563	u	Chr00	.	4877968	4878168	MSTRG.260.1	1	201	MSTRG.260	1.13622	0.961474	2.1805	0.053942	0.237466	0.663572	-2.16346	0.0153682	down	no
1804	u	Chr00	-	16672839	16673678	MSTRG.820.1	1	840	MSTRG.820	1.86804	2.33115	1.63506	2.27206	3.82244	3.15501	0.664831	0.0153842	up	no
4023	u	Chr00	.	37207788	37209264	MSTRG.1728.1	1	1477	MSTRG.1728	0.835901	0.892697	0.993003	1.00406	1.17603	1.23037	0.325514	0.0154572	up	no
35913	u	Chr04	.	8270485	8271445	MSTRG.14065.1	1	961	MSTRG.14065	0.272096	0.089941	0.194231	1.15581	0.371991	0.41519	1.80443	0.0155126	up	no
81989	u	Chr12	.	17895509	17896146	MSTRG.31263.1	1	638	MSTRG.31263	1.42893	1.76975	1.36969	3.39007	3.0099	1.82352	0.848072	0.0155711	up	no
38196	u	Chr04	.	24505915	24506115	MSTRG.14917.1	1	201	MSTRG.14917	0	0.114632	0.263792	0.348623	0.863877	1.31586	2.74013	0.0156551	up	no
46859	o	Chr05	+	25976904	26027071	MSTRG.18145.1	2	311	MSTRG.18145	0.064345	0.364017	0.284333	0.888369	0.431021	1.27711	1.86521	0.0156564	up	no
11053	u	Chr00	.	96020808	96021395	MSTRG.4628.1	1	588	MSTRG.4628	1.19767	1.30373	1.9715	0.74918	0.865201	0.668909	-0.970097	0.0158298	down	no
41350	u	Chr05	.	1933645	1934195	MSTRG.16064.1	1	551	MSTRG.16064	4.45768	3.85772	3.07578	7.0342	4.47209	6.72071	0.678161	0.0160388	up	no
7905	u	Chr00	+	66889996	66891657	MSTRG.3319.3	2	1015	MSTRG.3319	1.14982	1.3749	0.509037	1.84203	2.05621	2.39589	1.0529	0.0160771	up	no
6867	u	Chr00	-	58020228	58020460	MSTRG.2877.1	1	233	MSTRG.2877	0.303551	0.394435	0.420396	0.575808	0.846599	1.15745	1.20588	0.0161125	up	no
93050	i	Chr14	-	18575090	18575670	MSTRG.35455.1	2	511	MSTRG.35455	1.40888	0.944445	1.00297	1.51353	1.97661	1.6779	0.622749	0.0161644	up	no
38022	x	Chr04	+	23513440	23518283	MSTRG.14852.1	2	262	MSTRG.14852	4.04732	2.26154	1.97818	1.42596	1.05026	1.00178	-1.2526	0.0161763	down	no
33448	u	Chr03	.	27925528	27925743	MSTRG.13109.1	1	216	MSTRG.13109	1.01119	0.882475	2.36624	7.23934	4.18782	2.13492	1.67068	0.0161969	up	no
35067	i	Chr04	.	4271936	4272300	MSTRG.13737.1	1	365	MSTRG.13737	0.892499	0.857952	1.18662	1.72123	1.18863	2.34144	0.838297	0.0162687	up	no
21789	u	Chr02	.	5898034	5899552	MSTRG.8730.1	1	1519	MSTRG.8730	1.00757	0.810614	0.752693	1.13008	1.16809	1.13161	0.415856	0.0162771	up	no
3616	u	Chr00	.	33299155	33299556	MSTRG.1561.1	1	402	MSTRG.1561	0.909585	1.34859	1.0039	1.46542	1.6868	3.08395	0.934869	0.0163184	up	no
37385	o	Chr04	-	18595001	18640360	MSTRG.14612.1	2	263	MSTRG.14612	1.18145	1.27829	2.19685	2.56666	2.40998	2.99842	0.776224	0.0163269	up	no
66560	u	Chr09	.	15732249	15732451	MSTRG.25412.1	1	203	MSTRG.25412	1.64337	1.38333	1.91149	0.118689	0.302013	0.918409	-1.88271	0.0163281	down	no
32582	u	Chr03	.	22681013	22681607	MSTRG.12779.1	1	595	MSTRG.12779	1.47969	1.45736	1.71053	1.90204	1.87394	2.29979	0.386589	0.0164268	up	no
65428	u	Chr09	.	8797439	8797853	MSTRG.24971.1	1	415	MSTRG.24971	0.988491	0.400141	0.270013	3.34074	1.44797	1.06701	1.81984	0.0164551	up	no
82405	u	Chr12	-	19494673	19495422	MSTRG.31418.1	3	564	MSTRG.31418	0.997338	1.01191	1.65052	0.069242	0.460201	0.488363	-1.84629	0.0164982	down	no
23434	u	Chr02	-	10219816	10221209	MSTRG.9360.1	3	454	MSTRG.9360	51.8166	55.6778	57.8281	85.3672	66.2539	67.937	0.409319	0.016528	up	no
77124	u	Chr11	+	14050995	14051974	MSTRG.29436.1	2	902	MSTRG.29436	1.91623	1.58918	1.44035	0.780204	0.81892	1.27182	-0.784668	0.0165444	down	no
58529	i	Chr08	.	1405671	1406070	MSTRG.22438.1	1	400	MSTRG.22438	1.1358	1.44541	1.12479	1.82211	1.96805	1.69156	0.564764	0.0165544	up	no
340	u	Chr00	.	3016527	3016901	MSTRG.155.1	1	375	MSTRG.155	0.628614	0.241078	0.386007	1.32865	0.933032	0.773224	1.27316	0.0166164	up	no
61868	u	Chr08	+	17933357	17943436	MSTRG.23701.1	3	2281	MSTRG.23701	2.14045	2.29716	2.15771	2.25201	2.49792	2.96881	0.226922	0.0167518	up	no
56058	u	Chr07	-	14631981	14636850	MSTRG.21518.2	2	451	MSTRG.21518	1.90736	0.591049	3.79541	0.532885	0.547419	0.154604	-2.34953	0.0168234	down	no
61623	u	Chr08	.	15995487	15995743	MSTRG.23593.1	1	257	MSTRG.23593	1.60746	1.04742	1.13291	1.96825	1.75282	3.21153	0.87204	0.0169157	up	no
42477	u	Chr05	-	8592539	8596161	MSTRG.16503.1	3	3140	MSTRG.16503	2.5561	2.21911	2.64571	4.65951	3.42954	3.07664	0.589402	0.0169328	up	no
36569	u	Chr04	.	12041078	12041344	MSTRG.14308.1	1	267	MSTRG.14308	0.230631	0.201243	0.266704	0.559109	1.97751	0.372834	2.05825	0.0169538	up	no
80875	u	Chr12	.	10474441	10475690	MSTRG.30816.1	1	1250	MSTRG.30816	2.31556	2.96164	1.47247	0.981507	1.09865	1.37246	-0.967126	0.0169873	down	no
35200	x	Chr04	-	4911109	4915401	MSTRG.13800.1	2	234	MSTRG.13800	0.364938	0.201571	0.085661	0.179637	2.11648	1.55115	2.56051	0.0170062	up	no
68356	x	Chr10	+	1065864	1067021	MSTRG.26088.4	3	312	MSTRG.26088	0.314132	0.380253	0.204689	0.654478	1.49419	0.538737	1.5797	0.0170063	up	no
85853	u	Chr13	.	9497963	9498286	MSTRG.32730.1	1	324	MSTRG.32730	14.6845	15.1095	16.4154	7.08462	11.5658	10.7391	-0.652883	0.0171265	down	no
39370	j	Chr04	+	27933163	27935422	MSTRG.15307.3	5	1225	MSTRG.15307	0.169853	0.013671	0.092916	2.64588	0.056912	0.349278	3.46475	0.017139	up	no
47193	u	Chr06	.	2138003	2138240	MSTRG.18296.1	1	238	MSTRG.18296	1.06842	0.041519	2.4642	0	0.07849	0.131922	-4.08631	0.017149	down	no
50448	u	Chr06	+	19435987	19439778	MSTRG.19519.4	2	309	MSTRG.19519	7841.21	7970.24	4611.35	26675.3	11817.3	10468	1.26144	0.0171871	up	no
19510	i	Chr01	.	29057117	29057421	MSTRG.7911.1	1	305	MSTRG.7911	4.13699	3.16748	3.36972	2.13752	2.08027	1.3167	-0.947604	0.0172453	down	no
38319	u	Chr04	.	25070815	25072145	MSTRG.14963.1	1	1331	MSTRG.14963	0.608301	0.798441	1.1116	0.255542	0.379008	0.532253	-1.10991	0.0172458	down	no
32222	u	Chr03	.	20601608	20602216	MSTRG.12633.1	1	609	MSTRG.12633	38.8709	34.9929	33.6681	37.6226	47.8361	62.8057	0.463408	0.0172497	up	no
9415	u	Chr00	.	80305234	80305801	MSTRG.3933.1	1	568	MSTRG.3933	29.7206	30.6879	31.1032	15.6253	17.2551	26.0147	-0.635807	0.0173132	down	no
74210	u	Chr11	+	1832517	1833858	MSTRG.28351.1	2	581	MSTRG.28351	1.19418	1.2393	1.18638	0.492799	0.575629	0.929435	-0.857476	0.0173897	down	no
92416	u	Chr14	.	16684111	16684716	MSTRG.35213.1	1	606	MSTRG.35213	1.25671	1.22729	1.08275	0.829306	0.573338	0.530425	-0.883719	0.0174734	down	no
68745	u	Chr10	.	2880872	2881283	MSTRG.26242.1	1	412	MSTRG.26242	0.566919	0.233127	1.33441	0.098767	0.110534	0.222189	-2.30647	0.0174769	down	no
28089	i	Chr03	.	3251937	3252390	MSTRG.11052.1	1	454	MSTRG.11052	0.52442	0.986983	1.24394	1.76946	1.53602	1.90066	0.917984	0.0175261	up	no
32931	u	Chr03	.	24850136	24850386	MSTRG.12936.1	1	251	MSTRG.12936	1.17488	1.83053	1.09155	0.416124	0.739111	0.528802	-1.28263	0.0175841	down	no
86028	u	Chr13	.	10897758	10898310	MSTRG.32808.1	1	553	MSTRG.32808	0.821552	0.502016	0.48038	1.11502	0.832805	1.40885	0.895873	0.0176054	up	no
18121	u	Chr01	.	25097742	25097982	MSTRG.7459.1	1	241	MSTRG.7459	5.0009	3.71254	4.17249	6.22844	5.23059	9.85748	0.726173	0.0176132	up	no
60642	u	Chr08	-	10726520	10729393	MSTRG.23221.5	5	861	MSTRG.23221	1.87704	1.95402	1.66421	1.15355	1.03289	1.44399	-0.598056	0.017632	down	no
63508	u	Chr09	.	2999733	3000265	MSTRG.24283.1	1	533	MSTRG.24283	1.18692	1.23459	1.32677	0	0.226963	0	-4.0457	0.0176925	down	no
5875	u	Chr00	.	51803547	51804350	MSTRG.2500.1	1	804	MSTRG.2500	1.03168	1.46411	0.965161	1.50233	1.67331	2.04001	0.591679	0.0177283	up	no
80369	u	Chr12	.	7413907	7414138	MSTRG.30605.1	1	232	MSTRG.30605	4.57622	3.61317	4.97381	1.95937	1.91935	3.29206	-0.876308	0.0177434	down	no
26762	x	Chr02	-	26680049	26681157	MSTRG.10592.1	2	577	MSTRG.10592	2.0488	1.99955	1.74362	2.54128	2.70494	2.35921	0.392978	0.0178156	up	no
83457	i	Chr12	.	22687973	22688265	MSTRG.31828.1	1	293	MSTRG.31828	0.900334	0.752212	0.465558	2.08458	1.78349	0.9719	1.19223	0.0178407	up	no
60889	x	Chr08	+	11859229	11860200	MSTRG.23320.1	2	332	MSTRG.23320	118.783	111.874	128.958	160.632	129.449	154.13	0.304791	0.0179877	up	no
41043	j	Chr05	-	688452	690438	MSTRG.15936.3	4	844	MSTRG.15936	1.77216	0.877364	0.691375	2.21484	1.98923	2.69705	1.0466	0.0180374	up	no
54497	u	Chr07	.	4974327	4975242	MSTRG.20936.1	1	916	MSTRG.20936	1.04571	1.06635	1.14086	1.57755	1.7393	1.2685	0.495294	0.0181683	up	no
60341	i	Chr08	+	8898729	8899359	MSTRG.23130.2	2	597	MSTRG.23130	0.002084	0	0	0.77569	0	0.354091	9.08247	0.01817	up	no
4178	u	Chr00	.	38679730	38680870	MSTRG.1801.1	1	1141	MSTRG.1801	0.303758	0.451643	0.557638	0.902819	0.542228	1.23683	1.03033	0.0182231	up	no
4404	u	Chr00	.	40982384	40982612	MSTRG.1893.1	1	229	MSTRG.1893	0.119013	0.091838	0.305576	0.494505	1.36629	0.422302	2.14435	0.0182405	up	no
10936	u	Chr00	.	94856078	94856424	MSTRG.4575.1	1	347	MSTRG.4575	1.21314	0.880036	1.21397	0.318244	0.631549	0.618334	-1.07654	0.0183274	down	no
2541	u	Chr00	.	23280557	23280863	MSTRG.1127.1	1	307	MSTRG.1127	1.89528	1.56618	1.37312	0.122301	0.255458	0.94864	-1.86587	0.0183633	down	no
90490	u	Chr14	.	5859547	5859933	MSTRG.34447.1	1	387	MSTRG.34447	110.5	112.316	106.522	56.7944	88.3133	73.5259	-0.591053	0.0184104	down	no
5865	u	Chr00	.	51747002	51747483	MSTRG.2492.1	1	482	MSTRG.2492	5.50915	4.54809	4.27293	2.78432	3.57733	3.0676	-0.603841	0.0184805	down	no
26200	o	Chr02	+	23675396	23681470	MSTRG.10382.1	2	236	MSTRG.10382	0.953793	0.603706	0.907471	1.14519	1.86506	1.53666	0.883317	0.0185423	up	no
76828	u	Chr11	.	11887008	11887496	MSTRG.29304.1	1	489	MSTRG.29304	5.76887	3.44908	3.70715	2.3671	2.32054	2.60994	-0.824684	0.0185945	down	no
97236	u	Chr15	.	17306796	17307037	MSTRG.36988.1	1	242	MSTRG.36988	0.664457	0.182641	1.21842	0	0	0.136334	-3.92129	0.0185965	down	no
40754	o	Chr04	+	32144454	32167050	MSTRG.15834.1	2	258	MSTRG.15834	0	0.068793	0.358601	0.822198	2.32495	0.744318	3.18668	0.0185985	up	no
25883	u	Chr02	-	21461090	21472370	MSTRG.10251.2	3	1340	MSTRG.10251	2.39994	1.89992	2.60893	1.01718	1.17043	1.801	-0.792549	0.0186065	down	no
1728	u	Chr00	.	15401915	15402279	MSTRG.785.1	1	365	MSTRG.785	0.634329	1.20858	0.706905	0.361776	0.263204	0.407429	-1.30438	0.0186349	down	no
9929	u	Chr00	.	85049097	85049349	MSTRG.4147.1	1	253	MSTRG.4147	2.10797	2.04163	2.15178	0.760277	1.23212	1.45746	-0.869131	0.0187126	down	no
7516	u	Chr00	+	63418400	63419793	MSTRG.3152.1	2	310	MSTRG.3152	4.07296	3.4156	0	0	0	0	-14.6074	0.0187621	down	no
37540	u	Chr04	.	19746806	19747462	MSTRG.14665.1	1	657	MSTRG.14665	7.22124	6.84828	6.96994	2.69177	3.83898	5.58415	-0.796315	0.0189142	down	no
85237	u	Chr13	-	4452925	4453586	MSTRG.32468.2	2	553	MSTRG.32468	0.413559	0.542821	0.357718	0.118308	0.225985	0.193243	-1.28964	0.0190317	down	no
55159	u	Chr07	.	8927742	8927953	MSTRG.21178.1	1	212	MSTRG.21178	0.442489	0.501229	0.418271	0.690713	1.22756	0.880684	1.03917	0.019079	up	no
67076	u	Chr09	-	19360483	19364382	MSTRG.25614.1	2	229	MSTRG.25614	0.554084	0.296216	0.763266	1.08721	1.06155	1.27966	1.08729	0.019091	up	no
1896	u	Chr00	.	17510108	17510364	MSTRG.863.1	1	257	MSTRG.863	1.05059	1.39507	1.27835	0.06875	0.674616	0.209823	-1.96602	0.0191467	down	no
21071	u	Chr02	+	2100498	2104057	MSTRG.8472.1	2	354	MSTRG.8472	0.348991	0.792579	0.865154	1.9806	2.34281	0.897473	1.37945	0.0192226	up	no
28832	o	Chr03	-	5823029	5837617	MSTRG.11320.1	2	406	MSTRG.11320	0.309464	0.132345	0.258345	0.567237	1.70343	0.376875	1.91891	0.0192606	up	no
89350	x	Chr14	+	1702461	1740818	MSTRG.34047.1	2	240	MSTRG.34047	4.83755	2.34517	1.41627	0	0.612119	0.564821	-2.86913	0.0193141	down	no
32738	u	Chr03	.	23771020	23771500	MSTRG.12854.1	1	481	MSTRG.12854	48.678	51.3522	55.7231	32.397	42.7656	35.5556	-0.492371	0.0194272	down	no
91562	u	Chr14	-	12263177	12267432	MSTRG.34904.1	2	3248	MSTRG.34904	1.35032	1.30093	1.22095	0.905934	0.987439	1.09428	-0.374139	0.0194275	down	no
47789	u	Chr06	.	5894794	5895677	MSTRG.18488.1	1	884	MSTRG.18488	2.15376	1.86872	0.761603	0.720911	0.316886	0.616001	-1.53246	0.0194295	down	no
26412	u	Chr02	+	24338073	24338465	MSTRG.10430.1	2	283	MSTRG.10430	1.35507	1.26162	0.913367	2.57896	1.8122	1.75677	0.800412	0.0194972	up	no
81261	u	Chr12	.	13448553	13448797	MSTRG.30987.1	1	245	MSTRG.30987	2.71044	3.99876	3.68726	5.59898	5.11832	4.71747	0.57009	0.0195612	up	no
77853	u	Chr11	.	18121865	18122133	MSTRG.29687.1	1	269	MSTRG.29687	1.34865	2.38115	1.86909	0.332897	0.887791	0.988844	-1.3414	0.0195636	down	no
66922	x	Chr09	+	18660465	18666002	MSTRG.25561.4	4	1500	MSTRG.25561	0.559992	0.154578	0.48358	0.076863	0.174751	0.088987	-1.81465	0.0196113	down	no
60175	u	Chr08	.	7801175	7801647	MSTRG.23060.1	1	473	MSTRG.23060	0.291358	0.799942	0.423298	1.15503	1.5694	0.873792	1.24835	0.0197134	up	no
62859	j	Chr09	-	1373333	1374122	MSTRG.24057.4	2	592	MSTRG.24057	0.142859	0.145955	0.06142	0.58395	0.155146	0.403663	1.70613	0.0197152	up	no
82395	x	Chr12	-	19462486	19463779	MSTRG.31412.1	3	502	MSTRG.31412	1.69328	1.86028	3.52462	0	0.556256	0.358244	-2.95232	0.0198541	down	no
2771	u	Chr00	.	25352746	25352985	MSTRG.1211.1	1	240	MSTRG.1211	1.39448	1.84062	1.53974	0.765903	0.949347	0.586616	-1.05265	0.0199473	down	no
3058	j	Chr00	+	28195621	28196354	MSTRG.1323.1	2	598	MSTRG.1323	1.43083	1.87688	1.83873	0.843032	1.04846	0.451009	-1.13553	0.0199758	down	no
12619	u	Chr00	.	115442769	115442973	MSTRG.5364.1	1	205	MSTRG.5364	1.14865	1.36311	1.4451	0.470126	0.716154	0.67991	-1.08426	0.0202125	down	no
43429	u	Chr05	+	15631234	15638825	MSTRG.16908.1	2	316	MSTRG.16908	0.941262	1.19669	1.38606	0.604255	0.120836	0.478712	-1.54962	0.0203008	down	no
17575	u	Chr01	.	23390511	23391357	MSTRG.7259.1	1	847	MSTRG.7259	1.10474	0.629122	1.17167	0.325395	0.575563	0.451532	-1.10319	0.0204028	down	no
97339	i	Chr15	.	17908477	17909245	MSTRG.37038.1	1	769	MSTRG.37038	0.333678	0.210013	0.391248	1.14073	1.08159	0.334911	1.45164	0.020592	up	no
14441	i	Chr01	.	6637051	6637369	MSTRG.6072.1	1	319	MSTRG.6072	0.975342	1.45958	1.02335	0.234664	0.731524	0.307728	-1.44078	0.0206216	down	no
34293	u	Chr04	.	1883797	1884136	MSTRG.13431.1	1	340	MSTRG.13431	8.48329	7.2579	7.59076	4.17539	6.08521	5.47178	-0.56857	0.0208074	down	no
66931	u	Chr09	-	18675594	18678112	MSTRG.25563.3	2	2461	MSTRG.25563	0.589938	0.287524	0	0	0	0	-11.5142	0.0209468	down	no
41066	u	Chr05	-	760236	762383	MSTRG.15946.1	2	1456	MSTRG.15946	0.754739	1.09083	0.813862	1.97777	1.22977	1.29084	0.758284	0.0209892	up	no
82105	u	Chr12	+	18391647	18392634	MSTRG.31305.2	3	766	MSTRG.31305	9.55626	13.4531	6.60098	4.48525	1.35357	4.30041	-1.54615	0.021082	down	no
42291	u	Chr05	-	7288653	7290911	MSTRG.16437.1	3	1714	MSTRG.16437	1.28226	0.960395	1.17345	1.78034	1.45363	1.46612	0.460331	0.0211061	up	no
85764	u	Chr13	.	8927848	8928085	MSTRG.32689.1	1	238	MSTRG.32689	0.358121	0.802945	0.162553	1.18108	1.25653	1.07651	1.40867	0.0211146	up	no
6470	u	Chr00	.	55376779	55377052	MSTRG.2710.1	1	274	MSTRG.2710	0.222393	0.129995	0	0.525406	1.79604	0.32985	2.91146	0.0211161	up	no
36783	u	Chr04	.	13544325	13544638	MSTRG.14390.1	1	314	MSTRG.14390	2.52073	2.22228	1.38017	0.306492	0.609775	1.2459	-1.5018	0.0211251	down	no
8994	u	Chr00	-	76644800	76646449	MSTRG.3740.3	2	970	MSTRG.3740	1.05975	1.03515	0	0	0	0	-12.7696	0.0211674	down	no
82599	u	Chr12	-	20186419	20190118	MSTRG.31499.1	2	3540	MSTRG.31499	1.77553	1.82029	1.51918	0.761614	1.08144	1.35194	-0.678922	0.0212979	down	no
13963	u	Chr01	.	3892714	3892925	MSTRG.5892.1	1	212	MSTRG.5892	0.641569	0.295886	0.215933	1.23122	0.673875	1.27971	1.46533	0.0213136	up	no
77163	u	Chr11	-	14493251	14493553	MSTRG.29439.1	1	303	MSTRG.29439	1.17468	1.10476	1.54564	0.204715	0.809082	0.288499	-1.55443	0.0213492	down	no
34555	u	Chr04	.	2732757	2734579	MSTRG.13543.1	1	1823	MSTRG.13543	4.97266	6.02419	5.69907	3.95773	4.36214	4.17417	-0.418256	0.0213804	down	no
8711	u	Chr00	+	74153633	74168708	MSTRG.3618.1	2	320	MSTRG.3618	2.37761	2.41991	0.880973	0.72355	0.796017	0.382495	-1.57794	0.0214322	down	no
17038	u	Chr01	.	21395817	21396070	MSTRG.7058.1	1	254	MSTRG.7058	3.09042	2.75341	2.29927	0.580215	1.6368	1.46162	-1.14641	0.0214382	down	no
87489	i	Chr13	.	18650622	18650884	MSTRG.33375.1	1	263	MSTRG.33375	1.73136	2.12994	1.73826	0.911539	1.01756	1.25613	-0.813915	0.0215461	down	no
64370	u	Chr09	+	5440473	5441952	MSTRG.24583.1	4	1259	MSTRG.24583	1.1201	1.10587	0.827231	1.32064	1.45723	1.32927	0.427814	0.0216169	up	no
10424	u	Chr00	.	89988655	89988892	MSTRG.4362.1	1	238	MSTRG.4362	2.14648	1.42354	0.927611	2.72154	2.58729	2.77751	0.846321	0.0216454	up	no
69165	i	Chr10	.	5242680	5242917	MSTRG.26398.1	1	238	MSTRG.26398	1.24667	1.07519	0.557603	0	0.102348	0.384516	-2.56421	0.0217392	down	no
71406	u	Chr10	.	18808581	18808866	MSTRG.27304.1	1	286	MSTRG.27304	0.256214	0.115615	0.159523	0.523721	0.248031	1.2822	1.95066	0.0218027	up	no
3696	u	Chr00	.	33997461	33997668	MSTRG.1601.1	1	208	MSTRG.1601	4.27636	4.01341	2.45577	1.56379	0.463692	1.71231	-1.52271	0.0218476	down	no
27626	u	Chr03	.	1530093	1530379	MSTRG.10886.1	1	287	MSTRG.10886	0.796871	0.93186	1.39634	0.369385	0.523008	0.414414	-1.25784	0.021877	down	no
13127	x	Chr01	+	864660	872805	MSTRG.5583.1	2	460	MSTRG.5583	0.851837	0.807799	0.966108	2.06036	1.55606	1.08283	0.839706	0.0218826	up	no
11081	u	Chr00	+	96300030	96300377	MSTRG.4639.1	2	327	MSTRG.4639	8.31253	8.20846	7.09747	9.50496	9.77153	9.27282	0.273541	0.0220483	up	no
69669	u	Chr10	.	8644593	8645561	MSTRG.26615.1	1	969	MSTRG.26615	16.7935	14.8349	14.053	9.21425	6.82724	11.927	-0.707804	0.0220697	down	no
8030	x	Chr00	-	67986404	67987260	MSTRG.3363.1	3	309	MSTRG.3363	39.2471	33.0349	56.3194	5.94508	14.5242	25.7274	-1.47704	0.0220808	down	no
60625	u	Chr08	.	10641561	10642352	MSTRG.23217.1	1	792	MSTRG.23217	1.6214	1.15595	1.42525	0.824681	0.868861	0.963932	-0.661227	0.0220965	down	no
2802	u	Chr00	.	25758936	25759385	MSTRG.1224.1	1	450	MSTRG.1224	0.074848	0.291757	0.446646	0.932525	1.16089	0.519954	1.68414	0.0221576	up	no
65599	u	Chr09	+	9446241	9447491	MSTRG.25030.2	3	978	MSTRG.25030	1.45461	1.37435	1.02744	0.774926	0.797734	0.858502	-0.66561	0.0221749	down	no
42309	u	Chr05	.	7404724	7405115	MSTRG.16445.1	1	392	MSTRG.16445	0.455523	0.365627	0.582328	0.827717	0.623499	1.34817	0.996102	0.022237	up	no
24118	x	Chr02	+	12438165	12438757	MSTRG.9595.1	2	567	MSTRG.9595	1.20575	1.03426	1.24574	0.515591	0.110049	0.575781	-1.53672	0.0223422	down	no
11721	u	Chr00	.	104010165	104010854	MSTRG.4930.1	1	690	MSTRG.4930	0.537142	0.501237	0.74096	0.898286	0.76354	1.11419	0.641673	0.0223487	up	no
68407	u	Chr10	.	1224968	1227392	MSTRG.26102.1	1	2425	MSTRG.26102	12.5325	13.4817	10.8398	5.94053	8.55992	9.5277	-0.617094	0.0223547	down	no
44858	i	Chr05	.	21127279	21127502	MSTRG.17443.1	1	224	MSTRG.17443	1.79673	2.38188	1.97163	1.24466	1.14819	0.797116	-0.947101	0.0224539	down	no
14906	u	Chr01	.	9885496	9885951	MSTRG.6275.1	1	456	MSTRG.6275	0.361706	0.359098	0.952183	1.0343	1.34124	1.29239	1.13254	0.0225509	up	no
8593	u	Chr00	+	73074154	73075260	MSTRG.3573.1	2	902	MSTRG.3573	39.0293	43.1285	51.0169	61.1532	57.9854	52.5116	0.366151	0.0225511	up	no
47863	u	Chr06	+	6206347	6208522	MSTRG.18520.2	3	1292	MSTRG.18520	2.98839	3.06292	3.3474	2.30101	2.49038	2.31833	-0.402669	0.0225662	down	no
91718	j	Chr14	-	13579107	13581680	MSTRG.34965.3	3	2351	MSTRG.34965	6.80262	7.42014	6.31357	3.87632	4.59129	5.85648	-0.519734	0.0226095	down	no
1301	u	Chr00	-	12092550	12095272	MSTRG.585.1	4	612	MSTRG.585	0.509948	1.21334	0.880581	2.17173	1.65257	1.39262	1.00254	0.0226156	up	no
2221	u	Chr00	-	20432106	20435304	MSTRG.1012.3	6	938	MSTRG.1012	0	0	0.039852	0.72694	5.13822	0	7.20138	0.022681	up	no
25073	u	Chr02	.	15855732	15855938	MSTRG.9935.1	1	207	MSTRG.9935	0.883748	0.800453	1.10053	1.96515	1.01615	2.95596	1.09226	0.0227315	up	no
3218	u	Chr00	.	29875198	29875419	MSTRG.1382.1	1	222	MSTRG.1382	0.403042	0.454501	0.657847	0.847901	1.08501	0.971003	0.938311	0.0228344	up	no
255	u	Chr00	.	2073795	2074183	MSTRG.123.1	1	389	MSTRG.123	13.7983	12.2946	11.6462	7.95273	9.49015	10.3826	-0.439652	0.0228535	down	no
1865	u	Chr00	.	17096190	17096439	MSTRG.850.1	1	250	MSTRG.850	1.67766	1.62655	1.06169	0.691496	0.75315	0.673067	-1.04377	0.0229323	down	no
8883	u	Chr00	.	75624447	75624867	MSTRG.3688.1	1	421	MSTRG.3688	1.55367	1.65654	1.96841	0.381535	0.456101	1.23698	-1.31972	0.0229919	down	no
36094	u	Chr04	.	9265770	9266051	MSTRG.14137.1	1	282	MSTRG.14137	0.723244	1.59264	0.976729	0.265931	0.598233	0.254898	-1.55694	0.0231137	down	no
54901	u	Chr07	.	7241024	7241319	MSTRG.21083.1	1	296	MSTRG.21083	1.20637	2.36751	1.03532	0.630838	0.682118	0.520586	-1.32989	0.023128	down	no
26712	u	Chr02	+	26256057	26256593	MSTRG.10567.1	2	240	MSTRG.10567	0.253547	0.298416	0	0.580877	1.33899	0.776295	2.28826	0.0231645	up	no
81613	i	Chr12	+	16125693	16130583	MSTRG.31126.2	2	499	MSTRG.31126	1.45276	0.774056	0.722954	2.31573	1.38902	2.06223	0.967213	0.0232234	up	no
35706	u	Chr04	.	7155258	7155481	MSTRG.13980.1	1	224	MSTRG.13980	2.12635	2.34502	4.03363	1.02722	0.911841	1.75154	-1.20445	0.0232384	down	no
32170	u	Chr03	-	20320782	20337551	MSTRG.12617.1	3	454	MSTRG.12617	1.69227	1.66898	2.1927	0.646353	1.05662	1.31976	-0.877661	0.0232384	down	no
97961	x	Chr15	-	21086261	21092915	MSTRG.37260.1	2	389	MSTRG.37260	0.333562	0.284056	0.065773	0	0.038932	0	-4.13368	0.0233577	down	no
98094	o	Chr15	+	21432087	21451959	MSTRG.37303.1	2	271	MSTRG.37303	0.675879	0.371887	1.00816	0.052942	0	0.227966	-2.87162	0.0234554	down	no
9962	u	Chr00	.	85332922	85333273	MSTRG.4159.1	1	352	MSTRG.4159	0.028487	0.452692	0.012151	1.26217	1.1006	0.648234	2.60962	0.02355	up	no
41047	u	Chr05	.	690598	690961	MSTRG.15937.1	1	364	MSTRG.15937	204.972	233.944	239.774	94.7376	172.68	140.054	-0.736053	0.0235692	down	no
83943	j	Chr12	+	23772235	23773851	MSTRG.31995.3	4	1135	MSTRG.31995	1.67932	1.76563	1.59294	1.17877	0.688085	1.09977	-0.763998	0.023627	down	no
38324	x	Chr04	-	25078107	25081111	MSTRG.14967.1	6	1169	MSTRG.14967	1.40874	0.976602	2.02177	0.879287	0.420884	0.427631	-1.3509	0.0237272	down	no
72159	u	Chr10	+	21609670	21610772	MSTRG.27597.1	2	601	MSTRG.27597	1.94674	2.43151	2.85674	3.15707	2.96393	4.56003	0.561988	0.023777	up	no
1203	o	Chr00	-	11049693	11050426	MSTRG.534.2	2	649	MSTRG.534	11.0749	9.80129	12.9449	12.3261	13.9328	15.0207	0.287509	0.0238382	up	no
90596	u	Chr14	.	6412860	6413094	MSTRG.34525.1	1	235	MSTRG.34525	1.1003	1.70317	1.10173	2.8833	2.68545	1.69211	0.894747	0.0239299	up	no
81386	u	Chr12	.	14383534	14383740	MSTRG.31031.1	1	207	MSTRG.31031	18.8841	20.9269	19.5162	20.0235	23.1098	26.885	0.239038	0.0239969	up	no
28912	u	Chr03	.	6473564	6473770	MSTRG.11351.1	1	207	MSTRG.11351	0.268292	0.933176	0.470221	3.63931	1.74605	0.810517	1.89	0.0240241	up	no
56859	x	Chr07	-	18529315	18533431	MSTRG.21816.1	2	227	MSTRG.21816	0.092878	0	0.08895	1.60626	0.321923	0.142246	3.50929	0.0242403	up	no
934	x	Chr00	-	8481335	8487285	MSTRG.432.2	7	2462	MSTRG.432	10.9665	12.4137	13.1106	20.7872	16.0844	14.5101	0.493723	0.0242414	up	no
85948	j	Chr13	+	10204762	10209676	MSTRG.32775.4	4	1075	MSTRG.32775	1.72422	1.2533	1.5067	0.77386	0.319802	0.881648	-1.18278	0.0242457	down	no
91804	u	Chr14	-	14085177	14085977	MSTRG.35006.13	3	605	MSTRG.35006	0	5.41865	0.193067	0	0	0	-14.1912	0.0243813	down	no
47965	u	Chr06	.	7330521	7330767	MSTRG.18622.1	1	247	MSTRG.18622	0.362248	0.200804	0.45429	0.422701	0.911559	1.63377	1.5447	0.0244735	up	no
66989	u	Chr09	.	18959261	18959626	MSTRG.25580.1	1	366	MSTRG.25580	0.859853	0.766261	1.74959	0.25619	0.322428	0.612687	-1.50265	0.024512	down	no
67617	i	Chr09	+	22109784	22113285	MSTRG.25818.1	2	1880	MSTRG.25818	0.853874	0.972343	0.872889	0.634842	0.550751	0.693569	-0.522392	0.0245504	down	no
66717	u	Chr09	-	17209462	17216033	MSTRG.25482.1	2	352	MSTRG.25482	0.470217	1.19251	0.772772	0.343955	0.246693	0.264502	-1.50997	0.0248256	down	no
26458	u	Chr02	+	24604087	24606906	MSTRG.10452.1	4	672	MSTRG.10452	1.85221	1.58107	1.71543	1.87607	2.24544	2.30303	0.319381	0.0248815	up	no
50391	u	Chr06	.	19296537	19297773	MSTRG.19497.1	1	1237	MSTRG.19497	1.76622	1.72747	1.89796	2.03542	2.11116	2.10597	0.21372	0.0248959	up	no
56440	u	Chr07	.	16916122	16916470	MSTRG.21671.1	1	349	MSTRG.21671	1.1954	0.913302	1.36954	0.34392	0.734842	0.240794	-1.3983	0.0250189	down	no
11436	u	Chr00	-	100426458	100427237	MSTRG.4793.1	2	579	MSTRG.4793	1.78025	2.17068	1.60736	0.656099	1.32636	0.969638	-0.912902	0.0251083	down	no
85405	u	Chr13	.	5958107	5958372	MSTRG.32542.1	1	266	MSTRG.32542	15.4708	18.1236	17.1842	9.30508	13.3345	12.4916	-0.531468	0.0251152	down	no
32382	u	Chr03	+	21492919	21501127	MSTRG.12687.1	2	401	MSTRG.12687	0	0.192807	0.218325	1.32987	1.21696	0.307121	2.79529	0.025118	up	no
30841	x	Chr03	+	14539476	14540369	MSTRG.12103.1	2	642	MSTRG.12103	0.165277	0.076102	0.119448	0.019723	0.035465	0.007867	-2.51662	0.0251714	down	no
38960	u	Chr04	.	26814256	26814566	MSTRG.15171.1	1	311	MSTRG.15171	0.040923	0.108275	0	1.20018	0.275723	0.101739	3.40247	0.0251972	up	no
73284	u	Chr10	+	24464638	24466139	MSTRG.28020.1	3	524	MSTRG.28020	33.6562	28.1856	33.2556	24.0359	16.2932	19.3299	-0.672666	0.0252473	down	no
11321	u	Chr00	.	98923536	98923800	MSTRG.4740.1	1	265	MSTRG.4740	3.14527	2.03542	2.69182	1.25167	1.42104	1.77139	-0.824931	0.0252564	down	no
11876	u	Chr00	.	105834313	105835041	MSTRG.5018.1	1	729	MSTRG.5018	1.81116	2.7208	2.56066	3.44099	2.91549	3.67656	0.50037	0.0252595	up	no
38020	i	Chr04	.	23510566	23511559	MSTRG.14850.1	1	994	MSTRG.14850	2.68454	2.96569	2.55168	3.20384	3.14528	3.29638	0.233897	0.0253113	up	no
46873	u	Chr05	-	26125160	26152389	MSTRG.18155.1	2	360	MSTRG.18155	0.607072	0.970995	1.05796	1.12556	2.24624	1.5693	0.906467	0.0254632	up	no
59694	i	Chr08	.	5342799	5343042	MSTRG.22871.1	1	244	MSTRG.22871	0.684932	1.27506	1.92352	0.615517	0.395953	0.1596	-1.72953	0.0254766	down	no
75758	x	Chr11	+	6251400	6252060	MSTRG.28932.1	2	597	MSTRG.28932	3.15491	2.76825	3.54778	3.78609	4.09324	3.86007	0.30978	0.025493	up	no
7084	u	Chr00	.	59822970	59823360	MSTRG.2970.1	1	391	MSTRG.2970	1.13432	0.159496	1.17999	0	0.211311	0.058928	-3.19442	0.0254982	down	no
2094	u	Chr00	.	18915832	18916091	MSTRG.956.1	1	260	MSTRG.956	0	0.139333	0	1.658	0.094321	0.680869	4.12624	0.0255124	up	no
54868	u	Chr07	.	6995176	6995510	MSTRG.21075.1	1	335	MSTRG.21075	0.475851	0.909019	0.373143	1.95449	0.762013	1.7495	1.34504	0.0255391	up	no
6267	u	Chr00	+	54065540	54069023	MSTRG.2642.3	2	2417	MSTRG.2642	2.62217	1.42676	2.98781	1.30176	0.677659	1.18155	-1.15454	0.0256042	down	no
22303	j	Chr02	-	7181779	7183444	MSTRG.8931.1	2	1475	MSTRG.8931	2.11852	1.64241	1.8285	0.904817	1.25365	0.560485	-1.03965	0.0257849	down	no
11042	u	Chr00	.	95904831	95905289	MSTRG.4624.1	1	459	MSTRG.4624	0.129677	0.304046	0.734739	1.8696	1.1392	0.775597	1.69545	0.0258837	up	no
2298	u	Chr00	.	21138704	21138934	MSTRG.1034.1	1	231	MSTRG.1034	0.132174	0.24813	0.300928	0.237724	1.53721	0.91245	1.97999	0.0258876	up	no
60680	u	Chr08	.	10957122	10957464	MSTRG.23231.1	1	343	MSTRG.23231	0.739856	0.647168	0.533852	1.02967	2.03358	0.902602	1.04587	0.0259193	up	no
89588	u	Chr14	.	2573282	2573869	MSTRG.34140.1	1	588	MSTRG.34140	0.565823	0.598524	0.500936	1.0787	1.11292	0.650421	0.771158	0.0259837	up	no
75046	i	Chr11	.	4047174	4047458	MSTRG.28658.1	1	285	MSTRG.28658	2.37154	4.01827	3.75294	1.80693	2.02673	1.79142	-0.850505	0.0261299	down	no
14770	i	Chr01	+	8777731	8779037	MSTRG.6212.1	2	1219	MSTRG.6212	0.231459	0.071446	0.066565	0.260309	0.49731	0.28192	1.49241	0.0261379	up	no
11777	o	Chr00	-	104700449	104804129	MSTRG.4965.1	2	269	MSTRG.4965	0.070252	0.104393	0.238077	0.307146	1.71317	0.266915	2.47036	0.0261791	up	no
39450	u	Chr04	.	28162844	28163699	MSTRG.15337.1	1	856	MSTRG.15337	2.64367	3.44956	2.74902	4.06069	4.08112	3.54736	0.402687	0.0261821	up	no
326	j	Chr00	-	2914206	2917715	MSTRG.152.1	5	2279	MSTRG.152	18.3855	17.1199	18.4274	12.7423	13.1645	16.4315	-0.349201	0.0262226	down	no
66443	u	Chr09	.	14827061	14828070	MSTRG.25353.1	1	1010	MSTRG.25353	2.39288	3.31483	2.66643	0.922657	1.46197	2.07902	-0.907717	0.0262302	down	no
88097	u	Chr13	+	20549873	20550360	MSTRG.33604.1	2	456	MSTRG.33604	2.6168	2.78054	2.68045	3.81488	3.30076	3.25161	0.360001	0.0262901	up	no
24860	i	Chr02	-	14843555	14844261	MSTRG.9868.1	2	669	MSTRG.9868	0.643167	0.602012	0.755465	1.34425	0.707798	1.41863	0.794753	0.0262918	up	no
59846	u	Chr08	-	6132592	6133877	MSTRG.22941.5	3	1205	MSTRG.22941	5.36783	1.92576	8.11378	1.83655	1.78609	2.01014	-1.4517	0.0264634	down	no
37213	u	Chr04	.	17082965	17083211	MSTRG.14540.1	1	247	MSTRG.14540	2.81835	2.2815	2.55788	0.707211	1.73716	0.564298	-1.34779	0.0264816	down	no
47962	u	Chr06	.	7297862	7298271	MSTRG.18619.1	1	410	MSTRG.18619	0.616549	0.714462	0.374559	1.03754	0.915932	0.981608	0.783147	0.0266207	up	no
36716	u	Chr04	.	12996577	12996840	MSTRG.14362.1	1	264	MSTRG.14362	0.597982	0.404758	1.82042	0.16808	0.20324	0	-2.92657	0.0266545	down	no
25888	u	Chr02	-	21461127	21471653	MSTRG.10251.6	4	770	MSTRG.10251	0	0	0	0	0.959381	0.35473	12.0968	0.0267019	up	no
4125	u	Chr00	.	38320190	38321151	MSTRG.1788.1	1	962	MSTRG.1788	4.78111	4.02727	3.54829	7.18957	4.97773	5.66342	0.529076	0.0268565	up	no
25959	u	Chr02	+	21931973	21933217	MSTRG.10275.1	2	1137	MSTRG.10275	2.58313	2.3698	3.41225	1.85369	1.77805	1.90653	-0.59496	0.0269479	down	no
82193	u	Chr12	.	18688457	18688998	MSTRG.31331.1	1	542	MSTRG.31331	11.4951	11.7396	9.94293	16.5831	12.4706	14.3361	0.387146	0.0270061	up	no
10878	u	Chr00	.	94283263	94283520	MSTRG.4551.1	1	258	MSTRG.4551	1.16355	0.875106	1.02264	0.559326	0.295279	0.53114	-1.14348	0.0270074	down	no
62843	u	Chr09	.	1353259	1353496	MSTRG.24049.1	1	238	MSTRG.24049	0.088045	0	0.083543	0.242121	1.15211	0.202484	3.21809	0.0270526	up	no
5119	u	Chr00	.	47109326	47109684	MSTRG.2186.1	1	359	MSTRG.2186	0.583875	0.465708	0.158928	1.51762	0.611493	1.22805	1.47401	0.027053	up	no
78265	i	Chr12	+	416063	416414	MSTRG.29841.1	2	276	MSTRG.29841	0.327782	0.308525	0.239055	0.09358	0.042186	0.071506	-2.07835	0.0272549	down	no
95325	u	Chr15	-	6447636	6450947	MSTRG.36303.2	2	739	MSTRG.36303	0.775556	0.797201	0.709175	0.268678	0.558369	0.402585	-0.892029	0.0272996	down	no
26607	u	Chr02	.	25411581	25411855	MSTRG.10510.1	1	275	MSTRG.10510	0.679246	0.794375	0.614855	0.893667	1.09824	1.43969	0.716432	0.0273284	up	no
68355	x	Chr10	+	1065864	1067021	MSTRG.26088.2	3	312	MSTRG.26088	1.47005	2.37392	1.21611	0.012678	0.471999	0.71325	-2.07862	0.027332	down	no
61515	o	Chr08	-	15385363	15395949	MSTRG.23551.1	2	269	MSTRG.23551	1.70413	1.02657	1.51237	1.76861	2.25802	2.72243	0.66958	0.0273676	up	no
69951	u	Chr10	.	10948326	10948733	MSTRG.26741.1	1	408	MSTRG.26741	0.951347	0.86233	0.434069	1.3292	1.8754	1.14219	0.951472	0.0275353	up	no
47902	u	Chr06	+	6691921	6697211	MSTRG.18589.1	2	620	MSTRG.18589	1.67144	1.34683	0.997396	0.810256	0.467215	0.748229	-0.987218	0.027537	down	no
405	u	Chr00	.	3588684	3588894	MSTRG.187.1	1	211	MSTRG.187	0.243709	0.198192	0.096425	1.2499	0.4688	0.32452	1.92429	0.0276243	up	no
12560	u	Chr00	.	114712338	114712890	MSTRG.5330.1	1	553	MSTRG.5330	1.42148	1.41647	1.72953	0.158666	0.540488	0.913411	-1.50204	0.0276506	down	no
14881	u	Chr01	.	9692823	9693553	MSTRG.6267.1	1	731	MSTRG.6267	2.56195	2.59894	2.68344	2.78217	2.943	3.75041	0.272565	0.0276541	up	no
27973	o	Chr03	+	2725492	2751652	MSTRG.11009.1	2	329	MSTRG.11009	4.29402	3.78677	6.88633	1.09337	0.259371	2.48424	-1.96375	0.0276573	down	no
15341	u	Chr01	.	12681922	12682511	MSTRG.6441.1	1	590	MSTRG.6441	0.887039	0.721151	0.247137	1.44904	1.30275	1.37646	1.15386	0.0276849	up	no
67222	u	Chr09	.	20186135	20186455	MSTRG.25669.1	1	321	MSTRG.25669	3.01887	4.03041	3.47659	2.41596	1.85609	2.33357	-0.672174	0.0276962	down	no
12200	u	Chr00	.	110273582	110274009	MSTRG.5157.1	1	428	MSTRG.5157	1.34308	1.23937	0.995569	1.85021	1.46994	1.84836	0.530585	0.027818	up	no
53939	x	Chr07	+	2924100	2927878	MSTRG.20731.1	2	258	MSTRG.20731	0.727349	0.891988	1.43896	0.331525	0.552451	0.189941	-1.50985	0.0278354	down	no
6913	u	Chr00	.	58398145	58398584	MSTRG.2894.1	1	440	MSTRG.2894	0.26208	0.289547	0.320178	1.48047	0.25511	0.873132	1.58126	0.0279367	up	no
89498	u	Chr14	+	2296638	2297066	MSTRG.34102.1	1	429	MSTRG.34102	0.946388	0.776715	1.32649	1.78411	2.34527	1.32569	0.838984	0.0279721	up	no
22690	u	Chr02	.	8141366	8141649	MSTRG.9073.1	1	284	MSTRG.9073	2.16192	1.87271	2.36954	0.16402	0.860025	1.21638	-1.51524	0.0280057	down	no
4754	u	Chr00	+	43637911	43643037	MSTRG.2013.1	2	245	MSTRG.2013	1.57636	1.53686	2.3659	0.519142	1.07371	1.00154	-1.07855	0.028057	down	no
24449	u	Chr02	.	13327743	13328285	MSTRG.9696.1	1	543	MSTRG.9696	0.744704	0.636594	0.207783	1.14683	1.23698	1.10444	1.13431	0.0280631	up	no
12306	u	Chr00	.	111630774	111631055	MSTRG.5207.1	1	282	MSTRG.5207	0.246628	0.881565	1.33583	0.104664	0.252133	0.25087	-2.01966	0.0280746	down	no
25911	u	Chr02	-	21670531	21671083	MSTRG.10259.1	2	326	MSTRG.10259	18.603	14.3049	17.0047	10.0671	13.0402	10.2089	-0.583182	0.0281847	down	no
56414	u	Chr07	-	16805595	16807249	MSTRG.21659.2	2	418	MSTRG.21659	0.0768	0.063454	0.30082	1.71839	0.33974	0.239554	2.38109	0.0283298	up	no
7290	u	Chr00	.	61697111	61697490	MSTRG.3055.1	1	380	MSTRG.3055	0.308874	0.374933	0.253104	1.74417	0.641889	0.43426	1.58987	0.0283398	up	no
14865	u	Chr01	.	9582328	9583565	MSTRG.6230.1	1	1238	MSTRG.6230	38.6944	38.5827	34.5046	25.6252	22.759	32.2162	-0.471826	0.0283516	down	no
7802	u	Chr00	.	66008175	66008746	MSTRG.3260.1	1	572	MSTRG.3260	1.44199	0.977624	0.684711	0.483353	0.513039	0.502099	-1.05077	0.0283533	down	no
47519	o	Chr06	-	4625744	4638026	MSTRG.18426.1	2	1010	MSTRG.18426	0.851135	1.05978	1.1256	1.59556	1.36959	1.25351	0.474368	0.0284032	up	no
2803	u	Chr00	.	25760591	25760916	MSTRG.1225.1	1	326	MSTRG.1225	0.988228	0.417648	0.422687	1.08891	1.47118	1.25926	1.06262	0.0284386	up	no
60893	u	Chr08	.	11881736	11882129	MSTRG.23294.1	1	394	MSTRG.23294	1.93439	3.22846	1.9967	4.41162	3.59482	3.51825	0.686786	0.0284594	up	no
9101	u	Chr00	-	77879902	77880287	MSTRG.3778.1	3	203	MSTRG.3778	2.24151	1.51193	1.69623	1.1775	0.634025	0.796914	-1.06298	0.0285438	down	no
71185	u	Chr10	+	17859739	17860725	MSTRG.27212.1	2	921	MSTRG.27212	1.82966	2.71615	1.7661	1.2156	0.4028	0.964048	-1.28934	0.0286934	down	no
96999	u	Chr15	+	15676680	15678584	MSTRG.36901.2	2	690	MSTRG.36901	1.81542	1.1022	1.31074	2.28179	1.67119	3.09419	0.736947	0.0289259	up	no
86478	j	Chr13	-	13887720	13888994	MSTRG.33000.3	2	514	MSTRG.33000	1.88543	1.88601	2.94973	1.23118	1.41513	1.18038	-0.812619	0.0291976	down	no
80975	i	Chr12	.	11096431	11096731	MSTRG.30867.1	1	301	MSTRG.30867	0.929381	0.804906	0.49538	1.44019	1.90637	1.03079	0.973231	0.0292715	up	no
77763	j	Chr11	-	17679067	17682756	MSTRG.29648.4	3	1312	MSTRG.29648	2.44498	2.3174	2.56554	1.03353	1.63305	1.93803	-0.670323	0.029359	down	no
12662	u	Chr00	.	116003894	116004308	MSTRG.5385.1	1	415	MSTRG.5385	0.385979	1.17201	1.73373	0.354152	0.282772	0.390206	-1.68022	0.0296155	down	no
3706	u	Chr00	.	34108501	34108973	MSTRG.1603.1	1	473	MSTRG.1603	1.22613	1.17318	0.978083	1.27569	1.52291	1.9832	0.501643	0.0296737	up	no
9712	u	Chr00	.	83065992	83066198	MSTRG.4058.1	1	207	MSTRG.4058	0.612351	1.69428	0.341031	0.072747	0.021468	0.348036	-2.58178	0.0299562	down	no
55875	u	Chr07	.	13293596	13294191	MSTRG.21450.1	1	596	MSTRG.21450	1.10685	1.12725	1.00382	1.31915	1.28283	1.76508	0.431595	0.0300408	up	no
6990	u	Chr00	-	59019503	59021423	MSTRG.2931.3	3	739	MSTRG.2931	1.58519	4.40065	1.17649	1.10008	0.531143	0.357893	-1.8483	0.0300634	down	no
15073	u	Chr01	.	10935806	10936033	MSTRG.6333.1	1	228	MSTRG.6333	0.611207	0.270856	1.55486	0.256263	0.105393	0.15799	-2.22946	0.0300865	down	no
85903	u	Chr13	+	9908319	9908604	MSTRG.32754.1	1	286	MSTRG.32754	0.357621	0.543813	0.803006	1.06345	1.19525	0.906615	0.893049	0.0301047	up	no
69483	i	Chr10	.	7451657	7453945	MSTRG.26535.1	1	2289	MSTRG.26535	0.915444	0.870114	0.979213	0.531737	0.727878	0.470831	-0.676016	0.0301323	down	no
80310	o	Chr12	-	6957477	6960172	MSTRG.30580.5	5	504	MSTRG.30580	3.4609	3.39941	1.95446	4.19017	4.02578	7.37572	0.82278	0.0301409	up	no
36239	u	Chr04	-	9955156	9967426	MSTRG.14180.1	5	3803	MSTRG.14180	0.982433	1.07454	1.22391	0.695246	0.650905	0.365878	-0.938374	0.0301475	down	no
4083	u	Chr00	-	37875782	37876712	MSTRG.1762.1	2	740	MSTRG.1762	1.60331	1.33558	1.52482	1.97215	1.63074	2.42502	0.43342	0.0302049	up	no
9606	u	Chr00	.	81931658	81932023	MSTRG.4015.1	1	366	MSTRG.4015	0.20267	0.497555	0.371859	0.40376	1.29466	1.00327	1.33344	0.0302484	up	no
43021	o	Chr05	+	12950293	12954192	MSTRG.16738.1	2	202	MSTRG.16738	6.04722	5.55879	4.59906	3.03591	3.33154	4.21252	-0.615109	0.0302853	down	no
9200	u	Chr00	.	78734354	78734687	MSTRG.3837.1	1	334	MSTRG.3837	0.497597	1.16251	0.375644	0.307787	0.146847	0.092789	-1.89484	0.0304478	down	no
10653	u	Chr00	.	92194073	92194317	MSTRG.4456.1	1	245	MSTRG.4456	1.19321	0.756683	0.459257	0	0.246209	0.266019	-2.23367	0.030457	down	no
77445	u	Chr11	+	16075546	16077142	MSTRG.29533.2	3	1021	MSTRG.29533	1.20646	1.20062	0.839635	1.55843	1.30953	1.66647	0.481939	0.0305506	up	no
2174	x	Chr00	+	19759546	19759877	MSTRG.994.1	2	303	MSTRG.994	1.10504	2.01651	1.76291	0.650506	0.826073	0.963884	-1.00104	0.0305657	down	no
81330	u	Chr12	.	13833406	13833696	MSTRG.31008.1	1	291	MSTRG.31008	1.86804	2.5469	1.9459	2.59365	5.83035	3.22037	0.872341	0.0305878	up	no
23574	i	Chr02	-	10654573	10655412	MSTRG.9404.2	1	840	MSTRG.9404	0.850768	0.882507	0.955815	1.04909	1.08216	1.3315	0.3648	0.0307177	up	no
76185	x	Chr11	+	8027430	8044397	MSTRG.29072.1	2	317	MSTRG.29072	2.71153	1.21986	2.2163	1.15309	0.460403	0.337722	-1.65567	0.0307232	down	no
28282	x	Chr03	-	4056114	4062313	MSTRG.11125.1	2	323	MSTRG.11125	0.596478	0.940587	0.391075	0.898378	1.75386	1.32278	1.04375	0.0307425	up	no
88883	u	Chr14	.	15420	15748	MSTRG.33904.1	1	329	MSTRG.33904	1.10309	1.19755	0.896695	0.1306	0.656847	0.401952	-1.42663	0.0308235	down	no
20569	u	Chr01	.	31708351	31708659	MSTRG.8279.1	1	309	MSTRG.8279	0.061574	0.165628	0.372615	0.335288	0.615204	1.08279	1.76121	0.0308836	up	no
10388	u	Chr00	.	89650538	89650996	MSTRG.4345.1	1	459	MSTRG.4345	1.10491	0.883534	1.01446	0.670152	0.52424	0.518243	-0.810144	0.0309996	down	no
680	u	Chr00	+	5863533	5864991	MSTRG.308.3	2	1142	MSTRG.308	0.428157	0.442039	0.082987	0	0.023799	0.105126	-2.88622	0.0310273	down	no
30472	i	Chr03	-	13413796	13416095	MSTRG.11944.1	2	955	MSTRG.11944	1.19891	0.949441	1.03289	0.732141	0.515907	0.738099	-0.679617	0.0310294	down	no
69067	u	Chr10	.	4797110	4797435	MSTRG.26376.1	1	326	MSTRG.26376	0.317842	1.25444	0.260988	0.091153	0.07472	0.214522	-2.26885	0.031041	down	no
54648	i	Chr07	.	5644950	5645253	MSTRG.20996.1	1	304	MSTRG.20996	1.0417	1.44039	1.04294	0.278058	0.77854	0.383767	-1.2912	0.031113	down	no
933	x	Chr00	-	8481335	8487285	MSTRG.432.1	6	2912	MSTRG.432	16.9504	15.9071	16.6801	22.7077	18.3582	19.3155	0.285582	0.0311307	up	no
97289	u	Chr15	.	17662822	17663057	MSTRG.37014.1	1	236	MSTRG.37014	3.66876	3.57768	1.94888	4.15459	4.66632	7.14598	0.796111	0.0312032	up	no
38230	i	Chr04	.	24679997	24680248	MSTRG.14932.1	1	252	MSTRG.14932	0.397148	0.560069	1.3604	0.08844	0.194631	0.313574	-1.95769	0.0312422	down	no
28958	u	Chr03	.	6750182	6750468	MSTRG.11369.1	1	287	MSTRG.11369	0.602021	0.504475	0.490338	0.511402	1.35627	1.45808	1.05846	0.0313656	up	no
48872	u	Chr06	.	11646834	11647219	MSTRG.18934.1	1	386	MSTRG.18934	0.474875	0.754969	0.24366	1.77996	1.237	0.707156	1.33765	0.0313894	up	no
25753	u	Chr02	.	20648532	20648747	MSTRG.10194.1	1	216	MSTRG.10194	0.635938	1.11895	0.854517	1.03877	2.37445	1.76152	0.987769	0.031734	up	no
27643	u	Chr03	.	1606605	1606924	MSTRG.10890.1	1	320	MSTRG.10890	0	0	0.163767	1.17082	0.998323	0.182036	3.84367	0.0318055	up	no
15234	u	Chr01	.	12106088	12107136	MSTRG.6401.1	1	1049	MSTRG.6401	0.728017	0.914256	1.04578	1.62904	1.05065	1.359	0.587326	0.0319115	up	no
76838	u	Chr11	.	11931334	11931623	MSTRG.29308.1	1	290	MSTRG.29308	0.013033	0.024984	0.031677	1.06834	0	0.280907	4.27497	0.0319443	up	no
55435	u	Chr07	.	10541638	10542594	MSTRG.21274.1	1	957	MSTRG.21274	17.9317	17.5073	15.9314	11.6366	10.4733	14.95	-0.471074	0.031959	down	no
47335	x	Chr06	+	3228343	3230028	MSTRG.18351.1	2	603	MSTRG.18351	2.54844	2.84947	2.92026	1.93756	1.1647	1.91403	-0.729642	0.0319826	down	no
53723	u	Chr07	+	2233153	2233428	MSTRG.20647.1	1	276	MSTRG.20647	1.86081	1.74288	1.61785	0.309177	1.13183	0.287483	-1.59496	0.0321369	down	no
64732	x	Chr09	+	6543563	6544766	MSTRG.24720.1	3	449	MSTRG.24720	2.13707	0.845934	0.63713	0.240864	0.429062	0.536838	-1.5849	0.0322454	down	no
65178	u	Chr09	+	7999774	8001829	MSTRG.24887.2	2	690	MSTRG.24887	1.80633	1.22744	1.62967	0.599927	0.861247	1.14704	-0.838331	0.0323133	down	no
19660	u	Chr01	.	29428704	29429533	MSTRG.7956.1	1	830	MSTRG.7956	1.30951	1.26025	1.08735	0.699475	0.933104	0.632438	-0.691182	0.0324968	down	no
34373	i	Chr04	.	2144214	2144445	MSTRG.13462.1	1	232	MSTRG.13462	10.6814	10.6907	11.7569	6.49256	8.44111	9.14509	-0.460332	0.0325386	down	no
26509	u	Chr02	.	24866235	24866468	MSTRG.10473.1	1	234	MSTRG.10473	0.286505	0.657181	0.096169	1.14463	1.42783	0.720463	1.66299	0.0325894	up	no
15595	u	Chr01	.	14414487	14414839	MSTRG.6542.1	1	353	MSTRG.6542	0.201357	0.677535	0.286436	1.16911	0.806567	0.848036	1.27686	0.0326125	up	no
80829	u	Chr12	.	10250966	10251332	MSTRG.30796.1	1	367	MSTRG.30796	1.83076	1.49418	1.15111	0.455482	0.967566	0.846193	-0.980013	0.0326718	down	no
69793	u	Chr10	.	9630614	9631087	MSTRG.26667.1	1	474	MSTRG.26667	0.247078	0.646297	0.685149	0.982312	0.957313	1.19265	0.988633	0.0327125	up	no
33336	u	Chr03	+	27457207	27460095	MSTRG.13066.1	2	2410	MSTRG.13066	0.960332	0.92031	1.34603	0.637267	0.761698	0.67558	-0.637252	0.0328236	down	no
68819	i	Chr10	-	3260133	3261916	MSTRG.26275.1	2	593	MSTRG.26275	0.766786	0.784743	0.809399	1.55649	0.965595	1.11968	0.625283	0.0328485	up	no
61871	u	Chr08	-	17940861	17943582	MSTRG.23703.1	4	1131	MSTRG.23703	3.87312	3.24711	3.09897	1.94981	2.31963	2.8471	-0.522034	0.0329146	down	no
37430	u	Chr04	.	18958051	18958362	MSTRG.14630.1	1	312	MSTRG.14630	0.59993	0.310148	0.937155	1.03738	1.13998	1.83895	1.1205	0.0329288	up	no
15443	u	Chr01	.	13250294	13250780	MSTRG.6474.1	1	487	MSTRG.6474	1.98352	1.94829	2.168	5.61162	2.99202	2.56268	0.872316	0.0329519	up	no
42718	u	Chr05	.	10714298	10714543	MSTRG.16603.1	1	246	MSTRG.16603	1.23278	1.39146	1.28093	0.753005	0.428807	0.840928	-0.949076	0.0330087	down	no
40716	i	Chr04	-	32006432	32006801	MSTRG.15807.1	2	339	MSTRG.15807	1.10809	0.369358	0.168684	0.08825	0	0.110567	-3.04957	0.0330426	down	no
26039	u	Chr02	.	22694169	22694509	MSTRG.10307.1	1	341	MSTRG.10307	1.64367	0.906928	0.972265	0.19725	0.594637	0.0709	-2.02967	0.0330678	down	no
56300	u	Chr07	.	16154492	16154838	MSTRG.21612.1	1	347	MSTRG.21612	0.482574	0.278176	0.266448	0.369616	1.46775	0.859948	1.39281	0.0330991	up	no
70456	u	Chr10	.	14318278	14318877	MSTRG.26919.1	1	600	MSTRG.26919	0.897538	0.637813	1.10052	0.233243	0.254561	0.627136	-1.24131	0.0331409	down	no
64279	o	Chr09	+	5226244	5227293	MSTRG.24552.3	2	614	MSTRG.24552	0.56482	0.51201	0.508033	0.895703	1.26184	0.610049	0.804274	0.0331899	up	no
25536	i	Chr02	.	18783461	18783838	MSTRG.10085.1	1	378	MSTRG.10085	0.893093	1.08701	1.88794	3.38622	2.09522	1.98232	0.948298	0.0332793	up	no
81596	u	Chr12	-	16003256	16004007	MSTRG.31114.1	2	724	MSTRG.31114	1.04998	1.37669	1.35797	0.60221	0.62277	1.00004	-0.766334	0.0332981	down	no
16210	u	Chr01	.	17799846	17800655	MSTRG.6766.1	1	810	MSTRG.6766	4.12872	4.3671	4.27127	3.34776	2.52842	3.13968	-0.501893	0.0333315	down	no
9055	u	Chr00	.	77232751	77232968	MSTRG.3764.1	1	218	MSTRG.3764	1.08025	1.41464	0.936705	0.369484	0.708303	0.270682	-1.34756	0.033341	down	no
9178	u	Chr00	.	78546660	78547052	MSTRG.3822.1	1	393	MSTRG.3822	2.36918	3.48632	3.43899	1.00468	1.82002	2.16003	-0.898862	0.0334109	down	no
55449	u	Chr07	.	10588448	10589167	MSTRG.21278.1	1	720	MSTRG.21278	0.30925	0.296316	0.525768	1.3815	0.614001	0.560474	1.17585	0.0335368	up	no
1456	u	Chr00	.	13285703	13285927	MSTRG.656.1	1	225	MSTRG.656	0.434806	0.402247	0.49871	0.603688	0.719428	1.15517	0.891681	0.0336499	up	no
50033	u	Chr06	.	18100466	18100718	MSTRG.19361.1	1	253	MSTRG.19361	0.744916	0.714017	1.03203	2.34511	1.25359	1.22176	0.952471	0.033651	up	no
84371	u	Chr13	+	604321	604949	MSTRG.32146.1	2	433	MSTRG.32146	1.17304	2.00204	1.18502	0.831418	0.304087	0.695133	-1.25201	0.0336689	down	no
14610	u	Chr01	.	7702948	7703235	MSTRG.6139.1	1	288	MSTRG.6139	1.3552	1.22747	1.61466	0.506838	0.605771	1.0237	-0.97435	0.0337823	down	no
6378	u	Chr00	-	54697569	54699153	MSTRG.2678.2	1	1585	MSTRG.2678	0.9756	0.495452	0.582205	1.09201	0.925527	1.58049	0.809294	0.0339062	up	no
71920	x	Chr10	+	20599932	20602688	MSTRG.27513.2	2	345	MSTRG.27513	1.76214	0.572536	0.562254	0.271203	0.390477	0.174831	-1.79207	0.0340179	down	no
927	x	Chr00	+	8466803	8468810	MSTRG.422.1	3	1307	MSTRG.422	1.18728	1.91857	0.381365	0.222551	0.419005	0.479772	-1.63687	0.0340684	down	no
56027	u	Chr07	.	14522375	14522615	MSTRG.21503.1	1	241	MSTRG.21503	0.078948	0.118539	0	0.181621	1.55299	0.157547	3.2602	0.0342081	up	no
67153	u	Chr09	.	19670651	19671566	MSTRG.25644.1	1	916	MSTRG.25644	0.76362	0.734436	0.537282	2.29278	0.968116	0.981533	1.05962	0.0342154	up	no
70641	u	Chr10	.	15419626	15420010	MSTRG.27010.1	1	385	MSTRG.27010	0.515895	0.806437	1.22186	0.077706	0.378764	0.364559	-1.6317	0.0342585	down	no
8963	u	Chr00	.	76384175	76384837	MSTRG.3730.1	1	663	MSTRG.3730	2.98789	2.53137	3.55508	1.06221	2.21659	1.67796	-0.872391	0.0342916	down	no
59998	i	Chr08	.	6892153	6892434	MSTRG.22994.1	1	282	MSTRG.22994	0.852388	0.688941	1.05569	0.195799	0.484842	0.408496	-1.25367	0.034313	down	no
44965	u	Chr05	-	21431435	21432982	MSTRG.17485.1	4	514	MSTRG.17485	1.75871	0.330525	1.84231	0.519235	0.255286	0.2767	-1.90303	0.0344329	down	no
70224	u	Chr10	.	12860114	12860582	MSTRG.26838.1	1	469	MSTRG.26838	0.563839	0.298859	0.24484	1.09125	0.556928	0.75214	1.11587	0.0345299	up	no
48225	x	Chr06	+	9083784	9089421	MSTRG.18726.2	2	311	MSTRG.18726	0.878532	0.198662	0.272145	1.76937	0.961361	1.14457	1.52205	0.0345693	up	no
47225	u	Chr06	.	2325330	2325621	MSTRG.18302.1	1	292	MSTRG.18302	4.10236	3.4692	4.49522	2.33032	0.882682	2.31721	-1.12563	0.0347197	down	no
85463	i	Chr13	.	6612858	6613149	MSTRG.32575.1	1	292	MSTRG.32575	0.647259	1.28074	1.10832	0.541495	0.232789	0.433713	-1.32971	0.0347329	down	no
36533	u	Chr04	.	11761541	11762493	MSTRG.14290.1	1	953	MSTRG.14290	2.56671	2.93425	2.94458	2.12709	1.9197	2.21561	-0.431472	0.0348703	down	no
50140	i	Chr06	.	18459840	18460068	MSTRG.19399.1	1	229	MSTRG.19399	0.769093	0.618975	0.902593	1.231	1.13558	1.28462	0.672606	0.0348732	up	no
66613	u	Chr09	.	16216058	16216339	MSTRG.25437.1	1	282	MSTRG.25437	2.66367	1.87737	2.38689	1.31933	1.50463	0.837769	-0.919901	0.0351273	down	no
17058	o	Chr01	+	21533298	21571798	MSTRG.7070.1	2	373	MSTRG.7070	0	0	0	1.08078	0.937526	0	12.7159	0.0352186	up	no
71237	i	Chr10	.	18145619	18146581	MSTRG.27240.1	1	963	MSTRG.27240	10.8735	10.2128	9.67059	7.93071	7.28084	8.84106	-0.354717	0.0352525	down	no
9274	u	Chr00	.	79258343	79259124	MSTRG.3867.1	1	782	MSTRG.3867	1.70091	1.01551	1.12595	0.727389	0.797152	0.64873	-0.822125	0.0352556	down	no
15814	u	Chr01	.	15592993	15593237	MSTRG.6620.1	1	245	MSTRG.6620	1.07148	0.073932	0.366147	0	0	0.082123	-4.20211	0.0353175	down	no
36160	u	Chr04	.	9517257	9518400	MSTRG.14152.1	1	1144	MSTRG.14152	0.71369	0.626795	1.05906	1.45076	0.930333	1.48871	0.689497	0.0353452	up	no
42164	u	Chr05	.	6180969	6181978	MSTRG.16378.1	1	1010	MSTRG.16378	61.7981	59.0148	53.8352	44.593	44.3055	51.5565	-0.314344	0.0353529	down	no
1711	u	Chr00	.	15141372	15141811	MSTRG.780.1	1	440	MSTRG.780	26.7479	24.9019	21.0344	17.9619	9.44766	10.5908	-0.935629	0.0353707	down	no
70472	u	Chr10	.	14472196	14472616	MSTRG.26927.1	1	421	MSTRG.26927	1.56914	1.1519	2.04481	1.06765	0.583833	0.596489	-1.08411	0.0353709	down	no
49030	u	Chr06	.	12777345	12777713	MSTRG.19009.1	1	369	MSTRG.19009	1.31286	1.08717	1.22722	1.20415	2.2217	2.2092	0.635553	0.035407	up	no
16505	i	Chr01	.	19060298	19060852	MSTRG.6861.1	1	555	MSTRG.6861	1.0757	0.552192	0.864539	0.463429	0.289436	0.402873	-1.10874	0.0354517	down	no
4647	u	Chr00	.	42910953	42911555	MSTRG.1977.1	1	603	MSTRG.1977	1.17534	0.872126	1.5416	0.1232	0.298877	0.752371	-1.61163	0.0355447	down	no
46870	o	Chr05	+	26073402	26105762	MSTRG.18151.2	2	329	MSTRG.18151	3.02899	3.94371	4.09547	4.46048	6.70821	4.78653	0.527611	0.0355954	up	no
9844	u	Chr00	.	84311901	84312512	MSTRG.4114.1	1	612	MSTRG.4114	1.81851	1.59535	1.30382	0.530206	1.07803	0.995976	-0.85723	0.0356818	down	no
78351	u	Chr12	.	644079	644846	MSTRG.29873.1	1	768	MSTRG.29873	1.23819	0.936434	1.00588	0.628492	0.609915	0.289026	-1.05815	0.0358694	down	no
84338	u	Chr13	.	504010	506731	MSTRG.32125.1	1	2722	MSTRG.32125	1.8976	1.57522	1.73466	2.11936	2.0158	1.9904	0.234257	0.0360848	up	no
11359	u	Chr00	.	99403064	99403318	MSTRG.4760.1	1	255	MSTRG.4760	0.374914	0.685532	0.146276	0.534109	1.36273	1.43977	1.46729	0.0361353	up	no
32846	u	Chr03	.	24402987	24403199	MSTRG.12910.1	1	213	MSTRG.12910	0.14274	0.042519	0.116505	1.46754	0.193563	0.256087	2.6675	0.0362066	up	no
61075	u	Chr08	.	12933854	12934125	MSTRG.23391.1	1	272	MSTRG.23391	0.28169	0.505927	0	2.35846	2.92444	0.439057	2.86094	0.0362799	up	no
65187	i	Chr09	+	8007853	8008450	MSTRG.24891.1	2	510	MSTRG.24891	1.14419	0.914814	0.649034	1.79255	1.09851	1.66688	0.751135	0.0363026	up	no
97008	u	Chr15	.	15728073	15728423	MSTRG.36904.1	1	351	MSTRG.36904	1.02924	1.55478	1.55085	0.779869	0.686326	0.817157	-0.856691	0.0363306	down	no
37536	u	Chr04	+	19737149	19737582	MSTRG.14663.1	2	307	MSTRG.14663	1.62978	0.728105	1.07894	0.585835	0.390247	0.530781	-1.18953	0.0363431	down	no
9618	u	Chr00	.	82050381	82050705	MSTRG.4020.1	1	325	MSTRG.4020	0.398723	0.749591	0.402409	1.479	1.02576	0.72418	1.05812	0.0364313	up	no
8697	u	Chr00	.	74034009	74034393	MSTRG.3611.1	1	385	MSTRG.3611	3.47151	3.19606	1.70408	3.49362	6.24875	5.08854	0.825023	0.0365725	up	no
26452	u	Chr02	-	24579737	24580677	MSTRG.10448.1	1	941	MSTRG.10448	0.81328	0.723967	1.14184	0.614084	0.362231	0.409875	-0.950615	0.0367565	down	no
37477	u	Chr04	-	19369680	19370891	MSTRG.14648.2	2	975	MSTRG.14648	0.253382	0	1.25702	0	0	0	-12.2977	0.0367989	down	no
68218	i	Chr10	+	703193	704078	MSTRG.26031.1	2	538	MSTRG.26031	1.80385	0.978399	1.20614	2.58779	2.15003	1.82859	0.719298	0.0367997	up	no
8070	u	Chr00	.	68346738	68346948	MSTRG.3377.1	1	211	MSTRG.3377	0.80704	1.92651	1.10597	0.266442	0.515602	0.690567	-1.38255	0.0369084	down	no
82514	u	Chr12	-	19934112	19935320	MSTRG.31465.1	2	1173	MSTRG.31465	0	0	0	0.494816	0	0.172749	11.1197	0.0369267	up	no
44445	u	Chr05	.	19905728	19905955	MSTRG.17281.1	1	228	MSTRG.17281	2.39803	1.98344	1.4974	1.31266	0.79406	0.560794	-1.14004	0.0369426	down	no
5712	u	Chr00	.	50880801	50881300	MSTRG.2432.1	1	500	MSTRG.2432	2.74442	1.95368	1.74356	0.849111	1.27242	1.52573	-0.820619	0.0369558	down	no
14577	u	Chr01	.	7470571	7471048	MSTRG.6125.1	1	478	MSTRG.6125	6.81887	6.01901	4.48956	7.50038	7.89294	7.63743	0.410503	0.0369662	up	no
46795	i	Chr05	-	25674110	25676492	MSTRG.18163.2	2	2363	MSTRG.18163	0.433629	0.163224	0.383358	0.259412	1.43917	1.28574	1.60623	0.0369889	up	no
12647	u	Chr00	.	115822732	115822993	MSTRG.5378.1	1	262	MSTRG.5378	0.341999	0.540549	1.07247	0	0.235573	0.075556	-2.65159	0.0370173	down	no
6549	i	Chr00	+	55837900	55838775	MSTRG.2748.1	2	573	MSTRG.2748	0.908645	0.843957	1.10907	1.32103	1.0915	1.6059	0.489776	0.0370483	up	no
9676	u	Chr00	.	82604990	82606117	MSTRG.4043.1	1	1128	MSTRG.4043	1.18299	1.37052	0.870557	0.7419	0.697452	0.573952	-0.766148	0.037178	down	no
69605	u	Chr10	+	8159401	8161909	MSTRG.26582.1	2	318	MSTRG.26582	1.15834	1.50504	1.32177	0.731153	0.563633	0.946008	-0.830625	0.0371821	down	no
77561	o	Chr11	-	16791400	16838926	MSTRG.29579.1	2	319	MSTRG.29579	0.159659	0.333551	0.173495	0.796394	0.267468	0.78696	1.47305	0.0372992	up	no
82127	i	Chr12	.	18455539	18456043	MSTRG.31310.1	1	505	MSTRG.31310	1.72444	1.45277	2.16642	1.09099	1.09442	1.16924	-0.671659	0.0377237	down	no
85825	u	Chr13	.	9370157	9370870	MSTRG.32718.1	1	714	MSTRG.32718	0.630089	0.860493	0.459161	1.03653	0.892963	1.14468	0.656919	0.0377996	up	no
76230	u	Chr11	.	8367362	8367842	MSTRG.29085.1	1	481	MSTRG.29085	1.3016	0.610102	1.16995	0.197444	0.628578	0.371411	-1.36376	0.0381347	down	no
14542	u	Chr01	.	7328413	7328746	MSTRG.6111.1	1	334	MSTRG.6111	0.264041	0.455324	0.206281	0.633007	1.42116	0.422168	1.41968	0.0382342	up	no
48278	u	Chr06	.	9405539	9405895	MSTRG.18750.1	1	357	MSTRG.18750	0.158661	0.020295	0.141527	1.25513	0.122172	0.353222	2.43289	0.0382708	up	no
11422	u	Chr00	-	100261779	100262634	MSTRG.4787.1	3	415	MSTRG.4787	6.27805	6.67101	8.95575	1.59272	4.20708	4.51592	-1.0864	0.038292	down	no
55268	x	Chr07	+	9630354	9632514	MSTRG.21219.2	5	957	MSTRG.21219	2.20684	1.80022	2.42203	1.52592	0.813369	0.638393	-1.11043	0.0383206	down	no
153	o	Chr00	-	1147086	1153203	MSTRG.78.1	2	708	MSTRG.78	4.17791	4.65961	3.96657	4.32121	5.276	5.48443	0.236188	0.0383993	up	no
77158	u	Chr11	+	14433948	14436009	MSTRG.29440.1	4	1303	MSTRG.29440	2.82066	2.13852	2.15532	0.476344	1.54291	1.21872	-1.13567	0.0385561	down	no
37409	u	Chr04	.	18721194	18721538	MSTRG.14622.1	1	345	MSTRG.14622	0.917036	0.558144	1.77634	0.459764	0.159816	0.0301	-2.32331	0.038576	down	no
14918	o	Chr01	+	9963543	9969125	MSTRG.6286.1	3	560	MSTRG.6286	5.54547	5.78902	5.62261	3.24517	3.48418	5.05919	-0.524504	0.0385927	down	no
14942	u	Chr01	.	10185136	10185696	MSTRG.6294.1	1	561	MSTRG.6294	0.530725	0.48377	0.081875	0.924819	0.878384	1.2171	1.46196	0.0386068	up	no
16536	u	Chr01	.	19131519	19132193	MSTRG.6867.1	1	675	MSTRG.6867	1.04388	1.00242	0.664489	0.572008	0.507415	0.41803	-0.856201	0.0386756	down	no
29256	u	Chr03	.	8783422	8784003	MSTRG.11485.1	1	582	MSTRG.11485	3.17205	3.44853	1.55405	0.507822	1.11846	1.69314	-1.30023	0.0386803	down	no
89471	i	Chr14	.	2266860	2267112	MSTRG.34105.1	1	253	MSTRG.34105	0	0.117721	0.056658	1.18327	0.194512	0.204589	3.18179	0.0387041	up	no
32485	u	Chr03	+	22070780	22071824	MSTRG.12739.1	2	984	MSTRG.12739	0.232281	0.410731	0.30796	0.319243	1.98813	0.636769	1.63037	0.038734	up	no
80304	j	Chr12	-	6954818	6956538	MSTRG.30580.1	4	355	MSTRG.30580	3.73212	5.65673	4.62836	2.67183	3.00105	3.38964	-0.629217	0.0389078	down	no
70249	u	Chr10	+	13020874	13023541	MSTRG.26848.2	2	1759	MSTRG.26848	1.67595	1.36588	1.88893	1.16622	0.92508	0.680025	-0.831235	0.0389263	down	no
11698	u	Chr00	.	103745779	103746014	MSTRG.4915.1	1	236	MSTRG.4915	0.473552	0.835933	0.43889	1.22767	0.78932	1.31387	0.92988	0.0390632	up	no
87780	u	Chr13	.	19551497	19552378	MSTRG.33481.1	1	882	MSTRG.33481	1.33833	1.38408	1.51216	1.36906	2.02916	2.15133	0.390155	0.0392409	up	no
1302	u	Chr00	-	12092550	12095272	MSTRG.585.2	4	1122	MSTRG.585	10.1263	9.63186	8.60457	12.3222	10.5416	11.0886	0.259524	0.0392817	up	no
12182	u	Chr00	.	110061111	110061349	MSTRG.5147.1	1	239	MSTRG.5147	0.467967	2.28024	1.50587	0.126014	0.638377	0.188738	-2.1581	0.0393648	down	no
11988	u	Chr00	.	107456646	107456953	MSTRG.5072.1	1	308	MSTRG.5072	0.846052	0.685976	0.538468	0.854501	1.78142	1.16111	0.874896	0.0393675	up	no
9635	u	Chr00	.	82199817	82201126	MSTRG.4027.1	1	1310	MSTRG.4027	3.65694	4.5056	3.09672	4.27201	5.88642	5.07195	0.43584	0.0394557	up	no
11041	u	Chr00	+	95882495	95883433	MSTRG.4623.1	2	735	MSTRG.4623	47.1022	49.3005	51.0261	59.7889	54.1014	54.0837	0.18822	0.0394959	up	no
48112	i	Chr06	.	8450387	8450626	MSTRG.18687.1	1	240	MSTRG.18687	8.44348	10.7416	8.10135	5.75411	5.25684	7.28684	-0.576514	0.0395405	down	no
17922	i	Chr01	.	24534229	24534528	MSTRG.7389.1	1	300	MSTRG.7389	1.40424	1.17377	2.05164	0.462264	0.979667	0.808686	-1.04058	0.0396511	down	no
56261	i	Chr07	.	15984202	15985171	MSTRG.21595.1	1	970	MSTRG.21595	6.19123	6.25666	5.63786	4.08786	3.93117	5.37247	-0.433537	0.0396611	down	no
3299	u	Chr00	.	30468553	30468994	MSTRG.1418.1	1	442	MSTRG.1418	1.52435	1.0824	1.23935	2.05106	1.61925	1.7856	0.50442	0.03989	up	no
96692	u	Chr15	.	13402072	13402290	MSTRG.36778.1	1	219	MSTRG.36778	0.81233	1.39606	1.65501	1.41007	2.7857	3.22997	0.942665	0.0399388	up	no
2253	u	Chr00	.	20604225	20604477	MSTRG.1015.1	1	253	MSTRG.1015	0.710871	1.09193	0.893429	0.349346	0	0.27193	-2.11764	0.0399966	down	no
71919	x	Chr10	+	20599893	20602688	MSTRG.27513.1	2	384	MSTRG.27513	0.554527	0.650456	1.33866	0	0	0.248154	-3.35759	0.0402332	down	no
3967	u	Chr00	.	36401664	36401877	MSTRG.1702.1	1	214	MSTRG.1702	1.91043	1.3216	1.1913	0.829402	0.478379	0.880679	-1.01521	0.0403763	down	no
91392	u	Chr14	.	10937263	10937786	MSTRG.34827.1	1	524	MSTRG.34827	0.812596	1.58348	1.06644	0.384706	0.620028	0.705244	-1.01784	0.0404878	down	no
80723	x	Chr12	+	9509711	9511219	MSTRG.30752.1	2	1222	MSTRG.30752	1.63506	1.62753	2.28551	0.961923	1.27454	1.357	-0.626618	0.0404901	down	no
69817	u	Chr10	.	9835565	9835966	MSTRG.26674.1	1	402	MSTRG.26674	1.18459	1.60046	0.850074	0.357031	0.516606	0.840161	-1.08481	0.040497	down	no
80704	u	Chr12	.	9408300	9408571	MSTRG.30741.1	1	272	MSTRG.30741	0.58323	0.557324	0.71457	2.17539	0.754559	1.07796	1.11133	0.0405107	up	no
59604	i	Chr08	.	5026918	5027242	MSTRG.22835.1	1	325	MSTRG.22835	2.86078	3.20994	2.74011	1.31019	2.16389	2.14849	-0.648047	0.0405503	down	no
95366	i	Chr15	+	6578955	6579326	MSTRG.36316.1	2	347	MSTRG.36316	0.554237	0.697863	0.262961	1.11732	1.08286	0.781842	0.976917	0.0407601	up	no
9555	u	Chr00	.	81463419	81463758	MSTRG.3992.1	1	340	MSTRG.3992	0.907079	0.637504	0.575736	1.27025	0.826807	1.54147	0.779073	0.0408057	up	no
31890	u	Chr03	.	18931658	18931891	MSTRG.12507.1	1	234	MSTRG.12507	1.25645	0.788097	0.484798	1.74784	1.7985	1.31958	0.94395	0.0408553	up	no
16226	j	Chr01	+	17854696	17858089	MSTRG.6776.2	2	409	MSTRG.6776	0	0	0	0.372232	0	1.43497	12.5565	0.0409824	up	no
67381	u	Chr09	.	20691382	20691640	MSTRG.25714.1	1	259	MSTRG.25714	0.072965	0.274578	0	0.337222	0.453408	1.09761	2.44178	0.0410074	up	no
44962	x	Chr05	+	21426004	21427110	MSTRG.17483.1	2	606	MSTRG.17483	0.477334	0.723517	0.388896	1.00161	0.671746	1.13944	0.823205	0.0410139	up	no
81059	u	Chr12	.	11741534	11741819	MSTRG.30900.1	1	286	MSTRG.30900	0.667954	0.811003	0.389647	1.48622	1.30576	0.851015	0.963163	0.0410677	up	no
11584	u	Chr00	.	102396636	102396958	MSTRG.4865.1	1	323	MSTRG.4865	0.348356	0.112156	0.152941	1.6361	0.279237	0.430852	1.9353	0.041159	up	no
65177	u	Chr09	+	7999390	8000439	MSTRG.24887.1	2	356	MSTRG.24887	4.28184	3.21794	3.37794	1.54027	2.34897	2.80254	-0.700913	0.041159	down	no
57068	u	Chr07	.	19707781	19708011	MSTRG.21893.1	1	231	MSTRG.21893	0.5632	0.382326	0.291142	0.481531	0.87566	1.27982	1.09244	0.0411627	up	no
91504	u	Chr14	.	11846819	11847033	MSTRG.34875.1	1	215	MSTRG.34875	3.57357	4.62062	5.2549	3.15463	2.38689	2.36673	-0.766076	0.0413583	down	no
26427	u	Chr02	.	24430092	24430292	MSTRG.10434.1	1	201	MSTRG.10434	0.310198	0.143943	1.26758	0.140848	0	0	-3.61164	0.0413634	down	no
90145	j	Chr14	-	4476353	4477621	MSTRG.34348.2	2	534	MSTRG.34348	0.81586	0.498115	0.23191	1.9405	0.96173	0.912168	1.30302	0.0413823	up	no
26526	u	Chr02	+	24929429	24930578	MSTRG.10480.1	2	267	MSTRG.10480	0.216066	0.46361	0.150237	1.30095	0.409772	0.688239	1.53138	0.0413896	up	no
42692	u	Chr05	.	10492563	10492810	MSTRG.16594.1	1	248	MSTRG.16594	0.156289	0.70758	1.63674	0.174066	0	0.1531	-2.93419	0.0414062	down	no
14846	i	Chr01	.	9457879	9458083	MSTRG.6219.1	1	205	MSTRG.6219	1.26079	1.68116	2.64885	0.648872	1.09591	0.461452	-1.34147	0.0414802	down	no
55898	u	Chr07	-	13469115	13474178	MSTRG.21460.2	2	521	MSTRG.21460	0.150548	0.239136	0.063206	0.420761	0.410991	0.260763	1.27042	0.0414877	up	no
26761	u	Chr02	.	26647758	26648090	MSTRG.10591.1	1	333	MSTRG.10591	0.513337	0.808756	0.429401	0.53063	2.18514	1.62209	1.3084	0.0415767	up	no
30813	x	Chr03	+	14454928	14459614	MSTRG.12091.1	2	267	MSTRG.12091	0.578577	0.490992	0.190069	2.19959	0.54871	1.09141	1.60799	0.0416623	up	no
85823	u	Chr13	.	9341330	9341564	MSTRG.32717.1	1	235	MSTRG.32717	0.674648	1.04857	0.771654	2.19833	1.28938	1.23456	0.920516	0.0416988	up	no
2867	u	Chr00	.	26464329	26464690	MSTRG.1252.1	1	362	MSTRG.1252	1.07975	0.79397	0.87733	1.97638	1.43741	1.14053	0.727253	0.0417342	up	no
77761	o	Chr11	+	17675192	17676864	MSTRG.29650.2	2	361	MSTRG.29650	0.383889	0.487609	0.575548	0.583439	0.755003	1.34078	0.888704	0.0419048	up	no
25139	u	Chr02	.	16216167	16216431	MSTRG.9967.1	1	265	MSTRG.9967	0.070585	0.197257	0	0.487183	0.138812	1.21511	2.78112	0.0419524	up	no
59392	j	Chr08	-	4311884	4313206	MSTRG.22768.3	4	595	MSTRG.22768	1.50243	1.75266	1.01516	0.45679	0.835247	0.17645	-1.53999	0.0419536	down	no
76037	u	Chr11	.	7362468	7362678	MSTRG.29024.1	1	211	MSTRG.29024	34.9716	41.7943	37.8761	24.0797	31.8854	26.393	-0.477153	0.042	down	no
25384	u	Chr02	.	18035773	18036121	MSTRG.10041.1	1	349	MSTRG.10041	1.02514	1.48909	0.970294	1.21735	2.38392	2.2935	0.758475	0.0420033	up	no
15545	u	Chr01	.	14029230	14029448	MSTRG.6514.1	1	219	MSTRG.6514	0.33049	0.496253	0.399763	0.413485	1.16037	0.906879	1.01622	0.0420521	up	no
80652	x	Chr12	+	9217252	9217573	MSTRG.30723.1	2	294	MSTRG.30723	0.028817	0.071919	0.167198	0.289691	0.169846	0.520353	1.87074	0.0424655	up	no
88722	u	Chr13	.	22410682	22411639	MSTRG.33850.1	1	958	MSTRG.33850	19.9911	16.3112	16.689	10.3366	9.01073	15.1726	-0.618325	0.0424817	down	no
81670	u	Chr12	.	16401515	16402456	MSTRG.31157.1	1	942	MSTRG.31157	2.14527	2.26941	2.51474	0.944341	1.84994	1.31841	-0.752653	0.0425312	down	no
42570	u	Chr05	.	9582755	9583041	MSTRG.16543.1	1	287	MSTRG.16543	0.459354	0.90687	0.082706	1.71855	1.17591	1.36932	1.55714	0.0426276	up	no
69278	u	Chr10	.	5863345	5863559	MSTRG.26450.1	1	215	MSTRG.26450	1.82251	2.18931	2.3285	0.649976	1.58616	0.747907	-1.08729	0.0426304	down	no
45590	x	Chr05	+	23024454	23027802	MSTRG.17720.2	2	312	MSTRG.17720	1.60196	1.05182	0.935146	0.068681	0.538749	0.587734	-1.58634	0.0426586	down	no
88634	o	Chr13	+	22203274	22212562	MSTRG.33822.1	2	221	MSTRG.33822	0.123937	0.085924	0.114388	0	0	0	-10.0779	0.0426761	down	no
48093	x	Chr06	+	8337425	8343089	MSTRG.18681.1	2	388	MSTRG.18681	5.70061	5.0717	1.62227	2.20868	0.570964	0.748866	-1.81258	0.0427027	down	no
97326	u	Chr15	-	17770354	17770556	MSTRG.37024.1	1	203	MSTRG.37024	0.131723	0.073658	0.330287	1.25514	1.26724	0.082329	2.28171	0.0427066	up	no
3551	u	Chr00	.	32540119	32540889	MSTRG.1524.1	1	771	MSTRG.1524	0.384335	0.7953	1.10213	1.54173	1.15766	1.64538	0.929131	0.0428128	up	no
84735	u	Chr13	+	2169782	2180407	MSTRG.32285.1	2	332	MSTRG.32285	12.6104	15.153	12.5421	110.622	17.8219	13.9666	1.821	0.0428732	up	no
59547	u	Chr08	.	4831398	4831728	MSTRG.22818.1	1	331	MSTRG.22818	8.46103	11.5164	11.73	6.13631	7.09464	8.31547	-0.557373	0.0429049	down	no
55291	o	Chr07	-	9749392	9809766	MSTRG.21225.2	2	927	MSTRG.21225	15.1605	17.6244	14.8916	33.4704	19.0384	20.8414	0.621522	0.0429308	up	no
25865	u	Chr02	-	21322162	21328719	MSTRG.10239.1	2	1083	MSTRG.10239	0.728012	0.705484	0.5996	1.70564	0.842083	0.951088	0.783185	0.0430442	up	no
9795	u	Chr00	.	83940272	83941609	MSTRG.4095.1	1	1338	MSTRG.4095	14.5538	13.0174	14.0544	9.63026	11.1967	12.468	-0.322164	0.0430979	down	no
87706	u	Chr13	-	19369468	19370044	MSTRG.33455.1	2	504	MSTRG.33455	1.04197	1.1129	0.738253	1.8186	1.46855	1.20987	0.636339	0.0432461	up	no
86130	u	Chr13	.	11955728	11956091	MSTRG.32850.1	1	364	MSTRG.32850	1.01073	0.772641	0.999754	1.53961	1.23739	1.27431	0.541678	0.0433276	up	no
71638	i	Chr10	.	19687270	19687963	MSTRG.27406.1	1	694	MSTRG.27406	1.36244	1.16223	1.10892	0.198034	0.776096	0.637234	-1.17311	0.0433839	down	no
59811	i	Chr08	-	5990460	5991284	MSTRG.22927.1	3	662	MSTRG.22927	2.54142	2.64653	3.63007	1.69467	2.18973	1.62358	-0.678929	0.0436917	down	no
34412	i	Chr04	.	2244972	2245172	MSTRG.13476.1	1	201	MSTRG.13476	0	0	0.147233	1.14976	0.610036	0.120283	3.67462	0.0437798	up	no
8782	u	Chr00	+	74800431	74800655	MSTRG.3647.1	1	225	MSTRG.3647	0.301679	0.510935	0.279839	0.45957	0.758197	1.81299	1.47211	0.043783	up	no
5674	u	Chr00	.	50701026	50701670	MSTRG.2417.1	1	645	MSTRG.2417	0.821964	0.644674	0.463598	0.682753	1.26859	1.2806	0.743627	0.0438057	up	no
61595	u	Chr08	.	15717734	15718466	MSTRG.23582.1	1	733	MSTRG.23582	0.38518	0.418126	0.172281	1.73321	0.351886	0.751544	1.53984	0.0438346	up	no
25323	u	Chr02	-	17469739	17491845	MSTRG.10020.1	2	1092	MSTRG.10020	5.21063	4.6471	4.35749	3.64112	2.62555	3.46831	-0.546185	0.0438923	down	no
14544	u	Chr01	.	7330614	7330901	MSTRG.6113.1	1	288	MSTRG.6113	1.49982	1.7589	1.73615	1.47589	3.22259	5.74559	1.06416	0.0440322	up	no
90866	u	Chr14	.	7745915	7746380	MSTRG.34621.1	1	466	MSTRG.34621	0.886166	1.41138	0.612818	1.23664	2.00219	2.03344	0.857227	0.044058	up	no
24323	i	Chr02	.	13013691	13013951	MSTRG.9663.1	1	261	MSTRG.9663	0.196036	0	0	1.13623	0.324129	0.640337	3.42168	0.0440814	up	no
14594	u	Chr01	.	7571094	7572168	MSTRG.6131.1	1	1075	MSTRG.6131	2.44165	2.53237	2.21909	2.32997	3.13799	3.35291	0.294304	0.0442689	up	no
26431	x	Chr02	-	24435259	24446145	MSTRG.10440.1	3	803	MSTRG.10440	1.05513	0.770418	0.902238	1.19175	1.4709	1.10536	0.466076	0.0442793	up	no
17182	u	Chr01	+	22065856	22066862	MSTRG.7117.1	2	315	MSTRG.7117	1.94957	3.06519	2.553	0.511518	0.695445	0	-2.64848	0.044327	down	no
37054	u	Chr04	.	15347294	15347534	MSTRG.14490.1	1	241	MSTRG.14490	17.3589	19.5458	25.1334	14.9679	10.4164	8.25103	-0.883175	0.0443689	down	no
84391	i	Chr13	.	675963	676261	MSTRG.32152.1	1	299	MSTRG.32152	0.451882	0.514316	0.073201	0.655399	1.27321	0.989842	1.48945	0.0444785	up	no
74849	i	Chr11	-	3531558	3535634	MSTRG.28593.2	2	329	MSTRG.28593	21.6515	19.0186	17.1098	71.4011	16.2746	44.4488	1.19326	0.0444991	up	no
86050	i	Chr13	.	11190675	11190886	MSTRG.32819.1	1	212	MSTRG.32819	2.73233	4.21504	4.40531	1.43768	2.56663	2.21768	-0.867584	0.0446567	down	no
1394	u	Chr00	.	12827417	12827764	MSTRG.621.1	1	348	MSTRG.621	0.811974	1.13374	1.22731	0.458112	0.637853	0.65619	-0.856729	0.0446924	down	no
49683	u	Chr06	.	16653481	16653917	MSTRG.19255.1	1	437	MSTRG.19255	0.537025	1.36838	0.608424	0.077189	0.429357	0.267711	-1.699	0.0446963	down	no
41046	j	Chr05	-	688516	690339	MSTRG.15936.7	4	674	MSTRG.15936	0.49672	0	1.05981	0	0	0	-12.3411	0.044737	down	no
14773	u	Chr01	.	8789191	8789399	MSTRG.6204.1	1	209	MSTRG.6204	0.563947	0.543458	0.20711	0.828429	1.26708	0.777996	1.12828	0.0447997	up	no
81605	u	Chr12	.	16064488	16064802	MSTRG.31123.1	1	315	MSTRG.31123	1.6243	0.555728	1.145	1.94026	1.76761	2.78933	0.966455	0.0448458	up	no
41241	i	Chr05	.	1505518	1505756	MSTRG.16014.1	1	239	MSTRG.16014	0.230218	0	0.1077	0.236907	1.3167	0.521405	2.61837	0.0448739	up	no
61983	i	Chr08	.	18560393	18560637	MSTRG.23749.1	1	245	MSTRG.23749	0	0.060535	0.093739	1.12193	0.069866	0.121861	3.09002	0.0449559	up	no
47812	u	Chr06	.	5956256	5956807	MSTRG.18492.1	1	552	MSTRG.18492	6.20739	7.2958	6.63935	6.61493	8.9919	11.8504	0.446942	0.045129	up	no
43597	i	Chr05	.	16596591	16596923	MSTRG.16968.1	1	333	MSTRG.16968	20.3995	18.4313	19.5296	12.4149	8.14338	15.5044	-0.694482	0.0451692	down	no
15065	u	Chr01	.	10894204	10894533	MSTRG.6332.1	1	330	MSTRG.6332	0.560976	1.03042	0.649028	1.64736	0.979842	1.33475	0.822441	0.0452068	up	no
26175	u	Chr02	.	23590826	23591039	MSTRG.10352.1	1	214	MSTRG.10352	0.608841	0.827667	1.30414	0.279595	0.511065	0.100844	-1.6202	0.0452093	down	no
98088	o	Chr15	+	21419551	21427323	MSTRG.37300.1	2	259	MSTRG.37300	1.87126	1.827	1.14381	0.29536	0.530618	0	-2.55145	0.0456542	down	no
43571	o	Chr05	+	16436387	16436661	MSTRG.16959.2	2	211	MSTRG.16959	0.056081	0.215889	0.040252	1.93536	0.145875	0.130125	2.82429	0.0456554	up	no
86377	u	Chr13	-	13261211	13265401	MSTRG.32966.3	2	3613	MSTRG.32966	0.208148	0.42062	0.148655	0.911114	0.259865	0.803684	1.34483	0.0460337	up	no
67989	u	Chr09	.	23270913	23271157	MSTRG.25942.1	1	245	MSTRG.25942	0.416413	0.859931	0.367469	0.710321	1.2153	1.67193	1.12997	0.0460651	up	no
35872	j	Chr04	+	8018162	8022286	MSTRG.14055.2	3	3672	MSTRG.14055	1.70233	0.99033	1.63543	2.3295	2.0653	1.93206	0.547759	0.0460854	up	no
33051	u	Chr03	.	25763934	25764176	MSTRG.12982.1	1	243	MSTRG.12982	0.477246	0.563528	1.05762	0.280972	0.191318	0.334982	-1.37816	0.0463422	down	no
7872	u	Chr00	+	66643653	66645726	MSTRG.3302.1	2	1002	MSTRG.3302	1.50695	1.78745	1.52342	1.23977	0.833447	1.06732	-0.617369	0.0463863	down	no
69441	u	Chr10	.	7053177	7053433	MSTRG.26513.1	1	257	MSTRG.26513	1.17652	1.11325	0.997523	1.7363	1.45631	1.59735	0.543116	0.0464647	up	no
53050	u	Chr07	.	412228	412514	MSTRG.20424.1	1	287	MSTRG.20424	0.684888	0.68962	0.28061	1.80676	0.693331	1.24726	1.17894	0.046598	up	no
36505	u	Chr04	.	11574949	11575213	MSTRG.14283.1	1	265	MSTRG.14283	0.831163	0.457797	1.21776	0.145523	0.20442	0.491798	-1.57435	0.0466603	down	no
34616	x	Chr04	+	2886121	2890938	MSTRG.13568.1	2	344	MSTRG.13568	0.718295	1.14993	0.94979	3.00053	1.16493	1.54798	1.01968	0.0467794	up	no
85200	u	Chr13	.	4251307	4251605	MSTRG.32451.1	1	299	MSTRG.32451	0.714155	0.843233	0.602618	1.23458	1.21486	0.937564	0.648975	0.0468951	up	no
54568	x	Chr07	-	5232940	5237039	MSTRG.20967.1	2	384	MSTRG.20967	0.291072	0.029598	0	1.13575	0.376681	0.564271	2.69513	0.0469307	up	no
7099	u	Chr00	-	59950461	59951656	MSTRG.2979.1	2	1160	MSTRG.2979	3.37256	3.19518	2.4888	2.9458	4.82417	5.61343	0.563414	0.0470428	up	no
11971	u	Chr00	.	107209485	107209700	MSTRG.5064.1	1	216	MSTRG.5064	0.195215	0.107495	0.149853	0.277006	1.30831	0.270809	2.03611	0.0470538	up	no
4254	u	Chr00	.	39441216	39441714	MSTRG.1839.1	1	499	MSTRG.1839	2.97741	2.65958	3.23187	2.25348	2.01512	1.92143	-0.518803	0.0471544	down	no
55877	u	Chr07	+	13296581	13311460	MSTRG.21452.1	2	382	MSTRG.21452	1.60471	1.22616	0.826693	2.15933	3.15541	1.47872	0.893264	0.047175	up	no
4499	u	Chr00	-	41780036	41780347	MSTRG.1930.1	1	312	MSTRG.1930	1.7899	2.37195	3.23344	1.14388	1.41112	1.60249	-0.830892	0.0472569	down	no
11065	u	Chr00	-	96130357	96131241	MSTRG.4633.1	1	885	MSTRG.4633	1.23959	0.917029	1.1219	0.443311	0.860687	0.516116	-0.849015	0.0472927	down	no
48224	x	Chr06	+	9083784	9089421	MSTRG.18726.1	2	311	MSTRG.18726	1.27595	1.31507	1.322	1.87089	1.7658	1.65868	0.436446	0.0473065	up	no
32752	u	Chr03	+	23870521	23874702	MSTRG.12860.1	2	836	MSTRG.12860	15.2573	12.2842	16.8228	11.2277	6.11178	7.30335	-0.848235	0.047504	down	no
70282	j	Chr10	-	13305024	13315427	MSTRG.26863.1	3	476	MSTRG.26863	0.415648	0.734755	0.557958	0.830915	1.44926	0.779418	0.840728	0.0475575	up	no
94643	u	Chr15	-	4009024	4009554	MSTRG.36046.1	2	447	MSTRG.36046	0.410052	0.2963	0.473473	0.174554	0.033979	0.203809	-1.51666	0.0476222	down	no
55750	u	Chr07	.	12334392	12334706	MSTRG.21395.1	1	315	MSTRG.21395	1.07579	1.44065	1.63137	0.369696	0.866302	0.835511	-1.00167	0.047651	down	no
24746	u	Chr02	.	14257807	14258052	MSTRG.9794.1	1	246	MSTRG.9794	0.590262	1.06543	1.14003	0.562627	0.168267	0.289123	-1.45462	0.047737	down	no
14910	x	Chr01	+	9890525	9891970	MSTRG.6279.1	3	494	MSTRG.6279	0.423709	0.502257	0.875506	0.844995	1.02984	1.08491	0.716294	0.0478755	up	no
66323	u	Chr09	+	13878028	13878795	MSTRG.25312.2	2	678	MSTRG.25312	2.33458	6.40279	4.30475	0.259164	1.19875	2.33612	-1.78137	0.048076	down	no
91298	u	Chr14	.	10320002	10320353	MSTRG.34786.1	1	352	MSTRG.34786	1.31003	1.31581	1.16739	0.822526	0.598966	0.857398	-0.735096	0.0481056	down	no
82353	x	Chr12	+	19339454	19340344	MSTRG.31391.1	2	548	MSTRG.31391	0	0	0	0.077596	0	1.68681	12.5219	0.0481067	up	no
62077	u	Chr08	.	19002559	19002874	MSTRG.23780.1	1	316	MSTRG.23780	1.45314	1.19392	1.01204	0.466376	0.749234	0.781619	-0.873486	0.0483036	down	no
69906	u	Chr10	.	10506564	10507258	MSTRG.26722.1	1	695	MSTRG.26722	0.696702	0.855069	0.982865	1.29021	0.986867	1.24419	0.474318	0.048361	up	no
75800	x	Chr11	+	6411676	6413729	MSTRG.28948.1	2	2031	MSTRG.28948	1.53421	1.47236	1.42664	1.11423	0.981901	1.26911	-0.397639	0.0484712	down	no
69465	i	Chr10	-	7232864	7233974	MSTRG.26525.1	2	1062	MSTRG.26525	0.634914	0.959932	0.870669	1.07576	1.03309	1.20549	0.426831	0.0485245	up	no
79711	u	Chr12	.	4795269	4795500	MSTRG.30372.1	1	232	MSTRG.30372	1.26589	1.14596	1.29158	0.709664	0.445165	0.091271	-1.57144	0.0485378	down	no
94638	u	Chr15	.	3994327	3994609	MSTRG.36044.1	1	283	MSTRG.36044	0.755439	0.379731	1.24941	0.359352	0.222163	0.075683	-1.85934	0.0486322	down	no
43030	o	Chr05	+	12958245	12959023	MSTRG.16736.2	2	694	MSTRG.16736	0.819038	0.900793	0.539358	1.08029	1.50666	0.9699	0.654796	0.0488878	up	no
14262	j	Chr01	-	5485685	5486958	MSTRG.5996.1	2	1190	MSTRG.5996	0.622274	0.767859	1.13796	0.313989	0.529308	0.517102	-0.894023	0.0490207	down	no
81331	u	Chr12	.	13848135	13848358	MSTRG.31009.1	1	224	MSTRG.31009	0.114783	0.072722	0.136932	0.232603	0.10948	1.44513	2.4617	0.0490711	up	no
20960	u	Chr02	.	1203415	1203751	MSTRG.8432.1	1	337	MSTRG.8432	1.30464	0.718571	0.58452	0.243085	0.533809	0.223649	-1.38201	0.0490779	down	no
90304	u	Chr14	.	5231853	5232107	MSTRG.34420.1	1	255	MSTRG.34420	0.887544	1.71495	0.771979	0.52243	0.555884	0.212529	-1.38635	0.0490851	down	no
19138	o	Chr01	-	27829063	27832228	MSTRG.7781.2	3	589	MSTRG.7781	0.558026	1.11773	0.84698	1.57293	1.34293	1.18311	0.700275	0.0492584	up	no
47909	u	Chr06	.	6802888	6803119	MSTRG.18596.1	1	232	MSTRG.18596	0.186185	0.067595	0.494956	1.77026	1.25427	0.20842	2.11032	0.0492703	up	no
36238	u	Chr04	.	9942382	9942678	MSTRG.14175.1	1	297	MSTRG.14175	0.807265	0.660219	1.08465	0.139264	0	0.403192	-2.23412	0.0494768	down	no
41541	u	Chr05	-	2657522	2663924	MSTRG.16147.1	2	449	MSTRG.16147	1.09173	1.55648	1.84394	1.6161	3.63228	2.46932	0.780763	0.0495409	up	no
66921	x	Chr09	+	18660465	18666002	MSTRG.25561.3	4	1503	MSTRG.25561	1.37507	1.27191	1.04427	0.878232	0.787691	0.933334	-0.506013	0.0496299	down	no
15524	u	Chr01	.	13872348	13872759	MSTRG.6510.1	1	412	MSTRG.6510	2.17423	1.87187	1.9379	1.44983	1.36983	1.15906	-0.588808	0.0496366	down	no
90079	u	Chr14	+	4194376	4201067	MSTRG.34310.1	2	354	MSTRG.34310	0.970844	1.0248	1.22589	1.3174	1.38253	1.732	0.460188	0.0496786	up	no
49692	u	Chr06	.	16681791	16682534	MSTRG.19258.1	1	744	MSTRG.19258	0.35042	0.833475	0.525382	1.57415	0.709228	1.17639	1.01729	0.0497867	up	no
139	u	Chr00	.	1046536	1046908	MSTRG.70.1	1	373	MSTRG.70	19.3514	19.3082	21.0478	16.2648	11.8734	13.8193	-0.50898	0.0501538	down	no
90498	i	Chr14	.	5911577	5911818	MSTRG.34493.1	1	242	MSTRG.34493	0.670406	1.0328	0.61781	1.30232	1.11844	1.44	0.734131	0.0501771	up	no
49926	u	Chr06	.	17700476	17700706	MSTRG.19321.1	1	231	MSTRG.19321	0.40793	1.00357	1.16234	1.78792	1.44566	1.65702	0.926086	0.0502616	up	no
70860	u	Chr10	.	16349153	16349604	MSTRG.27083.1	1	452	MSTRG.27083	5.11012	4.92165	4.7681	7.03051	6.97729	5.2153	0.377257	0.0503047	up	no
62762	u	Chr09	+	1208456	1217467	MSTRG.24033.1	2	377	MSTRG.24033	0.434289	1.09841	1.08826	0.208771	0.444764	0.363273	-1.36604	0.0504288	down	no
46893	u	Chr06	.	97091	97353	MSTRG.18171.1	1	263	MSTRG.18171	7.27737	3.74912	4.64043	10.2896	7.48933	7.47446	0.688753	0.0505517	up	no
60584	u	Chr08	+	10451896	10454832	MSTRG.23206.2	3	1822	MSTRG.23206	0.493075	0.734943	0.34431	3.11266	1.81041	0.293222	1.73012	0.0508092	up	no
12096	u	Chr00	-	109030339	109030962	MSTRG.5118.1	3	260	MSTRG.5118	6.72276	8.35949	10.0063	2.59937	3.85956	6.70447	-0.930495	0.0509184	down	no
82108	u	Chr12	+	18391647	18392634	MSTRG.31305.5	3	646	MSTRG.31305	3.48266	3.00231	5.34743	1.44328	0.842024	2.87551	-1.19707	0.0509437	down	no
5182	u	Chr00	+	47618022	47619998	MSTRG.2210.3	3	264	MSTRG.2210	2.3812	1.8607	3.64323	3.36161	4.94463	4.16671	0.661597	0.0510914	up	no
13324	u	Chr01	.	1472269	1472900	MSTRG.5647.1	1	632	MSTRG.5647	1.45063	1.33241	1.73096	0.504817	0.485167	1.24904	-1.01154	0.0511725	down	no
47185	u	Chr06	.	2048023	2048391	MSTRG.18292.1	1	369	MSTRG.18292	0.398908	0.644066	0.438593	1.38263	0.579846	0.923872	0.96212	0.0511865	up	no
16724	u	Chr01	.	19962413	19962678	MSTRG.6932.1	1	266	MSTRG.6932	1.07412	1.83148	0.849186	0.57442	0.091575	0.462381	-1.73448	0.0512077	down	no
16039	j	Chr01	+	17032533	17033756	MSTRG.6708.2	3	815	MSTRG.6708	0.875327	1.08834	1.3247	0.703732	0.258786	0.595587	-1.07758	0.0514429	down	no
56109	u	Chr07	.	14985166	14985684	MSTRG.21535.1	1	519	MSTRG.21535	1.20444	1.3186	1.12675	0.706996	0.919023	0.71407	-0.641252	0.051528	down	no
96796	u	Chr15	.	14242112	14242709	MSTRG.36827.1	1	598	MSTRG.36827	2.28854	2.8578	3.13886	3.95657	3.08807	3.76699	0.383974	0.0515784	up	no
66401	u	Chr09	.	14543297	14543523	MSTRG.25344.1	1	227	MSTRG.25344	1.07772	1.51876	1.16449	0.517436	0.858462	0.294499	-1.17092	0.0516365	down	no
12149	u	Chr00	.	109719556	109719776	MSTRG.5135.1	1	221	MSTRG.5135	1.07729	0.461646	0.893651	1.27284	1.70005	1.37346	0.83731	0.0516722	up	no
43497	u	Chr05	.	16034290	16034491	MSTRG.16932.1	1	202	MSTRG.16932	8.73993	9.62654	7.36257	2.85668	5.7418	6.22292	-0.795715	0.0516729	down	no
15817	u	Chr01	.	15608061	15608429	MSTRG.6622.1	1	369	MSTRG.6622	2.01126	2.13283	2.78444	4.994	2.90726	3.0548	0.661107	0.051709	up	no
4646	u	Chr00	-	42897415	42898610	MSTRG.1976.1	2	343	MSTRG.1976	0.798324	1.05546	0.447573	0	0.245681	0	-3.22762	0.0517231	down	no
91967	i	Chr14	.	15047096	15047853	MSTRG.35062.1	1	758	MSTRG.35062	0.52508	1.21485	0.718615	1.30747	1.95428	1.20454	0.861271	0.0519449	up	no
53174	i	Chr07	.	745446	745813	MSTRG.20470.1	1	368	MSTRG.20470	0.312308	0.552	0.635803	1.23361	0.933405	0.671969	0.920308	0.0520222	up	no
12781	u	Chr00	.	117768292	117768661	MSTRG.5445.1	1	370	MSTRG.5445	1.05416	1.99827	1.13559	0.080856	0.719289	0.515724	-1.67026	0.0520246	down	no
64366	u	Chr09	+	5435844	5436829	MSTRG.24579.1	2	237	MSTRG.24579	0	0	0	1.19284	0.960438	0	12.8093	0.0520888	up	no
88969	u	Chr14	.	223345	223663	MSTRG.33928.1	1	319	MSTRG.33928	1.1159	1.92714	2.09893	2.65109	3.20145	2.2752	0.660534	0.0521303	up	no
26835	o	Chr02	+	27377249	27410608	MSTRG.10625.2	6	967	MSTRG.10625	6.35244	5.46302	5.29091	4.2883	3.81646	4.75747	-0.411393	0.0521731	down	no
6178	j	Chr00	-	53643131	53644953	MSTRG.2609.1	3	315	MSTRG.2609	0.995923	0.882077	0.709017	0	0.3685	0.304946	-1.94166	0.0521991	down	no
62176	u	Chr08	.	19641427	19641658	MSTRG.23810.1	1	232	MSTRG.23810	0.858752	0.933117	0.56456	1.01062	1.19325	1.63012	0.702248	0.0522423	up	no
86851	j	Chr13	+	15667554	15669613	MSTRG.33154.1	4	1528	MSTRG.33154	3.37054	3.13828	3.35207	1.70763	1.38396	2.86115	-0.728166	0.0523213	down	no
80942	u	Chr12	.	10903240	10903626	MSTRG.30842.1	1	387	MSTRG.30842	1.17556	1.20419	1.64342	0.670746	0.234161	0.86161	-1.18742	0.0523555	down	no
3181	i	Chr00	.	29539029	29539261	MSTRG.1374.1	1	233	MSTRG.1374	0.693267	0.595045	0.675411	1.15386	1.37709	0.80573	0.764821	0.0523906	up	no
27535	i	Chr03	-	1315466	1315952	MSTRG.10854.1	2	416	MSTRG.10854	1.2046	1.65458	2.65955	2.68692	3.21261	2.91327	0.675265	0.0524092	up	no
62131	u	Chr08	-	19338650	19345242	MSTRG.23798.1	2	312	MSTRG.23798	2.29486	2.09778	1.97863	1.6851	0.955607	1.02384	-0.797949	0.052421	down	no
85371	u	Chr13	+	5681686	5684980	MSTRG.32526.2	2	471	MSTRG.32526	4.10096	3.5059	3.36108	3.76769	4.75263	7.16605	0.516218	0.0524275	up	no
43341	u	Chr05	.	15034851	15035147	MSTRG.16865.1	1	297	MSTRG.16865	1.02845	1.66835	0.961651	0.50162	0	0.080311	-2.65231	0.052429	down	no
42596	u	Chr05	.	9730087	9730503	MSTRG.16552.1	1	417	MSTRG.16552	4.77714	3.91803	4.34208	5.11226	5.95302	4.92486	0.294542	0.0524412	up	no
21608	u	Chr02	.	4982553	4982904	MSTRG.8665.1	1	352	MSTRG.8665	1.54	0.964751	1.10043	3.48253	1.8202	1.5278	0.921925	0.052565	up	no
86685	x	Chr13	-	14939074	14942443	MSTRG.33097.1	2	354	MSTRG.33097	0	0	0	0.420291	1.11824	0	12.3243	0.0526769	up	no
36869	u	Chr04	-	13941997	13944068	MSTRG.14418.1	2	1966	MSTRG.14418	1.79467	1.80975	1.69823	1.88026	1.97091	1.97687	0.136298	0.0526962	up	no
76026	u	Chr11	.	7319996	7320446	MSTRG.29022.1	1	451	MSTRG.29022	0.043042	0.251756	0.312882	0.295164	1.43457	0.463395	1.85161	0.0528228	up	no
58327	i	Chr08	+	817297	817638	MSTRG.22379.1	2	269	MSTRG.22379	1.06477	1.38332	0.905323	1.91602	1.24327	2.08887	0.646186	0.0528754	up	no
42271	u	Chr05	+	7056473	7056823	MSTRG.16422.1	2	310	MSTRG.16422	0.242184	0.457367	0.529276	0.787841	0.484906	1.40486	1.12366	0.0528851	up	no
12226	u	Chr00	-	110629012	110629468	MSTRG.5166.1	1	457	MSTRG.5166	6.85034	6.73771	4.43317	11.0417	7.41932	8.30489	0.570703	0.0528888	up	no
51571	x	Chr06	+	22852891	22853787	MSTRG.19912.1	2	649	MSTRG.19912	2.33344	3.73533	3.06735	5.17388	4.45402	3.66042	0.540505	0.0529043	up	no
76587	u	Chr11	.	10252785	10253179	MSTRG.29200.1	1	395	MSTRG.29200	1.2068	0.783251	0.808131	0.569309	0.195421	0.522519	-1.1202	0.0529387	down	no
823	i	Chr00	.	7570708	7571193	MSTRG.374.1	1	486	MSTRG.374	1.61843	2.20512	2.99102	1.25625	1.40927	0.743225	-0.999384	0.052973	down	no
65333	u	Chr09	.	8449412	8450348	MSTRG.24932.1	1	937	MSTRG.24932	1.25805	0.993165	1.06631	0.766133	0.603377	0.845441	-0.582833	0.0531358	down	no
11201	u	Chr00	.	97643894	97644133	MSTRG.4695.1	1	240	MSTRG.4695	6.82249	9.09706	7.31652	3.59427	4.20306	6.54623	-0.695964	0.0531538	down	no
14705	u	Chr01	.	8533639	8533914	MSTRG.6180.1	1	276	MSTRG.6180	0.076342	0.224823	0.180372	1.34377	0.195715	0.347155	1.9701	0.0534155	up	no
15237	u	Chr01	.	12121422	12123111	MSTRG.6404.1	1	1690	MSTRG.6404	1.38487	1.57059	1.55766	2.20845	1.63228	1.86911	0.339322	0.0534801	up	no
10197	u	Chr00	.	87669213	87669678	MSTRG.4271.1	1	466	MSTRG.4271	0.691704	0.92348	0.523538	1.12028	1.14852	1.01377	0.618079	0.0535216	up	no
15653	o	Chr01	+	14778177	14780751	MSTRG.6565.2	2	217	MSTRG.6565	0.782595	0.756843	0.615826	0.725409	1.48432	1.4753	0.773809	0.0535339	up	no
49983	u	Chr06	.	17915072	17915360	MSTRG.19339.1	1	289	MSTRG.19339	0.437715	0.188027	0.238401	1.18316	0.498886	0.477236	1.32121	0.053601	up	no
43828	i	Chr05	.	17701290	17701546	MSTRG.17046.1	1	257	MSTRG.17046	0.156069	0.061492	0	1.20235	0.09286	0.383869	2.94818	0.053716	up	no
11084	u	Chr00	.	96351504	96352180	MSTRG.4641.1	1	677	MSTRG.4641	1.09529	0.926734	1.06949	1.26253	1.14506	1.59396	0.372244	0.0538022	up	no
36613	u	Chr04	.	12329569	12329783	MSTRG.14321.1	1	215	MSTRG.14321	0.774926	1.39885	0.450932	0.274559	0.447064	0.223391	-1.47375	0.0539065	down	no
3327	u	Chr00	.	30761528	30762353	MSTRG.1428.1	1	826	MSTRG.1428	0.224896	1.06127	0.211981	0.142687	0.168771	0.108239	-1.83576	0.0539141	down	no
91379	u	Chr14	.	10849475	10849794	MSTRG.34820.1	1	320	MSTRG.34820	1.8559	1.89414	2.79681	1.17034	1.48694	1.27666	-0.734825	0.0541546	down	no
80556	u	Chr12	.	8641275	8642279	MSTRG.30691.1	1	1005	MSTRG.30691	1.22067	1.30346	1.40877	0.86518	1.04608	0.873382	-0.4981	0.0542057	down	no
5384	i	Chr00	.	48762333	48762889	MSTRG.2299.1	1	557	MSTRG.2299	3.90786	3.2821	3.02095	3.67088	4.43902	4.29707	0.281039	0.0543995	up	no
20181	u	Chr01	.	30781555	30781821	MSTRG.8140.1	1	267	MSTRG.8140	0	0.129306	0.178957	1.22801	0.178148	0.469765	2.60537	0.0544265	up	no
7469	u	Chr00	.	63017510	63018042	MSTRG.3133.1	1	533	MSTRG.3133	2.22863	2.07719	1.57257	2.10087	3.94021	2.85097	0.597093	0.0546214	up	no
9787	u	Chr00	.	83863716	83864834	MSTRG.4091.1	1	1119	MSTRG.4091	1.7706	1.58017	1.42378	1.74321	1.99265	1.93261	0.247598	0.0546826	up	no
25889	u	Chr02	-	21464576	21466297	MSTRG.10252.1	3	759	MSTRG.10252	0.639835	0.079893	0	4.38245	2.68804	0.250627	3.34654	0.0547438	up	no
50237	u	Chr06	.	18831419	18831726	MSTRG.19435.1	1	308	MSTRG.19435	21273.8	20403.2	20590.3	46542.3	22632.6	28638.5	0.651557	0.0547491	up	no
84340	u	Chr13	.	511045	511332	MSTRG.32127.1	1	288	MSTRG.32127	0.435664	0.352033	0.29917	0.303963	0.861796	1.89867	1.49544	0.0550526	up	no
64674	u	Chr09	+	6302769	6303650	MSTRG.24698.1	2	788	MSTRG.24698	2.14223	1.92453	2.58644	2.58062	2.47778	3.5516	0.371968	0.0551943	up	no
77004	u	Chr11	.	13134634	13134856	MSTRG.29384.1	1	223	MSTRG.29384	0.774798	0.405582	0.203208	1.74087	0.549115	1.39194	1.41205	0.0552155	up	no
36852	u	Chr04	.	13770046	13771065	MSTRG.14409.1	1	1020	MSTRG.14409	4.44591	4.0432	3.70405	3.0911	2.59563	3.33771	-0.434164	0.0553686	down	no
32432	u	Chr03	.	21867894	21868113	MSTRG.12715.1	1	220	MSTRG.12715	0	0.114106	0	0.066623	1.26582	0.24339	3.78767	0.0554453	up	no
10817	u	Chr00	.	93854507	93854917	MSTRG.4529.1	1	411	MSTRG.4529	0.742875	1.45287	0.641288	0.549588	0.294935	0.398347	-1.19071	0.0555145	down	no
8837	u	Chr00	.	75209804	75210370	MSTRG.3670.1	1	567	MSTRG.3670	3.35498	3.19143	2.78991	5.52914	3.94326	3.62438	0.488289	0.0557559	up	no
51401	u	Chr06	+	22325782	22326098	MSTRG.19849.1	1	317	MSTRG.19849	1.63676	0.465937	1.32108	0.400932	0.358249	0.538991	-1.39911	0.0557778	down	no
12339	u	Chr00	.	112093331	112093562	MSTRG.5225.1	1	232	MSTRG.5225	0	0.072311	0.291659	0.173954	1.27981	0.667925	2.54332	0.0558118	up	no
7758	u	Chr00	.	65566963	65567211	MSTRG.3248.1	1	249	MSTRG.3248	1.92486	2.55019	2.43148	3.20403	2.68253	3.30047	0.411636	0.0558201	up	no
88878	u	Chr14	-	6662	9124	MSTRG.33902.1	2	363	MSTRG.33902	1.34037	2.15993	1.17892	0.565796	1.05021	0.31707	-1.27537	0.0559379	down	no
66855	u	Chr09	.	18335093	18335332	MSTRG.25534.1	1	240	MSTRG.25534	1.6707	0.749654	1.04297	0	0	0.382664	-3.17801	0.0562208	down	no
57638	u	Chr07	-	22586251	22591175	MSTRG.22106.1	2	450	MSTRG.22106	3.30199	2.30283	1.9322	1.49364	1.20375	1.77477	-0.753024	0.056294	down	no
91664	u	Chr14	.	13101687	13102120	MSTRG.34941.1	1	434	MSTRG.34941	1.4438	0.878549	0.780792	0.501495	0.613788	0.511269	-0.931912	0.0562948	down	no
90076	u	Chr14	-	4184340	4185539	MSTRG.34315.2	2	1162	MSTRG.34315	0.21999	0	0.483489	0	0	0	-11.1953	0.0563399	down	no
90390	x	Chr14	+	5458716	5459906	MSTRG.34465.1	2	615	MSTRG.34465	0.725359	1.09867	0.870267	4.85869	1.19813	1.10529	1.41048	0.0563534	up	no
70255	u	Chr10	.	13097770	13099068	MSTRG.26853.1	1	1299	MSTRG.26853	9.99544	11.6987	12.9297	8.41496	7.96099	9.69989	-0.409053	0.0567591	down	no
80551	u	Chr12	.	8589860	8590086	MSTRG.30688.1	1	227	MSTRG.30688	1.13888	0.815078	1.26363	0.2512	0.643847	0.594716	-1.1109	0.0569884	down	no
2832	u	Chr00	.	26089389	26089741	MSTRG.1238.1	1	353	MSTRG.1238	2.92347	3.16723	3.35405	3.07359	4.15303	4.42039	0.302375	0.0569965	up	no
2931	o	Chr00	+	27168193	27170114	MSTRG.1277.2	2	439	MSTRG.1277	17.1342	18.9822	15.7517	19.7033	18.4505	20.6759	0.181698	0.0570375	up	no
6238	u	Chr00	.	53926469	53927245	MSTRG.2632.1	1	777	MSTRG.2632	0.586859	1.0186	0.405867	1.41491	0.774215	1.84313	1.00344	0.0571528	up	no
51816	i	Chr06	.	23510445	23510850	MSTRG.20007.1	1	406	MSTRG.20007	0.961957	1.08301	1.38303	2.49396	1.30575	1.7469	0.69424	0.0571859	up	no
29176	u	Chr03	.	8232920	8233132	MSTRG.11453.1	1	213	MSTRG.11453	0.403172	0.403221	0.212025	0.303531	1.17606	0.890908	1.21886	0.0572715	up	no
48541	u	Chr06	-	10335331	10336835	MSTRG.18834.1	2	488	MSTRG.18834	2.55721	3.20674	2.95506	0.293344	0.491544	2.09633	-1.59749	0.0574661	down	no
85232	i	Chr13	-	4430163	4431673	MSTRG.32470.1	2	1413	MSTRG.32470	1.53829	1.52035	1.17545	0.547451	0.652	1.21095	-0.812775	0.0577708	down	no
69791	u	Chr10	+	9606617	9609663	MSTRG.26665.1	2	512	MSTRG.26665	1.05996	1.14098	0.923901	0.262939	0.50453	0.816689	-0.980069	0.0578018	down	no
86462	i	Chr13	+	13807786	13808309	MSTRG.32995.1	2	427	MSTRG.32995	0.463947	0.481991	0.236074	2.27256	1.10778	0.28158	1.63136	0.0578559	up	no
57915	u	Chr07	-	23630973	23643078	MSTRG.22234.2	2	1432	MSTRG.22234	0.466716	0.757109	0.505544	0.403497	1.95698	1.7088	1.23453	0.0580329	up	no
42416	u	Chr05	+	8147038	8157953	MSTRG.16484.4	3	1743	MSTRG.16484	0.372547	0.939931	2.16091	1.56386	3.68439	4.15593	1.43696	0.0580691	up	no
20361	x	Chr01	-	31209109	31213259	MSTRG.8202.2	2	1547	MSTRG.8202	1.273	0.972496	0.990207	0.625199	0.855392	0.689527	-0.576305	0.0582497	down	no
49506	o	Chr06	-	15949952	16050334	MSTRG.19208.1	2	305	MSTRG.19208	9998.23	9378.9	9480.97	25277	10828.8	13038.5	0.768047	0.0584229	up	no
83793	u	Chr12	.	23522608	23522914	MSTRG.31940.1	1	307	MSTRG.31940	58.5489	65.3618	60.8117	75.5657	64.1975	71.1683	0.191416	0.0584462	up	no
6569	o	Chr00	-	55911841	55912824	MSTRG.2755.4	2	810	MSTRG.2755	0	0	0	0	1.08121	0	11.8154	0.0585142	up	no
60794	u	Chr08	.	11485628	11485839	MSTRG.23269.1	1	212	MSTRG.23269	0.523322	0.997181	0.660886	0.766195	1.56125	2.16755	1.04307	0.0585579	up	no
19143	j	Chr01	-	27834478	27835021	MSTRG.7781.6	2	209	MSTRG.7781	0.617623	0.651509	1.05303	0.261603	0.378414	0.324366	-1.26779	0.0586148	down	no
46728	x	Chr05	-	25526909	25537540	MSTRG.18110.1	3	445	MSTRG.18110	4.16097	2.65914	2.98136	0.766824	1.17432	2.57448	-1.11807	0.058651	down	no
75220	x	Chr11	-	4539493	4542203	MSTRG.28716.2	2	411	MSTRG.28716	2.73412	2.88041	2.66586	1.51804	1.90258	2.35223	-0.520414	0.0587436	down	no
267	u	Chr00	.	2144892	2145135	MSTRG.129.1	1	244	MSTRG.129	1.1138	0.527863	0.552103	0.200783	0.301518	0.360431	-1.34643	0.0591905	down	no
9768	u	Chr00	.	83681786	83682105	MSTRG.4084.1	1	320	MSTRG.4084	3.36159	2.46394	2.87166	3.7036	3.1934	4.70168	0.41534	0.0592402	up	no
705	u	Chr00	.	6095030	6095267	MSTRG.322.1	1	238	MSTRG.322	0.026828	0	0.037238	0.111359	0	1.58255	4.72465	0.0592824	up	no
31946	j	Chr03	-	19201375	19207097	MSTRG.12534.3	3	3366	MSTRG.12534	1.58814	1.60769	1.54688	1.186	1.3672	1.28674	-0.304625	0.0593788	down	no
57913	u	Chr07	-	23630973	23635298	MSTRG.22234.3	2	844	MSTRG.22234	0.424267	0.612108	0.685982	0.671561	0.78469	1.40072	0.7301	0.0595686	up	no
1539	u	Chr00	.	13925960	13926233	MSTRG.704.1	1	274	MSTRG.704	0.808404	0.479607	0.618786	1.28604	0.785092	1.10799	0.737475	0.0595778	up	no
5042	u	Chr00	.	46468851	46469056	MSTRG.2154.1	1	206	MSTRG.2154	0.479175	1.08632	0.433471	1.514	0.939982	1.66049	1.04145	0.0597667	up	no
14606	u	Chr01	.	7686603	7688611	MSTRG.6136.1	1	2009	MSTRG.6136	6.99049	7.5327	6.1728	5.06385	5.64134	4.95382	-0.402358	0.0598141	down	no
21718	u	Chr02	-	5526209	5528826	MSTRG.8707.1	2	1242	MSTRG.8707	1.83467	1.45399	1.04816	2.28201	2.44296	1.73104	0.574004	0.0599128	up	no
70585	u	Chr10	-	15069774	15073140	MSTRG.26980.1	2	2773	MSTRG.26980	1.69497	1.70519	1.69623	1.82812	1.70869	2.01155	0.122589	0.0600656	up	no
29023	u	Chr03	.	7197593	7197793	MSTRG.11396.1	1	201	MSTRG.11396	1.55206	0.7681	0.873426	0.60135	0.122007	0.293037	-1.65172	0.0601314	down	no
17574	u	Chr01	-	23386834	23388054	MSTRG.7258.1	3	864	MSTRG.7258	1.04641	1.59065	1.80116	0.644698	1.01738	0.930664	-0.775499	0.0602001	down	no
85706	x	Chr13	+	8499964	8501530	MSTRG.32664.1	2	1127	MSTRG.32664	1.2443	0.655619	0.343354	1.12275	1.73737	1.70416	1.02478	0.0602599	up	no
56347	u	Chr07	.	16401984	16402317	MSTRG.21630.1	1	334	MSTRG.21630	0.581198	0.845378	0.66153	0.773375	1.07622	1.29387	0.590162	0.0603261	up	no
8625	u	Chr00	.	73419978	73420198	MSTRG.3581.1	1	221	MSTRG.3581	1.64557	1.85394	2.71576	1.13285	1.07704	1.31285	-0.819119	0.0604389	down	no
80377	u	Chr12	-	7527748	7528894	MSTRG.30613.1	2	776	MSTRG.30613	8.5923	9.36675	10.8387	5.91559	7.61513	7.88176	-0.427503	0.0605584	down	no
69997	x	Chr10	-	11146506	11146952	MSTRG.26759.2	2	246	MSTRG.26759	0.083682	0.513496	0.054278	1.43513	0.933351	0.293693	2.03087	0.0605883	up	no
81395	u	Chr12	.	14497391	14497694	MSTRG.31036.1	1	304	MSTRG.31036	0.252038	1.0641	0.83709	0.285984	0.080669	0.261538	-1.77722	0.0607241	down	no
64824	u	Chr09	.	6769300	6770447	MSTRG.24749.1	1	1148	MSTRG.24749	1.02476	1.24869	0.796516	1.60976	1.26566	1.38451	0.472607	0.0607647	up	no
74982	x	Chr11	-	3861124	3872607	MSTRG.28635.1	2	221	MSTRG.28635	0.464169	1.68082	1.03175	0.038565	0.444138	0	-2.71834	0.0608669	down	no
96655	u	Chr15	.	13031489	13031713	MSTRG.36760.1	1	225	MSTRG.36760	0.247971	0.102655	0.556595	1.11725	0.387694	0.871518	1.38929	0.0608853	up	no
98272	u	Chr15	.	22142216	22143891	MSTRG.37364.1	1	1676	MSTRG.37364	37.1491	39.8516	39.4797	23.0504	30.3714	34.4668	-0.406338	0.0610559	down	no
79665	j	Chr12	+	4692651	4696104	MSTRG.30359.2	6	1335	MSTRG.30359	1.13054	0.8419	1.2316	0.746253	0.58843	0.360474	-0.918473	0.0611275	down	no
89926	x	Chr14	-	3763461	3767984	MSTRG.34270.1	2	786	MSTRG.34270	2.12184	2.29449	2.41621	1.55684	0.534044	0.31046	-1.50858	0.0615308	down	no
70072	u	Chr10	+	11619520	11621023	MSTRG.26779.1	3	1275	MSTRG.26779	2.65754	3.0911	2.3617	1.67996	2.11459	2.10658	-0.458769	0.0615356	down	no
14525	u	Chr01	.	7241526	7241736	MSTRG.6105.1	1	211	MSTRG.6105	0.635512	1.02063	0.246724	0.911295	1.18024	2.74199	1.3449	0.0616473	up	no
1532	u	Chr00	.	13881190	13881471	MSTRG.680.1	1	282	MSTRG.680	0.739094	0.484868	0.197887	0.98926	1.25065	0.740366	1.06768	0.0618134	up	no
12496	u	Chr00	.	113853023	113853428	MSTRG.5302.1	1	406	MSTRG.5302	0.439815	0.52339	0.262332	1.03062	0.406197	1.09266	1.04542	0.0618186	up	no
67379	u	Chr09	.	20673841	20674050	MSTRG.25713.1	1	210	MSTRG.25713	3.35043	3.05882	3.20085	4.52431	3.86309	3.82702	0.345963	0.0619792	up	no
72055	u	Chr10	.	21286960	21287849	MSTRG.27555.1	1	890	MSTRG.27555	3.04694	3.35345	3.96943	2.42084	2.6695	2.09355	-0.529555	0.0620006	down	no
10898	u	Chr00	.	94501957	94502329	MSTRG.4560.1	1	373	MSTRG.4560	0.432887	0.554052	0.873151	1.44047	1.52276	0.682537	0.97085	0.0620468	up	no
7980	u	Chr00	+	67594114	67595581	MSTRG.3342.1	1	1468	MSTRG.3342	3.09418	3.63794	3.06347	3.35961	4.67877	3.95859	0.292465	0.0622065	up	no
3228	u	Chr00	.	29957200	29957503	MSTRG.1390.1	1	304	MSTRG.1390	3.23156	4.07011	3.37451	2.10965	2.80438	2.00348	-0.626071	0.0622989	down	no
1972	u	Chr00	.	18168742	18168956	MSTRG.902.1	1	215	MSTRG.902	0.434102	0.911458	0.250916	0.662117	1.59458	1.51166	1.23905	0.0623673	up	no
56030	u	Chr07	.	14527934	14528226	MSTRG.21505.1	1	293	MSTRG.21505	1.16622	1.46542	0.737003	0.636612	0.563977	0.484012	-0.999763	0.0623734	down	no
87772	o	Chr13	-	19535935	19536466	MSTRG.33477.2	2	306	MSTRG.33477	0.905907	0.241034	1.94727	0.258525	0.391758	0.105522	-2.03348	0.0623841	down	no
48969	u	Chr06	.	12386208	12386418	MSTRG.18980.1	1	211	MSTRG.18980	0.266658	0.055694	0.158254	1.09717	0.140926	0.499469	1.85414	0.0624122	up	no
32004	u	Chr03	.	19570266	19570578	MSTRG.12555.1	1	313	MSTRG.12555	0.460299	0.794473	0.599383	1.40567	0.910662	0.882063	0.786587	0.0624528	up	no
86158	u	Chr13	.	12141519	12141874	MSTRG.32861.1	1	356	MSTRG.32861	0.866346	0.680731	0.649398	1.95305	0.941482	0.974511	0.816789	0.0624621	up	no
9036	j	Chr00	+	77067002	77067766	MSTRG.3756.1	2	443	MSTRG.3756	1.22561	0.065951	0	0.025721	0	0	-5.65002	0.0625313	down	no
6444	u	Chr00	.	55228969	55229216	MSTRG.2704.1	1	248	MSTRG.2704	3.42531	2.14553	2.09448	3.95137	3.5509	3.57214	0.530809	0.0626042	up	no
29087	u	Chr03	.	7660581	7661321	MSTRG.11420.1	1	741	MSTRG.11420	1.10914	1.62546	1.079	1.38028	2.55905	1.9349	0.623245	0.0626663	up	no
77966	i	Chr11	-	18574713	18575177	MSTRG.29731.1	2	422	MSTRG.29731	0.936451	0.944869	0.480299	1.45591	1.1291	1.18696	0.675543	0.0626882	up	no
61099	u	Chr08	.	13145124	13145479	MSTRG.23399.1	1	356	MSTRG.23399	0.161418	0.050538	0.190503	1.09641	0.301897	0.135369	1.93008	0.0627013	up	no
71658	x	Chr10	-	19721850	19729735	MSTRG.27408.1	2	933	MSTRG.27408	1.16704	1.30694	1.30024	2.06692	1.28771	1.76293	0.439275	0.0627074	up	no
2552	u	Chr00	+	23400109	23401080	MSTRG.1134.2	2	859	MSTRG.1134	0.772252	0	0.168952	0	0	0	-11.6153	0.0627164	down	no
28939	u	Chr03	.	6637762	6638081	MSTRG.11360.1	1	320	MSTRG.11360	0.570469	0.814488	0.503585	0.650453	1.2236	1.34613	0.769868	0.0628591	up	no
69957	u	Chr10	.	10974010	10974558	MSTRG.26744.1	1	549	MSTRG.26744	1.07528	0.566598	0.904562	0.384743	0.527068	0.452703	-0.900095	0.0628699	down	no
31464	o	Chr03	-	17037045	17043711	MSTRG.12352.1	2	468	MSTRG.12352	1.26675	1.28363	1.3344	0.570517	0.928369	0.974023	-0.651624	0.062955	down	no
22340	o	Chr02	+	7265439	7265717	MSTRG.8942.3	2	215	MSTRG.8942	0	0.933098	2.38083	0	0	0	-13.4313	0.0632002	down	no
80048	i	Chr12	.	5765178	5765477	MSTRG.30468.1	1	300	MSTRG.30468	0.618785	0.8542	0.933539	1.06549	1.01989	1.74917	0.672104	0.063209	up	no
28642	x	Chr03	-	5199594	5203492	MSTRG.11254.1	2	339	MSTRG.11254	0.695984	0.697524	0.678747	0.725902	1.39004	1.02503	0.600012	0.0632194	up	no
96544	u	Chr15	.	12204056	12204310	MSTRG.36725.1	1	255	MSTRG.36725	0.157923	0.291733	0.158214	0.513375	1.16921	0.208361	1.63728	0.06324	up	no
70425	u	Chr10	.	14098769	14099391	MSTRG.26910.1	1	623	MSTRG.26910	3.1145	2.20608	2.79367	2.8457	3.56439	3.92838	0.349492	0.0633394	up	no
84468	o	Chr13	-	878003	901270	MSTRG.32171.1	2	995	MSTRG.32171	0.659969	0.363855	1.48421	1.39209	1.70006	2.23966	1.08807	0.0637134	up	no
12729	j	Chr00	+	117046016	117046516	MSTRG.5421.1	3	274	MSTRG.5421	17.0715	15.1751	16.4066	11.7	12.029	14.6851	-0.340896	0.0639333	down	no
45178	o	Chr05	-	21949028	21953594	MSTRG.17564.1	2	239	MSTRG.17564	1.93749	1.67767	1.5392	1.14757	0.399417	0.923324	-1.0611	0.0640104	down	no
3443	u	Chr00	.	31802710	31803068	MSTRG.1477.1	1	359	MSTRG.1477	1.25692	1.23326	1.13776	0.766778	0.488259	0.892662	-0.756358	0.0640107	down	no
9652	u	Chr00	.	82362768	82362977	MSTRG.4032.1	1	210	MSTRG.4032	0.044689	0.422006	1.06719	0	0.068186	0	-4.49158	0.0641638	down	no
85648	u	Chr13	+	8073970	8074932	MSTRG.32637.4	3	822	MSTRG.32637	0.635931	0.825525	0.987023	1.81356	1.01886	1.10173	0.684166	0.0643439	up	no
9235	u	Chr00	.	78957569	78957771	MSTRG.3850.1	1	203	MSTRG.3850	1.10634	0.209596	0.107818	0.073686	0	0.108706	-2.96459	0.064396	down	no
11674	u	Chr00	.	103415646	103415958	MSTRG.4906.1	1	313	MSTRG.4906	0.244791	0.169337	1.16561	0.190519	0.07835	0.077242	-2.19038	0.0644688	down	no
85477	u	Chr13	.	6698882	6699607	MSTRG.32580.1	1	726	MSTRG.32580	0.58116	0.662164	1.01588	0.922649	1.10768	1.17879	0.506358	0.064671	up	no
72057	u	Chr10	.	21299669	21300009	MSTRG.27556.1	1	341	MSTRG.27556	0.754877	0.557978	0.700985	0.828647	0.841195	1.5184	0.66281	0.0647629	up	no
98269	u	Chr15	-	22129300	22131227	MSTRG.37365.2	3	1677	MSTRG.37365	0.939226	0.792479	1.23079	1.17057	2.54162	1.29134	0.756137	0.0648308	up	no
41483	u	Chr05	+	2415263	2428507	MSTRG.16121.1	2	328	MSTRG.16121	0	0	0	2.22302	0	0	12.8553	0.0648954	up	no
8323	u	Chr00	.	70762584	70762965	MSTRG.3483.1	1	382	MSTRG.3483	1.12436	0.899648	1.19353	1.69036	1.77944	1.18722	0.533446	0.0649093	up	no
6840	o	Chr00	+	57754335	57755640	MSTRG.2863.1	2	416	MSTRG.2863	0	0	0	0.14547	1.05515	0	11.9665	0.0649537	up	no
10793	u	Chr00	.	93658676	93658930	MSTRG.4520.1	1	255	MSTRG.4520	0.270221	0.614501	0.487789	1.48934	0.464716	1.17846	1.1905	0.0651261	up	no
29230	u	Chr03	.	8707380	8707726	MSTRG.11475.1	1	347	MSTRG.11475	1.9239	1.34773	0.833597	0.633016	0.797085	0.672421	-0.965341	0.0651378	down	no
15966	u	Chr01	.	16363261	16364716	MSTRG.6677.1	1	1456	MSTRG.6677	0.922388	1.1037	1.16747	0.792903	0.397321	0.669781	-0.779858	0.0653642	down	no
54284	u	Chr07	.	4124303	4124536	MSTRG.20862.1	1	234	MSTRG.20862	0.484009	1.0624	0.540787	1.25532	1.8604	0.951372	0.962432	0.0654564	up	no
90641	u	Chr14	.	6625623	6625976	MSTRG.34542.1	1	354	MSTRG.34542	0.078441	0.20879	0.026995	1.10714	0.32843	0.096256	2.28538	0.065687	up	no
29434	u	Chr03	+	10233675	10237460	MSTRG.11549.1	2	3639	MSTRG.11549	9.39558	9.00182	10.4303	6.47746	7.91751	8.47369	-0.334086	0.0658171	down	no
50778	i	Chr06	+	20484762	20485049	MSTRG.19630.1	2	265	MSTRG.19630	0.847043	0.805321	1.2164	2.35483	1.41923	1.18611	0.789959	0.0658931	up	no
89783	x	Chr14	-	3238543	3239639	MSTRG.34212.1	2	619	MSTRG.34212	7.38852	8.20735	7.72471	6.44097	5.62933	5.98984	-0.368795	0.0661338	down	no
61667	u	Chr08	+	16276116	16276486	MSTRG.23609.2	2	308	MSTRG.23609	0	0	0	1.64963	0.128006	0	12.5327	0.0661591	up	no
33337	u	Chr03	+	27457224	27459270	MSTRG.13066.2	2	1930	MSTRG.13066	0	0	0	0	0	0.415639	10.4362	0.0661768	up	no
21226	u	Chr02	.	2974619	2974988	MSTRG.8529.1	1	370	MSTRG.8529	0.163301	0.447164	0	1.0495	0.660572	1.17485	2.24055	0.0662094	up	no
11521	u	Chr00	.	101637561	101638096	MSTRG.4836.1	1	536	MSTRG.4836	0.993003	1.50875	1.33278	0.707487	0.943454	0.636402	-0.745381	0.0663332	down	no
48971	u	Chr06	.	12437736	12437995	MSTRG.18981.1	1	260	MSTRG.18981	0.506635	1.39216	0.465366	0.149815	0.141798	0.461194	-1.65098	0.0663519	down	no
12816	u	Chr00	.	118305641	118306142	MSTRG.5460.1	1	502	MSTRG.5460	5.8465	5.54794	4.89207	7.37458	5.57399	7.17403	0.30514	0.0663983	up	no
56796	u	Chr07	-	18279467	18281434	MSTRG.21792.2	2	1107	MSTRG.21792	0.534545	0.577325	0.995916	1.20125	0.941443	1.04598	0.597228	0.0664123	up	no
85663	u	Chr13	.	8163660	8164110	MSTRG.32643.1	1	451	MSTRG.32643	1.05696	0.708099	0.662332	0.223488	0.550691	0.411947	-1.03315	0.0664774	down	no
59391	j	Chr08	-	4311835	4313206	MSTRG.22768.2	4	546	MSTRG.22768	5.23114	4.75148	7.21677	2.77183	3.04771	4.81545	-0.693539	0.0665972	down	no
36805	u	Chr04	.	13634383	13634743	MSTRG.14398.1	1	361	MSTRG.14398	1.13279	1.12372	1.19891	0.490556	0.198781	0.854451	-1.16239	0.0666363	down	no
39121	u	Chr04	.	27289616	27289930	MSTRG.15220.1	1	315	MSTRG.15220	1.23407	0.934928	1.59894	1.48813	1.69929	2.31268	0.545681	0.0666882	up	no
92417	u	Chr14	.	16685082	16685338	MSTRG.35214.1	1	257	MSTRG.35214	0.375165	0.151839	0.355648	1.1672	0.379767	0.618736	1.29492	0.0669561	up	no
47870	u	Chr06	.	6341313	6341526	MSTRG.18523.1	1	214	MSTRG.18523	0.113538	0.212029	0.026829	0.166068	1.48128	0.165293	2.36283	0.0669746	up	no
42723	u	Chr05	.	10769524	10769783	MSTRG.16607.1	1	260	MSTRG.16607	0.736727	0.194037	1.4293	0	0.188009	0.256496	-2.40855	0.0670143	down	no
37532	i	Chr04	.	19710823	19711198	MSTRG.14667.1	1	376	MSTRG.14667	1.93177	2.16102	2.42105	0.715556	1.49529	0.276188	-1.38908	0.0671238	down	no
19317	u	Chr01	-	28421593	28422651	MSTRG.7834.3	2	952	MSTRG.7834	0	0	0	0.738051	0	0	11.2645	0.067175	up	no
32858	u	Chr03	.	24538471	24538701	MSTRG.12917.1	1	231	MSTRG.12917	17.7678	18.6379	23.4878	13.8888	15.7006	13.4845	-0.475587	0.067179	down	no
10018	u	Chr00	.	85762228	85762946	MSTRG.4179.1	1	719	MSTRG.4179	3.4864	3.31481	4.14286	2.83651	2.42989	2.76948	-0.445622	0.0673684	down	no
3574	u	Chr00	.	32895547	32895940	MSTRG.1540.1	1	394	MSTRG.1540	0.876055	1.43251	1.32201	0.47308	0.767878	0.776207	-0.847866	0.0673963	down	no
58458	j	Chr08	-	1146711	1147940	MSTRG.22408.2	2	728	MSTRG.22408	1.27792	1.31241	2.17301	0.131728	0.781097	0.836945	-1.44481	0.0674177	down	no
87096	j	Chr13	-	16861196	16861873	MSTRG.33239.2	3	398	MSTRG.33239	0	0.020813	0	0.00895	0.031425	0.115262	2.90263	0.0677758	up	no
9725	u	Chr00	-	83302981	83304129	MSTRG.4065.1	3	243	MSTRG.4065	0	0.589817	2.36402	0	0	0	-13.2653	0.0678017	down	no
19438	u	Chr01	+	28862120	28862590	MSTRG.7886.1	2	236	MSTRG.7886	1.47132	1.30477	0.949621	0.65368	0.808522	0.47853	-0.940913	0.0678301	down	no
4586	u	Chr00	-	42364590	42365413	MSTRG.1949.2	2	206	MSTRG.1949	0.366897	0.259578	0.080339	1.50251	0.166845	0.829458	1.82184	0.0678853	up	no
5416	i	Chr00	.	49062084	49062439	MSTRG.2311.1	1	356	MSTRG.2311	0.871367	0.951011	0.659832	1.26843	1.48498	1.01458	0.602171	0.0680668	up	no
25910	u	Chr02	.	21663748	21664300	MSTRG.10257.1	1	553	MSTRG.10257	2.27575	1.89868	2.3345	1.11647	0.573376	1.6807	-0.949438	0.068151	down	no
86537	i	Chr13	+	14254578	14256319	MSTRG.33030.1	2	1482	MSTRG.33030	6.11077	5.40974	4.83276	3.77911	4.51393	4.09067	-0.401137	0.0681519	down	no
7930	u	Chr00	.	67046108	67046509	MSTRG.3323.1	1	402	MSTRG.3323	5.78728	6.04471	6.12165	6.2917	6.7886	6.7556	0.143837	0.0682528	up	no
73419	x	Chr11	-	53546	53925	MSTRG.28069.1	2	284	MSTRG.28069	0.252971	0.171682	0	0.603916	0.678386	0.308226	1.90515	0.0683041	up	no
2296	u	Chr00	+	21100390	21100674	MSTRG.1035.1	1	285	MSTRG.1035	1.52689	0.895745	2.72249	0.759453	0.325709	0.928584	-1.35333	0.0685404	down	no
46706	x	Chr05	+	25487522	25488145	MSTRG.18100.1	2	592	MSTRG.18100	0.636383	1.17438	1.30236	1.40094	1.88429	1.51903	0.625955	0.0685794	up	no
84725	u	Chr13	.	2092619	2092824	MSTRG.32280.1	1	206	MSTRG.32280	50.1095	62.6201	52.076	424.707	57.0146	51.121	1.69294	0.0686696	up	no
3041	x	Chr00	-	28121894	28138961	MSTRG.1332.1	2	413	MSTRG.1332	1.43686	0.417806	1.92301	3.01301	1.8142	3.74299	1.18183	0.0687028	up	no
91985	u	Chr14	.	15088084	15088516	MSTRG.35065.1	1	433	MSTRG.35065	0.613686	0.463802	0.39904	1.53788	0.543175	0.801183	0.96498	0.0687587	up	no
57655	i	Chr07	.	22653681	22653911	MSTRG.22111.1	1	231	MSTRG.22111	0.412939	0	0.09942	1.06824	0.688985	0.558428	2.17619	0.0689295	up	no
80818	u	Chr12	.	10207037	10207316	MSTRG.30784.1	1	280	MSTRG.30784	0.158974	0.163245	0	1.12295	0.231009	0.27816	2.34063	0.0689493	up	no
47184	u	Chr06	.	2043298	2043912	MSTRG.18290.1	1	615	MSTRG.18290	0.553524	1.00257	0.480948	1.12014	1.08065	1.05324	0.675754	0.0695362	up	no
80342	u	Chr12	+	7199060	7207033	MSTRG.30597.1	3	2144	MSTRG.30597	5.85466	6.68025	5.08707	4.11446	4.26686	4.98137	-0.399166	0.0695443	down	no
70823	u	Chr10	.	16178996	16179280	MSTRG.27065.1	1	285	MSTRG.27065	0.57031	0.565742	0.831513	0.767554	1.32594	1.02319	0.663598	0.0696128	up	no
61112	u	Chr08	+	13260756	13261631	MSTRG.23403.3	2	803	MSTRG.23403	0	0	0	0.843565	0	0	11.4573	0.0696242	up	no
36372	u	Chr04	.	10626689	10626915	MSTRG.14216.1	1	227	MSTRG.14216	11.3175	10.815	11.1825	7.33963	9.34158	9.21023	-0.363699	0.0696401	down	no
10490	u	Chr00	.	90513602	90514484	MSTRG.4389.1	1	883	MSTRG.4389	6.55861	8.44232	6.31079	7.38069	10.0344	9.27227	0.324509	0.0697367	up	no
71233	u	Chr10	.	18121833	18124926	MSTRG.27237.1	1	3094	MSTRG.27237	2.46862	1.9577	1.9341	1.40918	1.68188	1.68254	-0.414042	0.0697644	down	no
70247	u	Chr10	.	13019296	13020166	MSTRG.26847.1	1	871	MSTRG.26847	3.12963	3.09943	2.66647	1.88611	2.421	2.38416	-0.410799	0.069864	down	no
63860	x	Chr09	+	4075872	4077752	MSTRG.24406.1	2	348	MSTRG.24406	2166.31	2318.84	2343.26	6866.32	2304.56	3331.71	0.872603	0.069865	up	no
25552	u	Chr02	.	18897220	18897805	MSTRG.10115.1	1	586	MSTRG.10115	3.20662	3.54493	3.5683	2.61281	2.21027	2.88322	-0.421312	0.0698865	down	no
9112	u	Chr00	.	77982475	77982702	MSTRG.3780.1	1	228	MSTRG.3780	0.059767	0.271923	0.09532	0.131213	1.09652	0.433406	1.95983	0.0699294	up	no
7423	u	Chr00	.	62709847	62710073	MSTRG.3112.1	1	227	MSTRG.3112	3.58429	4.1841	3.8194	0.391836	2.68415	1.28236	-1.41076	0.0699486	down	no
91616	u	Chr14	.	12569013	12569258	MSTRG.34918.1	1	246	MSTRG.34918	1.12818	1.00717	0.722257	0.314505	0.684998	0.377859	-1.0529	0.0699734	down	no
48777	u	Chr06	+	11296387	11301537	MSTRG.18914.1	2	740	MSTRG.18914	3.19775	4.81563	4.5907	1.91287	2.57	3.42369	-0.672769	0.0701494	down	no
699	u	Chr00	.	6057088	6057435	MSTRG.318.1	1	348	MSTRG.318	1.49946	1.82261	0.434942	0.693697	0.211409	0.265305	-1.68257	0.0702468	down	no
25619	u	Chr02	.	19533809	19534133	MSTRG.10139.1	1	325	MSTRG.10139	1.22584	0.492247	1.13945	0.525002	0.247438	0.412767	-1.26963	0.0703251	down	no
55166	u	Chr07	.	9002428	9003347	MSTRG.21184.1	1	920	MSTRG.21184	1.77966	1.9069	1.59389	1.0911	1.43492	1.32439	-0.455649	0.0705874	down	no
66012	u	Chr09	.	11592998	11593208	MSTRG.25188.1	1	211	MSTRG.25188	1.59508	1.77163	1.34265	6.9822	1.41069	2.67691	1.23303	0.0706261	up	no
47030	u	Chr06	-	1165849	1166425	MSTRG.18236.1	2	410	MSTRG.18236	1.78411	2.06987	1.07706	0	0.443582	0	-3.47462	0.0707592	down	no
80980	u	Chr12	.	11115647	11115866	MSTRG.30852.1	1	220	MSTRG.30852	0.288091	1.13655	1.24288	0.458437	0.037175	0.089981	-2.18753	0.0707979	down	no
96509	u	Chr15	.	11892018	11892280	MSTRG.36714.1	1	263	MSTRG.36714	1.39261	1.70344	1.44054	0.548603	0.861109	1.18518	-0.805936	0.0708114	down	no
96641	i	Chr15	+	12916289	12916610	MSTRG.36758.1	2	232	MSTRG.36758	0.159033	0.803799	0.075738	1.69627	0.884655	0.879842	1.73649	0.0708206	up	no
33034	j	Chr03	-	25662173	25662808	MSTRG.12980.1	3	510	MSTRG.12980	5.4769	4.77768	4.65875	2.79847	2.51668	4.48064	-0.60637	0.0708893	down	no
26423	u	Chr02	.	24393952	24394188	MSTRG.10432.1	1	237	MSTRG.10432	0.102746	0.409406	0.821615	0.910724	1.08991	1.20489	1.26505	0.0709005	up	no
29212	u	Chr03	.	8551690	8552920	MSTRG.11461.1	1	1231	MSTRG.11461	1.08981	1.007	0.911903	1.35268	1.10237	1.24468	0.298278	0.0711024	up	no
57587	i	Chr07	.	22410123	22410449	MSTRG.22087.1	1	327	MSTRG.22087	2.28846	1.90415	2.2743	2.173	2.8916	3.0626	0.32968	0.0711386	up	no
14160	i	Chr01	-	4715436	4716399	MSTRG.5963.1	2	930	MSTRG.5963	1.25723	1.31696	1.17175	1.37007	1.4873	1.52263	0.225606	0.0711579	up	no
86285	u	Chr13	.	12784874	12785267	MSTRG.32916.1	1	394	MSTRG.32916	90.7096	94.5924	89.6947	51.0835	80.0348	66.0832	-0.479744	0.0712668	down	no
67111	i	Chr09	-	19470006	19470669	MSTRG.25631.1	2	640	MSTRG.25631	0.028631	0.037107	0.109779	0	0	0.017881	-3.29511	0.071283	down	no
11110	u	Chr00	.	96579693	96580322	MSTRG.4653.1	1	630	MSTRG.4653	3.68916	5.28704	3.77306	2.8559	2.56155	3.26735	-0.553849	0.0714646	down	no
16843	j	Chr01	-	20520115	20520786	MSTRG.6981.2	2	567	MSTRG.6981	1.63304	0.318729	2.12145	0.197612	0.707905	0.129167	-1.97698	0.0714677	down	no
91126	i	Chr14	-	9036457	9036879	MSTRG.34724.1	2	399	MSTRG.34724	0.304798	0.264458	0.603016	0.522841	1.16737	0.618541	0.977806	0.0715478	up	no
1190	u	Chr00	.	10942324	10942548	MSTRG.529.1	1	225	MSTRG.529	15.4845	17.9366	15.3374	10.5835	13.2716	13.4251	-0.387246	0.0715839	down	no
71611	i	Chr10	.	19617222	19617451	MSTRG.27397.1	1	230	MSTRG.27397	1.25985	0.769034	1.65258	0.845034	0.19178	0.19824	-1.57571	0.0716698	down	no
6795	u	Chr00	-	57406158	57406740	MSTRG.2842.1	2	300	MSTRG.2842	5.66805	6.66949	4.95438	2.96088	3.6681	4.94245	-0.579532	0.0717495	down	no
10326	u	Chr00	.	89131233	89131461	MSTRG.4325.1	1	229	MSTRG.4325	0.454719	0.893957	1.06144	1.89472	1.11941	1.4235	0.880688	0.0717551	up	no
69220	u	Chr10	-	5614355	5616081	MSTRG.26424.2	2	1270	MSTRG.26424	2.87142	1.57832	3.72716	3.43194	3.8875	7.40038	0.848134	0.0723011	up	no
41792	i	Chr05	.	4085795	4086056	MSTRG.16245.1	1	262	MSTRG.16245	33.9764	47.675	51.3331	232.242	50.4472	51.547	1.32961	0.0723047	up	no
12720	u	Chr00	.	116918413	116918821	MSTRG.5414.1	1	409	MSTRG.5414	1.25916	1.02662	2.26754	3.16245	2.46297	2.04928	0.753191	0.072333	up	no
96830	u	Chr15	.	14584305	14584540	MSTRG.36840.1	1	236	MSTRG.36840	2.43059	2.15521	1.25789	1.03199	0.839672	1.25545	-0.902046	0.0723706	down	no
77749	x	Chr11	+	17632145	17640569	MSTRG.29645.1	2	915	MSTRG.29645	1.22984	2.07654	1.49758	1.05878	0.804604	0.396745	-1.08782	0.072573	down	no
20849	u	Chr02	.	259627	260275	MSTRG.8382.1	1	649	MSTRG.8382	0.516801	1.06901	0.923102	0.220067	0.304025	0.633415	-1.11604	0.0727261	down	no
96717	u	Chr15	.	13573157	13573553	MSTRG.36790.1	1	397	MSTRG.36790	8.2315	7.85797	8.10116	10.0427	8.71233	8.95006	0.195702	0.0728184	up	no
8336	u	Chr00	.	70866070	70866312	MSTRG.3485.1	1	243	MSTRG.3485	0.239849	0.119022	0.251181	1.10079	0.640715	0.165299	1.64416	0.0728397	up	no
7811	u	Chr00	.	66074663	66074916	MSTRG.3267.1	1	254	MSTRG.3267	0.075413	0.106729	0.596107	0.705902	1.19423	0.668205	1.72253	0.0728561	up	no
60931	x	Chr08	-	12199314	12205803	MSTRG.23334.3	2	715	MSTRG.23334	1.17088	1.14207	1.31577	0.575678	0.704317	1.06473	-0.630046	0.0728601	down	no
69781	i	Chr10	-	9441449	9442157	MSTRG.26663.1	2	397	MSTRG.26663	2.47625	2.72359	2.54535	2.02705	0.738361	0.823358	-1.10981	0.0729305	down	no
24059	i	Chr02	.	12223519	12223747	MSTRG.9568.1	1	229	MSTRG.9568	2.5526	2.12182	1.97278	3.45101	2.17054	4.32434	0.581352	0.0729766	up	no
1852	u	Chr00	.	17008131	17008412	MSTRG.845.1	1	282	MSTRG.845	0.756673	0.532388	0.282936	0.605172	1.35371	1.1596	0.988245	0.0729926	up	no
57117	u	Chr07	.	20079443	20079678	MSTRG.21924.1	1	236	MSTRG.21924	11.3965	9.70594	9.94894	7.9407	7.09706	8.59811	-0.393679	0.073096	down	no
76786	u	Chr11	.	11625276	11625613	MSTRG.29285.1	1	338	MSTRG.29285	0.273087	0.441903	0.221625	1.31578	0.330635	0.597355	1.2604	0.0730988	up	no
13352	u	Chr01	+	1529493	1532263	MSTRG.5656.1	2	510	MSTRG.5656	3.94492	5.05569	3.30149	5.33216	4.83756	5.69342	0.366775	0.07316	up	no
14696	u	Chr01	.	8439452	8439896	MSTRG.6176.1	1	445	MSTRG.6176	0.106023	0.404854	0.388453	1.27576	0.593253	0.404739	1.33815	0.0735844	up	no
3688	u	Chr00	+	33851142	33852234	MSTRG.1596.1	1	1093	MSTRG.1596	1.10496	0.829937	1.11833	0.55352	0.789957	0.712357	-0.570613	0.0735921	down	no
29701	u	Chr03	-	11309819	11310386	MSTRG.11641.1	2	512	MSTRG.11641	4.93912	6.21555	4.37583	3.63229	3.63005	3.79774	-0.489742	0.0736146	down	no
5272	u	Chr00	.	48076738	48077341	MSTRG.2256.1	1	604	MSTRG.2256	1.21232	1.05424	1.41936	0.89078	0.671291	0.863821	-0.603509	0.0736833	down	no
11651	u	Chr00	-	103048110	103048726	MSTRG.4895.1	3	204	MSTRG.4895	0.664208	1.30862	0.142801	2.24995	1.00769	2.98272	1.56055	0.0740023	up	no
25971	u	Chr02	.	22207304	22207523	MSTRG.10278.1	1	220	MSTRG.10278	1.48979	1.23352	0.375527	2.37015	2.26307	1.59679	1.00751	0.0740477	up	no
37727	u	Chr04	+	21367573	21393809	MSTRG.14740.1	2	576	MSTRG.14740	1.09905	1.7424	1.81855	0.824494	0.985393	1.07848	-0.690076	0.0742601	down	no
43159	u	Chr05	.	13796070	13796513	MSTRG.16792.1	1	444	MSTRG.16792	0.917412	1.23756	1.42748	1.45658	2.23731	1.53435	0.545377	0.0743605	up	no
10100	u	Chr00	+	86631385	86632062	MSTRG.4216.1	1	678	MSTRG.4216	17.4648	14.8931	14.1717	10.775	13.0015	10.5125	-0.440404	0.0744645	down	no
3151	u	Chr00	.	29350281	29350707	MSTRG.1363.1	1	427	MSTRG.1363	0.898239	1.58149	1.17929	0.690515	0.621537	0.814721	-0.78279	0.0747265	down	no
91790	u	Chr14	+	14083001	14084385	MSTRG.35002.1	1	1385	MSTRG.35002	4.15333	4.30439	5.14938	1.57472	2.48539	3.91533	-0.770723	0.0747867	down	no
7460	u	Chr00	.	62988512	62989011	MSTRG.3127.1	1	500	MSTRG.3127	0.983564	1.38407	1.10951	0.60014	0.811633	0.808326	-0.647275	0.074791	down	no
4399	u	Chr00	.	40945086	40945293	MSTRG.1891.1	1	208	MSTRG.1891	5.62713	3.80155	4.24387	3.27334	2.62152	2.87856	-0.640071	0.0748363	down	no
43798	u	Chr05	+	17551312	17554142	MSTRG.17036.1	5	1380	MSTRG.17036	3.56723	3.65211	3.55622	1.80518	2.91067	2.89179	-0.502245	0.074996	down	no
14609	u	Chr01	.	7701538	7701787	MSTRG.6137.1	1	250	MSTRG.6137	1.49383	0.811085	0.919872	0.632868	0.489811	0.499112	-0.991614	0.0749985	down	no
220	u	Chr00	.	1849002	1849847	MSTRG.105.1	1	846	MSTRG.105	0.986271	0.870154	0.515101	0.270511	0.435163	0.575007	-0.888905	0.0753306	down	no
942	u	Chr00	.	8566774	8566983	MSTRG.423.1	1	210	MSTRG.423	1.05476	0.670731	1.36015	0.431205	0.155704	0.629338	-1.34313	0.0753363	down	no
56196	u	Chr07	.	15540540	15540797	MSTRG.21560.1	1	258	MSTRG.21560	0.447374	0.32229	0.379141	0.245142	1.12219	1.11282	1.1103	0.0753622	up	no
61889	o	Chr08	+	18069442	18075902	MSTRG.23713.2	2	222	MSTRG.23713	0.093432	0	0	1.25725	0	1.98461	5.11676	0.0755946	up	no
7397	u	Chr00	-	62571633	62573502	MSTRG.3101.1	2	1326	MSTRG.3101	1.17085	1.66898	2.22932	1.07226	0.667798	1.1323	-0.819507	0.0756535	down	no
10570	u	Chr00	.	91511576	91512120	MSTRG.4422.1	1	545	MSTRG.4422	1.6786	2.24849	2.17938	1.28464	1.14544	1.65404	-0.580315	0.0756889	down	no
77339	u	Chr11	.	15515953	15516259	MSTRG.29498.1	1	307	MSTRG.29498	1.10885	1.76211	0.735526	0.663826	0.548444	0.579803	-1.00896	0.0757057	down	no
4669	i	Chr00	+	43107705	43112541	MSTRG.1990.2	2	294	MSTRG.1990	12.2599	13.7104	7.86582	7.57375	6.41497	7.57656	-0.649853	0.0758011	down	no
3917	u	Chr00	+	36010032	36012399	MSTRG.1683.1	1	2368	MSTRG.1683	8.2126	6.13572	7.80211	5.1647	4.67052	2.60416	-0.83242	0.0758699	down	no
32038	u	Chr03	.	19669983	19670618	MSTRG.12565.1	1	636	MSTRG.12565	0.539088	0.724007	0.513239	0.768195	0.68753	1.12405	0.53834	0.0759452	up	no
75624	o	Chr11	+	5828461	5829096	MSTRG.28877.1	2	203	MSTRG.28877	0.775367	1.47645	0.938772	0	0.403231	0	-2.98414	0.0761121	down	no
70260	u	Chr10	.	13147154	13148010	MSTRG.26856.1	1	857	MSTRG.26856	9.7491	9.53951	10.7478	14.6443	10.3577	12.2453	0.310422	0.0761719	up	no
11747	u	Chr00	.	104379917	104380188	MSTRG.4941.1	1	272	MSTRG.4941	2.70772	2.92249	1.58894	6.00651	3.23728	3.1778	0.782949	0.0761872	up	no
13025	x	Chr01	+	587053	597219	MSTRG.5543.1	2	328	MSTRG.5543	0.340599	0	0.178603	0.580169	0.506547	1.2634	2.17836	0.0762117	up	no
14453	u	Chr01	.	6701456	6701734	MSTRG.6077.1	1	279	MSTRG.6077	0.63541	0.818279	0.736971	1.92219	1.38395	0.74093	0.885511	0.0762374	up	no
43025	u	Chr05	-	12952896	12954191	MSTRG.16741.1	2	1256	MSTRG.16741	8.98582	10.1552	5.4934	2.0149	4.2025	6.10199	-0.999748	0.0762651	down	no
40875	u	Chr05	.	35240	35549	MSTRG.15879.1	1	310	MSTRG.15879	0.170406	0.625866	0.315975	0.45079	0.914961	1.17455	1.19152	0.0763091	up	no
86781	u	Chr13	.	15362314	15362525	MSTRG.33124.1	1	212	MSTRG.33124	0.257113	0.079706	0.308268	1.2852	0.556646	0.21201	1.67077	0.0763472	up	no
14860	u	Chr01	.	9517189	9517442	MSTRG.6226.1	1	254	MSTRG.6226	1.40974	1.9598	1.29882	0.450196	0.622061	1.26295	-0.999367	0.0764782	down	no
183	u	Chr00	+	1454863	1455644	MSTRG.95.2	2	753	MSTRG.95	1.12923	1.14013	1.0795	1.10872	1.37567	1.65554	0.305934	0.0764859	up	no
86864	u	Chr13	.	15728339	15728558	MSTRG.33159.1	1	220	MSTRG.33159	1.1161	1.14271	0.530361	0.250979	0.610468	0.107682	-1.52508	0.0765328	down	no
80374	u	Chr12	.	7484888	7485775	MSTRG.30610.1	1	888	MSTRG.30610	1.16111	1.97202	1.27994	1.69234	2.16215	2.40837	0.505039	0.0766142	up	no
81636	u	Chr12	.	16225716	16226130	MSTRG.31136.1	1	415	MSTRG.31136	0.846304	0.602554	0.70716	2.52841	0.746392	1.10337	1.02196	0.0766373	up	no
93489	u	Chr15	-	450910	453433	MSTRG.35599.1	4	1474	MSTRG.35599	1.05325	0.720031	1.38646	0.4137	0.719553	0.68067	-0.800696	0.0767717	down	no
7656	u	Chr00	.	64645136	64645404	MSTRG.3205.1	1	269	MSTRG.3205	0.718291	1.79411	0.884122	0.181376	0.24168	0.776316	-1.50178	0.0768287	down	no
42242	u	Chr05	.	6790403	6790648	MSTRG.16408.1	1	246	MSTRG.16408	0.040762	0.100069	0	1.09614	0.097682	0.09828	3.19769	0.0768419	up	no
1204	u	Chr00	.	11052355	11052599	MSTRG.533.1	1	245	MSTRG.533	0.633862	1.13775	1.4778	0.613822	0.395681	0.556983	-1.05265	0.0768443	down	no
31546	o	Chr03	-	17381699	17383052	MSTRG.12381.2	2	204	MSTRG.12381	0.478969	1.09942	1.46453	0	0	0.408227	-2.89801	0.0768452	down	no
57916	u	Chr07	-	23630974	23638092	MSTRG.22234.4	2	1040	MSTRG.22234	0	0.064488	0.623762	0	0	0	-11.1638	0.0768617	down	no
5989	j	Chr00	-	52604151	52604794	MSTRG.2541.4	3	497	MSTRG.2541	1.96496	0.581659	1.23836	2.13471	2.9042	2.05725	0.906757	0.0769669	up	no
91053	u	Chr14	.	8644130	8644453	MSTRG.34682.1	1	324	MSTRG.34682	1.04869	1.78259	1.03184	0.863243	0.567419	0.620996	-0.912974	0.0769717	down	no
14618	u	Chr01	.	7726112	7726734	MSTRG.6149.1	1	623	MSTRG.6149	0.88718	1.06929	0.866594	0.921405	1.66967	1.35696	0.483876	0.0769969	up	no
11534	u	Chr00	.	101798854	101799121	MSTRG.4843.1	1	268	MSTRG.4843	0.378954	0.379665	0.92998	1.52235	0.663261	1.24299	1.02179	0.0773299	up	no
57914	u	Chr07	-	23630973	23636063	MSTRG.22234.1	2	1583	MSTRG.22234	2.13944	2.54193	1.4755	1.36526	6.58698	5.68625	1.14742	0.0773412	up	no
2517	u	Chr00	.	23094539	23094785	MSTRG.1116.1	1	247	MSTRG.1116	1.23716	1.44304	1.53323	0.759236	0.099285	0.685172	-1.44861	0.0774169	down	no
55296	x	Chr07	-	9751286	9810223	MSTRG.21225.5	3	961	MSTRG.21225	6.35125	6.89002	5.39434	16.8956	10.3367	5.82458	0.826889	0.0774649	up	no
17685	u	Chr01	-	23853640	23854257	MSTRG.7302.2	2	493	MSTRG.7302	0.355575	0.17192	0.90536	0	0	0.162874	-3.13706	0.0775168	down	no
85373	u	Chr13	-	5682328	5685699	MSTRG.32527.1	2	555	MSTRG.32527	1.22639	1.64405	0.979903	2.02866	1.73056	1.68565	0.499909	0.0776976	up	no
1809	u	Chr00	.	16684207	16684947	MSTRG.823.1	1	741	MSTRG.823	16.4785	17.0312	15.019	13.25	12.079	13.7971	-0.310705	0.0778141	down	no
12304	u	Chr00	.	111588843	111589149	MSTRG.5205.1	1	307	MSTRG.5205	19.1632	22.7642	20.6735	15.4339	13.4415	18.3552	-0.406459	0.07798	down	no
97189	u	Chr15	.	16990879	16991294	MSTRG.36965.1	1	416	MSTRG.36965	0.613965	0.668367	0.891181	2.35369	0.92274	0.933322	0.953707	0.0780821	up	no
86308	i	Chr13	.	12909677	12909999	MSTRG.32931.1	1	323	MSTRG.32931	45.6677	44.7139	44.0547	37.0252	35.5923	41.2357	-0.239747	0.0782361	down	no
9986	j	Chr00	-	85485808	85486532	MSTRG.4167.3	3	466	MSTRG.4167	0	0	1.93695	0	0	0	-12.6565	0.0783962	down	no
66570	u	Chr09	.	15835127	15835388	MSTRG.25420.1	1	262	MSTRG.25420	0.146221	0.104862	0.085303	1.82927	0.089832	0.092278	2.58	0.0784819	up	no
25652	i	Chr02	.	19842611	19842858	MSTRG.10158.1	1	248	MSTRG.10158	0.160696	0.147545	0.123059	1.2047	0.305282	0.10403	1.90389	0.0787034	up	no
154	o	Chr00	-	1147428	1153203	MSTRG.78.2	3	366	MSTRG.78	1.94534	2.57841	1.48281	0.586087	0.869408	1.61943	-0.965988	0.0787455	down	no
11877	u	Chr00	.	105836042	105836487	MSTRG.5019.1	1	446	MSTRG.5019	1.08034	0.916374	0.63347	1.39693	0.953202	1.6015	0.587287	0.0787853	up	no
61110	u	Chr08	+	13260698	13261631	MSTRG.23403.1	2	865	MSTRG.23403	2.23976	0.623526	2.03497	0.781151	0.614628	0.794416	-1.16121	0.0788653	down	no
43436	u	Chr05	.	15693991	15694636	MSTRG.16912.1	1	646	MSTRG.16912	1.7322	1.4496	0.814493	1.75858	1.86592	2.51412	0.61925	0.0789159	up	no
96644	u	Chr15	.	12963793	12964355	MSTRG.36756.1	1	563	MSTRG.36756	17.5081	19.3305	16.9941	12.6492	15.6278	13.1152	-0.379121	0.0789979	down	no
56559	u	Chr07	.	17338137	17339365	MSTRG.21720.1	1	1229	MSTRG.21720	0.601987	0.642645	0.370097	0.714911	0.625002	1.20038	0.653704	0.0790572	up	no
61060	i	Chr08	+	12871320	12872385	MSTRG.23388.1	2	454	MSTRG.23388	8.28594	7.68861	8.2163	4.11296	5.95739	7.05081	-0.498681	0.0790842	down	no
5986	j	Chr00	-	52603933	52604794	MSTRG.2541.1	3	717	MSTRG.2541	7.89731	1.51132	8.25084	18.7328	10.0084	13.1816	1.24729	0.0792065	up	no
8946	u	Chr00	+	76222755	76223744	MSTRG.3726.2	2	940	MSTRG.3726	0.55639	0.089783	0	0	0	0	-11.0727	0.0792691	down	no
36529	u	Chr04	+	11715127	11716860	MSTRG.14296.1	2	1710	MSTRG.14296	1.28008	1.01696	1.07479	0.561723	0.887711	0.866337	-0.542036	0.0792708	down	no
65679	u	Chr09	+	9743096	9744049	MSTRG.25054.1	2	903	MSTRG.25054	0.662571	0.607962	1.06033	0.504292	0.454665	0.298286	-0.890603	0.0793354	down	no
80319	u	Chr12	.	7061094	7061558	MSTRG.30584.1	1	465	MSTRG.30584	1.61737	1.16942	1.21877	0.671435	0.861572	1.04021	-0.638431	0.0794781	down	no
475	u	Chr00	.	4268604	4268819	MSTRG.223.1	1	216	MSTRG.223	0.307702	0.305152	0.318972	0.131067	1.29498	1.34916	1.57446	0.0795901	up	no
93389	x	Chr15	+	158406	158751	MSTRG.35553.1	2	306	MSTRG.35553	0.089028	0	0	0.115754	0.532652	0.076692	3.02584	0.0795973	up	no
42730	u	Chr05	.	10800826	10801028	MSTRG.16615.1	1	203	MSTRG.16615	1.22034	0.931802	0.584646	0.960395	1.73911	2.1543	0.826635	0.0796313	up	no
98154	u	Chr15	+	21675728	21676796	MSTRG.37323.1	2	463	MSTRG.37323	3.89584	3.12604	2.48712	1.31658	2.25516	2.28987	-0.697998	0.0796701	down	no
80614	u	Chr12	-	8998347	9001077	MSTRG.30708.3	3	1123	MSTRG.30708	0	0.781426	0	0	0	0	-11.3469	0.0797587	down	no
36702	u	Chr04	-	12901121	12901885	MSTRG.14357.1	2	514	MSTRG.14357	0.231852	0.061965	0.249493	0.188674	0.327893	1.27409	1.72064	0.0797711	up	no
10395	u	Chr00	-	89749395	89749966	MSTRG.4348.1	1	572	MSTRG.4348	1.15768	1.12108	0.571536	1.05481	1.85232	1.6729	0.684244	0.0798776	up	no
49843	u	Chr06	.	17403335	17404064	MSTRG.19304.1	1	730	MSTRG.19304	14.7755	14.5867	14.6888	21.091	15.326	17.2125	0.283851	0.0798859	up	no
97856	i	Chr15	-	20708475	20709082	MSTRG.37229.1	2	554	MSTRG.37229	0.530701	0.161941	0.351392	1.31959	0.377599	0.752723	1.23056	0.0799789	up	no
63726	u	Chr09	+	3530854	3533317	MSTRG.24352.1	2	894	MSTRG.24352	6.69486	8.12687	7.29732	8.89498	8.01671	8.40468	0.194782	0.0800075	up	no
95641	u	Chr15	+	7584970	7591567	MSTRG.36402.1	2	341	MSTRG.36402	0.158717	0.146164	0	0.1578	0.233607	1.2137	2.39635	0.0800282	up	no
5771	u	Chr00	.	51235039	51236477	MSTRG.2455.1	1	1439	MSTRG.2455	1.32604	1.4722	1.51218	1.60315	1.54265	1.70909	0.171607	0.0801406	up	no
85895	i	Chr13	.	9813402	9813602	MSTRG.32749.1	1	201	MSTRG.32749	0.904372	0.085277	1.10194	0	0.112181	0.232492	-2.6013	0.0803901	down	no
37901	u	Chr04	.	22706647	22706869	MSTRG.14796.1	1	223	MSTRG.14796	1.20611	0.482718	0.841633	1.10386	1.66641	1.47623	0.746875	0.0806887	up	no
1902	u	Chr00	-	17599712	17603336	MSTRG.866.3	1	3625	MSTRG.866	0.924616	0.443474	0.622254	0.944692	0.886566	1.08006	0.548654	0.0806981	up	no
77345	i	Chr11	.	15548708	15548917	MSTRG.29501.1	1	210	MSTRG.29501	0.573606	0.187558	0.091135	1.19179	0.597216	0.531982	1.44531	0.0807229	up	no
5990	j	Chr00	-	52604153	52604794	MSTRG.2541.5	3	499	MSTRG.2541	9.01307	0.688685	3.03685	16.9031	6.79426	16.996	1.67559	0.0807403	up	no
1320	u	Chr00	-	12269694	12270416	MSTRG.592.1	2	609	MSTRG.592	0.500505	0.498838	0.624382	1.04216	0.476059	1.17113	0.727949	0.0807786	up	no
38021	o	Chr04	-	23513439	23522508	MSTRG.14851.1	2	450	MSTRG.14851	2.31128	1.70906	2.63301	1.66979	0.727427	1.21409	-0.881557	0.0808631	down	no
82404	u	Chr12	-	19492326	19492980	MSTRG.31417.1	3	387	MSTRG.31417	1.50514	1.45345	0.768878	0.313886	0.754463	0.77126	-1.01879	0.080894	down	no
96629	u	Chr15	.	12863203	12863485	MSTRG.36747.1	1	283	MSTRG.36747	0.113112	0.211773	0.246723	0.103584	0.648461	1.27801	1.82842	0.0809	up	no
69373	u	Chr10	+	6522749	6523422	MSTRG.26488.1	2	495	MSTRG.26488	0.769001	0.740444	1.59303	0.398727	0.698248	0.30518	-1.14577	0.0809547	down	no
2995	u	Chr00	.	27650178	27650437	MSTRG.1305.1	1	260	MSTRG.1305	0.783453	0.895844	0.177906	1.02747	1.47136	1.4463	1.08694	0.080963	up	no
12247	u	Chr00	.	110849979	110850239	MSTRG.5178.1	1	261	MSTRG.5178	0.411856	0.264649	0.288386	1.58639	0.350614	0.548638	1.36518	0.0810148	up	no
66324	u	Chr09	+	13878028	13878795	MSTRG.25312.3	3	708	MSTRG.25312	2.47796	2.54	1.96508	0.57653	1.72621	0.316538	-1.41469	0.0810478	down	no
14787	o	Chr01	+	8898041	9317555	MSTRG.6233.1	2	728	MSTRG.6233	20.8073	17.0443	18.5179	12.6062	13.8225	17.1233	-0.372176	0.0815439	down	no
971	u	Chr00	+	8697624	8698904	MSTRG.442.3	2	1230	MSTRG.442	0	0.691063	0	0	0	0	-11.1696	0.0817789	down	no
9340	u	Chr00	.	79752041	79752543	MSTRG.3891.1	1	503	MSTRG.3891	1.66996	0.921771	0.202856	0.178429	0.410649	0.276778	-1.69043	0.0818065	down	no
12642	u	Chr00	.	115773563	115773959	MSTRG.5376.1	1	397	MSTRG.5376	0.302124	0.285082	0.241101	0.983179	0.145102	1.14972	1.45953	0.082036	up	no
91534	u	Chr14	.	12052026	12052279	MSTRG.34892.1	1	254	MSTRG.34892	1.1107	1.16684	0.659075	0.58733	0.310902	0.596977	-0.973804	0.0820677	down	no
12035	u	Chr00	.	108250353	108250604	MSTRG.5091.1	1	252	MSTRG.5091	2.26249	2.16551	2.89888	1.10829	0.949641	2.10745	-0.81475	0.08253	down	no
32244	u	Chr03	-	20784808	20785241	MSTRG.12646.1	2	413	MSTRG.12646	7.31885	6.63974	6.09856	4.51932	5.43037	5.51724	-0.374929	0.0825759	down	no
37610	u	Chr04	-	20471400	20526505	MSTRG.14690.1	2	1452	MSTRG.14690	0	0	0.588298	0	0	0	-10.9374	0.0825917	down	no
2133	u	Chr00	.	19382757	19382982	MSTRG.973.1	1	226	MSTRG.973	2.04259	1.64983	1.28763	0.852439	1.15053	0.885132	-0.786039	0.0826806	down	no
12368	u	Chr00	.	112412050	112412533	MSTRG.5238.1	1	484	MSTRG.5238	1.5124	2.00884	1.22511	0.862039	0.523006	1.23137	-0.85923	0.0826889	down	no
66124	u	Chr09	.	12403102	12403568	MSTRG.25230.1	1	467	MSTRG.25230	0.734726	1.16437	0.342593	0.063201	0.382039	0.299504	-1.58977	0.082787	down	no
36799	u	Chr04	+	13623176	13623523	MSTRG.14397.2	2	266	MSTRG.14397	0.678119	0.816983	0.977472	0	0.430202	0.267409	-1.82552	0.0827882	down	no
57320	u	Chr07	.	21461964	21462682	MSTRG.22001.1	1	719	MSTRG.22001	0.026641	0.085214	0.267108	0.041611	1.13448	0.644754	2.26448	0.083053	up	no
95516	u	Chr15	-	7064723	7066930	MSTRG.36356.1	2	335	MSTRG.36356	2.72978	3.82498	2.5227	7.91479	2.97493	4.94883	0.803079	0.0830905	up	no
56337	j	Chr07	-	16353525	16354282	MSTRG.21626.2	3	302	MSTRG.21626	2.61285	2.64663	2.41613	2.11753	1.33386	1.50198	-0.63187	0.0831147	down	no
91792	u	Chr14	-	14085094	14085977	MSTRG.35006.1	2	608	MSTRG.35006	11.6593	15.1377	5.07789	2.3514	0.572323	6.64521	-1.73599	0.0831694	down	no
23386	x	Chr02	-	10038990	10044910	MSTRG.9342.1	2	349	MSTRG.9342	1.71748	1.4859	0.744207	0.210605	0.670277	0.831131	-1.20528	0.0832378	down	no
6465	o	Chr00	-	55354369	55355016	MSTRG.2709.2	2	626	MSTRG.2709	1.30926	0.890444	0.870171	1.34134	1.14422	2.06022	0.566348	0.0832831	up	no
41827	u	Chr05	-	4412469	4413530	MSTRG.16255.1	2	923	MSTRG.16255	0.911455	0.91589	0.778519	0.886882	1.12518	1.16272	0.284897	0.0832881	up	no
80311	o	Chr12	-	6957477	6960172	MSTRG.30580.7	5	478	MSTRG.30580	0.948854	0.374691	0.225735	0.631959	1.40475	1.45541	1.1725	0.0835576	up	no
9319	u	Chr00	.	79578896	79579340	MSTRG.3882.1	1	445	MSTRG.3882	1.38408	0.769004	1.37301	1.75967	1.28452	2.43609	0.636182	0.0837035	up	no
5301	u	Chr00	.	48221862	48222181	MSTRG.2267.1	1	320	MSTRG.2267	53.7438	49.7474	46.2486	29.3601	43.606	36.9669	-0.445833	0.083753	down	no
11570	u	Chr00	.	102198660	102198995	MSTRG.4859.1	1	336	MSTRG.4859	1.34162	1.09657	1.24321	0.845061	0.738932	0.795285	-0.629729	0.0838162	down	no
37311	u	Chr04	.	17906419	17906690	MSTRG.14585.1	1	272	MSTRG.14585	1.209	1.0637	0.971838	0.968482	1.74026	2.37455	0.647752	0.0838499	up	no
88088	u	Chr13	.	20537369	20537645	MSTRG.33596.1	1	277	MSTRG.33596	91.573	92.8857	89.9898	99.1607	88.3178	112.44	0.128038	0.0838552	up	no
4025	u	Chr00	.	37232771	37233209	MSTRG.1730.1	1	439	MSTRG.1730	0.19181	0.379927	0.890747	1.15347	0.773446	1.19016	1.09177	0.0840269	up	no
9997	u	Chr00	.	85563593	85564012	MSTRG.4170.1	1	420	MSTRG.4170	1.49018	1.35502	1.86744	1.76593	1.81006	2.57082	0.383304	0.0842798	up	no
47862	u	Chr06	+	6206329	6208522	MSTRG.18520.1	5	1094	MSTRG.18520	1.59362	0.801095	1.27988	2.23613	2.13314	1.38281	0.646503	0.084366	up	no
37979	u	Chr04	-	23266792	23268475	MSTRG.14832.1	2	288	MSTRG.14832	0	0.491749	1.33262	0	0	0	-12.5701	0.0844857	down	no
11867	u	Chr00	.	105718606	105719076	MSTRG.5011.1	1	471	MSTRG.5011	0.444625	0.878575	0.462402	0.946366	0.742563	1.31634	0.751084	0.0846809	up	no
93295	u	Chr14	-	19074525	19078811	MSTRG.35526.5	4	1908	MSTRG.35526	4.73012	4.78942	4.91151	2.25915	3.67171	4.06258	-0.530123	0.084844	down	no
81144	u	Chr12	-	12297377	12300240	MSTRG.30932.1	2	215	MSTRG.30932	27.8175	25.4468	24.4127	164.763	23.6259	27.4507	1.4744	0.0848946	up	no
66596	u	Chr09	.	16022636	16022918	MSTRG.25427.1	1	283	MSTRG.25427	2.08488	1.65875	1.04706	0.723315	0.862814	1.10329	-0.832939	0.0849102	down	no
90870	o	Chr14	-	7780738	7791306	MSTRG.34623.2	2	299	MSTRG.34623	0.457996	1.50303	0.100964	0	0.184796	0	-3.48003	0.0851177	down	no
58811	u	Chr08	.	2168754	2169138	MSTRG.22536.1	1	385	MSTRG.22536	8.99394	8.31634	10.4187	14.919	10.9051	10.388	0.385077	0.0855369	up	no
86031	u	Chr13	+	10951139	10958845	MSTRG.32810.1	2	376	MSTRG.32810	2.65591	2.02323	1.82179	1.40836	1.18153	1.67741	-0.607321	0.0856751	down	no
44845	x	Chr05	-	21092264	21092730	MSTRG.17436.1	2	433	MSTRG.17436	0.182453	0.025008	0.013458	0	0	0	-9.52434	0.0857701	down	no
42528	u	Chr05	+	9080364	9080578	MSTRG.16525.1	1	215	MSTRG.16525	0.229757	0.285821	0.106818	0.246543	0.369364	1.08375	1.44934	0.0859347	up	no
54626	u	Chr07	+	5499478	5506832	MSTRG.20986.1	2	962	MSTRG.20986	3.20277	3.29378	4.03235	4.07401	3.79836	4.22094	0.199855	0.0859599	up	no
21177	u	Chr02	.	2733403	2733818	MSTRG.8509.1	1	416	MSTRG.8509	1.84311	0.737711	1.27719	2.12616	2.22599	1.83554	0.681545	0.0860614	up	no
69996	x	Chr10	-	11146504	11155662	MSTRG.26759.1	2	414	MSTRG.26759	2.30339	1.8075	1.63687	0.255431	0.431077	1.58694	-1.33811	0.0860721	down	no
4752	u	Chr00	.	43631532	43631813	MSTRG.2010.1	1	282	MSTRG.2010	0.776353	0.695984	0.435073	0.821288	0.839277	1.33807	0.652691	0.0861171	up	no
11591	u	Chr00	.	102443622	102444433	MSTRG.4869.1	1	812	MSTRG.4869	5.41299	6.13711	5.45771	4.10319	4.84032	4.51431	-0.337752	0.0861705	down	no
60407	o	Chr08	+	9389419	9391146	MSTRG.23145.1	2	549	MSTRG.23145	0.940171	1.43841	1.0051	0.830378	0.587896	0.541163	-0.788156	0.0862593	down	no
20602	u	Chr01	.	31770255	31770529	MSTRG.8296.1	1	275	MSTRG.8296	0.222052	0.453992	0.093601	0.253352	0.469821	1.88281	1.75956	0.0865123	up	no
51774	u	Chr06	.	23398545	23400572	MSTRG.19990.1	1	2028	MSTRG.19990	1.17989	1.19881	0.631737	1.43617	1.21095	1.85663	0.581153	0.0865558	up	no
61419	o	Chr08	-	15034738	15083700	MSTRG.23524.2	2	258	MSTRG.23524	0.280089	0.851451	0.846342	0.919668	1.30706	1.45132	0.894986	0.0866132	up	no
26738	u	Chr02	.	26467971	26468222	MSTRG.10581.1	1	252	MSTRG.10581	3.24911	3.44773	1.0557	0.301174	1.16713	1.46292	-1.40317	0.0866154	down	no
15299	u	Chr01	.	12474460	12474722	MSTRG.6425.1	1	263	MSTRG.6425	0.509827	0.344358	0	0.942268	1.3978	0.778398	1.86822	0.0866482	up	no
69754	u	Chr10	.	9275353	9275771	MSTRG.26651.1	1	419	MSTRG.26651	0.906798	0.858502	0.470127	0.873094	2.22192	1.06125	0.894739	0.0869423	up	no
11253	u	Chr00	.	98224338	98224549	MSTRG.4717.1	1	212	MSTRG.4717	3.59685	5.37201	4.47316	27.8004	4.38834	4.73693	1.45787	0.0869744	up	no
7842	u	Chr00	.	66329959	66330667	MSTRG.3285.1	1	709	MSTRG.3285	17.6734	15.9261	18.1931	12.5566	13.3029	16.0579	-0.305197	0.0870137	down	no
77085	i	Chr11	.	13759273	13759594	MSTRG.29412.1	1	322	MSTRG.29412	1.53509	0.933826	1.51118	0.092285	0.298506	0.958444	-1.56066	0.0871572	down	no
2663	u	Chr00	.	24391475	24391841	MSTRG.1181.1	1	367	MSTRG.1181	1.17242	0.206363	0.245271	0.15428	0.133643	0.169776	-1.82713	0.0871684	down	no
3686	x	Chr00	+	33847719	33850448	MSTRG.1594.1	3	355	MSTRG.1594	2.33256	2.16886	1.90974	2.21201	3.04625	2.70746	0.313218	0.0872113	up	no
69064	j	Chr10	+	4760993	4762242	MSTRG.26377.1	2	296	MSTRG.26377	2.0892	1.44642	1.16934	0.30045	0.317361	1.25567	-1.32846	0.0872796	down	no
69862	o	Chr10	+	10204917	10206635	MSTRG.26694.3	2	1617	MSTRG.26694	6.76944	7.69859	7.84298	5.32431	5.10288	6.85934	-0.368107	0.0873074	down	no
16535	u	Chr01	.	19130278	19130717	MSTRG.6865.1	1	440	MSTRG.6865	0.35616	0.244236	0.354158	0.266494	0.574558	1.26821	1.14384	0.0876653	up	no
26511	u	Chr02	-	24871723	24873751	MSTRG.10478.1	2	912	MSTRG.10478	0.748356	0.586422	0.158277	1.29156	0.686815	1.24936	1.11225	0.0877984	up	no
26561	u	Chr02	+	25215925	25216269	MSTRG.10492.1	2	323	MSTRG.10492	1.38188	0.706811	0.7282	0.892645	1.59542	3.34601	1.0504	0.0878414	up	no
70256	u	Chr10	.	13099421	13100153	MSTRG.26854.1	1	733	MSTRG.26854	0.674527	0.682126	1.41686	0.1838	0.472654	0.593036	-1.15037	0.0878614	down	no
5484	u	Chr00	.	49585308	49585787	MSTRG.2336.1	1	480	MSTRG.2336	1.46956	1.18425	1.883	1.36574	2.8429	2.79764	0.626968	0.0878805	up	no
36366	u	Chr04	.	10566377	10567294	MSTRG.14215.1	1	918	MSTRG.14215	14.4431	14.4873	13.1336	8.86239	12.2149	11.423	-0.372134	0.0881336	down	no
7569	u	Chr00	.	63949834	63950086	MSTRG.3177.1	1	253	MSTRG.3177	1.41768	1.20396	1.70319	0.412478	0.700958	1.16992	-0.921487	0.0881713	down	no
4905	u	Chr00	.	45026892	45027150	MSTRG.2102.1	1	259	MSTRG.2102	1.10227	1.08001	0.727001	0.36296	0.47476	0.740592	-0.882281	0.0883931	down	no
30324	i	Chr03	.	12989791	12990129	MSTRG.11888.1	1	339	MSTRG.11888	2.25486	2.06303	1.51315	2.68066	2.21343	2.82208	0.404133	0.0884294	up	no
8275	u	Chr00	.	70244556	70244803	MSTRG.3460.1	1	248	MSTRG.3460	2.68137	3.40889	3.9796	3.42647	4.43953	5.54518	0.413394	0.088462	up	no
81598	u	Chr12	.	16009083	16009798	MSTRG.31116.1	1	716	MSTRG.31116	1.07479	0.867443	0.945233	1.23488	1.18097	1.14767	0.303502	0.0886109	up	no
65680	u	Chr09	.	9745324	9746450	MSTRG.25053.1	1	1127	MSTRG.25053	0.636965	0.555943	1.15402	0.508282	0.375615	0.377359	-0.895914	0.0886756	down	no
69722	u	Chr10	.	9075647	9076046	MSTRG.26638.1	1	400	MSTRG.26638	1.12095	1.17908	0.876297	0.410651	0.690229	0.807009	-0.735382	0.0887775	down	no
96928	u	Chr15	+	15149976	15150999	MSTRG.36874.1	2	238	MSTRG.36874	0.020642	0	0	0.127028	0.018722	0.085661	3.4868	0.089092	up	no
4397	u	Chr00	.	40934915	40935137	MSTRG.1889.1	1	223	MSTRG.1889	8.40987	9.20627	6.0989	9.97476	8.99226	11.3205	0.352922	0.0891233	up	no
56301	u	Chr07	.	16157824	16158484	MSTRG.21613.1	1	661	MSTRG.21613	2.22957	2.22581	2.95743	1.82814	1.08207	1.75769	-0.667248	0.0892387	down	no
9692	o	Chr00	-	82754092	82755232	MSTRG.4052.2	2	1009	MSTRG.4052	0.758263	0	0	0	0	0	-11.3035	0.0893155	down	no
68360	x	Chr10	+	1066449	1067021	MSTRG.26088.8	2	291	MSTRG.26088	2.20914	2.36764	1.46216	1.05569	1.35454	1.34964	-0.683615	0.0895029	down	no
63078	u	Chr09	+	1848009	1849973	MSTRG.24138.5	2	1887	MSTRG.24138	0.434786	1.29242	0.677189	1.03993	1.77103	1.50671	0.84458	0.0895406	up	no
69312	u	Chr10	.	6029260	6029582	MSTRG.26464.1	1	323	MSTRG.26464	0.153631	0.498682	0.128604	0.238391	0.761533	1.067	1.40424	0.0896703	up	no
49008	i	Chr06	.	12689566	12689873	MSTRG.19001.1	1	308	MSTRG.19001	5411.59	5116.7	5351.59	13449.2	5495.79	6872.29	0.701139	0.0897411	up	no
896	u	Chr00	.	8162845	8163074	MSTRG.401.1	1	230	MSTRG.401	1.04215	0.74842	0.99517	0.843725	1.53102	2.1958	0.714308	0.0900237	up	no
69846	u	Chr10	.	10096195	10096517	MSTRG.26691.1	1	323	MSTRG.26691	0	0	0	1.09654	0.094268	0	11.9547	0.0900785	up	no
45976	x	Chr05	+	24068110	24070029	MSTRG.17862.1	2	1108	MSTRG.17862	2.69678	1.99124	2.90281	1.8837	1.68122	1.78867	-0.503751	0.0904972	down	no
3466	u	Chr00	+	31968623	31968893	MSTRG.1485.1	1	271	MSTRG.1485	0.160056	0.338939	1.0773	0.149087	0.031885	0.212927	-2.00064	0.0905081	down	no
71206	u	Chr10	+	18009324	18010795	MSTRG.27225.2	2	238	MSTRG.27225	0.140627	0.857049	1.1013	0.286885	0.063243	0.186048	-1.96891	0.0907127	down	no
4750	u	Chr00	.	43627833	43628544	MSTRG.2008.1	1	712	MSTRG.2008	1.02944	0.432479	0.731704	1.02535	1.07374	1.35076	0.653216	0.0907846	up	no
61975	u	Chr08	.	18528013	18528217	MSTRG.23744.1	1	205	MSTRG.23744	0	0	0	1.19294	0	0.353806	12.332	0.0908908	up	no
66209	u	Chr09	.	13210525	13210739	MSTRG.25266.1	1	215	MSTRG.25266	0.486123	1.35927	0.836625	0.380087	0.339126	0.407537	-1.25115	0.0910801	down	no
2220	u	Chr00	-	20432085	20441986	MSTRG.1012.2	6	750	MSTRG.1012	1.00243	0	0	0	0	0	-11.7062	0.0910966	down	no
4353	u	Chr00	.	40430358	40430828	MSTRG.1873.1	1	471	MSTRG.1873	6.53127	8.48635	6.12707	7.71842	8.18287	9.88685	0.286412	0.0911956	up	no
28299	u	Chr03	+	4089638	4090799	MSTRG.11120.2	2	821	MSTRG.11120	0	0	0	0	0.607033	0	10.9826	0.0913968	up	no
4598	u	Chr00	-	42440687	42441839	MSTRG.1953.2	2	1081	MSTRG.1953	0	0	0	0	0.46224	0	10.5895	0.0913968	up	no
81667	u	Chr12	.	16399094	16399749	MSTRG.31156.1	1	656	MSTRG.31156	1.26989	1.48621	0.693133	1.5628	1.53272	2.09157	0.588651	0.0914209	up	no
96896	u	Chr15	+	14968758	14970545	MSTRG.36865.1	3	1270	MSTRG.36865	17.7726	17.9951	25.8551	15.213	14.2049	11.7652	-0.581409	0.0915055	down	no
95805	i	Chr15	.	8277676	8278037	MSTRG.36457.1	1	362	MSTRG.36457	0.087717	0.286451	0.298475	1.39661	0.299166	0.307488	1.57444	0.0916332	up	no
97270	x	Chr15	-	17532391	17567554	MSTRG.37003.1	2	1354	MSTRG.37003	1.99757	2.88032	1.95986	0.088207	0.902449	1.24007	-1.61601	0.0916662	down	no
33169	u	Chr03	.	26462004	26462373	MSTRG.13022.1	1	370	MSTRG.13022	0.580797	0.424295	0.634317	1.98265	0.459798	1.05861	1.09461	0.0919489	up	no
31067	u	Chr03	.	15271432	15272347	MSTRG.12193.1	1	916	MSTRG.12193	0.658922	0.680952	0.46358	2.19217	0.492683	1.06443	1.05585	0.092064	up	no
40122	j	Chr04	+	30139026	30140543	MSTRG.15591.11	3	1279	MSTRG.15591	1.14622	0.813823	0.602266	1.75488	0.952446	1.33008	0.655985	0.0922068	up	no
36245	u	Chr04	.	9990740	9991136	MSTRG.14179.1	1	397	MSTRG.14179	1.15218	1.05512	1.14623	0.711567	0.835435	0.655082	-0.606808	0.0922957	down	no
11716	u	Chr00	.	103969657	103969994	MSTRG.4928.1	1	338	MSTRG.4928	1.25236	1.10115	0.536262	1.35396	1.33425	1.87465	0.658984	0.0924123	up	no
69966	u	Chr10	+	11040344	11042943	MSTRG.26746.2	4	1511	MSTRG.26746	0.350522	0.399775	0.240315	0.64315	2.03013	0.172608	1.52249	0.0924397	up	no
37771	u	Chr04	.	21789045	21789602	MSTRG.14752.1	1	558	MSTRG.14752	0.217486	0.437534	0.817629	0.943464	0.770137	1.06807	0.917537	0.0926083	up	no
5915	u	Chr00	.	52035377	52035681	MSTRG.2511.1	1	305	MSTRG.2511	0.67018	1.00401	0.762585	0.876204	1.51636	1.2463	0.578514	0.0926972	up	no
7320	u	Chr00	+	61911412	61912384	MSTRG.3073.1	3	700	MSTRG.3073	2.76672	2.91794	2.65617	2.31632	1.8596	2.08956	-0.412766	0.0927376	down	no
66946	u	Chr09	.	18754936	18755582	MSTRG.25567.1	1	647	MSTRG.25567	0.874263	0.667389	1.01414	1.71395	1.17857	0.95726	0.591003	0.0928129	up	no
8192	u	Chr00	.	69557466	69557690	MSTRG.3426.1	1	225	MSTRG.3426	0.54108	0.911741	0.38191	0.853997	0.910714	1.57465	0.864001	0.0928274	up	no
26294	i	Chr02	-	23931496	23936550	MSTRG.10399.1	2	501	MSTRG.10399	1.29916	1.02906	0.941725	1.61548	1.13273	1.746	0.458798	0.0928373	up	no
10482	u	Chr00	+	90446073	90446701	MSTRG.4386.2	2	608	MSTRG.4386	1.13467	1.08227	0.455507	0.458717	0.261101	0.546497	-1.07752	0.0928387	down	no
84736	u	Chr13	+	2169818	2173089	MSTRG.32285.2	2	282	MSTRG.32285	2.53102	2.42013	2.18471	19.5338	2.67724	1.37461	1.72475	0.092956	up	no
10863	j	Chr00	-	94210709	94211723	MSTRG.4548.1	2	795	MSTRG.4548	1.8502	1.72813	1.88452	1.74246	2.38154	2.27248	0.227626	0.0930149	up	no
5165	u	Chr00	.	47519694	47519920	MSTRG.2205.1	1	227	MSTRG.2205	0.079286	0	0.203701	1.55762	0.116008	0.192282	2.72107	0.0930156	up	no
51581	j	Chr06	+	22884017	22885631	MSTRG.19916.2	3	469	MSTRG.19916	0	0	0	0	0	1.1131	11.8573	0.0932954	up	no
11032	u	Chr00	.	95814443	95814979	MSTRG.4617.1	1	537	MSTRG.4617	1.46349	1.96669	0.980573	0.776885	0.826786	1.03581	-0.740767	0.0933523	down	no
36415	x	Chr04	-	10878267	10902126	MSTRG.14239.2	2	735	MSTRG.14239	1.73833	1.05486	1.9816	0.57516	1.17679	0.918873	-0.838155	0.0935967	down	no
44023	i	Chr05	+	18524382	18524923	MSTRG.17121.1	2	504	MSTRG.17121	0.794805	1.45348	0.592071	1.84051	1.49108	1.39982	0.736198	0.093732	up	no
6265	u	Chr00	+	54065304	54069023	MSTRG.2642.1	1	3720	MSTRG.2642	3.95113	3.96252	3.62167	2.02497	3.42058	2.57759	-0.52382	0.0938867	down	no
2085	i	Chr00	.	18797873	18798146	MSTRG.950.1	1	274	MSTRG.950	0.664834	0.985834	0.429775	2.41562	0.675167	1.33243	1.08821	0.0942142	up	no
55500	u	Chr07	.	10888787	10889097	MSTRG.21301.1	1	311	MSTRG.21301	1.23541	0.807765	1.08447	0	0.526572	0.298955	-1.92169	0.0943361	down	no
76417	u	Chr11	.	9257775	9258064	MSTRG.29145.1	1	290	MSTRG.29145	0.764246	0.739034	1.18736	0.103161	0.610107	0.374317	-1.30682	0.0943676	down	no
91102	u	Chr14	.	8862483	8862862	MSTRG.34710.1	1	380	MSTRG.34710	0.419162	1.02915	0.551638	1.43824	0.726348	1.47401	0.863419	0.094468	up	no
68634	o	Chr10	+	2296753	2313940	MSTRG.26186.1	2	348	MSTRG.26186	1.49019	0.620684	0.596211	0.292642	0.428817	0.022261	-1.86391	0.0944848	down	no
55990	u	Chr07	.	14179343	14179635	MSTRG.21488.1	1	293	MSTRG.21488	1.65281	1.15176	0.91744	0.629074	0.80833	0.687252	-0.808851	0.0945395	down	no
15816	u	Chr01	+	15594890	15595482	MSTRG.6623.1	2	558	MSTRG.6623	1.08835	1.06032	0.35495	0.362705	0	0.044782	-2.61919	0.0945871	down	no
69430	u	Chr10	.	6970990	6971253	MSTRG.26504.1	1	264	MSTRG.26504	1.07033	1.1254	0.524873	0.430466	0.548623	0.302394	-1.08611	0.0946813	down	no
64510	u	Chr09	.	5852578	5852885	MSTRG.24639.1	1	308	MSTRG.24639	0.873182	1.91071	0.907289	1.59453	2.03008	2.4692	0.723263	0.0947561	up	no
32523	u	Chr03	.	22258039	22258366	MSTRG.12751.1	1	328	MSTRG.12751	0.742074	1.11447	0.502815	1.06574	1.0433	1.95957	0.78614	0.0948413	up	no
86468	u	Chr13	+	13871421	13875832	MSTRG.32997.3	4	1243	MSTRG.32997	6.02115	4.89714	2.24719	1.93735	2.99927	1.6714	-0.99447	0.094868	down	no
41730	u	Chr05	.	3866681	3868524	MSTRG.16209.1	1	1844	MSTRG.16209	2.09085	2.08356	2.31026	3.25456	2.41614	2.40108	0.315855	0.0952338	up	no
50093	i	Chr06	.	18369115	18369369	MSTRG.19380.1	1	255	MSTRG.19380	0.394744	1.05929	1.0463	2.01098	1.25538	1.33053	0.87854	0.0953107	up	no
11077	u	Chr00	.	96276230	96276453	MSTRG.4637.1	1	224	MSTRG.4637	0.113061	0.049929	0.130739	1.40548	0.069802	0.071713	2.39691	0.0954015	up	no
81112	u	Chr12	.	12021921	12022143	MSTRG.30920.1	1	223	MSTRG.30920	0.170784	0.057239	0.362112	0.728851	0.106649	1.24606	1.81855	0.0954351	up	no
97340	i	Chr15	.	17909769	17909982	MSTRG.37039.1	1	214	MSTRG.37039	0.024626	0.04999	0.425669	1.18099	0.701033	0.150129	2.02219	0.0954923	up	no
2337	u	Chr00	.	21461822	21462110	MSTRG.1053.1	1	289	MSTRG.1053	0.45017	0.542768	0.338135	0.689887	1.43117	0.489026	0.971504	0.0955653	up	no
85660	u	Chr13	.	8151215	8151447	MSTRG.32639.1	1	233	MSTRG.32639	0.569952	0.070435	0.377728	1.1349	1.08641	0.435247	1.38366	0.0955835	up	no
516	u	Chr00	-	4483429	4483961	MSTRG.238.1	2	393	MSTRG.238	1.19464	0.872693	0.754432	0.399863	0.720937	0.469969	-0.826871	0.0957005	down	no
10782	u	Chr00	.	93575536	93575797	MSTRG.4515.1	1	262	MSTRG.4515	0.962701	0.67441	0.488287	0.607713	1.6666	1.69816	0.902304	0.095806	up	no
9144	u	Chr00	.	78208784	78208985	MSTRG.3808.1	1	202	MSTRG.3808	0.375593	0.38606	0.712678	1.17687	1.45738	0.453981	1.06672	0.0959224	up	no
64045	u	Chr09	.	4516539	4516795	MSTRG.24464.1	1	257	MSTRG.24464	0.076534	0.461192	0.403028	0.852351	0.309961	1.16739	1.30826	0.0959233	up	no
238	u	Chr00	.	1931558	1931840	MSTRG.113.1	1	283	MSTRG.113	9.27583	6.64916	7.90432	4.05255	6.72102	4.89705	-0.604674	0.0959871	down	no
6988	u	Chr00	-	59019503	59021423	MSTRG.2931.1	2	1229	MSTRG.2931	1.66454	1.60941	0.254821	3.63326	1.64913	3.4083	1.30031	0.0960011	up	no
11536	u	Chr00	.	101809578	101809848	MSTRG.4844.1	1	271	MSTRG.4844	3.26087	4.26354	3.31815	4.85287	4.4645	4.19003	0.317044	0.0962246	up	no
69772	u	Chr10	.	9383041	9383306	MSTRG.26655.1	1	266	MSTRG.26655	1.76789	1.63017	1.0575	0.364579	1.02217	0.893651	-0.966318	0.096229	down	no
39368	j	Chr04	+	27932810	27935422	MSTRG.15307.1	5	1325	MSTRG.15307	1.62228	0.788895	1.08973	0.163496	0.834446	0.461754	-1.26206	0.0963825	down	no
8416	u	Chr00	.	71590506	71590793	MSTRG.3515.1	1	288	MSTRG.3515	2.28757	1.74907	1.3063	1.20428	0.668861	1.10473	-0.843353	0.0965347	down	no
86845	i	Chr13	+	15636283	15637179	MSTRG.33153.1	2	869	MSTRG.33153	1.13519	0.835719	0.965422	0.992967	1.94913	1.27906	0.523624	0.0966013	up	no
89129	x	Chr14	-	889328	890235	MSTRG.33991.2	2	842	MSTRG.33991	14.5381	11.7153	12.3743	2.01797	2.35011	10.9823	-1.33137	0.0967052	down	no
96924	u	Chr15	.	15124171	15124497	MSTRG.36870.1	1	327	MSTRG.36870	0.40454	0.409307	0.098514	0.938829	0.235052	1.22613	1.39536	0.0967859	up	no
2423	u	Chr00	.	22245527	22245743	MSTRG.1077.1	1	217	MSTRG.1077	1.31032	1.25568	0.988303	0.781157	0.392657	0.742197	-0.89146	0.0970244	down	no
83410	u	Chr12	+	22551748	22553530	MSTRG.31810.1	2	1704	MSTRG.31810	1.06489	1.14695	0.893055	1.24064	1.1185	1.3036	0.238376	0.0970519	up	no
90544	u	Chr14	-	6157904	6161416	MSTRG.34506.2	2	3415	MSTRG.34506	3.34977	3.53811	2.68377	3.43891	3.64005	3.88694	0.196185	0.097167	up	no
1275	u	Chr00	+	11837552	11840770	MSTRG.567.1	2	497	MSTRG.567	2.05228	1.96635	1.485	1.32069	1.04296	1.37768	-0.556833	0.0974403	down	no
3479	u	Chr00	+	32082349	32083920	MSTRG.1500.1	3	568	MSTRG.1500	2.29094	1.85616	2.10574	1.52208	1.58957	1.4557	-0.453155	0.0974781	down	no
26555	u	Chr02	-	25142609	25143230	MSTRG.10497.1	2	435	MSTRG.10497	0.81951	0.401026	0.51945	0.724203	1.71416	0.756869	0.876847	0.0975035	up	no
64052	x	Chr09	+	4532094	4534927	MSTRG.24473.1	5	477	MSTRG.24473	0.01838	0.112061	0.682001	0	0.068269	0.022776	-3.15761	0.0975204	down	no
566	j	Chr00	-	4883890	4885573	MSTRG.263.2	4	843	MSTRG.263	0.925548	0.395482	0.116818	0.13011	0.07426	0.239828	-1.69464	0.09784	down	no
66180	u	Chr09	.	12860584	12862379	MSTRG.25254.1	1	1796	MSTRG.25254	1.35499	0.99367	0.952632	1.32353	1.28741	1.42706	0.290614	0.0978998	up	no
77035	u	Chr11	.	13442364	13442587	MSTRG.29395.1	1	224	MSTRG.29395	1.15471	1.88508	2.54665	1.04515	0.739906	1.15248	-0.927324	0.0979831	down	no
[truncated: 6,714 more rows]
